# Supplementary material for: Multiomics of Colorectal Cancer Organoids Reveals Putative Mediators of Cancer Progression Resulting from SMAD4 Inactivation
Source: J Proteome Res. 2022 Nov 30;22(1):138–51. doi: 10.1021/acs.jproteome.2c00551 (PMC9830641; doi:10.1021/acs.jproteome.2c00551)
Supplement: Supplementary file 2 — pr2c00551_si_003.xlsx [file pr2c00551_si_003.xlsx]

## Sheet: supplemental_RNASeq
countsTable	Shows the RNA-sequencing read counts after counting by HT-Seq. Gene IDs are refseq IDs.
DESEQ_results	Output of DEG analysis by DESEQ2. Fold changes are expressed as AKPS/AKP

## Sheet: countsTable
GeneID	Gene.names	AKP-1	AKP-2	AKP-3	AKP-4	AKPS-1	AKPS-2	AKPS-3	AKPS-4
NM_000014	A2M	1	1	0	0	8	15	2	16
NM_000015	NAT2	112	81	232	62	11	15	20	15
NM_000016	ACADM	0	0	0	0	0	0	0	0
NM_000017	ACADS	17	11	17	13	11	14	9	11
NM_000018	ACADVL	0	0	0	0	0	0	0	0
NM_000019	ACAT1	445	369	671	365	664	712	625	745
NM_000020	ACVRL1	0	0	0	0	0	0	0	0
NM_000021	PSEN1	0	2	0	0	0	0	4	1
NM_000022	ADA	26	43	79	48	21	30	27	41
NM_000023	SGCA	0	0	0	0	0	0	0	0
NM_000024	ADRB2	31	23	100	51	133	97	112	75
NM_000025	ADRB3	0	0	0	0	0	1	0	0
NM_000026	ADSL	0	0	0	0	0	0	0	0
NM_000027	AGA	0	0	0	0	0	1	0	0
NM_000028	AGL	3	0	1	0	1	0	1	3
NM_000030	AGXT	0	1	0	0	0	0	0	0
NM_000031	ALAD	0	0	0	0	0	0	0	0
NM_000032	ALAS2	1	1	1	3	0	0	1	1
NM_000033	ABCD1	89	111	153	135	97	111	65	102
NM_000035	ALDOB	73	65	16	79	12	14	13	17
NM_000036	AMPD1	0	0	0	0	0	0	0	0
NM_000037	ANK1	0	0	0	0	0	0	0	0
NM_000038	APC	0	0	0	0	0	0	0	0
NM_000039	APOA1	0	0	0	0	0	0	0	0
NM_000040	APOC3	0	0	0	0	0	0	0	0
NM_000041	APOE	0	0	0	0	0	0	0	0
NM_000042	APOH	0	0	0	0	0	0	0	0
NM_000043	FAS	0	0	0	0	0	0	0	0
NM_000044	AR	0	0	0	1	0	1	0	0
NM_000045	ARG1	0	0	0	0	0	0	0	0
NM_000046	ARSB	18	8	36	15	85	71	72	64
NM_000047	ARSL	0	0	0	0	0	0	0	0
NM_000048	ASL	0	0	0	0	0	1	0	0
NM_000049	ASPA	0	0	0	0	0	0	0	0
NM_000050	ASS1	2	1	8	13	10	6	7	9
NM_000051	ATM	1609	1351	1480	1413	2460	2222	2183	2532
NM_000052	ATP7A	15	5	21	13	4	6	12	14
NM_000053	ATP7B	0	0	0	0	0	0	0	0
NM_000054	AVPR2	0	0	0	0	0	0	0	0
NM_000055	BCHE	0	0	0	1	0	1	0	0
NM_000056	BCKDHB	0	0	0	0	0	0	0	0
NM_000057	BLM	0	0	0	0	0	0	0	0
NM_000059	BRCA2	1388	827	1662	1012	2757	2358	2744	3018
NM_000061	BTK	0	0	0	0	0	0	0	0
NM_000062	SERPING1	0	0	0	0	0	0	0	0
NM_000063	C2	0	0	0	0	0	0	0	0
NM_000064	C3	36	58	62	34	17	7	2	7
NM_000065	C6	0	0	0	0	0	0	0	0
NM_000066	C8B	0	0	0	0	0	0	0	0
NM_000067	CA2	5	5	22	2	4	6	5	7
NM_000068	CACNA1A	0	0	0	0	0	0	0	0
NM_000069	CACNA1S	0	0	0	1	1	1	1	2
NM_000070	CAPN3	0	0	0	0	0	0	0	0
NM_000071	CBS	0	0	0	0	0	0	0	0
NM_000072	CD36	0	0	0	0	0	0	0	0
NM_000073	CD3G	0	1	0	2	1	1	1	3
NM_000074	CD40LG	0	2	0	0	2	0	0	1
NM_000075	CDK4	490	533	786	476	1287	1411	1239	1355
NM_000076	CDKN1C	0	0	0	0	0	0	0	0
NM_000077	CDKN2A	0	0	0	0	0	0	0	0
NM_000078	CETP	0	0	0	0	0	0	0	0
NM_000079	CHRNA1	0	0	0	0	0	0	0	0
NM_000080	CHRNE	17	21	25	21	9	14	21	35
NM_000081	LYST	2	4	3	4	2	5	1	5
NM_000082	ERCC8	0	0	0	0	0	0	0	0
NM_000083	CLCN1	0	0	0	0	0	0	0	0
NM_000084	CLCN5	9	1	3	0	6	1	4	1
NM_000085	CLCNKB	0	0	0	0	0	0	0	0
NM_000086	CLN3	0	0	0	0	0	0	0	0
NM_000087	CNGA1	2	7	10	10	2	6	4	4
NM_000088	COL1A1	60	60	56	98	33	34	32	60
NM_000089	COL1A2	3	2	2	0	0	0	0	1
NM_000090	COL3A1	0	0	0	0	0	0	0	0
NM_000091	COL4A3	19	9	20	15	12	10	17	33
NM_000092	COL4A4	28	33	34	29	76	36	64	84
NM_000093	COL5A1	1	0	1	0	0	0	0	0
NM_000094	COL7A1	51	65	62	154	59	74	35	106
NM_000095	COMP	0	1	2	4	11	4	3	2
NM_000096	CP	2	1	5	3	9	11	12	2
NM_000097	CPOX	419	465	548	434	469	554	453	526
NM_000098	CPT2	349	347	612	373	453	461	427	526
NM_000099	CST3	248	476	290	390	247	312	228	294
NM_000100	CSTB	1727	2913	2758	3148	1354	1793	1325	1957
NM_000101	CYBA	469	389	898	826	884	842	754	1016
NM_000102	CYP17A1	0	1	0	0	2	0	1	1
NM_000103	CYP19A1	0	0	0	0	0	0	0	0
NM_000104	CYP1B1	6	5	25	10	21	17	17	36
NM_000106	CYP2D6	0	0	0	0	0	0	0	0
NM_000107	DDB2	104	140	109	170	59	115	68	96
NM_000108	DLD	0	0	0	0	0	0	0	0
NM_000109	DMD	0	0	0	0	0	0	0	0
NM_000110	DPYD	0	0	2	3	1	0	0	0
NM_000111	SLC26A3	52	10	33	0	2	6	5	3
NM_000112	SLC26A2	150	85	205	104	370	274	294	251
NM_000113	TOR1A	191	197	338	214	559	615	614	724
NM_000115	EDNRB	0	0	0	0	0	0	0	0
NM_000116	TAFAZZIN	0	0	0	0	0	0	0	0
NM_000117	EMD	185	238	368	258	368	397	303	466
NM_000118	ENG	0	0	2	0	1	1	2	4
NM_000119	EPB42	0	0	0	0	0	0	0	0
NM_000120	EPHX1	2	4	1	2	6	1	5	5
NM_000121	EPOR	0	0	0	0	0	0	0	0
NM_000122	ERCC3	0	3	2	0	1	1	3	2
NM_000123	ERCC5	65	94	82	91	60	48	46	79
NM_000124	ERCC6	378	351	487	377	475	481	467	498
NM_000125	ESR1	0	0	0	0	0	0	0	0
NM_000126	ETFA	30	65	84	72	44	59	40	68
NM_000127	EXT1	519	622	928	669	897	755	881	1018
NM_000128	F11	0	1	0	0	0	0	1	0
NM_000129	F13A1	0	0	0	0	0	0	0	0
NM_000130	F5	41	33	19	43	29	39	40	56
NM_000131	F7	0	0	0	0	0	0	0	0
NM_000132	F8	0	0	1	0	1	6	2	2
NM_000133	F9	0	0	0	0	0	0	0	0
NM_000134	FABP2	47	15	112	34	4	5	2	22
NM_000135	FANCA	0	0	0	0	0	0	0	0
NM_000136	FANCC	0	0	0	0	0	0	0	0
NM_000137	FAH	91	64	99	54	69	90	61	88
NM_000138	FBN1	16	7	8	14	29	23	12	42
NM_000139	MS4A2	0	0	0	0	0	0	0	0
NM_000140	FECH	0	0	0	0	0	0	0	0
NM_000141	FGFR2	0	0	0	0	0	0	0	0
NM_000142	FGFR3	6	5	9	4	1	0	1	6
NM_000143	FH	599	599	1152	471	1048	829	1017	978
NM_000144	FXN	0	0	0	0	0	0	0	0
NM_000145	FSHR	0	0	0	0	0	0	0	0
NM_000146	FTL	2788	2740	5712	2507	3718	3615	3169	5061
NM_000147	FUCA1	617	918	1071	898	1157	1167	1256	1198
NM_000148	FUT1	52	27	92	69	229	226	177	207
NM_000149	FUT3	94	151	100	126	39	46	48	63
NM_000150	FUT6	5	9	7	7	6	2	1	3
NM_000151	G6PC1	0	0	0	0	0	0	0	0
NM_000152	GAA	0	0	1	1	0	4	0	7
NM_000153	GALC	0	0	0	0	0	0	0	0
NM_000154	GALK1	49	62	73	113	60	79	82	86
NM_000155	GALT	31	19	37	20	61	64	53	49
NM_000156	GAMT	12	14	42	18	40	32	28	28
NM_000157	GBA	0	0	0	0	0	0	0	0
NM_000158	GBE1	459	493	452	413	331	657	430	1061
NM_000159	GCDH	0	0	0	0	0	0	0	0
NM_000160	GCGR	0	1	1	1	0	0	0	0
NM_000161	GCH1	37	34	56	26	90	86	63	80
NM_000162	GCK	0	0	0	0	0	0	0	0
NM_000163	GHR	0	0	0	0	0	1	0	0
NM_000164	GIPR	7	17	6	8	0	2	1	0
NM_000165	GJA1	1	0	0	1	0	0	1	0
NM_000166	GJB1	0	2	5	1	11	4	3	1
NM_000167	GK	0	0	0	0	0	0	0	0
NM_000168	GLI3	3	2	5	6	2	0	5	3
NM_000169	GLA	93	99	134	131	388	323	362	330
NM_000170	GLDC	138	136	298	146	1041	867	808	958
NM_000171	GLRA1	0	0	0	0	0	0	0	0
NM_000172	GNAT1	0	0	0	0	0	0	0	0
NM_000173	GP1BA	52	46	62	74	101	75	69	146
NM_000174	GP9	0	0	0	0	0	0	0	0
NM_000175	GPI	0	0	0	0	0	0	0	0
NM_000176	NR3C1	0	0	0	0	0	0	0	0
NM_000177	GSN	0	3	1	13	9	7	10	15
NM_000178	GSS	602	625	1014	774	834	849	794	1050
NM_000179	MSH6	0	0	0	0	0	0	0	0
NM_000180	GUCY2D	6	9	6	10	0	0	0	0
NM_000181	GUSB	0	0	0	0	0	0	0	0
NM_000182	HADHA	1935	2187	3453	2123	2820	2826	2642	2937
NM_000183	HADHB	0	0	0	0	0	0	0	0
NM_000184	HBG2	0	0	0	0	0	0	0	0
NM_000185	SERPIND1	28	39	41	80	73	52	60	51
NM_000186	CFH	0	0	0	1	0	0	0	0
NM_000187	HGD	108	202	161	164	69	62	75	66
NM_000188	HK1	19	28	38	29	15	21	24	41
NM_000189	HK2	3124	6073	4184	4767	1660	2555	1638	3522
NM_000190	HMBS	0	0	0	0	0	0	0	0
NM_000191	HMGCL	34	41	36	24	19	22	22	36
NM_000192	TBX5	0	0	0	0	0	0	0	0
NM_000193	SHH	82	21	87	21	14	19	12	57
NM_000194	HPRT1	233	214	391	187	375	528	412	573
NM_000195	HPS1	0	0	0	0	0	0	0	0
NM_000196	HSD11B2	44	38	116	44	41	55	54	93
NM_000197	HSD17B3	1	5	2	2	5	0	3	5
NM_000198	HSD3B2	0	0	0	0	0	0	0	0
NM_000199	SGSH	149	167	232	271	100	63	64	116
NM_000200	HTN3	0	0	0	0	0	0	0	0
NM_000201	ICAM1	33	86	56	44	38	38	21	38
NM_000202	IDS	0	0	0	0	0	0	0	0
NM_000203	IDUA	0	0	0	0	0	0	0	0
NM_000204	CFI	0	0	1	0	0	0	0	0
NM_000206	IL2RG	208	233	140	194	12	20	10	25
NM_000207	INS	0	0	0	0	0	0	0	0
NM_000208	INSR	2	1	1	1	2	3	2	1
NM_000209	PDX1	134	118	223	174	132	146	148	198
NM_000210	ITGA6	0	0	0	0	0	0	0	0
NM_000211	ITGB2	1	0	0	0	0	0	0	1
NM_000212	ITGB3	2	1	0	2	0	6	3	1
NM_000213	ITGB4	22	25	18	45	12	11	8	19
NM_000214	JAG1	2255	1835	3271	2302	4394	4239	4312	4544
NM_000215	JAK3	95	160	83	125	27	64	43	71
NM_000216	ANOS1	0	0	3	4	89	87	80	66
NM_000217	KCNA1	0	0	1	0	0	0	0	0
NM_000218	KCNQ1	31	27	31	45	51	27	39	51
NM_000219	KCNE1	0	0	0	0	1	0	1	0
NM_000220	KCNJ1	0	0	0	0	0	0	0	0
NM_000221	KHK	19	4	19	6	22	18	16	19
NM_000222	KIT	0	0	0	0	0	0	0	0
NM_000223	KRT12	24	76	17	43	10	15	17	18
NM_000224	KRT18	146	164	290	208	225	280	214	238
NM_000226	KRT9	0	1	0	1	0	0	0	2
NM_000227	LAMA3	0	0	0	0	0	0	0	0
NM_000228	LAMB3	33	65	54	66	19	23	10	29
NM_000229	LCAT	56	36	71	71	94	48	87	93
NM_000230	LEP	1	0	2	1	0	1	0	2
NM_000231	SGCG	0	0	0	0	0	1	2	0
NM_000232	SGCB	313	311	505	245	449	556	511	480
NM_000233	LHCGR	0	0	0	1	0	1	0	0
NM_000234	LIG1	0	0	1	0	1	1	3	0
NM_000235	LIPA	0	0	0	0	0	0	0	0
NM_000236	LIPC	0	1	3	1	1	0	2	0
NM_000237	LPL	21	9	9	0	31	19	12	10
NM_000238	KCNH2	0	0	0	0	0	0	0	0
NM_000239	LYZ	15690	19510	12298	16485	14037	15487	12715	15977
NM_000240	MAOA	0	0	0	0	0	0	0	0
NM_000242	MBL2	0	1	2	0	0	0	0	0
NM_000243	MEFV	0	0	0	0	0	0	0	0
NM_000244	MEN1	0	0	0	0	0	0	0	0
NM_000245	MET	0	0	0	0	0	0	0	0
NM_000246	CIITA	0	0	0	0	0	0	0	0
NM_000247	MICA	0	0	0	0	0	0	0	0
NM_000248	MITF	0	0	0	0	0	0	0	0
NM_000249	MLH1	0	0	0	0	0	0	0	0
NM_000250	MPO	20	17	38	20	6	7	7	17
NM_000251	MSH2	21	23	39	25	45	56	61	49
NM_000252	MTM1	181	213	291	187	144	193	234	240
NM_000253	MTTP	1	2	8	0	1	0	1	0
NM_000254	MTR	0	0	0	0	0	0	0	0
NM_000255	MMUT	446	601	632	365	356	405	407	469
NM_000256	MYBPC3	5	3	3	4	0	7	0	1
NM_000257	MYH7	0	0	0	0	0	0	0	0
NM_000258	MYL3	1	0	0	0	0	0	0	0
NM_000259	MYO5A	0	0	0	0	0	1	1	2
NM_000260	MYO7A	0	0	0	0	0	0	0	1
NM_000261	MYOC	0	0	0	0	0	0	0	0
NM_000262	NAGA	416	425	587	449	587	557	595	456
NM_000263	NAGLU	195	234	245	214	311	209	230	249
NM_000264	PTCH1	0	5	2	9	22	19	16	45
NM_000265	NCF1	0	0	0	1	0	0	0	0
NM_000266	NDP	16	12	33	43	23	42	27	29
NM_000267	NF1	0	0	0	0	0	0	0	0
NM_000268	NF2	0	0	0	0	0	0	0	0
NM_000269	NME1	0	0	0	0	0	0	0	0
NM_000270	PNP	694	1009	1211	1028	982	1104	879	1241
NM_000271	NPC1	628	980	1006	835	1780	1820	1837	2260
NM_000272	NPHP1	0	0	0	0	0	0	0	0
NM_000273	GPR143	26	11	22	26	54	26	30	36
NM_000274	OAT	139	151	214	141	199	249	182	220
NM_000275	OCA2	0	0	0	0	0	0	0	0
NM_000276	OCRL	0	0	1	3	0	2	2	0
NM_000277	PAH	0	0	0	0	0	0	0	0
NM_000278	PAX2	0	0	0	0	0	0	0	0
NM_000280	PAX6	0	0	0	0	0	0	0	0
NM_000281	PCBD1	1	2	4	3	6	8	2	7
NM_000282	PCCA	0	0	0	0	0	0	0	0
NM_000283	PDE6B	0	0	0	0	0	0	0	0
NM_000284	PDHA1	0	0	0	0	0	0	0	0
NM_000285	PEPD	0	0	0	0	0	0	0	0
NM_000286	PEX12	67	47	106	81	82	86	111	106
NM_000287	PEX6	0	0	0	0	0	0	0	0
NM_000288	PEX7	82	127	137	114	103	91	102	98
NM_000289	PFKM	5	6	10	9	7	12	6	18
NM_000290	PGAM2	89	89	61	123	41	40	24	56
NM_000291	PGK1	7151	10135	7910	8638	4243	8447	4556	10715
NM_000292	PHKA2	961	1051	878	1029	666	717	614	1133
NM_000293	PHKB	3	14	5	6	5	3	1	9
NM_000294	PHKG2	53	42	93	117	144	108	96	152
NM_000295	SERPINA1	1	0	0	0	1	0	0	0
NM_000296	PKD1	0	0	0	0	0	0	0	0
NM_000297	PKD2	325	240	445	312	792	780	898	690
NM_000298	PKLR	0	0	0	0	1	0	0	0
NM_000299	PKP1	0	0	0	0	0	0	0	0
NM_000300	PLA2G2A	0	0	0	0	0	0	0	0
NM_000301	PLG	0	0	0	0	0	0	0	0
NM_000302	PLOD1	0	0	0	0	0	0	0	0
NM_000303	PMM2	655	652	944	722	711	669	636	698
NM_000304	PMP22	0	0	0	0	0	0	0	0
NM_000305	PON2	6	2	7	2	2	11	8	11
NM_000306	POU1F1	0	0	0	0	0	0	0	0
NM_000307	POU3F4	0	0	0	0	0	0	0	0
NM_000308	CTSA	0	0	0	0	0	0	0	0
NM_000309	PPOX	0	0	0	0	0	0	0	0
NM_000310	PPT1	41	33	121	58	150	127	159	139
NM_000311	PRNP	0	0	0	0	0	0	0	0
NM_000312	PROC	8	1	15	10	10	2	10	5
NM_000313	PROS1	0	0	0	0	0	0	0	0
NM_000314	PTEN	0	0	0	0	0	0	0	0
NM_000315	PTH	0	0	0	0	0	0	0	0
NM_000316	PTH1R	0	0	0	0	0	0	0	1
NM_000317	PTS	108	128	212	100	190	183	177	176
NM_000318	PEX2	0	0	0	0	0	0	0	0
NM_000319	PEX5	0	0	0	0	0	0	0	0
NM_000320	QDPR	10	10	19	12	21	16	17	25
NM_000321	RB1	548	541	964	483	1289	1445	1377	1617
NM_000322	PRPH2	14	8	22	9	22	6	8	18
NM_000324	RHAG	1	0	1	0	0	0	0	0
NM_000325	PITX2	19	11	26	29	21	13	15	4
NM_000326	RLBP1	17	36	18	32	24	61	29	103
NM_000327	ROM1	8	3	4	4	16	10	11	6
NM_000328	RPGR	38	35	35	39	59	56	54	90
NM_000329	RPE65	243	159	378	273	371	310	569	355
NM_000330	RS1	2	0	0	1	2	0	1	0
NM_000331	SAA1	0	0	0	0	0	0	0	0
NM_000332	ATXN1	6	3	6	0	9	2	9	7
NM_000333	ATXN7	9	10	6	7	21	13	18	30
NM_000334	SCN4A	2	3	0	1	0	1	0	1
NM_000335	SCN5A	0	0	0	0	0	0	0	0
NM_000336	SCNN1B	7	22	8	44	1	2	3	1
NM_000337	SGCD	0	0	0	0	0	0	0	0
NM_000338	SLC12A1	0	0	0	0	0	0	0	0
NM_000339	SLC12A3	0	0	0	0	0	0	0	0
NM_000340	SLC2A2	0	0	0	0	0	0	0	0
NM_000341	SLC3A1	37	25	37	23	21	14	24	25
NM_000342	SLC4A1	1	0	1	1	0	0	0	1
NM_000343	SLC5A1	25	52	22	24	42	50	26	26
NM_000344	SMN1	0	0	0	0	0	0	0	0
NM_000345	SNCA	0	0	0	0	0	6	0	1
NM_000346	SOX9	3910	4944	3745	5015	5468	6810	5581	6933
NM_000348	SRD5A2	0	0	0	0	0	0	0	1
NM_000349	STAR	24	0	17	3	12	17	9	10
NM_000350	ABCA4	0	1	3	0	1	0	1	0
NM_000351	STS	1804	3734	2104	3924	970	1301	1038	1782
NM_000352	ABCC8	0	0	0	0	0	0	0	0
NM_000353	TAT	5	4	1	5	0	0	2	3
NM_000354	SERPINA7	0	0	0	0	0	0	0	0
NM_000355	TCN2	3	5	6	2	0	1	0	1
NM_000356	TCOF1	0	0	0	0	0	0	0	0
NM_000358	TGFBI	5628	6457	6040	6398	11184	11528	10657	9264
NM_000359	TGM1	8	16	27	14	15	18	15	70
NM_000360	TH	0	0	0	0	0	0	0	0
NM_000361	THBD	56	47	69	33	6	3	1	8
NM_000362	TIMP3	201	208	366	326	625	673	553	966
NM_000363	TNNI3	15	32	16	30	8	8	8	9
NM_000364	TNNT2	0	0	0	0	0	0	0	0
NM_000365	TPI1	0	0	0	0	0	0	0	0
NM_000366	TPM1	16	18	14	16	7	16	8	17
NM_000367	TPMT	706	905	1476	609	581	718	546	870
NM_000368	TSC1	0	0	0	0	0	0	0	0
NM_000369	TSHR	8	7	6	8	16	4	12	8
NM_000370	TTPA	34	19	38	15	132	103	78	90
NM_000371	TTR	0	0	0	0	1	0	0	0
NM_000372	TYR	0	0	0	0	0	0	0	0
NM_000373	UMPS	0	0	0	0	0	0	0	0
NM_000374	UROD	0	0	0	0	0	0	0	0
NM_000375	UROS	115	89	191	138	254	258	227	268
NM_000376	VDR	0	0	0	0	0	0	0	0
NM_000377	WAS	3	3	3	5	3	5	2	6
NM_000378	WT1	0	0	0	0	0	0	0	0
NM_000379	XDH	79	112	46	65	6	15	4	45
NM_000380	XPA	0	0	0	0	0	0	0	0
NM_000381	MID1	0	0	0	0	0	0	0	0
NM_000382	ALDH3A2	0	0	0	0	0	0	0	0
NM_000383	AIRE	0	1	0	2	1	1	0	0
NM_000384	APOB	0	0	0	1	0	0	0	1
NM_000386	BLMH	198	122	355	161	560	582	566	682
NM_000387	SLC25A20	37	33	98	31	74	46	53	76
NM_000388	CASR	0	0	0	0	0	0	0	0
NM_000389	CDKN1A	0	0	0	0	0	0	0	0
NM_000390	CHM	337	332	452	270	350	402	391	438
NM_000391	TPP1	822	1213	834	908	1641	1471	1355	1416
NM_000392	ABCC2	26	25	71	12	19	18	15	27
NM_000393	COL5A2	0	1	3	6	5	1	9	4
NM_000394	CRYAA	0	0	0	0	0	0	0	0
NM_000395	CSF2RB	1	4	2	9	1	0	1	1
NM_000396	CTSK	49	18	63	56	33	47	57	48
NM_000397	CYBB	31	20	51	35	21	15	33	29
NM_000398	CYB5R3	2	8	11	6	7	2	1	4
NM_000399	EGR2	0	0	0	0	0	0	0	0
NM_000400	ERCC2	67	80	129	97	138	128	129	189
NM_000401	EXT2	0	1	3	1	3	1	4	0
NM_000402	G6PD	2	6	5	4	4	10	2	7
NM_000403	GALE	4	8	12	2	6	11	4	8
NM_000404	GLB1	0	0	0	0	0	0	0	0
NM_000405	GM2A	38	87	88	84	51	49	47	35
NM_000406	GNRHR	2	0	0	0	0	0	1	1
NM_000407	GP1BB	0	0	0	0	0	0	0	0
NM_000408	GPD2	9	19	28	14	20	13	14	20
NM_000409	GUCA1A	0	0	0	0	0	0	1	0
NM_000410	HFE	0	0	0	0	0	0	0	0
NM_000411	HLCS	2	1	1	4	1	1	2	4
NM_000412	HRG	1	0	0	3	0	0	0	0
NM_000413	HSD17B1	52	85	66	70	75	58	66	96
NM_000414	HSD17B4	0	0	0	0	0	0	0	0
NM_000415	IAPP	3	0	1	3	0	0	0	1
NM_000416	IFNGR1	1377	1703	2262	1396	1431	1476	1725	1240
NM_000417	IL2RA	0	0	0	0	0	0	0	0
NM_000418	IL4R	4	5	8	8	5	4	7	4
NM_000419	ITGA2B	3	8	4	13	8	3	1	2
NM_000420	KEL	0	0	0	0	0	0	0	0
NM_000421	KRT10	91	137	212	78	148	181	148	181
NM_000422	KRT17	4	8	22	34	2	2	8	11
NM_000423	KRT2	0	0	0	0	0	0	1	0
NM_000424	KRT5	6	19	1	11	78	85	39	50
NM_000425	L1CAM	0	0	0	0	0	0	0	0
NM_000426	LAMA2	1	0	4	0	0	2	2	1
NM_000427	LORICRIN	0	0	0	0	0	0	0	0
NM_000428	LTBP2	22	32	18	47	18	15	27	26
NM_000429	MAT1A	1	0	0	2	0	0	0	0
NM_000430	PAFAH1B1	1567	1755	2290	1510	2263	2403	2522	2567
NM_000431	MVK	0	0	0	0	0	0	0	0
NM_000432	MYL2	0	0	0	0	0	0	0	0
NM_000433	NCF2	0	0	0	0	0	0	0	0
NM_000434	NEU1	0	1	0	0	0	2	0	0
NM_000435	NOTCH3	63	116	85	250	125	133	147	166
NM_000436	OXCT1	297	189	532	267	510	425	527	428
NM_000437	PAFAH2	461	450	680	543	312	371	337	337
NM_000438	PAX3	0	0	0	0	0	0	0	0
NM_000439	PCSK1	1	0	2	0	0	0	0	1
NM_000440	PDE6A	3	2	13	12	7	3	7	4
NM_000441	SLC26A4	3	1	3	1	2	2	2	4
NM_000442	PECAM1	12	8	10	10	1	1	2	7
NM_000443	ABCB4	0	0	0	0	0	0	0	0
NM_000444	PHEX	0	0	0	1	0	0	1	1
NM_000445	PLEC	15	13	19	22	37	27	27	44
NM_000446	PON1	12	2	15	9	5	7	10	11
NM_000447	PSEN2	0	0	0	0	0	0	0	0
NM_000448	RAG1	48	17	56	35	29	41	20	30
NM_000449	RFX5	0	0	0	0	0	1	0	0
NM_000450	SELE	0	1	0	1	0	0	0	1
NM_000451	SHOX	0	0	0	0	0	0	0	0
NM_000452	SLC10A2	0	0	0	0	0	1	0	0
NM_000453	SLC5A5	1	0	2	2	2	0	2	0
NM_000454	SOD1	819	1001	1749	1233	1733	2051	1610	2171
NM_000455	STK11	432	480	687	693	619	588	522	609
NM_000456	SUOX	5	4	3	2	6	2	3	11
NM_000457	HNF4A	0	0	0	0	0	0	0	0
NM_000458	HNF1B	0	0	0	0	0	0	0	0
NM_000459	TEK	0	0	0	0	0	0	0	0
NM_000460	THPO	0	0	0	0	0	0	0	0
NM_000461	THRB	0	0	0	0	0	0	0	0
NM_000462	UBE3A	4	12	9	6	2	5	7	8
NM_000463	UGT1A1	439	333	772	232	287	181	187	524
NM_000465	BARD1	0	0	0	0	0	0	0	0
NM_000466	PEX1	0	0	0	0	0	0	0	0
NM_000474	TWIST1	0	0	0	0	2	1	0	0
NM_000475	NR0B1	0	0	0	0	0	0	0	0
NM_000476	AK1	291	377	661	443	498	458	309	533
NM_000477	ALB	0	0	0	0	0	0	0	0
NM_000478	ALPL	0	0	0	0	0	0	0	0
NM_000479	AMH	15	14	20	28	22	14	25	23
NM_000480	AMPD3	3	1	1	5	0	2	1	4
NM_000481	AMT	0	0	0	0	0	0	0	0
NM_000482	APOA4	1	2	1	1	1	4	0	2
NM_000483	APOC2	0	0	0	0	0	0	0	0
NM_000484	APP	0	0	0	0	0	0	0	0
NM_000485	APRT	18	36	53	27	41	47	34	44
NM_000486	AQP2	58	60	47	79	91	69	56	161
NM_000487	ARSA	13	5	4	6	9	12	6	8
NM_000488	SERPINC1	1	0	3	1	1	2	1	2
NM_000489	ATRX	23	27	35	38	40	54	24	65
NM_000490	AVP	0	0	0	0	0	0	0	0
NM_000491	C1QB	0	0	0	0	0	0	0	0
NM_000492	CFTR	1049	830	776	914	519	569	550	438
NM_000493	COL10A1	105	68	96	107	178	96	188	170
NM_000494	COL17A1	7388	13860	6333	11168	1292	2653	1671	2807
NM_000495	COL4A5	0	0	0	0	0	0	0	0
NM_000496	CRYBB2	2	0	1	0	1	0	0	0
NM_000497	CYP11B1	0	0	0	0	0	0	0	0
NM_000498	CYP11B2	0	0	0	0	0	0	0	0
NM_000499	CYP1A1	0	0	1	1	2	0	0	1
NM_000500	CYP21A2	0	0	0	0	0	0	0	0
NM_000501	ELN	0	0	0	0	0	0	0	0
NM_000502	EPX	5	6	1	8	9	6	5	11
NM_000503	EYA1	0	0	0	0	0	0	0	0
NM_000504	F10	0	0	0	0	0	0	0	0
NM_000505	F12	29	59	51	58	27	28	32	51
NM_000506	F2	0	0	0	0	0	0	0	0
NM_000507	FBP1	11	11	30	14	17	21	17	30
NM_000508	FGA	0	0	0	0	0	0	0	0
NM_000509	FGG	0	0	0	0	0	0	0	0
NM_000510	FSHB	0	0	0	0	0	0	0	0
NM_000511	FUT2	2	0	1	0	1	0	0	5
NM_000512	GALNS	160	173	217	226	172	200	193	305
NM_000513	OPN1MW	0	0	0	0	0	0	0	0
NM_000514	GDNF	0	0	0	0	0	0	1	2
NM_000515	GH1	0	0	0	0	0	0	0	0
NM_000516	GNAS	0	0	0	0	0	0	0	0
NM_000517	HBA2	0	0	0	0	0	1	1	0
NM_000518	HBB	0	0	0	0	0	0	0	0
NM_000519	HBD	0	0	0	0	0	0	0	0
NM_000520	HEXA	598	388	814	527	1021	938	1035	969
NM_000521	HEXB	57	64	108	77	123	130	126	144
NM_000522	HOXA13	279	316	409	250	288	306	325	478
NM_000523	HOXD13	0	0	0	0	0	0	0	0
NM_000524	HTR1A	0	0	0	0	0	0	0	0
NM_000525	KCNJ11	2	2	9	0	7	4	10	2
NM_000526	KRT14	0	3	6	2	11	2	5	3
NM_000527	LDLR	0	0	0	0	0	0	0	0
NM_000528	MAN2B1	0	0	0	0	0	0	0	0
NM_000529	MC2R	0	0	0	0	0	0	0	0
NM_000530	MPZ	0	0	0	0	0	0	0	0
NM_000531	OTC	0	0	0	0	2	0	0	0
NM_000532	PCCB	0	0	0	0	0	0	0	0
NM_000533	PLP1	0	0	0	0	0	0	0	0
NM_000534	PMS1	0	0	0	0	0	0	0	0
NM_000535	PMS2	0	0	0	0	0	0	0	0
NM_000536	RAG2	0	0	0	0	0	0	0	0
NM_000537	REN	2673	9727	4647	10842	1	64	30	291
NM_000538	RFXAP	91	42	96	49	133	115	137	164
NM_000539	RHO	0	1	0	0	0	0	0	0
NM_000540	RYR1	0	0	0	0	0	0	0	0
NM_000541	SAG	1	0	0	1	1	1	0	0
NM_000542	SFTPB	1	5	0	4	3	0	0	5
NM_000543	SMPD1	0	1	0	0	0	0	0	0
NM_000544	TAP2	0	0	0	0	0	0	0	0
NM_000545	HNF1A	0	0	0	0	0	0	0	0
NM_000546	TP53	0	0	0	0	0	0	0	0
NM_000547	TPO	0	0	0	0	0	0	0	0
NM_000548	TSC2	2	2	3	3	1	2	1	1
NM_000549	TSHB	0	0	0	0	0	0	0	0
NM_000550	TYRP1	0	0	0	0	0	1	1	0
NM_000551	VHL	48	55	71	54	55	57	46	77
NM_000552	VWF	0	1	6	9	4	0	1	5
NM_000553	WRN	473	417	518	470	615	616	657	686
NM_000554	CRX	0	1	0	0	1	0	0	0
NM_000555	DCX	0	0	0	0	0	0	0	0
NM_000557	GDF5	0	0	0	1	0	0	0	1
NM_000558	HBA1	0	0	0	0	0	0	0	2
NM_000559	HBG1	0	0	0	0	0	0	0	0
NM_000560	CD53	0	0	0	0	0	0	0	0
NM_000561	GSTM1	2	3	9	6	8	6	10	5
NM_000562	C8A	0	0	0	0	0	0	0	0
NM_000564	IL5RA	0	0	0	0	0	0	0	0
NM_000565	IL6R	1	0	2	2	1	0	0	0
NM_000566	FCGR1A	1	0	1	1	1	1	1	3
NM_000567	CRP	0	0	0	0	0	0	0	0
NM_000569	FCGR3A	0	0	0	0	0	0	0	0
NM_000570	FCGR3B	0	0	0	0	0	0	0	0
NM_000572	IL10	3	9	6	14	33	36	12	45
NM_000573	CR1	0	0	0	0	0	0	0	0
NM_000574	CD55	0	0	0	0	0	0	0	0
NM_000575	IL1A	57	33	42	46	61	41	96	51
NM_000576	IL1B	36	40	25	37	24	13	37	41
NM_000577	IL1RN	0	0	0	0	0	0	0	0
NM_000578	SLC11A1	10	7	4	14	5	11	6	14
NM_000579	CCR5	0	0	0	0	0	0	0	0
NM_000581	GPX1	0	0	0	0	0	0	0	0
NM_000582	SPP1	0	0	0	0	0	0	0	0
NM_000583	GC	0	0	0	0	0	0	0	0
NM_000584	CXCL8	57	103	122	35	232	302	308	228
NM_000585	IL15	0	0	0	0	0	0	0	0
NM_000586	IL2	0	0	0	0	0	0	0	0
NM_000587	C7	0	1	2	0	2	1	0	1
NM_000588	IL3	0	0	0	0	0	0	0	0
NM_000589	IL4	0	0	1	0	0	0	0	0
NM_000590	IL9	0	0	0	0	0	0	0	0
NM_000591	CD14	0	0	0	0	0	0	0	2
NM_000593	TAP1	28	34	38	48	30	24	27	33
NM_000594	TNF	2	18	4	5	12	13	9	11
NM_000595	LTA	0	0	0	0	0	0	0	0
NM_000596	IGFBP1	14	21	11	9	15	14	16	7
NM_000597	IGFBP2	12	41	37	19	21	12	10	4
NM_000598	IGFBP3	0	0	0	0	0	0	0	0
NM_000599	IGFBP5	0	0	0	1	0	0	0	0
NM_000600	IL6	0	0	0	0	0	0	0	0
NM_000601	HGF	0	0	0	0	0	0	0	0
NM_000602	SERPINE1	9	2	8	12	21	29	11	41
NM_000603	NOS3	46	89	31	115	20	35	17	32
NM_000605	IFNA2	0	0	0	0	0	0	0	0
NM_000606	C8G	0	0	2	2	4	2	4	9
NM_000607	ORM1	0	0	0	0	0	0	0	0
NM_000608	ORM2	0	0	0	0	0	0	1	0
NM_000609	CXCL12	0	0	0	0	0	0	0	0
NM_000610	CD44	77	68	47	54	66	49	81	86
NM_000611	CD59	0	0	0	0	0	0	0	0
NM_000612	IGF2	0	2	1	2	0	2	0	0
NM_000613	HPX	9	6	10	7	3	4	2	3
NM_000614	CNTF	3	1	1	1	5	4	3	1
NM_000615	NCAM1	0	0	0	0	0	0	0	0
NM_000616	CD4	0	0	0	0	0	0	0	0
NM_000617	SLC11A2	0	0	0	0	0	0	0	0
NM_000618	IGF1	0	0	0	0	0	0	0	0
NM_000619	IFNG	0	0	0	0	0	0	0	0
NM_000620	NOS1	0	0	0	0	0	0	0	0
NM_000621	HTR2A	0	0	0	0	0	0	0	0
NM_000623	BDKRB2	333	348	452	349	200	275	239	438
NM_000624	SERPINA5	10	52	14	29	2	4	0	4
NM_000625	NOS2	3	6	21	14	2	3	4	3
NM_000626	CD79B	0	0	0	0	0	0	0	0
NM_000627	LTBP1	0	0	0	0	0	0	0	0
NM_000628	IL10RB	383	507	536	415	187	318	277	427
NM_000629	IFNAR1	1124	1137	1391	864	1067	1362	1267	1413
NM_000631	NCF4	0	0	0	0	0	0	0	0
NM_000632	ITGAM	0	0	0	0	0	0	0	0
NM_000633	BCL2	3	2	5	2	4	2	2	5
NM_000634	CXCR1	0	0	0	1	0	1	0	1
NM_000635	RFX2	2	2	4	4	1	2	2	4
NM_000636	SOD2	238	235	312	183	365	414	338	307
NM_000637	GSR	0	0	0	0	0	0	0	0
NM_000638	VTN	2	2	3	5	7	5	4	15
NM_000639	FASLG	0	0	0	0	1	0	1	0
NM_000640	IL13RA2	0	0	0	0	0	0	0	0
NM_000641	IL11	0	1	0	0	0	0	0	0
NM_000642	AGL	3	1	13	11	6	12	7	9
NM_000643	AGL	0	0	0	0	0	0	0	0
NM_000644	AGL	0	0	0	0	0	0	0	0
NM_000646	AGL	0	1	1	0	2	1	1	5
NM_000651	CR1	0	0	0	0	0	0	0	0
NM_000655	SELL	0	0	0	1	0	0	1	0
NM_000657	BCL2	0	1	0	0	2	1	2	0
NM_000660	TGFB1	65	94	105	155	203	261	228	263
NM_000661	RPL9	2	3	5	2	3	7	2	3
NM_000662	NAT1	0	0	0	0	0	0	0	0
NM_000663	ABAT	1	0	3	1	5	1	1	2
NM_000665	ACHE	0	0	0	0	0	0	0	0
NM_000666	ACY1	0	0	0	0	0	0	0	0
NM_000667	ADH1A	1	0	1	1	1	1	1	1
NM_000668	ADH1B	0	0	0	0	0	0	0	0
NM_000669	ADH1C	0	0	0	0	0	0	0	0
NM_000670	ADH4	0	0	0	0	0	0	0	0
NM_000671	ADH5	800	712	1092	810	991	1297	1220	1254
NM_000672	ADH6	1	0	0	0	0	0	0	0
NM_000673	ADH7	0	0	0	0	0	0	0	0
NM_000674	ADORA1	0	1	0	0	0	0	0	0
NM_000675	ADORA2A	0	0	0	0	0	0	0	0
NM_000676	ADORA2B	957	954	1391	1111	1283	1400	1366	1450
NM_000677	ADORA3	0	0	0	0	0	0	0	0
NM_000678	ADRA1D	1	1	3	7	5	7	0	4
NM_000679	ADRA1B	2	1	1	4	1	1	1	0
NM_000680	ADRA1A	0	0	0	0	0	0	0	0
NM_000681	ADRA2A	192	165	143	91	527	357	266	170
NM_000682	ADRA2B	5	8	9	16	4	5	11	10
NM_000683	ADRA2C	10	10	11	5	31	29	28	24
NM_000684	ADRB1	61	116	93	106	47	85	87	81
NM_000685	AGTR1	0	0	0	0	0	0	0	0
NM_000686	AGTR2	0	0	0	0	0	0	0	0
NM_000687	AHCY	38	68	84	59	111	111	91	93
NM_000688	ALAS1	0	0	0	0	0	0	0	0
NM_000689	ALDH1A1	2070	1743	3683	1902	1982	2002	1711	2450
NM_000690	ALDH2	65	76	98	75	36	55	43	62
NM_000691	ALDH3A1	11	7	11	6	2	5	6	9
NM_000692	ALDH1B1	627	639	1086	827	2270	2402	2063	2347
NM_000693	ALDH1A3	1	1	8	5	13	9	15	11
NM_000694	ALDH3B1	0	0	0	0	0	0	0	0
NM_000696	ALDH9A1	594	632	1126	564	938	918	952	1173
NM_000697	ALOX12	82	87	90	132	83	62	82	82
NM_000698	ALOX5	0	0	0	0	0	0	0	0
NM_000699	AMY2A	0	0	3	0	0	0	0	0
NM_000700	ANXA1	1873	2902	3908	2921	4408	5658	5465	6825
NM_000701	ATP1A1	201	231	271	260	278	279	233	274
NM_000702	ATP1A2	2	0	2	1	0	0	0	0
NM_000704	ATP4A	2	4	3	1	2	0	2	3
NM_000705	ATP4B	0	1	0	5	2	1	2	2
NM_000706	AVPR1A	1	0	0	0	0	0	0	0
NM_000707	AVPR1B	1	1	1	0	2	0	1	1
NM_000709	BCKDHA	0	0	0	0	0	0	0	0
NM_000710	BDKRB1	32	55	26	31	17	21	11	47
NM_000712	BLVRA	0	0	0	0	0	0	0	0
NM_000713	BLVRB	199	361	450	316	206	218	184	178
NM_000714	TSPO	0	0	0	0	0	0	0	0
NM_000715	C4BPA	48	61	37	53	0	0	0	1
NM_000716	C4BPB	0	0	0	0	0	0	0	0
NM_000717	CA4	4	0	0	0	2	0	0	7
NM_000718	CACNA1B	0	0	0	0	0	0	0	0
NM_000719	CACNA1C	0	0	0	0	0	0	0	0
NM_000720	CACNA1D	1	1	1	1	2	0	0	0
NM_000721	CACNA1E	0	0	0	0	0	0	0	0
NM_000722	CACNA2D1	0	0	0	0	0	0	0	0
NM_000723	CACNB1	28	37	29	60	42	41	50	39
NM_000724	CACNB2	6	3	7	4	17	7	8	7
NM_000725	CACNB3	0	0	0	0	0	0	0	0
NM_000726	CACNB4	0	0	0	0	0	0	0	0
NM_000727	CACNG1	1	1	1	2	1	1	0	0
NM_000728	CALCB	0	0	1	0	1	0	0	0
NM_000729	CCK	1	4	3	1	0	2	0	2
NM_000730	CCKAR	0	0	0	1	0	0	0	0
NM_000732	CD3D	0	0	0	0	0	0	0	0
NM_000733	CD3E	0	0	0	0	1	0	0	0
NM_000734	CD247	0	0	0	0	0	0	0	0
NM_000735	CGA	0	0	0	0	0	0	0	0
NM_000737	CGB3	3	2	2	4	2	0	0	0
NM_000738	CHRM1	0	0	0	0	1	0	1	0
NM_000739	CHRM2	0	0	0	0	0	0	0	0
NM_000740	CHRM3	156	150	189	171	409	390	301	444
NM_000741	CHRM4	0	3	0	0	1	1	2	2
NM_000742	CHRNA2	0	0	0	0	0	0	0	0
NM_000743	CHRNA3	12	11	9	13	29	18	21	32
NM_000744	CHRNA4	0	0	0	0	0	0	0	0
NM_000745	CHRNA5	95	45	133	62	178	167	154	188
NM_000747	CHRNB1	214	217	265	234	602	699	597	637
NM_000748	CHRNB2	27	13	15	13	26	15	32	21
NM_000749	CHRNB3	0	0	0	0	0	0	1	0
NM_000750	CHRNB4	4	1	0	0	0	0	0	0
NM_000751	CHRND	0	0	0	0	0	0	0	0
NM_000754	COMT	0	0	0	0	0	0	0	0
NM_000755	CRAT	0	0	0	0	0	0	0	0
NM_000756	CRH	0	0	0	0	0	0	0	0
NM_000757	CSF1	0	0	0	0	0	0	0	0
NM_000758	CSF2	8	12	15	20	9	10	10	5
NM_000759	CSF3	0	0	0	0	0	0	0	0
NM_000760	CSF3R	0	0	0	0	0	0	0	0
NM_000761	CYP1A2	1	0	0	0	0	0	0	0
NM_000762	CYP2A6	4	2	4	5	2	2	4	1
NM_000764	CYP2A7	0	0	1	1	1	0	0	0
NM_000765	CYP3A7	1	3	6	2	1	1	6	3
NM_000766	CYP2A13	0	0	0	0	0	0	0	1
NM_000767	CYP2B6	60	24	121	83	1	1	2	6
NM_000769	CYP2C19	23	17	23	6	1	0	1	5
NM_000770	CYP2C8	0	0	0	0	0	0	0	0
NM_000771	CYP2C9	17	7	7	6	0	0	1	2
NM_000772	CYP2C18	3	4	4	1	0	1	2	1
NM_000773	CYP2E1	6	2	11	10	1	1	3	3
NM_000774	CYP2F1	12	13	11	15	1	11	4	9
NM_000775	CYP2J2	232	198	206	204	326	256	240	394
NM_000777	CYP3A5	0	0	0	0	0	0	0	0
NM_000778	CYP4A11	1	0	1	0	0	1	1	1
NM_000779	CYP4B1	0	0	0	0	0	0	0	0
NM_000780	CYP7A1	1	0	0	0	0	0	1	0
NM_000781	CYP11A1	1	0	0	0	0	0	0	0
NM_000782	CYP24A1	0	0	2	0	0	0	0	1
NM_000783	CYP26A1	0	0	0	0	0	0	0	0
NM_000784	CYP27A1	12	13	30	26	11	11	23	47
NM_000785	CYP27B1	12	12	33	27	49	28	43	33
NM_000786	CYP51A1	103	147	125	133	158	176	140	187
NM_000787	DBH	0	0	1	0	13	9	9	11
NM_000788	DCK	201	210	289	165	253	262	254	245
NM_000789	ACE	36	46	84	56	20	20	31	15
NM_000790	DDC	0	0	0	0	0	0	0	0
NM_000791	DHFR	0	0	0	0	0	0	0	0
NM_000792	DIO1	0	0	0	0	0	0	0	0
NM_000793	DIO2	0	0	0	0	0	0	0	0
NM_000794	DRD1	26	23	25	29	24	34	33	14
NM_000795	DRD2	0	0	1	1	0	0	1	7
NM_000796	DRD3	0	0	0	0	0	0	0	0
NM_000797	DRD4	0	0	0	2	0	1	0	1
NM_000798	DRD5	1	0	1	0	0	0	0	0
NM_000799	EPO	0	0	2	1	0	0	1	0
NM_000800	FGF1	0	0	0	0	0	0	0	0
NM_000801	FKBP1A	0	0	0	0	0	0	0	0
NM_000802	FOLR1	0	0	0	0	0	0	0	0
NM_000803	FOLR2	0	0	0	0	0	0	0	0
NM_000804	FOLR3	0	0	0	0	0	0	0	0
NM_000805	GAST	0	0	1	4	1	1	0	0
NM_000806	GABRA1	0	0	0	0	0	0	0	0
NM_000807	GABRA2	0	0	0	0	0	0	0	0
NM_000808	GABRA3	1	0	0	1	0	1	1	1
NM_000809	GABRA4	0	0	0	0	0	0	0	0
NM_000810	GABRA5	0	0	0	0	0	0	0	0
NM_000811	GABRA6	0	0	0	0	0	0	0	0
NM_000812	GABRB1	0	0	0	0	0	0	0	0
NM_000813	GABRB2	0	0	0	0	0	0	0	0
NM_000814	GABRB3	0	0	0	0	0	0	0	0
NM_000815	GABRD	0	1	2	1	0	0	0	0
NM_000816	GABRG2	0	0	0	0	0	0	0	0
NM_000817	GAD1	57	16	84	51	291	233	224	235
NM_000818	GAD2	0	0	0	0	0	0	0	0
NM_000819	GART	0	0	0	0	0	0	0	0
NM_000820	GAS6	318	280	466	467	1151	1001	907	983
NM_000821	GGCX	0	0	0	0	0	0	0	0
NM_000823	GHRHR	0	0	0	0	0	0	0	0
NM_000824	GLRB	0	0	0	0	0	0	0	0
NM_000825	GNRH1	38	41	58	33	50	50	56	50
NM_000826	GRIA2	0	0	0	0	0	0	0	0
NM_000827	GRIA1	0	0	0	0	0	0	0	0
NM_000828	GRIA3	1	0	0	1	0	0	1	0
NM_000829	GRIA4	0	0	0	0	0	0	0	0
NM_000830	GRIK1	2	1	2	2	0	4	2	2
NM_000831	GRIK3	1	0	0	0	0	0	0	0
NM_000832	GRIN1	0	0	0	0	0	0	0	0
NM_000833	GRIN2A	0	0	0	0	0	0	0	0
NM_000834	GRIN2B	451	457	521	688	461	549	457	615
NM_000835	GRIN2C	0	0	0	0	0	0	0	0
NM_000836	GRIN2D	267	362	474	532	51	46	42	108
NM_000837	GRINA	1	2	3	7	3	2	2	4
NM_000839	GRM2	0	1	0	2	0	1	0	0
NM_000840	GRM3	1	0	4	2	1	4	0	2
NM_000841	GRM4	0	0	0	0	0	0	0	0
NM_000842	GRM5	0	0	0	0	0	0	0	0
NM_000843	GRM6	0	2	0	1	0	1	0	2
NM_000844	GRM7	0	0	0	0	0	0	0	0
NM_000845	GRM8	0	0	0	0	0	0	0	0
NM_000846	GSTA2	0	0	3	0	0	0	0	0
NM_000847	GSTA3	0	0	1	0	1	0	0	0
NM_000848	GSTM2	1	8	7	3	10	0	1	0
NM_000849	GSTM3	21	12	28	17	35	39	49	53
NM_000850	GSTM4	0	0	0	0	0	0	0	0
NM_000851	GSTM5	0	0	0	1	0	0	0	0
NM_000852	GSTP1	1784	2282	3820	2532	2722	3318	2816	3591
NM_000853	GSTT1	0	0	0	0	0	0	0	0
NM_000854	GSTT2	0	0	0	0	0	0	0	0
NM_000855	GUCY1A2	0	0	0	0	0	0	0	0
NM_000856	GUCY1A1	0	0	0	0	0	0	1	2
NM_000857	GUCY1B1	0	0	0	0	0	0	0	0
NM_000858	GUK1	25	46	28	26	21	23	17	28
NM_000859	HMGCR	166	191	282	153	220	256	202	268
NM_000860	HPGD	0	0	0	0	0	0	0	0
NM_000861	HRH1	2	1	2	2	2	1	0	1
NM_000862	HSD3B1	10	10	16	13	13	18	26	7
NM_000863	HTR1B	0	0	0	0	0	0	0	0
NM_000864	HTR1D	17	14	26	9	27	17	30	25
NM_000865	HTR1E	0	0	0	0	0	0	0	0
NM_000866	HTR1F	0	0	0	0	0	0	0	0
NM_000867	HTR2B	46	27	68	51	88	47	105	78
NM_000868	HTR2C	0	0	0	0	0	0	0	0
NM_000869	HTR3A	0	0	0	0	0	0	0	0
NM_000870	HTR4	0	0	0	0	0	0	0	0
NM_000871	HTR6	8	8	9	11	8	4	8	8
NM_000872	HTR7	0	0	0	0	0	0	0	0
NM_000873	ICAM2	0	0	4	0	1	0	0	0
NM_000874	IFNAR2	0	0	0	0	0	0	0	0
NM_000875	IGF1R	0	0	0	0	0	0	0	0
NM_000876	IGF2R	4671	5789	6055	5371	8202	6951	7008	6306
NM_000877	IL1R1	0	1	2	2	2	1	2	0
NM_000878	IL2RB	0	0	1	0	0	0	1	0
NM_000879	IL5	2	1	2	1	0	0	0	0
NM_000880	IL7	0	0	0	0	0	0	0	0
NM_000882	IL12A	0	0	2	1	0	1	0	0
NM_000883	IMPDH1	0	0	0	0	0	0	0	0
NM_000884	IMPDH2	1632	1641	2753	1815	3377	3567	2929	3553
NM_000885	ITGA4	0	0	0	0	0	0	1	1
NM_000887	ITGAX	0	1	0	1	0	0	0	1
NM_000888	ITGB6	0	0	0	0	0	0	0	0
NM_000889	ITGB7	5	9	10	12	18	17	9	27
NM_000890	KCNJ5	3	0	0	1	4	18	4	20
NM_000891	KCNJ2	153	197	136	152	493	523	520	410
NM_000892	KLKB1	1	0	0	1	5	1	2	0
NM_000893	KNG1	0	0	0	0	0	0	0	0
NM_000894	LHB	14	21	17	18	17	10	15	4
NM_000895	LTA4H	0	0	0	0	0	0	0	0
NM_000896	CYP4F3	0	0	1	0	0	0	0	1
NM_000898	MAOB	439	391	1080	382	913	995	775	647
NM_000899	KITLG	9	8	23	5	21	20	21	22
NM_000900	MGP	0	0	0	0	0	0	0	0
NM_000901	NR3C2	8	9	6	9	1	2	2	3
NM_000902	MME	1	0	1	0	1	4	2	5
NM_000903	NQO1	0	0	0	0	0	0	0	0
NM_000904	NQO2	0	0	0	0	0	0	0	0
NM_000905	NPY	0	0	0	0	0	0	0	0
NM_000906	NPR1	0	0	0	2	0	0	0	0
NM_000908	NPR3	0	0	0	0	0	0	0	0
NM_000909	NPY1R	11	6	39	20	0	1	2	1
NM_000910	NPY2R	0	0	0	0	0	0	0	0
NM_000911	OPRD1	0	0	0	0	0	0	0	1
NM_000912	OPRK1	0	0	0	0	0	0	0	0
NM_000913	OPRL1	0	0	0	0	0	0	0	0
NM_000914	OPRM1	0	0	0	0	0	0	0	0
NM_000915	OXT	1	0	0	0	0	0	0	1
NM_000916	OXTR	61	22	66	34	68	64	59	91
NM_000917	P4HA1	0	0	0	0	0	0	0	0
NM_000918	P4HB	5196	7131	7227	6836	8467	8806	8478	9370
NM_000919	PAM	0	0	2	0	0	0	0	0
NM_000920	PC	0	0	0	0	0	0	0	0
NM_000921	PDE3A	2	0	2	1	0	2	1	1
NM_000922	PDE3B	130	51	62	41	166	123	123	162
NM_000923	PDE4C	20	27	21	37	1	1	0	2
NM_000924	PDE1B	0	0	0	0	0	0	0	0
NM_000925	PDHB	0	0	0	0	0	0	0	0
NM_000926	PGR	0	0	0	0	0	0	0	0
NM_000927	ABCB1	398	176	517	152	1323	959	1211	546
NM_000928	PLA2G1B	0	0	0	0	0	0	0	0
NM_000929	PLA2G5	1	0	0	0	0	0	0	0
NM_000930	PLAT	2	6	8	29	13	14	13	28
NM_000932	PLCB3	0	0	0	0	0	0	0	0
NM_000933	PLCB4	1	1	3	1	0	1	0	3
NM_000934	SERPINF2	0	0	0	0	0	0	0	0
NM_000935	PLOD2	0	0	0	0	0	0	0	0
NM_000936	PNLIP	0	0	0	0	0	0	0	0
NM_000937	POLR2A	3068	3740	4519	5104	6071	6251	5240	6803
NM_000938	POLR2B	0	0	0	0	0	0	0	0
NM_000939	POMC	0	0	0	0	0	0	0	0
NM_000940	PON3	38	16	59	57	120	113	100	97
NM_000941	POR	786	706	1478	1107	1336	1304	1215	1595
NM_000942	PPIB	760	788	1257	869	1103	1193	829	1352
NM_000943	PPIC	68	108	131	119	130	198	123	162
NM_000944	PPP3CA	2	4	3	2	2	1	3	2
NM_000945	PPP3R1	738	826	1066	705	1002	1244	955	1269
NM_000946	PRIM1	147	152	297	125	378	355	345	478
NM_000947	PRIM2	118	106	221	140	276	363	309	356
NM_000948	PRL	0	0	0	0	0	0	0	0
NM_000949	PRLR	1	0	2	2	2	9	2	6
NM_000950	PRRG1	0	0	0	0	0	0	0	0
NM_000951	PRRG2	0	0	0	0	0	0	0	0
NM_000952	PTAFR	0	0	0	0	0	0	0	0
NM_000953	PTGDR	0	0	0	0	0	0	0	0
NM_000954	PTGDS	2	10	1	9	0	3	2	1
NM_000955	PTGER1	1	3	5	11	1	1	0	3
NM_000956	PTGER2	88	52	130	34	161	187	183	163
NM_000958	PTGER4	175	176	191	121	221	184	199	173
NM_000959	PTGFR	0	0	0	0	0	0	0	0
NM_000960	PTGIR	0	0	0	1	0	0	0	0
NM_000961	PTGIS	0	0	0	0	0	0	0	0
NM_000962	PTGS1	0	0	0	0	0	0	0	0
NM_000963	PTGS2	0	0	0	0	4	2	3	15
NM_000964	RARA	3	1	7	1	2	6	2	1
NM_000965	RARB	0	0	0	0	0	0	0	0
NM_000966	RARG	24	10	29	17	12	19	21	33
NM_000967	RPL3	601	648	853	679	894	1020	853	921
NM_000968	RPL4	8560	9583	12940	9633	11216	13024	11224	13552
NM_000969	RPL5	2980	3339	5001	2987	4259	4729	4352	5115
NM_000970	RPL6	0	0	0	0	0	0	0	0
NM_000971	RPL7	1035	358	1673	1049	1647	1857	1346	2149
NM_000972	RPL7A	4861	5358	7363	5069	9356	11357	9138	11054
NM_000973	RPL8	0	0	0	0	0	0	0	0
NM_000975	RPL11	0	0	0	0	0	0	0	0
NM_000976	RPL12	1852	2271	3583	2105	4043	4410	3519	4897
NM_000977	RPL13	0	0	0	0	0	0	0	0
NM_000978	RPL23	3301	4070	5437	3711	5091	6296	5071	6304
NM_000979	RPL18	0	0	0	0	0	0	0	0
NM_000980	RPL18A	1556	1103	3279	1731	2221	3136	2066	1878
NM_000981	RPL19	4596	5048	7570	5494	6512	7249	6026	7314
NM_000982	RPL21	203	173	634	201	354	301	274	379
NM_000983	RPL22	1980	1498	2854	977	1682	2567	1680	2710
NM_000984	RPL23A	499	629	982	673	952	1132	986	1218
NM_000985	RPL17	17	16	29	17	27	41	33	50
NM_000986	RPL24	1510	1954	2846	1789	2415	2839	2481	2902
NM_000987	RPL26	2	1	5	2	3	1	1	5
NM_000988	RPL27	1665	2442	3475	1840	2897	3486	2718	3712
NM_000989	RPL30	1619	2556	3350	1716	2886	3738	2713	4686
NM_000990	RPL27A	3632	4061	5856	4253	5604	6530	5086	6728
NM_000991	RPL28	0	0	0	0	0	0	0	0
NM_000992	RPL29	1575	1806	2575	1828	1774	2166	1657	2551
NM_000993	RPL31	0	0	0	0	0	0	0	0
NM_000994	RPL32	0	0	0	0	0	0	0	0
NM_000995	RPL34	0	0	1	0	0	2	0	0
NM_000996	RPL35A	4	0	1	2	1	2	0	0
NM_000997	RPL37	2070	2597	3656	2472	3389	3928	3107	4280
NM_000998	RPL37A	2367	3938	4787	3347	4958	5881	4833	6140
NM_000999	RPL38	6	3	17	1	1	16	4	7
NM_001000	RPL39	245	384	422	284	386	401	398	506
NM_001001	RPL36AL	1209	1648	2018	1380	1489	1907	1470	2005
NM_001001132	ITSN1	102	73	176	95	130	144	157	195
NM_001001290	SLC2A9	0	0	0	1	0	0	0	0
NM_001001317	PRSS58	2	0	3	0	1	0	5	0
NM_001001323	ATP2B1	5	3	7	7	4	4	8	6
NM_001001325	SPINK14	0	0	0	0	0	0	0	0
NM_001001329	PRKCSH	0	0	0	0	0	0	0	0
NM_001001330	REEP3	894	1198	1622	980	1138	1330	1235	1540
NM_001001331	ATP2B2	0	0	0	0	0	0	0	0
NM_001001342	BLOC1S2	0	0	0	0	0	0	0	0
NM_001001343	FNDC9	2	2	7	1	10	2	14	7
NM_001001344	ATP2B3	0	0	0	0	0	0	0	0
NM_001001346	CLDN20	48	48	66	66	83	50	70	56
NM_001001349	NKIRAS2	0	0	0	0	0	0	0	0
NM_001001389	CD44	0	0	0	0	0	0	0	0
NM_001001390	CD44	0	0	0	0	0	0	0	0
NM_001001391	CD44	0	0	0	0	0	0	0	0
NM_001001392	CD44	0	0	0	0	0	0	0	0
NM_001001394	DNAJB3	55	28	108	59	64	54	102	97
NM_001001395	LMO3	0	0	0	0	0	0	0	0
NM_001001396	ATP2B4	6	10	6	7	2	1	4	4
NM_001001410	TSR3	91	137	198	142	174	130	108	162
NM_001001411	ZNF676	0	0	0	0	0	0	0	1
NM_001001412	CALHM1	0	1	1	1	4	0	1	1
NM_001001413	GOLGA6L1	0	0	0	0	0	0	0	0
NM_001001414	NCCRP1	85	179	70	296	21	49	21	50
NM_001001415	ZNF429	117	92	104	92	29	46	35	57
NM_001001418	TBC1D3C	0	0	0	0	0	0	0	0
NM_001001419	SMAD5	3	3	4	5	4	2	1	0
NM_001001420	SMAD5	0	0	0	0	0	0	0	0
NM_001001430	TNNT2	0	0	0	0	0	0	0	0
NM_001001431	TNNT2	0	0	0	0	0	0	0	0
NM_001001432	TNNT2	0	0	0	0	0	0	0	0
NM_001001433	STX16	0	0	0	0	0	0	0	0
NM_001001436	C16orf87	61	80	67	65	102	117	107	125
NM_001001437	CCL3L3	0	0	0	0	0	0	0	0
NM_001001438	LSS	0	0	1	0	0	0	0	0
NM_001001479	SLC35E4	178	190	263	222	136	152	130	143
NM_001001480	KRTAP5-5	0	0	0	0	0	0	0	0
NM_001001481	UBE2W	2	2	3	3	2	2	4	2
NM_001001483	ZDHHC13	0	0	0	0	0	0	0	0
NM_001001484	PTER	0	0	0	0	0	0	0	0
NM_001001485	ATP2C1	0	0	0	0	0	0	0	0
NM_001001486	ATP2C1	0	0	0	0	0	0	0	0
NM_001001487	ATP2C1	0	0	0	0	0	0	0	0
NM_001001502	SNCB	0	0	0	0	0	0	0	0
NM_001001503	NDUFV3	0	0	0	0	0	0	0	0
NM_001001520	HDGFL2	0	0	0	0	0	0	0	0
NM_001001521	UGP2	56	58	90	77	57	71	53	78
NM_001001522	TAGLN	15	5	7	7	3	4	3	8
NM_001001523	RORC	0	1	0	1	0	0	0	1
NM_001001524	TM6SF2	44	25	65	17	0	4	5	11
NM_001001547	CD36	0	0	0	0	0	0	0	0
NM_001001548	CD36	0	0	0	0	2	1	0	0
NM_001001549	GRB10	0	0	0	0	0	0	0	0
NM_001001550	GRB10	6	3	5	3	1	3	6	5
NM_001001551	IDNK	0	0	0	0	0	0	0	0
NM_001001552	LEMD1	0	0	0	0	0	0	0	0
NM_001001555	GRB10	16	13	16	19	10	8	9	16
NM_001001556	GALK2	14	13	20	13	11	10	19	19
NM_001001557	GDF6	0	0	1	0	0	0	0	0
NM_001001560	GGA1	0	0	0	0	0	0	0	0
NM_001001563	TIMM50	239	255	459	344	618	523	544	534
NM_001001567	PDE9A	0	0	0	0	0	0	0	0
NM_001001568	PDE9A	0	0	0	0	0	0	0	0
NM_001001569	PDE9A	0	0	0	0	0	0	0	0
NM_001001570	PDE9A	0	0	0	0	0	0	0	0
NM_001001571	PDE9A	0	0	0	0	0	0	0	0
NM_001001572	PDE9A	0	0	0	0	0	0	0	0
NM_001001573	PDE9A	0	0	0	0	0	0	0	0
NM_001001574	PDE9A	0	0	0	0	0	0	0	0
NM_001001575	PDE9A	0	0	0	0	0	0	0	0
NM_001001576	PDE9A	0	0	0	0	0	0	0	0
NM_001001577	PDE9A	0	0	0	0	0	0	0	0
NM_001001578	PDE9A	0	0	0	0	0	0	0	0
NM_001001579	PDE9A	0	0	0	0	0	0	0	0
NM_001001580	PDE9A	0	0	0	0	0	0	0	0
NM_001001581	PDE9A	0	0	0	0	0	0	0	0
NM_001001582	PDE9A	0	0	0	0	0	0	0	0
NM_001001583	PDE9A	0	0	0	0	0	0	0	0
NM_001001584	PDE9A	1	1	2	1	0	0	0	2
NM_001001585	PDE9A	0	0	0	0	0	0	0	0
NM_001001653	MED8	1	2	1	2	1	0	1	2
NM_001001655	ALKBH2	0	0	0	0	0	0	0	0
NM_001001656	OR9A4	0	0	0	0	0	1	1	0
NM_001001657	OR2Y1	0	0	0	0	0	0	0	0
NM_001001658	OR9A2	0	0	0	0	0	0	0	0
NM_001001659	OR2A14	7	4	4	10	1	1	0	0
NM_001001660	ETFRF1	53	49	70	35	58	101	61	113
NM_001001661	ZNF425	5	3	5	7	8	21	15	17
NM_001001662	ZNF782	290	202	285	323	541	536	578	653
NM_001001663	TMEM211	1	7	4	14	6	6	1	8
NM_001001664	SPOPL	409	412	639	305	466	501	498	537
NM_001001665	CYP27C1	2	1	0	2	0	0	0	0
NM_001001666	ANO7	0	0	0	0	0	0	0	0
NM_001001667	OR6V1	0	0	0	0	0	0	0	0
NM_001001668	ZNF470	35	17	35	22	1	1	2	0
NM_001001669	ARHGEF37	208	175	338	238	375	485	345	392
NM_001001670	SPATA31D1	0	0	0	0	0	0	0	0
NM_001001671	MAP3K15	4	1	0	3	2	1	3	8
NM_001001673	RNASE9	0	0	0	0	0	0	0	0
NM_001001674	OR4F15	0	0	0	0	0	0	0	0
NM_001001676	LCN9	0	0	0	1	0	0	0	0
NM_001001683	MED11	0	0	0	0	0	0	0	0
NM_001001694	IL17REL	11	16	9	18	3	2	2	1
NM_001001701	C4orf3	0	2	0	0	0	0	0	1
NM_001001710	FAM166A	9	10	4	16	14	7	15	24
NM_001001711	DDI1	0	0	1	0	0	0	0	0
NM_001001712	LCN10	0	1	1	1	1	1	0	0
NM_001001713	SH3BGR	0	0	0	0	0	0	0	0
NM_001001715	FARP1	22	23	19	29	45	19	25	36
NM_001001722	CDY2B	0	0	0	0	0	0	0	0
NM_001001732	CC2D2B	0	0	0	0	0	0	0	0
NM_001001734	ATP1A4	0	0	0	0	0	0	0	0
NM_001001740	COP1	0	0	0	0	0	0	0	0
NM_001001786	BLID	0	0	0	0	0	0	0	0
NM_001001788	RAET1G	1	1	0	0	0	0	1	1
NM_001001790	TOMM5	0	0	0	0	0	0	0	0
NM_001001794	DENND6B	65	92	98	114	37	45	30	38
NM_001001795	C8orf82	169	237	270	264	241	238	175	284
NM_001001802	OR2A42	0	0	0	0	0	0	0	0
NM_001001821	OR2T34	0	0	0	0	0	0	0	0
NM_001001824	OR2T27	0	0	0	0	0	0	0	0
NM_001001827	OR2T35	0	0	0	0	0	0	0	0
NM_001001850	STX19	64	26	50	48	21	26	11	32
NM_001001851	ITIH5	0	0	0	0	0	0	0	0
NM_001001852	PIM3	545	823	766	851	533	503	533	450
NM_001001872	ARMH4	13	29	35	11	72	49	48	29
NM_001001874	TPD52L3	0	0	0	0	0	0	0	0
NM_001001875	TPD52L3	0	0	0	0	0	0	0	0
NM_001001877	HSFY2	0	0	0	0	0	0	0	0
NM_001001888	VCX3B	1	0	1	1	2	0	1	3
NM_001001890	RUNX1	0	0	0	0	0	0	0	0
NM_001001894	TTC3	5	4	12	6	20	14	9	21
NM_001001895	UBASH3A	0	0	0	0	0	0	0	0
NM_001001912	OR4E2	0	0	0	0	0	0	0	0
NM_001001913	OR52N1	0	0	0	0	0	0	0	0
NM_001001914	OR2G3	0	0	0	0	0	0	0	0
NM_001001915	OR2G2	0	0	0	0	0	0	0	0
NM_001001916	OR52J3	0	0	0	0	0	0	0	0
NM_001001917	OR56A1	0	0	0	0	0	0	0	0
NM_001001918	OR14C36	0	0	0	0	0	0	0	0
NM_001001919	OR13C4	0	0	0	0	0	0	0	0
NM_001001920	OR4C15	0	0	0	0	0	0	0	0
NM_001001921	OR5AS1	0	0	0	0	0	0	0	0
NM_001001922	OR52N5	0	0	0	0	0	0	0	0
NM_001001923	OR5C1	0	1	0	5	1	1	1	1
NM_001001924	MTUS1	17	27	38	28	13	15	19	34
NM_001001925	MTUS1	0	0	0	0	0	0	0	0
NM_001001928	PPARA	0	0	0	0	0	0	0	0
NM_001001931	MTUS1	23	16	24	18	13	3	13	3
NM_001001933	LHX8	0	0	0	0	0	0	0	0
NM_001001935	ATP5F1A	0	1	0	3	3	3	4	5
NM_001001936	AFAP1L2	0	0	0	0	0	0	0	0
NM_001001937	ATP5F1A	0	0	0	0	0	0	0	0
NM_001001938	S1PR3	0	0	0	0	0	0	0	0
NM_001001952	OR5D18	0	0	0	0	0	0	0	0
NM_001001953	OR10G9	0	0	0	0	0	0	0	0
NM_001001954	OR5A2	0	0	0	0	0	0	0	0
NM_001001955	OR4C13	0	0	0	0	0	0	0	0
NM_001001956	OR13C9	0	0	0	0	0	0	0	0
NM_001001957	OR2W3	0	1	7	2	1	4	10	0
NM_001001958	OR7G3	0	0	0	1	1	0	0	0
NM_001001959	OR11L1	0	0	0	0	0	0	0	0
NM_001001960	OR5W2	0	0	0	0	0	0	0	0
NM_001001961	OR13C3	0	0	0	0	0	0	0	0
NM_001001963	OR2L8	0	0	0	0	0	0	0	0
NM_001001964	OR2T11	0	0	0	0	0	0	0	0
NM_001001965	OR4D5	0	0	0	0	0	0	0	0
NM_001001966	OR14A16	0	0	0	0	0	0	0	0
NM_001001967	OR5D13	0	0	0	0	0	0	0	0
NM_001001968	OR6S1	1	1	0	0	0	0	0	0
NM_001001971	FAM13C	0	0	0	0	0	0	0	0
NM_001001973	ATP5F1C	18	15	20	6	4	6	13	10
NM_001001974	PLEKHA1	4	5	8	0	2	4	1	8
NM_001001975	ATP5F1D	0	0	0	0	0	0	0	0
NM_001001976	ATE1	0	0	0	0	0	0	0	0
NM_001001991	PAMR1	0	0	0	0	0	0	0	0
NM_001001992	USP16	0	0	0	0	0	0	0	0
NM_001001994	GPM6B	0	0	0	0	0	0	0	0
NM_001001995	GPM6B	51	21	78	52	57	69	67	74
NM_001001996	GPM6B	0	0	0	0	0	0	0	0
NM_001001998	EXOSC10	18	23	31	41	34	22	25	43
NM_001002	RPLP0	0	0	0	0	0	0	0	0
NM_001002000	GMPR2	0	0	0	0	0	0	0	0
NM_001002001	GMPR2	0	0	0	0	0	0	0	0
NM_001002002	GMPR2	0	0	0	0	0	0	0	0
NM_001002006	NT5C1B	0	0	0	0	0	0	0	0
NM_001002009	NT5C3A	0	0	0	0	0	0	0	0
NM_001002010	NT5C3A	0	0	0	0	0	0	0	0
NM_001002017	HCFC1R1	0	0	0	0	0	0	0	0
NM_001002018	HCFC1R1	0	0	0	0	0	0	0	0
NM_001002019	PUS1	0	0	0	0	0	0	0	0
NM_001002020	PUS1	0	0	0	0	0	0	0	0
NM_001002021	PFKL	13	13	25	33	14	7	16	15
NM_001002026	CLDN18	0	0	0	0	0	0	0	0
NM_001002027	ATP5MC1	0	0	0	0	0	0	0	0
NM_001002029	C4B	0	0	0	0	0	0	0	0
NM_001002030	ECHDC1	0	0	0	0	0	0	0	0
NM_001002031	ATP5MC2	9	8	3	18	20	25	28	27
NM_001002032	JPT1	0	0	0	0	0	0	0	0
NM_001002033	JPT1	7	3	4	5	6	6	5	9
NM_001002034	PHETA2	50	43	54	72	50	44	33	61
NM_001002035	DEFB108B	0	0	0	3	2	0	0	0
NM_001002036	ASTL	1	0	1	0	0	1	0	0
NM_001002231	KLK2	0	0	0	0	0	0	0	0
NM_001002235	SERPINA1	0	0	0	0	0	0	0	0
NM_001002236	SERPINA1	0	0	0	0	0	0	0	0
NM_001002243	AFTPH	0	0	0	0	0	0	0	0
NM_001002244	ANAPC11	5	2	10	2	9	7	15	2
NM_001002245	ANAPC11	0	0	0	0	0	0	0	0
NM_001002246	ANAPC11	0	0	0	0	0	0	0	0
NM_001002247	ANAPC11	0	0	0	0	0	0	0	0
NM_001002248	ANAPC11	0	0	0	0	0	0	0	0
NM_001002249	ANAPC11	0	0	0	0	0	0	0	0
NM_001002251	ARL6IP4	0	0	0	0	0	0	0	0
NM_001002254	AWAT2	0	0	1	0	0	0	0	0
NM_001002255	SUMO4	29	20	21	33	14	14	16	26
NM_001002257	LCLAT1	0	0	0	0	0	0	0	0
NM_001002258	ATP5MC3	2	1	4	2	4	6	2	1
NM_001002259	CAPRIN2	2	1	0	2	1	0	0	1
NM_001002261	ZFYVE27	0	0	0	0	0	0	0	0
NM_001002262	ZFYVE27	0	0	0	0	0	0	0	0
NM_001002264	EPSTI1	0	0	0	0	0	0	0	0
NM_001002266	MARCHF8	0	0	0	0	0	0	0	0
NM_001002269	EXOSC3	0	0	0	0	0	0	0	0
NM_001002273	FCGR2B	0	0	0	0	0	0	0	0
NM_001002274	FCGR2B	0	0	0	0	0	0	0	0
NM_001002275	FCGR2B	0	0	0	0	0	0	0	0
NM_001002292	WLS	5	1	6	0	3	3	5	8
NM_001002294	FMO3	0	0	0	0	0	0	0	0
NM_001002295	GATA3	0	0	0	0	0	0	0	0
NM_001002296	GOLGA7	0	2	3	0	1	0	0	0
NM_001002755	NFU1	0	0	0	0	0	0	0	0
NM_001002756	NFU1	0	0	0	0	0	0	0	0
NM_001002758	PRY2	0	0	0	0	0	0	0	0
NM_001002759	SFR1	1	0	0	1	2	0	1	2
NM_001002760	BPY2B	0	0	0	0	0	0	0	0
NM_001002761	BPY2C	0	0	0	0	0	0	0	0
NM_001002762	DNAJB12	30	29	47	57	82	42	82	58
NM_001002796	MCTP1	0	0	0	0	0	0	0	0
NM_001002800	SMC4	0	0	0	0	0	0	0	0
NM_001002810	PDE4DIP	0	0	0	0	0	0	0	0
NM_001002811	PDE4DIP	57	172	64	66	293	188	190	65
NM_001002812	PDE4DIP	0	0	0	0	0	0	0	0
NM_001002814	RAB11FIP1	251	331	361	414	274	349	322	449
NM_001002836	ZNF787	144	132	261	216	243	210	207	285
NM_001002837	INPP5J	0	0	0	0	0	0	0	0
NM_001002838	WNK3	0	0	0	0	0	0	0	0
NM_001002841	MYL4	0	0	0	0	0	0	0	0
NM_001002843	ZNF280D	0	0	0	0	0	0	0	0
NM_001002844	ZNF280D	0	0	0	0	0	0	0	0
NM_001002857	ANXA2	42	49	65	50	57	55	64	76
NM_001002858	ANXA2	4	11	6	7	6	1	5	10
NM_001002860	BTBD7	0	0	0	0	0	0	0	0
NM_001002862	DERL3	0	0	0	0	0	0	0	0
NM_001002876	CENPM	0	0	0	0	0	0	0	0
NM_001002877	THOC5	0	0	0	0	0	0	0	0
NM_001002878	THOC5	0	0	0	0	0	0	0	0
NM_001002879	THOC5	0	0	0	0	0	0	0	0
NM_001002880	CBY1	9	4	6	12	5	5	6	12
NM_001002901	FCRLB	0	1	0	0	0	0	0	0
NM_001002905	OR8G1	0	0	0	0	0	0	0	0
NM_001002907	OR8K1	0	0	0	0	0	0	0	0
NM_001002909	GPATCH8	0	0	0	0	0	0	0	0
NM_001002911	GPR139	0	0	0	0	0	0	0	0
NM_001002912	ERICH3	0	1	0	0	9	5	10	12
NM_001002913	PTRH1	9	13	23	38	90	50	63	80
NM_001002914	KCTD11	340	495	507	473	227	472	216	379
NM_001002915	IGFL2	3	1	8	2	61	47	50	14
NM_001002916	H2BW1	0	0	0	0	0	0	0	0
NM_001002917	OR8D1	0	0	0	0	0	0	0	0
NM_001002918	OR8D2	0	0	0	0	0	0	0	0
NM_001002919	ALKAL2	12	9	17	5	15	9	10	16
NM_001002920	POTEA	0	0	0	0	0	0	0	0
NM_001002923	IGFL4	11	10	21	19	51	62	55	76
NM_001002925	OR5AP2	0	0	0	0	0	0	0	0
NM_001002926	POLR1F	284	208	452	227	440	463	425	455
NM_001003	RPLP1	229	239	345	260	427	464	397	461
NM_001003395	TPD52L1	0	0	0	0	0	0	0	0
NM_001003396	TPD52L1	0	0	0	0	0	0	0	0
NM_001003397	TPD52L1	0	0	0	0	0	0	0	0
NM_001003398	BICD1	0	0	0	0	0	0	0	0
NM_001003406	CACNA1I	0	0	0	0	0	0	0	0
NM_001003407	ABLIM1	0	0	0	0	0	0	0	0
NM_001003443	OR56A3	0	0	0	0	0	0	0	0
NM_001003652	SMAD2	0	0	0	0	0	0	0	0
NM_001003665	STUM	9	6	1	2	1	2	1	0
NM_001003674	LDLRAD4	0	0	0	0	0	0	0	0
NM_001003675	LDLRAD4	0	0	0	0	0	0	0	0
NM_001003676	C11orf49	2	10	7	10	5	13	15	14
NM_001003677	C11orf49	0	0	0	0	0	0	0	0
NM_001003678	C11orf49	4	1	2	2	3	2	3	9
NM_001003679	LEPR	0	0	0	0	0	0	0	0
NM_001003680	LEPR	0	0	0	0	0	0	0	0
NM_001003681	HMGXB4	0	0	0	0	0	0	0	0
NM_001003682	TMEM200B	0	0	0	0	0	1	0	0
NM_001003683	PDE1A	0	0	0	0	0	0	0	0
NM_001003684	UQCR10	5	5	16	10	9	11	7	8
NM_001003688	SMAD1	0	0	0	0	2	1	0	1
NM_001003690	MAD2L1BP	1	2	3	2	2	1	1	3
NM_001003692	ZMAT5	0	0	0	0	0	0	0	0
NM_001003693	LY6G6F	13	4	4	12	10	11	11	12
NM_001003694	BRPF1	0	2	0	0	0	0	1	0
NM_001003696	ATP5PF	0	0	0	0	0	0	0	0
NM_001003697	ATP5PF	0	0	0	0	0	0	0	0
NM_001003698	RREB1	0	0	0	0	0	0	0	0
NM_001003699	RREB1	0	0	0	0	0	0	0	0
NM_001003700	RREB1	0	0	0	0	0	0	0	0
NM_001003701	ATP5PF	0	0	0	0	0	0	0	0
NM_001003702	ARHGEF35	46	45	40	55	43	37	42	60
NM_001003703	ATP5PF	1	2	3	2	2	0	2	2
NM_001003704	MTFP1	0	0	0	0	0	0	0	0
NM_001003712	OSBPL8	0	0	0	0	0	0	0	0
NM_001003713	ATP5MF	0	0	0	0	0	0	0	0
NM_001003714	ATP5MF	0	0	0	0	0	0	0	0
NM_001003715	RECQL5	0	0	0	0	0	0	0	0
NM_001003716	RECQL5	4	6	5	9	13	7	17	16
NM_001003722	GLE1	291	253	492	266	700	775	650	876
NM_001003745	OR10A3	0	0	0	0	0	0	0	0
NM_001003750	OR8I2	0	0	0	0	0	0	0	0
NM_001003760	KLHL31	144	103	134	98	62	54	72	108
NM_001003785	ATP5PD	0	0	0	0	0	0	0	0
NM_001003786	STRADA	0	0	0	0	0	0	0	0
NM_001003787	STRADA	1	1	3	4	5	3	6	6
NM_001003788	STRADA	0	0	0	0	0	0	0	0
NM_001003789	RABL2B	0	0	0	0	0	0	0	0
NM_001003790	ERLIN2	3	3	3	4	1	6	3	3
NM_001003791	ERLIN2	0	0	0	0	0	0	0	0
NM_001003792	RBMS3	0	0	0	0	0	0	0	0
NM_001003793	RBMS3	0	0	0	0	0	0	0	0
NM_001003794	MGLL	4	7	10	5	3	2	0	2
NM_001003795	GTF2IRD2B	47	46	110	64	48	99	104	96
NM_001003796	SNU13	0	0	0	0	0	0	0	0
NM_001003800	BICD2	80	53	74	86	206	193	170	188
NM_001003801	SMARCD3	0	0	2	0	1	1	1	0
NM_001003802	SMARCD3	0	0	0	0	0	0	0	0
NM_001003803	DMAC2L	0	0	0	0	0	0	0	0
NM_001003805	DMAC2L	0	0	0	0	0	0	0	0
NM_001003806	TRGC1	0	0	0	0	0	0	0	0
NM_001003809	DLGAP1	0	0	0	0	0	0	0	0
NM_001003810	HNRNPD	0	0	0	0	0	0	0	0
NM_001003811	TEX11	0	0	0	0	1	0	0	0
NM_001003818	TRIM6	0	0	0	0	0	0	0	0
NM_001003819	TRIM6-TRIM34	0	0	0	0	0	0	0	0
NM_001003827	TRIM34	0	0	0	0	0	0	0	0
NM_001003828	PARVB	3	2	2	6	6	1	1	2
NM_001003841	SLC6A19	0	0	0	1	0	0	0	0
NM_001003845	SP5	49	40	48	68	302	274	190	218
NM_001003891	MED15	14	13	37	31	12	21	25	13
NM_001003892	DUSP29	0	0	0	0	0	1	0	0
NM_001003894	CDY1B	0	0	0	0	0	0	0	0
NM_001003895	CDY1B	0	0	0	0	0	0	0	0
NM_001003897	MANBAL	0	0	0	0	0	0	0	0
NM_001003927	EVI2A	5	5	3	4	5	6	6	9
NM_001003931	PARP3	0	0	0	0	0	0	0	0
NM_001003936	TXNDC8	0	0	0	0	0	0	0	0
NM_001003937	TSPYL6	12	6	6	20	6	14	22	33
NM_001003938	HBM	0	0	0	0	0	0	0	0
NM_001003940	BMF	0	0	0	0	0	0	0	0
NM_001003941	OGDH	3	3	3	18	10	8	7	9
NM_001003942	BMF	0	0	0	0	0	0	0	0
NM_001003943	BMF	0	0	0	0	0	0	0	0
NM_001003945	ALAD	14	12	9	5	9	3	6	8
NM_001003954	ANXA13	0	0	0	0	1	1	0	5
NM_001003962	CAPNS1	0	0	0	0	0	0	0	0
NM_001004	RPLP2	1782	1986	2878	2042	2633	3022	2487	2879
NM_001004019	FBLN2	0	0	0	0	0	0	0	0
NM_001004023	DYRK3	1	1	2	0	1	0	2	0
NM_001004051	GPRASP2	0	0	0	0	0	0	0	0
NM_001004052	OR52B2	1	1	0	0	1	0	0	1
NM_001004056	GRK4	0	0	0	0	0	0	0	0
NM_001004057	GRK4	0	0	0	0	0	0	0	0
NM_001004058	OR8K5	0	0	0	0	0	0	0	0
NM_001004059	OR4S2	0	0	0	0	0	0	0	0
NM_001004060	NOMO2	0	0	0	0	0	0	0	0
NM_001004063	OR4K1	0	0	0	0	0	0	0	0
NM_001004064	OR8J3	0	0	0	0	0	0	0	0
NM_001004065	PALM2AKAP2	0	0	0	0	0	0	0	0
NM_001004067	NOMO3	0	0	0	0	0	0	0	0
NM_001004105	GRK6	2	3	5	3	7	8	2	9
NM_001004106	GRK6	0	0	0	0	0	0	0	0
NM_001004124	OR4P4	0	0	0	0	0	0	0	0
NM_001004125	TUSC1	21	25	34	36	39	52	31	48
NM_001004127	ALG11	94	88	137	94	172	141	137	139
NM_001004128	QSOX1	0	0	0	0	0	0	0	0
NM_001004134	OR10AD1	4	2	15	17	7	13	14	9
NM_001004135	OR2A12	0	2	4	3	0	1	1	1
NM_001004136	OR2T2	0	0	0	0	0	0	0	0
NM_001004137	OR52M1	0	0	0	0	0	0	1	0
NM_001004195	OR4F4	0	0	0	0	0	0	0	0
NM_001004196	CD200	0	0	0	0	0	1	1	0
NM_001004297	OR13A1	0	0	0	0	0	0	0	0
NM_001004298	C10orf90	0	0	0	0	0	0	0	0
NM_001004301	ZNF813	65	45	83	53	38	38	21	57
NM_001004303	FYB2	0	0	0	0	0	0	0	1
NM_001004304	ZNF740	389	440	628	559	732	736	645	776
NM_001004308	RTL4	0	0	0	0	0	0	0	0
NM_001004309	ZNF774	76	55	117	69	60	72	105	94
NM_001004310	FCRL6	0	0	0	0	0	0	0	0
NM_001004311	FIGLA	0	0	0	0	0	0	0	0
NM_001004312	RTP2	0	0	0	0	0	0	0	0
NM_001004313	TMEM220	8	1	14	10	17	17	23	24
NM_001004316	LEKR1	6	0	0	3	3	1	1	1
NM_001004317	LIN28B	0	0	0	0	0	0	0	0
NM_001004318	ACP7	0	12	8	14	22	34	34	52
NM_001004319	VHLL	0	0	0	1	0	1	1	1
NM_001004320	AGMO	0	7	3	5	2	2	1	3
NM_001004323	C7orf61	2	4	5	7	2	2	5	2
NM_001004325	KRTAP5-2	0	0	0	0	0	0	0	0
NM_001004328	ZNF705A	0	0	0	0	0	0	0	0
NM_001004329	DBX2	0	0	0	0	0	0	0	0
NM_001004333	RNASEK	0	0	0	0	0	0	0	0
NM_001004334	GPR179	0	0	1	0	0	0	0	0
NM_001004339	ZYG11A	0	0	0	0	0	1	0	0
NM_001004341	ETV3L	0	0	0	0	0	0	0	0
NM_001004342	TRIM67	0	0	0	0	0	0	0	0
NM_001004343	MAP1LC3C	0	0	0	0	0	0	0	0
NM_001004351	SPDYE3	38	27	25	49	52	42	63	56
NM_001004353	STPG3	0	0	0	0	0	0	0	0
NM_001004354	NRARP	431	419	513	420	762	758	703	804
NM_001004356	FGFRL1	0	3	9	4	8	3	2	5
NM_001004358	FGFRL1	0	0	0	0	0	0	0	0
NM_001004360	DPP10	0	0	0	0	0	0	0	0
NM_001004416	UMODL1	0	0	0	0	0	0	0	0
NM_001004419	CLEC2D	1	1	1	1	3	6	3	3
NM_001004426	PLA2G6	0	0	0	0	0	0	0	0
NM_001004431	METRNL	18	15	19	38	31	30	16	26
NM_001004432	LINGO4	2	1	1	1	1	2	4	3
NM_001004434	SLC30A2	0	0	0	0	0	0	0	0
NM_001004439	ITGA11	5	5	3	1	3	0	6	3
NM_001004440	TAFA3	0	0	0	0	0	0	0	0
NM_001004441	ANKRD34B	0	0	0	0	4	12	13	5
NM_001004450	OR1B1	0	0	0	0	0	0	1	1
NM_001004451	OR1J1	0	0	0	1	0	0	0	0
NM_001004452	OR1J4	0	0	0	0	0	0	0	0
NM_001004453	OR1L6	0	0	0	0	0	0	0	2
NM_001004454	OR1L8	0	0	0	0	0	0	0	0
NM_001004456	OR1M1	0	0	0	0	0	0	0	0
NM_001004457	OR1N2	0	0	0	0	0	0	0	0
NM_001004458	OR1S1	0	0	0	0	0	0	0	0
NM_001004459	OR1S2	0	0	0	0	0	0	0	0
NM_001004460	OR10A2	7	8	7	7	9	4	22	4
NM_001004461	OR10A6	0	0	0	0	0	0	0	0
NM_001004462	OR10G4	0	0	0	0	0	0	0	0
NM_001004463	OR10G7	0	0	0	0	0	0	0	0
NM_001004464	OR10G8	0	0	0	0	0	0	0	0
NM_001004465	OR10H4	0	0	0	0	0	0	0	0
NM_001004466	OR10H5	0	0	0	0	0	0	0	0
NM_001004467	OR10J3	0	0	0	0	0	0	0	0
NM_001004469	OR10J5	0	0	0	0	0	0	0	0
NM_001004470	ST8SIA6	110	90	97	99	6	19	4	27
NM_001004471	OR10Q1	0	0	0	0	0	0	0	0
NM_001004472	OR10R2	0	0	0	0	0	0	0	0
NM_001004473	OR10K1	0	0	0	0	0	0	0	0
NM_001004474	OR10S1	0	0	0	0	0	0	0	0
NM_001004475	OR10T2	0	0	0	0	0	0	0	0
NM_001004476	OR10K2	0	0	0	0	0	0	0	0
NM_001004477	OR10X1	0	0	0	0	0	0	0	0
NM_001004478	OR10Z1	0	0	0	0	0	0	0	0
NM_001004479	OR11H4	0	0	0	0	0	1	0	0
NM_001004480	OR11H6	1	0	0	0	0	0	0	0
NM_001004481	OR13C2	0	0	0	0	0	0	0	0
NM_001004482	OR13C5	0	0	0	0	0	0	0	0
NM_001004483	OR13C8	0	0	0	0	0	0	0	0
NM_001004484	OR13D1	0	1	0	0	2	2	1	3
NM_001004485	OR13F1	0	0	0	0	0	0	0	0
NM_001004486	OR13H1	0	0	0	0	0	0	0	0
NM_001004487	OR13J1	1	0	1	0	0	0	0	0
NM_001004488	OR2A25	0	0	0	0	0	0	0	0
NM_001004489	OR2AG1	7	6	5	1	1	2	1	2
NM_001004490	OR2AG2	3	2	6	1	3	4	9	10
NM_001004491	OR2AK2	0	0	0	0	0	0	0	0
NM_001004492	OR2B11	0	0	0	1	1	0	0	0
NM_001004684	OR2D3	21	2	13	22	22	17	25	16
NM_001004685	OR2F2	0	0	0	1	0	0	0	0
NM_001004686	OR2L2	0	0	0	0	1	0	0	0
NM_001004687	OR2L3	0	0	0	0	0	0	0	0
NM_001004688	OR2M2	0	0	0	0	0	0	0	0
NM_001004689	OR2M3	0	0	0	0	0	0	0	0
NM_001004690	OR2M5	0	0	0	0	0	0	0	0
NM_001004691	OR2M7	0	0	0	0	0	0	0	0
NM_001004692	OR2T12	0	0	0	0	0	0	0	0
NM_001004693	OR2T10	0	0	0	0	0	0	0	0
NM_001004694	OR2T29	0	0	0	0	0	0	0	0
NM_001004695	OR2T33	0	0	0	0	0	0	0	0
NM_001004696	OR2T4	0	0	0	0	0	0	0	0
NM_001004697	OR2T5	0	0	0	0	0	0	0	0
NM_001004699	OR2Z1	0	0	0	0	0	0	0	0
NM_001004700	OR4C11	0	0	0	0	0	0	0	0
NM_001004701	OR4C16	0	0	0	0	0	0	0	0
NM_001004702	OR4C3	0	0	0	0	0	0	0	0
NM_001004703	OR4C46	0	0	0	0	0	0	0	0
NM_001004704	OR4C6	0	0	0	0	0	0	0	0
NM_001004705	OR4D10	0	0	0	0	0	0	0	0
NM_001004706	OR4D11	0	0	0	0	0	0	0	0
NM_001004707	OR4D2	0	0	0	1	0	0	0	1
NM_001004708	OR4D6	0	0	0	0	0	0	0	0
NM_001004711	OR4D9	0	0	0	0	0	0	0	0
NM_001004712	OR4K14	0	0	0	0	0	0	0	0
NM_001004713	OR1I1	0	0	0	0	0	1	0	0
NM_001004714	OR4K13	0	0	0	0	0	0	0	0
NM_001004715	OR4K17	0	0	0	0	0	0	0	0
NM_001004717	OR4L1	0	0	0	0	0	0	0	0
NM_001004719	OR4M2	0	0	0	0	0	0	0	0
NM_001004720	NCK2	0	3	2	7	6	3	2	1
NM_001004722	NCK2	0	0	0	0	0	0	0	0
NM_001004723	OR4N2	0	0	0	0	0	0	0	0
NM_001004724	OR4N5	0	0	0	0	0	0	0	0
NM_001004725	OR4S1	0	0	0	0	0	0	0	0
NM_001004726	OR4X1	0	0	0	0	0	0	0	0
NM_001004727	OR4X2	0	0	0	0	0	0	0	0
NM_001004728	OR5A1	0	0	0	0	0	0	0	0
NM_001004729	OR5AN1	0	0	0	0	0	0	0	0
NM_001004730	OR5AR1	0	0	0	0	0	0	0	0
NM_001004731	OR5AU1	0	0	0	0	0	1	0	0
NM_001004733	OR5B12	0	0	0	0	0	0	0	0
NM_001004734	OR14I1	0	0	0	0	0	0	0	0
NM_001004735	OR5D14	0	0	0	0	0	0	0	0
NM_001004736	OR5K1	0	0	0	0	0	0	0	0
NM_001004737	OR5K2	1	0	0	0	1	0	0	0
NM_001004738	OR5L1	0	0	0	0	0	0	0	0
NM_001004739	OR5L2	0	0	0	0	0	0	0	0
NM_001004740	OR5M1	0	0	0	0	0	0	0	0
NM_001004741	OR5M10	0	0	0	0	0	0	0	0
NM_001004742	OR5M3	0	0	0	0	0	0	0	0
NM_001004743	OR5M9	0	0	0	0	0	0	0	0
NM_001004744	OR8U3	0	0	0	0	0	0	0	0
NM_001004745	OR5T1	0	0	0	0	0	0	0	0
NM_001004746	OR5T2	0	0	0	0	0	0	0	0
NM_001004747	OR5T3	0	0	0	0	0	0	0	0
NM_001004748	OR51A2	0	0	0	0	0	0	0	0
NM_001004749	OR51A7	0	0	0	0	0	0	0	0
NM_001004750	OR51B6	0	0	0	1	0	0	0	1
NM_001004751	OR51D1	0	0	0	0	0	0	0	0
NM_001004752	OR51F1	0	0	0	0	0	0	0	0
NM_001004753	OR51F2	0	0	0	0	0	0	0	0
NM_001004754	OR51I2	1	0	1	0	0	0	0	0
NM_001004755	OR51L1	0	0	0	0	0	0	0	0
NM_001004756	OR51M1	0	0	0	1	0	1	0	0
NM_001004757	OR51Q1	0	0	0	0	0	0	0	0
NM_001004758	OR51S1	0	0	0	0	0	0	0	0
NM_001004759	OR51T1	0	0	0	0	0	0	0	0
NM_001004760	OR51V1	0	0	0	0	0	0	0	0
NM_001005	RPS3	0	0	0	0	0	0	0	0
NM_001005160	OR52A5	0	0	0	0	0	0	0	0
NM_001005161	OR52B4	1	0	0	0	0	0	0	0
NM_001005162	OR52B6	0	1	0	0	0	1	0	2
NM_001005163	OR52D1	0	1	0	0	0	1	0	0
NM_001005164	OR52E2	0	0	0	0	0	0	0	0
NM_001005165	OR52E4	1	0	0	0	0	0	0	0
NM_001005167	OR52E6	0	0	0	0	0	0	0	0
NM_001005168	OR52E8	0	0	0	0	0	0	0	0
NM_001005169	OR52I1	0	0	2	0	0	1	1	2
NM_001005170	OR52I2	2	0	0	0	1	0	0	0
NM_001005171	OR52K1	1	1	0	0	0	0	0	0
NM_001005172	OR52K2	0	0	1	0	0	0	1	0
NM_001005173	OR52L1	0	0	0	0	0	0	0	0
NM_001005174	OR52N2	0	0	0	0	0	0	0	0
NM_001005175	OR52N4	0	0	0	0	0	0	0	0
NM_001005176	SP140	0	0	0	0	0	0	0	0
NM_001005177	OR52R1	0	0	0	0	0	0	0	0
NM_001005178	OR52W1	10	12	9	5	1	1	6	3
NM_001005179	OR56A4	0	0	0	0	0	0	0	0
NM_001005180	OR56B1	0	1	0	0	0	0	0	0
NM_001005181	OR56B4	2	0	0	0	0	0	2	0
NM_001005182	OR6C1	0	0	0	0	0	0	0	0
NM_001005183	OR6C76	0	0	0	0	0	0	0	0
NM_001005184	OR6K6	0	0	0	0	0	0	0	0
NM_001005185	OR6N1	0	0	0	0	0	0	0	0
NM_001005186	OR6Q1	0	0	0	0	1	0	0	0
NM_001005187	OR6T1	0	0	0	0	0	0	0	0
NM_001005188	OR6X1	0	0	0	0	0	0	0	0
NM_001005189	OR6Y1	0	0	0	0	0	0	0	0
NM_001005190	OR7A10	0	0	0	0	0	0	0	0
NM_001005191	OR7D4	0	0	0	0	0	0	0	0
NM_001005192	OR7G1	0	0	0	0	0	0	0	0
NM_001005193	OR7G2	0	0	0	0	1	0	0	0
NM_001005194	OR8A1	0	0	0	0	0	0	0	0
NM_001005195	OR8B12	0	0	0	0	0	0	0	0
NM_001005196	OR8B4	0	0	0	0	0	0	0	0
NM_001005197	OR8D4	0	0	0	0	0	0	0	0
NM_001005198	OR8G5	1	0	0	0	0	0	0	0
NM_001005199	OR8H1	0	0	0	0	0	0	0	0
NM_001005200	OR8H2	0	0	0	0	0	0	0	0
NM_001005201	OR8H3	0	0	0	0	0	0	0	0
NM_001005202	OR8K3	0	0	0	0	0	0	0	0
NM_001005204	OR8U1	0	0	0	0	0	0	0	0
NM_001005205	OR8J1	0	0	0	0	0	0	0	0
NM_001005207	TRIM37	0	0	0	0	0	0	0	0
NM_001005209	TMEM198	0	1	0	0	2	1	1	0
NM_001005210	LRRC55	0	0	0	0	0	0	0	1
NM_001005211	OR9I1	0	0	0	0	0	0	0	0
NM_001005212	OR9Q1	0	1	0	0	0	0	0	0
NM_001005213	OR9G1	0	0	0	0	0	0	0	0
NM_001005214	LRRC52	0	0	0	0	0	0	0	1
NM_001005216	OR2J3	0	0	0	0	0	0	0	0
NM_001005217	FRG2	0	0	0	0	0	0	0	0
NM_001005218	OR5B21	0	0	1	1	0	0	0	1
NM_001005221	OR4F29	0	0	0	0	0	0	0	0
NM_001005224	OR4F3	0	0	0	0	0	0	0	0
NM_001005226	OR2B3	0	0	0	0	0	0	0	0
NM_001005234	OR1L3	0	1	0	0	1	0	0	0
NM_001005235	OR1L4	0	1	0	1	0	0	0	0
NM_001005236	OR1L1	0	0	0	1	0	0	0	0
NM_001005237	OR51G1	0	0	0	0	0	0	0	0
NM_001005238	OR51G2	0	0	0	0	0	0	0	0
NM_001005239	OR11H1	0	0	0	0	0	0	0	0
NM_001005240	OR4F17	0	0	0	1	0	0	0	0
NM_001005242	PKP2	0	0	0	0	0	0	0	0
NM_001005243	OR9K2	0	0	0	0	0	0	0	0
NM_001005245	OR5M11	0	0	0	0	0	0	0	0
NM_001005270	OR4C12	0	0	0	0	0	0	0	0
NM_001005271	CHD3	5	6	19	16	8	23	7	16
NM_001005272	OR4A5	0	0	0	0	0	0	0	0
NM_001005273	CHD3	0	0	0	0	0	0	0	0
NM_001005274	OR4A16	0	0	0	0	0	0	0	0
NM_001005275	OR4A15	0	0	0	0	0	0	0	0
NM_001005276	OR2AE1	1	1	1	0	0	1	0	1
NM_001005277	OR4F16	0	0	0	0	0	0	0	0
NM_001005278	OR6N2	0	0	0	0	0	0	0	0
NM_001005279	OR6K2	0	0	0	0	0	0	0	0
NM_001005280	OR10A7	0	0	0	0	0	0	0	0
NM_001005281	OR6B1	0	0	0	0	0	0	0	0
NM_001005282	OR5M8	0	0	0	0	0	0	0	0
NM_001005283	OR9Q2	0	0	0	1	0	0	0	0
NM_001005284	OR9G4	0	0	0	0	0	0	0	0
NM_001005285	OR2AT4	0	0	0	1	0	0	0	0
NM_001005286	OR6F1	0	0	0	0	0	0	0	0
NM_001005288	OR51I1	0	0	0	1	0	0	0	0
NM_001005289	OR52H1	4	0	1	0	0	0	0	0
NM_001005290	PSRC1	3	0	1	2	3	3	1	3
NM_001005291	SREBF1	49	53	70	60	44	41	38	37
NM_001005323	OR5AK2	0	0	0	0	0	0	0	0
NM_001005324	OR10V1	0	0	0	0	0	0	0	1
NM_001005325	OR6M1	0	0	0	0	0	0	0	0
NM_001005326	OR4F6	0	0	0	0	0	0	0	0
NM_001005327	OR6K3	0	0	0	0	0	0	0	0
NM_001005329	OR51A4	0	0	0	0	0	0	0	0
NM_001005332	MAGED1	5	2	4	2	4	4	2	3
NM_001005333	MAGED1	2	3	1	3	1	2	0	0
NM_001005335	HNRNPL	0	1	1	0	1	1	1	3
NM_001005336	DNM1	0	0	0	0	0	0	0	0
NM_001005337	PKP1	0	0	0	0	0	0	0	0
NM_001005338	OR5H1	0	0	0	0	0	0	0	0
NM_001005339	RGS10	6	8	11	8	2	10	6	4
NM_001005340	GPNMB	0	0	0	0	0	0	0	0
NM_001005353	AK4	1	3	2	4	1	4	4	2
NM_001005354	PRR13	0	0	0	0	0	0	0	0
NM_001005356	POTEG	0	0	0	0	0	0	0	0
NM_001005360	DNM2	0	0	0	0	0	0	0	0
NM_001005361	DNM2	0	0	0	0	0	0	0	0
NM_001005362	DNM2	0	0	0	0	0	0	0	0
NM_001005365	POTEA	0	0	0	0	0	0	0	0
NM_001005366	KDM2B	2	1	1	2	1	4	2	8
NM_001005367	TTYH1	0	0	0	0	0	0	0	0
NM_001005368	ZNF32	0	0	4	0	2	0	1	0
NM_001005369	MTIF2	6	9	13	8	7	12	5	7
NM_001005373	LRSAM1	0	0	0	0	0	0	0	0
NM_001005374	LRSAM1	0	5	3	4	3	5	4	6
NM_001005375	DAZ4	0	0	0	0	0	0	0	0
NM_001005376	PLAUR	4	3	6	13	18	12	4	13
NM_001005377	PLAUR	0	0	0	0	0	0	0	0
NM_001005386	ACTR2	5	2	3	3	2	3	3	2
NM_001005388	NFASC	0	0	0	0	0	1	0	1
NM_001005389	NFASC	0	0	0	0	0	0	0	0
NM_001005404	YPEL2	328	610	291	403	89	153	133	222
NM_001005405	KRTAP5-11	0	0	0	0	0	0	0	0
NM_001005407	CACNA1H	0	0	0	0	0	0	0	0
NM_001005408	NEURL4	0	0	0	0	0	0	0	0
NM_001005413	ZWINT	0	0	0	0	0	0	0	0
NM_001005415	MARCHF2	0	0	0	0	0	0	0	0
NM_001005416	MARCHF2	0	0	0	0	0	0	0	0
NM_001005417	B4GALT2	2	2	3	2	3	4	2	4
NM_001005463	EBF3	1	0	1	0	0	2	2	0
NM_001005464	H3C15	0	0	0	0	0	0	0	0
NM_001005465	OR10G3	0	0	0	0	0	0	0	0
NM_001005466	OR10G2	0	0	0	0	0	0	0	0
NM_001005467	OR8B3	0	0	0	0	0	0	0	0
NM_001005468	OR8B2	0	0	0	0	0	0	0	0
NM_001005469	OR5B3	0	0	0	0	0	0	0	0
NM_001005470	OR4B1	0	0	0	0	0	0	0	0
NM_001005471	OR2T6	0	0	0	0	0	0	0	0
NM_001005473	PLCXD3	0	0	0	0	0	1	0	0
NM_001005474	NFKBIZ	0	0	0	1	1	0	1	1
NM_001005476	PKP4	0	0	0	0	0	0	0	0
NM_001005479	OR5H6	0	0	0	0	0	0	0	0
NM_001005480	OR2A2	3	10	1	12	0	0	0	2
NM_001005482	OR5H2	0	0	0	0	0	0	0	0
NM_001005483	OR4K5	0	0	0	0	0	0	0	0
NM_001005484	OR4F5	0	0	0	0	0	0	0	0
NM_001005486	OR4K15	0	0	0	0	0	0	0	0
NM_001005487	OR13G1	0	0	0	1	1	0	0	0
NM_001005489	OR5B17	0	0	0	0	0	0	0	0
NM_001005490	OR6C74	0	0	0	0	0	0	0	0
NM_001005491	OR10AG1	0	0	0	0	0	0	0	0
NM_001005492	OR5J2	0	0	0	0	0	0	0	0
NM_001005493	OR6C6	0	0	0	0	0	0	0	0
NM_001005494	OR6C4	0	0	0	0	0	0	0	0
NM_001005495	OR2T3	0	0	0	0	0	0	0	0
NM_001005496	OR5D16	0	0	0	0	0	0	0	0
NM_001005497	OR6C75	0	0	0	0	0	0	0	0
NM_001005498	RHBDF2	0	0	0	0	0	0	0	0
NM_001005499	OR6C70	0	0	0	0	0	0	0	0
NM_001005500	OR4M1	0	0	0	0	0	0	0	0
NM_001005501	OR4K2	0	0	0	0	0	0	0	0
NM_001005502	CPM	0	0	0	0	0	0	0	0
NM_001005503	OR11G2	0	0	0	0	0	0	0	0
NM_001005504	OR4F21	9	9	11	4	5	2	3	2
NM_001005505	CACNA2D2	0	0	0	0	0	0	0	0
NM_001005512	OR4A47	0	0	0	0	0	0	0	0
NM_001005513	OR4C45	0	0	0	0	0	0	0	0
NM_001005514	OR5H14	0	0	0	0	0	0	0	0
NM_001005515	OR5H15	0	0	0	0	0	0	0	0
NM_001005516	OR5K3	0	0	0	0	0	0	0	0
NM_001005517	OR5K4	0	0	0	0	0	0	0	0
NM_001005518	OR6C65	0	0	0	0	0	0	0	0
NM_001005519	OR6C68	0	0	0	1	0	0	0	0
NM_001005522	OR2T8	0	0	0	0	1	1	0	0
NM_001005526	SF3B1	0	0	0	0	0	0	0	0
NM_001005527	TAFA4	0	0	0	0	0	0	0	0
NM_001005566	OR5B2	0	1	0	0	0	0	0	0
NM_001005567	OR51B5	0	0	0	0	0	0	0	0
NM_001005609	EDA	0	0	0	0	0	0	0	0
NM_001005610	EDA	0	0	0	0	0	0	0	0
NM_001005612	EDA	0	0	0	0	0	0	0	0
NM_001005613	EDA	0	0	1	0	0	2	0	0
NM_001005619	ITGB4	23	18	31	39	9	24	19	28
NM_001005731	ITGB4	0	0	0	0	0	0	0	0
NM_001005735	CHEK2	2	0	1	3	3	0	1	3
NM_001005738	FPR2	0	0	0	0	0	0	0	0
NM_001005739	VPS54	0	0	0	0	0	0	0	0
NM_001005741	GBA	0	0	0	0	0	0	0	0
NM_001005742	GBA	0	0	0	0	0	0	0	0
NM_001005743	NUMB	0	0	0	0	0	0	0	0
NM_001005744	NUMB	0	0	0	0	0	0	0	0
NM_001005745	NUMB	0	0	0	0	0	0	0	0
NM_001005746	CACNB4	0	1	0	0	0	0	0	0
NM_001005747	CACNB4	0	1	0	0	0	0	0	1
NM_001005751	WASHC2A	3	0	2	1	3	3	2	5
NM_001005752	GJB3	7	3	11	4	3	3	3	14
NM_001005753	CHMP3	0	0	0	0	0	0	0	0
NM_001005781	SUMO1	0	0	0	0	0	0	0	0
NM_001005782	SUMO1	0	0	0	0	0	0	0	0
NM_001005783	HAO2	0	0	0	0	0	0	0	1
NM_001005785	DAZ2	0	0	0	0	0	0	0	0
NM_001005786	DAZ2	0	0	0	0	0	0	0	0
NM_001005849	SUMO2	0	0	0	0	0	0	0	0
NM_001005850	ZNF835	0	0	0	0	0	0	0	0
NM_001005851	ZNF780B	489	323	533	320	639	617	705	678
NM_001005853	OR6B2	0	0	0	0	0	1	0	0
NM_001005855	ATP8B2	0	0	0	1	0	0	0	0
NM_001005861	RYK	0	0	0	0	0	0	0	0
NM_001005862	ERBB2	0	0	0	0	0	0	0	0
NM_001005909	IP6K2	0	0	0	0	0	0	0	0
NM_001005910	IP6K2	0	0	0	0	0	0	0	0
NM_001005911	IP6K2	0	0	0	0	0	0	0	0
NM_001005914	SEMA3B	0	0	0	0	0	0	0	0
NM_001005915	ERBB3	17	30	11	23	13	10	16	12
NM_001005918	ATP7B	0	0	0	0	0	0	0	0
NM_001005920	JMJD8	128	161	231	147	227	224	217	237
NM_001005922	KRTAP5-1	0	0	0	0	0	0	0	0
NM_001006	RPS3A	1011	717	3192	1178	2051	2111	2503	1566
NM_001006109	HMCES	0	3	2	0	5	5	1	6
NM_001006114	YBEY	0	0	0	0	0	0	0	0
NM_001006115	IP6K1	0	0	0	0	0	0	0	0
NM_001006117	RBMY1J	0	0	0	0	0	0	0	0
NM_001006118	RBMY1E	0	0	0	0	0	0	0	0
NM_001006120	RBMY1D	0	0	0	0	0	0	0	0
NM_001006121	RBMY1B	0	0	0	0	0	0	0	0
NM_001006600	ERBIN	0	0	0	0	0	0	0	0
NM_001006605	DIPK1A	0	0	0	0	0	0	0	0
NM_001006607	LRRC37A2	1	5	2	24	0	1	1	3
NM_001006610	SIAH1	22	27	20	15	13	11	17	22
NM_001006612	TCEAL9	0	0	0	0	0	0	0	0
NM_001006613	TCEAL9	0	0	0	0	0	0	0	0
NM_001006614	TCEAL9	0	0	0	0	0	0	0	0
NM_001006616	TSPAN17	0	0	0	0	0	0	0	0
NM_001006617	MAPKAP1	0	0	0	0	0	0	0	0
NM_001006618	MAPKAP1	6	14	2	4	19	18	16	17
NM_001006619	MAPKAP1	0	0	0	0	0	0	0	0
NM_001006620	MAPKAP1	0	0	0	0	0	0	0	0
NM_001006621	MAPKAP1	0	0	0	0	0	0	0	0
NM_001006622	WDR33	232	207	257	210	240	235	308	302
NM_001006623	WDR33	179	115	132	124	137	124	195	226
NM_001006624	PDPN	0	0	0	0	0	0	0	0
NM_001006625	PDPN	0	0	0	0	0	0	0	0
NM_001006626	CHRM2	0	0	0	0	0	0	0	0
NM_001006627	CHRM2	0	0	0	0	0	0	0	0
NM_001006628	CHRM2	0	0	0	0	0	0	0	0
NM_001006629	CHRM2	0	0	0	0	0	0	0	0
NM_001006630	CHRM2	0	0	0	0	0	0	0	0
NM_001006631	CHRM2	0	0	0	0	0	0	0	0
NM_001006632	CHRM2	0	0	0	0	0	0	0	0
NM_001006634	ARHGAP17	4	9	26	14	24	16	17	15
NM_001006636	GTDC1	1	0	1	0	3	0	2	0
NM_001006638	RAB37	0	0	0	0	0	0	0	0
NM_001006639	TCEAL1	0	0	0	0	0	0	0	0
NM_001006640	TCEAL1	3	0	1	0	3	3	1	2
NM_001006641	SLC25A25	7	16	12	9	19	19	10	27
NM_001006642	SLC25A25	0	0	0	0	0	0	0	0
NM_001006655	FAM149A	0	0	0	0	0	0	0	0
NM_001006656	ZNF473	0	0	0	0	0	0	0	0
NM_001006657	WDR35	1	0	2	0	2	0	1	0
NM_001006658	CR2	0	0	0	1	0	0	0	1
NM_001006665	RPS6KA1	0	6	2	2	0	0	3	2
NM_001006666	APOBEC3F	9	5	14	15	35	24	27	20
NM_001006681	SPIN2B	0	0	0	0	0	0	0	0
NM_001006682	SPIN2B	0	0	0	0	0	0	0	0
NM_001006683	SPIN2B	0	0	0	0	0	0	0	0
NM_001006684	TCEAL8	0	0	0	0	0	0	0	0
NM_001006932	RPS6KA2	0	0	1	1	4	1	0	2
NM_001006933	TCEAL3	0	0	0	0	0	0	1	1
NM_001006935	TCEAL4	0	0	0	0	0	0	0	0
NM_001006937	TCEAL4	0	0	0	0	0	0	0	0
NM_001006938	TCEAL6	0	0	0	0	0	0	0	0
NM_001006939	LRRC18	0	0	0	0	0	0	0	0
NM_001006941	ALG3	4	0	6	5	7	1	4	14
NM_001006943	EPHA8	0	0	0	1	0	0	0	0
NM_001006944	RPS6KA4	0	0	0	0	0	0	0	0
NM_001006945	LRIF1	0	0	0	0	0	0	0	0
NM_001006946	SDC1	15	3	11	17	13	12	11	12
NM_001006947	UHRF1BP1L	2	0	3	1	3	5	2	5
NM_001007	RPS4X	6689	7710	11405	6879	10648	13177	10378	12826
NM_001007022	ODF2L	0	0	0	0	0	0	0	0
NM_001007024	GOSR1	2	0	0	6	0	2	0	1
NM_001007025	GOSR1	0	0	0	0	0	0	0	0
NM_001007026	ATN1	2	1	1	1	1	0	1	0
NM_001007027	ALG8	0	2	1	1	0	1	0	1
NM_001007033	CLEC6A	0	0	0	0	0	0	0	0
NM_001007067	SDCBP	0	0	0	0	0	0	0	0
NM_001007068	SDCBP	0	0	0	0	0	0	0	0
NM_001007069	SDCBP	0	0	0	0	0	0	0	0
NM_001007070	SDCBP	0	0	0	0	0	0	0	0
NM_001007072	ZSCAN2	4	3	6	2	0	3	7	6
NM_001007073	RPL32	0	0	0	0	0	0	0	0
NM_001007074	RPL32	0	0	0	0	0	0	0	0
NM_001007075	KLHL5	0	0	0	0	0	0	0	0
NM_001007088	ZNF182	0	0	0	0	0	0	0	0
NM_001007089	RESP18	1	0	0	0	0	0	1	0
NM_001007090	C8orf48	1	0	0	1	2	8	2	0
NM_001007094	ZNF37A	10	11	20	28	24	16	20	31
NM_001007097	NTRK2	0	0	0	0	0	0	0	0
NM_001007098	SCP2	74	53	108	112	77	67	80	88
NM_001007099	SCP2	0	0	0	0	0	0	0	0
NM_001007100	SCP2	0	0	0	0	0	0	0	0
NM_001007101	ZNF484	0	0	0	0	0	0	0	0
NM_001007102	L3MBTL3	0	0	0	0	0	0	0	0
NM_001007122	FSD2	1	1	4	0	2	0	0	1
NM_001007125	LKAAEAR1	0	0	0	1	0	0	0	0
NM_001007139	IGF2	0	0	0	0	0	0	0	0
NM_001007156	NTRK3	0	0	0	0	0	0	0	0
NM_001007169	ZNF483	20	13	20	23	24	21	24	17
NM_001007176	PPDPFL	0	0	0	0	0	0	0	0
NM_001007188	DEPDC5	5	2	3	8	2	4	8	0
NM_001007189	IGIP	235	264	186	168	151	148	179	210
NM_001007214	CACYBP	4	12	22	15	15	32	11	24
NM_001007225	IGF2BP2	0	0	0	0	0	0	0	0
NM_001007226	SPOP	0	0	0	0	0	0	0	0
NM_001007227	SPOP	0	0	0	0	0	0	0	0
NM_001007228	SPOP	0	0	0	0	0	0	0	0
NM_001007229	SPOP	0	0	0	0	0	0	0	0
NM_001007230	SPOP	0	0	0	0	0	0	0	0
NM_001007231	ARHGAP25	0	0	0	0	0	0	0	0
NM_001007232	CARD17	0	0	0	0	0	0	0	0
NM_001007233	ERCC8	7	1	8	2	7	11	8	13
NM_001007234	ERCC8	4	1	0	0	5	2	2	8
NM_001007237	IGSF3	0	8	6	2	1	4	6	1
NM_001007239	METTL13	0	0	0	0	0	0	0	0
NM_001007240	GP2	0	0	0	0	0	0	0	0
NM_001007241	GP2	0	0	0	0	0	0	0	0
NM_001007242	GP2	0	0	0	0	0	0	0	0
NM_001007245	IFRD1	0	0	0	0	0	0	0	0
NM_001007246	BRWD1	212	181	213	225	176	164	209	251
NM_001007248	ZNF599	7	21	14	13	23	19	30	25
NM_001007250	SCP2	0	0	0	0	0	0	0	0
NM_001007253	ERV3-1	131	144	183	253	351	278	300	387
NM_001007255	KLHDC9	0	0	0	0	0	0	0	0
NM_001007257	PRDM2	0	0	0	0	0	0	0	0
NM_001007259	SETD4	0	0	0	0	0	0	0	0
NM_001007261	SETD4	0	0	0	0	0	0	0	0
NM_001007267	PLA2R1	45	19	43	20	14	14	24	34
NM_001007269	GEMIN7	0	0	0	0	0	0	0	0
NM_001007270	GEMIN7	0	0	0	0	0	0	0	0
NM_001007271	DUSP13	0	0	3	0	0	0	0	0
NM_001007272	DUSP13	0	0	0	0	0	0	0	0
NM_001007273	DUSP13	0	0	0	0	0	0	0	0
NM_001007278	TRIM13	6	7	9	8	9	6	9	6
NM_001007464	RWDD1	0	0	0	0	0	0	0	0
NM_001007466	TULP4	0	0	0	0	0	0	0	0
NM_001007467	SFI1	0	0	0	0	0	0	0	0
NM_001007468	SMARCB1	0	0	0	0	0	0	0	0
NM_001007469	HCST	0	0	0	0	0	0	0	0
NM_001007470	TRPM3	0	0	0	0	0	0	0	0
NM_001007471	TRPM3	0	0	0	0	1	0	0	1
NM_001007523	F8A2	0	0	0	0	0	0	0	0
NM_001007524	F8A3	0	0	0	0	0	0	0	0
NM_001007525	NWD1	0	0	0	0	0	0	0	0
NM_001007527	LMBRD2	277	302	392	247	305	383	326	435
NM_001007530	CDRT15	2	1	1	2	8	4	6	1
NM_001007531	NKAPL	0	0	0	0	5	1	1	0
NM_001007532	STH	0	0	0	0	0	0	0	0
NM_001007533	PPP1R27	2	3	1	2	4	4	11	9
NM_001007534	C3orf56	0	0	0	0	0	0	0	0
NM_001007537	C1QTNF9B	0	0	0	0	0	0	0	1
NM_001007538	SHISA2	2	5	8	9	6	5	6	15
NM_001007540	CDHR4	1	1	1	1	5	3	10	7
NM_001007544	RHEX	1	4	0	1	0	2	2	2
NM_001007551	CT45A5	0	0	0	0	0	0	0	0
NM_001007553	CSDE1	0	0	0	0	0	0	0	0
NM_001007559	SS18	0	0	0	0	0	0	0	0
NM_001007561	IRGQ	475	449	768	655	1329	1142	1201	1188
NM_001007563	IGFBPL1	1	2	18	2	96	93	73	61
NM_001007565	TFG	0	0	0	0	0	0	0	0
NM_001007593	SMPD1	0	0	0	0	0	0	0	0
NM_001007595	C2CD4B	0	0	0	0	0	1	1	2
NM_001007792	NTRK1	0	0	0	0	0	0	0	0
NM_001007793	BUB3	0	0	0	0	0	0	0	0
NM_001007794	CEPT1	12	25	21	21	20	17	19	23
NM_001008	RPS4Y1	0	0	0	0	0	0	0	0
NM_001008211	OPTN	1	0	0	0	0	0	0	0
NM_001008212	OPTN	0	0	0	0	0	0	0	0
NM_001008213	OPTN	0	0	0	0	0	0	0	0
NM_001008215	COA5	170	148	236	192	228	273	250	266
NM_001008216	GALE	1	1	1	2	3	7	2	1
NM_001008218	AMY1B	0	0	0	0	0	0	0	0
NM_001008219	AMY1C	0	0	0	0	0	0	0	0
NM_001008220	CPLX2	0	0	0	0	0	0	0	0
NM_001008221	AMY1A	0	0	0	0	0	0	0	0
NM_001008222	ZDHHC9	0	0	1	0	0	1	0	0
NM_001008223	C1QL4	0	2	4	2	8	9	3	2
NM_001008224	UACA	20	12	22	15	13	2	12	9
NM_001008225	CNOT4	0	0	0	0	0	0	0	0
NM_001008226	SAXO2	7	5	6	1	22	14	24	10
NM_001008228	MOG	0	0	0	0	0	0	0	0
NM_001008229	MOG	0	0	0	0	0	0	0	0
NM_001008237	TTC32	32	11	40	24	30	38	39	38
NM_001008239	C18orf25	0	0	0	0	0	0	0	0
NM_001008269	TMEM89	1	1	1	4	2	2	0	6
NM_001008270	PRSS37	0	0	0	0	0	0	0	0
NM_001008272	TAGLN3	0	0	0	0	0	0	0	0
NM_001008273	TAGLN3	0	0	0	0	0	0	0	0
NM_001008274	TRIM72	0	3	0	0	0	1	0	0
NM_001008387	REG3G	0	0	0	0	0	0	0	0
NM_001008388	CISD2	117	142	274	149	228	418	289	285
NM_001008389	UMOD	0	0	0	0	0	0	0	0
NM_001008390	CGGBP1	11	5	8	5	12	9	16	10
NM_001008391	CCDC73	12	7	13	8	14	7	13	31
NM_001008392	CTDSPL	0	1	0	2	3	3	7	2
NM_001008393	C4orf46	20	12	14	10	10	33	21	23
NM_001008394	EID3	62	44	77	41	59	67	100	95
NM_001008395	LAMTOR4	124	191	245	225	211	233	200	277
NM_001008396	WDHD1	0	0	0	0	0	0	0	0
NM_001008397	GPX8	0	0	0	0	0	0	0	0
NM_001008401	ZNF761	2	0	2	2	7	0	3	5
NM_001008404	C14orf180	0	0	0	0	0	0	0	0
NM_001008405	BCAP29	0	2	2	4	1	3	2	6
NM_001008409	TTLL9	2	0	2	4	13	15	14	13
NM_001008410	STEAP3	0	0	0	0	0	0	0	0
NM_001008485	SLC41A3	0	0	0	0	0	0	0	0
NM_001008486	SLC41A3	0	0	0	0	0	0	0	0
NM_001008487	SLC41A3	0	0	4	7	2	4	1	2
NM_001008489	PHOSPHO2	0	0	0	0	0	0	0	0
NM_001008491	SEPTIN2	0	0	0	0	0	0	0	0
NM_001008492	SEPTIN2	8	4	9	5	8	4	11	13
NM_001008493	ENAH	9	11	9	7	14	19	17	23
NM_001008495	TMEM64	13	2	16	10	21	29	32	29
NM_001008496	PIWIL3	0	0	0	0	0	0	0	0
NM_001008503	OPRM1	1	0	0	0	0	0	0	0
NM_001008504	OPRM1	0	0	0	0	0	0	0	0
NM_001008505	OPRM1	0	0	0	0	0	0	0	0
NM_001008528	MXRA7	44	43	54	35	86	98	115	67
NM_001008529	MXRA7	0	0	0	0	0	0	0	0
NM_001008530	LGMN	1	6	3	0	0	0	0	1
NM_001008534	AKAP14	0	0	0	0	0	0	0	0
NM_001008535	AKAP14	0	0	0	0	0	0	0	0
NM_001008536	TCHHL1	1	0	0	1	2	0	3	1
NM_001008537	NEXMIF	0	0	0	0	1	0	0	0
NM_001008539	SLC7A2	1	1	1	2	3	0	0	1
NM_001008540	CXCR4	6	6	3	3	0	1	3	0
NM_001008541	MXI1	3	3	1	3	0	0	0	0
NM_001008563	USP20	1	0	0	0	0	0	1	1
NM_001008564	NUP58	0	0	0	0	0	0	0	0
NM_001008566	TPST2	2	2	2	3	1	1	0	0
NM_001008657	TCOF1	33	7	16	22	40	28	31	36
NM_001008660	PICALM	14	13	8	10	4	7	7	7
NM_001008661	KYAT3	0	0	0	0	0	0	0	0
NM_001008662	KYAT3	0	0	0	0	0	0	0	0
NM_001008693	CST9	0	0	0	0	0	0	0	0
NM_001008695	THAP7	0	0	0	0	0	0	0	0
NM_001008697	TFIP11	1	0	4	4	2	4	2	4
NM_001008701	ADGRL1	5	4	9	5	1	1	1	7
NM_001008703	SMIM29	0	0	0	0	0	0	0	0
NM_001008704	SMIM29	0	0	0	0	0	0	0	0
NM_001008707	EML1	0	0	0	0	0	0	0	1
NM_001008708	CHAC2	28	21	60	31	121	96	57	79
NM_001008709	PPP1CA	0	0	1	1	1	0	0	0
NM_001008710	RBPMS	0	0	0	0	0	0	0	0
NM_001008711	RBPMS	7	8	4	3	3	6	2	6
NM_001008712	RBPMS	85	66	73	84	31	16	32	67
NM_001008723	CFAP58	4	3	9	2	4	7	12	11
NM_001008726	WDR89	0	0	0	0	0	0	0	0
NM_001008727	ZNF121	0	0	0	0	0	0	0	0
NM_001008738	FNIP1	0	0	0	0	0	0	0	0
NM_001008739	C6orf226	17	14	25	25	28	24	22	43
NM_001008740	TMCO2	2	1	0	0	1	0	1	0
NM_001008743	SULT1C3	346	219	336	266	243	258	305	575
NM_001008744	TDP1	0	0	0	0	0	0	0	0
NM_001008747	CTAGE15	3	4	2	4	2	0	6	2
NM_001008749	RAB19	24	19	36	25	24	32	12	33
NM_001008777	FBXO47	0	3	0	0	0	0	1	1
NM_001008778	SPDYC	1	1	2	2	1	2	2	3
NM_001008779	SPDYA	2	0	1	0	4	1	1	6
NM_001008781	FAT3	0	0	0	0	0	0	1	0
NM_001008783	SLC35D3	0	1	2	0	2	1	1	4
NM_001008784	CD200R1L	0	0	0	0	0	0	0	0
NM_001008800	CCT3	0	0	0	0	0	0	0	0
NM_001008801	ZNF468	0	0	0	0	0	0	0	0
NM_001008844	DSP	0	0	0	0	0	0	0	0
NM_001008860	NIPA2	0	0	0	0	0	0	0	0
NM_001008892	NIPA2	0	0	0	0	0	0	0	0
NM_001008894	NIPA2	0	0	0	0	0	0	0	0
NM_001008895	CUL4A	12	19	13	16	9	17	12	30
NM_001008897	TCP1	0	0	0	0	0	0	0	0
NM_001008901	GTSF1L	0	0	0	0	0	0	0	0
NM_001008910	STK16	0	0	0	0	0	0	0	0
NM_001008938	CKAP5	68	68	108	92	150	133	146	188
NM_001008949	ITPRIPL1	1	0	2	0	1	0	0	2
NM_001009	RPS5	1532	2256	3424	1840	3074	3910	2929	3750
NM_001009181	STATH	0	0	0	0	0	0	0	0
NM_001009182	GEMIN2	0	0	0	0	0	0	0	0
NM_001009183	GEMIN2	0	0	0	0	0	0	0	0
NM_001009184	GRINA	0	0	0	0	0	0	0	0
NM_001009185	ACSL6	0	0	0	0	0	0	0	0
NM_001009186	CCT6A	0	0	0	0	0	0	0	0
NM_001009552	PPP2CB	546	779	1105	476	560	612	649	745
NM_001009554	MFAP3L	0	0	0	0	0	0	0	0
NM_001009555	SH3D19	7	12	10	10	7	9	12	14
NM_001009565	CDKL4	6	3	4	9	1	8	1	4
NM_001009566	CLSTN1	0	0	0	0	0	0	0	0
NM_001009568	SMPDL3B	11	2	3	12	14	9	7	4
NM_001009570	CCT7	0	0	0	0	0	0	0	0
NM_001009571	CADPS2	0	1	0	0	0	0	0	0
NM_001009584	ARMCX6	0	0	0	0	0	0	0	0
NM_001009606	HS3ST6	0	0	0	0	0	0	0	0
NM_001009608	SLX4IP	75	105	126	105	150	146	122	186
NM_001009609	SPANXN3	0	0	0	0	0	1	0	0
NM_001009611	PRAMEF4	0	0	0	0	0	0	0	0
NM_001009613	SPANXN4	0	0	0	0	0	0	0	0
NM_001009614	SPANXN1	0	0	0	0	0	0	0	0
NM_001009615	SPANXN2	0	0	0	0	0	0	0	0
NM_001009616	SPANXN5	0	0	0	0	0	0	0	0
NM_001009811	CEP131	0	0	0	0	0	0	0	0
NM_001009812	LBX2	0	0	0	0	0	0	0	0
NM_001009813	MEIS3	0	0	0	0	0	0	0	0
NM_001009814	VWA8	4	0	5	1	2	5	3	6
NM_001009877	BRD9	0	0	0	0	0	1	0	0
NM_001009880	KIAA0930	3	1	4	1	2	3	1	1
NM_001009881	TUT4	0	0	0	0	0	0	0	0
NM_001009894	C12orf29	148	120	200	100	239	245	254	250
NM_001009899	USF3	1246	1299	1670	1186	1156	1219	1212	1371
NM_001009905	B3GNTL1	10	27	15	36	57	60	52	70
NM_001009909	LUZP2	0	0	0	0	0	0	0	0
NM_001009921	VPS8	0	0	0	0	0	0	0	0
NM_001009922	RCHY1	0	0	0	0	0	0	0	0
NM_001009923	TMEM230	0	0	0	0	0	0	0	0
NM_001009924	TMEM230	0	0	0	0	0	0	0	0
NM_001009925	TMEM230	0	0	0	0	0	0	0	0
NM_001009931	HRNR	3	0	9	8	21	7	18	11
NM_001009932	DNASE1L1	1	7	5	8	1	3	1	1
NM_001009933	DNASE1L1	0	0	0	0	0	0	0	0
NM_001009934	DNASE1L1	0	0	0	0	0	0	0	0
NM_001009936	PHF19	0	0	0	0	0	0	0	0
NM_001009939	SEPTIN5	0	0	0	0	0	0	0	0
NM_001009941	ANKRD16	0	0	0	0	0	0	0	0
NM_001009943	ANKRD16	0	0	0	0	0	0	0	0
[truncated: 37,148 more rows]

## Sheet: DESEQ_results
Gene.name	baseMean	log2FoldChange_AKPSvsAKP	lfcSE	stat	pvalue	padj
A2M	4.67171	3.95311	1.23555	3.19948	0.00137677	0.00745328
NAT2	71.4354	-3.28783	0.365334	-8.99953	2.27e-19	2.16e-17
ACADS	13.0057	-0.720053	0.447138	-1.61036	0.107319	0.246972
ACAT1	551.663	0.235623	0.15432	1.52685	0.126798	0.279749
ADA	39.0171	-1.04177	0.312978	-3.32858	0.000872885	0.00505186
ADRB2	72.5608	0.773377	0.332852	2.32349	0.020153	0.0678515
ABCD1	107.757	-0.722469	0.207942	-3.47438	0.000512038	0.0031941
ALDOB	40.5263	-2.49954	0.468105	-5.33971	9.31e-08	1.51e-06
ARSB	42.151	1.62777	0.334353	4.86842	1.12e-06	1.42e-05
ASS1	6.60213	0.120261	0.705286	0.170514	0.864606	0.933842
ATM	1848.36	0.306616	0.151464	2.02436	0.0429336	0.122794
ATP7A	11.1255	-0.918116	0.547374	-1.67731	0.0934816	0.223258
BRCA2	1855.65	0.811031	0.175534	4.62037	3.83e-06	4.26e-05
C3	30.0319	-2.87582	0.453962	-6.33494	2.37e-10	6.19e-09
CA2	6.66611	-0.884449	0.714256	-1.23828	0.215612	0.405074
CDK4	890.722	0.874481	0.137336	6.36747	1.92e-10	5.13e-09
CHRNE	20.0388	-0.465287	0.4148	-1.12171	0.261984	0.46157
LYST	3.21185	-0.382362	0.885669	-0.431721	0.665944	0.81519
CNGA1	5.63856	-1.17563	0.712857	-1.64919	0.0991094	0.232778
COL1A1	55.6033	-1.17302	0.295574	-3.9686	7.23e-05	0.00057857
COL4A3	16.3189	-0.1823	0.456195	-0.399609	0.689444	0.832302
COL4A4	45.4809	0.699064	0.301692	2.31714	0.0204959	0.0688174
COL7A1	75.4293	-0.660469	0.36239	-1.82254	0.0683731	0.177305
COMP	3.15065	1.22754	1.03495	1.18608	0.235589	0.430887
CP	5.25827	1.36072	0.804973	1.69039	0.0909528	0.219159
CPOX	477.977	-0.255337	0.138972	-1.83732	0.0661621	0.172828
CPT2	431.641	-0.179259	0.137036	-1.30812	0.190834	0.372173
CST3	317.614	-0.768419	0.240127	-3.20005	0.00137402	0.00744202
CSTB	2165.46	-1.08197	0.187697	-5.76447	8.19e-09	1.61e-07
CYBA	726.768	0.120517	0.184528	0.653107	0.513687	0.704187
CYP1B1	15.5722	0.689465	0.482107	1.43011	0.152686	0.319831
DDB2	110.583	-1.01094	0.266754	-3.78979	0.000150777	0.00109494
SLC26A3	15.278	-2.94109	1.20384	-2.44309	0.0145622	0.0524791
SLC26A2	204.649	0.811702	0.236132	3.43749	0.000587136	0.00359365
TOR1A	400.573	1.08443	0.138453	7.83245	4.78e-15	2.61e-13
EMD	308.79	0.21104	0.159148	1.32606	0.184821	0.365046
ENG	1.06176	1.68536	1.69053	0.996942	0.318793	NA
ERCC3	1.4611	0.135785	1.37769	0.0985595	0.921488	NA
ERCC5	71.7832	-0.88991	0.245453	-3.62559	0.000288305	0.00194194
ERCC6	430.262	-0.0787698	0.12628	-0.623772	0.532778	0.717113
ETFA	56.9071	-0.590248	0.282944	-2.08609	0.0369703	0.109038
EXT1	760.316	0.0382927	0.130249	0.293997	0.76876	0.88116
F5	37.3641	-0.143364	0.353578	-0.405468	0.685134	0.829451
F8	1.31737	2.82985	1.59987	1.7688	0.076928	NA
FABP2	30.2238	-2.97513	0.588589	-5.05467	4.31e-07	5.99e-06
FAH	76.3078	-0.359927	0.248013	-1.45125	0.146711	0.311444
FBN1	17.7257	0.829978	0.473022	1.75463	0.0793226	0.198127
FH	804.339	0.144514	0.197497	0.731728	0.464334	0.663249
FTL	3528.3	-0.142901	0.184135	-0.776065	0.43771	0.639339
FUCA1	1005.88	0.105142	0.148899	0.70613	0.480107	0.675829
FUT1	123.581	1.49739	0.242123	6.18443	6.23e-10	1.49e-08
FUT3	88.3057	-1.65883	0.264528	-6.2709	3.59e-10	8.98e-09
FUT6	5.25736	-1.59011	0.752199	-2.11395	0.0345194	0.103381
GAA	1.36879	2.05828	1.76775	1.16435	0.244281	NA
GALK1	74.4319	-0.301739	0.262115	-1.15117	0.249663	0.447954
GALT	39.6342	0.750029	0.298572	2.51206	0.012003	0.0449001
GAMT	25.2403	0.292233	0.377169	0.774805	0.438455	0.639899
GBE1	520.245	0.0303314	0.269076	0.112724	0.910249	0.95761
GCH1	55.7631	0.722736	0.262012	2.75841	0.00580832	0.0248415
GIPR	5.90712	-4.06527	1.06549	-3.81538	0.000135972	0.00100122
GLI3	3.2548	-1.00188	0.937721	-1.06842	0.285333	0.487237
GLA	216.591	1.2795	0.171298	7.46945	8.05e-14	3.65e-12
GLDC	496.254	2.04689	0.182926	11.1897	4.58e-29	1.3e-26
GP1BA	74.3179	0.368616	0.255703	1.44158	0.14942	0.315139
GSS	794.247	-0.112461	0.114845	-0.979242	0.32746	0.531144
GUCY2D	4.40883	-5.77427	1.23911	-4.66003	3.16e-06	3.61e-05
HADHA	2547.71	-0.118299	0.126241	-0.937093	0.34871	0.554288
SERPIND1	51.9475	-0.0125555	0.324352	-0.0387096	0.969122	0.985422
HGD	119.121	-1.58772	0.240734	-6.59535	4.24e-11	1.25e-09
HK1	26.3776	-0.532144	0.352433	-1.50992	0.131064	0.286817
HK2	3574.77	-1.36135	0.249756	-5.45072	5.02e-08	8.52e-07
HMGCL	29.7836	-0.836154	0.339967	-2.45951	0.0139126	0.0505381
SHH	39.446	-1.43814	0.517755	-2.77765	0.00547536	0.0236626
HPRT1	343.82	0.545204	0.188374	2.89427	0.00380045	0.0174917
HSD11B2	57.8092	-0.301934	0.315134	-0.958113	0.338006	0.542811
HSD17B3	2.83926	-0.0259067	1.02759	-0.0252112	0.979886	0.990907
SGSH	149.638	-1.60972	0.226645	-7.10241	1.23e-12	4.71e-11
ICAM1	45.7181	-1.08159	0.350574	-3.08521	0.00203409	0.0103048
IL2RG	119.166	-3.95415	0.326989	-12.0926	1.16e-33	4.91e-31
INSR	1.61187	0.31658	1.20469	0.262789	0.792713	NA
PDX1	155.754	-0.394275	0.173057	-2.2783	0.022709	0.0747726
ITGB3	1.8623	0.604896	1.3304	0.454672	0.649345	0.803426
JAG1	3229.93	0.523226	0.119639	4.37339	1.22e-05	0.000119206
JAK3	88.7367	-1.59297	0.326911	-4.8728	1.1e-06	1.4e-05
ANOS1	36.2272	5.20575	0.618329	8.41906	3.8e-17	2.64e-15
KCNQ1	36.9578	-0.039425	0.312282	-0.126248	0.899536	0.95225
KHK	14.7469	0.310031	0.497643	0.623	0.533285	0.717534
KRT12	30.1311	-1.85155	0.489434	-3.78304	0.000154925	0.00111888
KRT18	213.937	-0.0767995	0.172305	-0.445718	0.655801	0.807729
LAMB3	39.1924	-1.806	0.348143	-5.18752	2.13e-07	3.19e-06
LCAT	67.1038	0.119584	0.270846	0.441521	0.658836	0.80983
SGCB	406.375	0.209607	0.183019	1.14528	0.252095	0.449953
LPL	13.7388	0.48275	0.698778	0.690848	0.489661	0.683881
LYZ	15521.9	-0.541399	0.207095	-2.61425	0.00894227	0.0353852
MPO	16.7098	-1.70243	0.446736	-3.81081	0.000138514	0.00101597
MSH2	37.8001	0.640075	0.286477	2.2343	0.0254636	0.0819398
MTM1	208.19	-0.451381	0.18909	-2.38712	0.0169807	0.05932
MTTP	1.58876	-2.65862	1.61756	-1.6436	0.100259	NA
MMUT	463.593	-0.686365	0.18915	-3.62868	0.000284874	0.00192234
MYBPC3	3.02747	-1.28325	1.11805	-1.14775	0.251071	0.448965
NAGA	500.743	-0.108372	0.161653	-0.670401	0.502602	0.694761
NAGLU	233.391	-0.189217	0.184808	-1.02386	0.305902	0.509299
PTCH1	13.0302	2.27982	0.631764	3.60865	0.000307792	0.00205566
NDP	27.1452	-0.0928551	0.39179	-0.237002	0.812655	0.905697
PNP	999.672	-0.258095	0.145386	-1.77524	0.0758588	0.191727
NPC1	1314.43	0.796264	0.152198	5.23175	1.68e-07	2.59e-06
GPR143	27.7832	0.428753	0.376339	1.13927	0.254589	0.452548
OAT	181.432	0.0556394	0.17053	0.326273	0.744218	0.867522
PCBD1	3.8039	0.874947	0.837961	1.04414	0.296421	0.498358
PEX12	82.7425	0.0283654	0.22254	0.127462	0.898575	0.951483
PEX7	106.882	-0.57108	0.202643	-2.81816	0.00482992	0.0213598
PFKM	8.63725	0.162399	0.558213	0.290927	0.771107	0.883074
PGAM2	69.0504	-1.57493	0.310974	-5.06449	4.09e-07	5.71e-06
PGK1	7779.96	-0.686339	0.253163	-2.71106	0.00670689	0.0280447
PHKA2	892.369	-0.730491	0.19648	-3.71789	0.000200895	0.00140706
PHKG2	95.341	0.38302	0.267369	1.43255	0.151986	0.318963
PKD2	528.069	0.932036	0.171148	5.44578	5.16e-08	8.75e-07
PMM2	706.022	-0.47375	0.115622	-4.09739	4.18e-05	0.000356572
PON2	5.75669	0.566929	0.735341	0.770974	0.440722	0.641958
PPT1	95.8748	0.910965	0.274785	3.31519	0.000915814	0.00526501
PROC	7.43548	-0.602548	0.709729	-0.848984	0.39589	0.600294
PTS	153.828	0.0839586	0.200267	0.419234	0.675045	0.822148
QDPR	15.4408	0.294225	0.405169	0.726178	0.46773	0.665949
RB1	967.039	0.84663	0.155039	5.46074	4.74e-08	8.11e-07
PRPH2	12.9661	-0.304869	0.51985	-0.586455	0.55757	0.736501
PITX2	17.5259	-0.982314	0.489609	-2.00632	0.0448219	0.127176
RLBP1	37.5745	0.640717	0.442102	1.44925	0.147268	0.31209
ROM1	7.50616	0.82051	0.640355	1.28134	0.200075	0.383445
RPGR	48.6057	0.436205	0.264809	1.64725	0.0995076	0.23337
RPE65	319.16	0.301239	0.233536	1.28991	0.197083	0.380143
ATXN1	5.0465	0.500539	0.8244	0.607156	0.543748	0.725554
ATXN7	13.4284	0.959189	0.478809	2.00328	0.0451473	0.127869
SCNN1B	12.257	-3.90072	0.814189	-4.79093	1.66e-06	2.01e-05
SLC3A1	26.1923	-0.900027	0.348983	-2.579	0.00990861	0.0384929
SLC5A1	33.7752	-0.169082	0.410363	-0.41203	0.680318	0.82594
SOX9	5194.34	0.10353	0.183317	0.564758	0.572238	0.747397
STAR	11.3636	-0.215902	0.750377	-0.287725	0.773557	0.884276
STS	2193.28	-1.5914	0.266094	-5.98061	2.22e-09	4.84e-08
TAT	2.74239	-2.04125	1.15056	-1.77414	0.0760406	0.191967
TCN2	2.4156	-3.35257	1.34051	-2.50097	0.0123853	0.0460905
TGFBI	8132.1	0.433484	0.168047	2.57954	0.00989311	0.0384462
TGM1	20.8887	0.48614	0.512645	0.948299	0.342977	0.547531
THBD	30.3979	-3.87664	0.472748	-8.20022	2.4e-16	1.54e-14
TIMP3	452.481	1.01251	0.17201	5.88633	3.95e-09	8.27e-08
TNNI3	16.9098	-1.88271	0.473221	-3.97851	6.93e-05	0.000558636
TPMT	794.791	-0.779013	0.205245	-3.79552	0.000147333	0.00107416
TSHR	8.54427	0.101464	0.593283	0.171021	0.864207	0.933593
TTPA	58.7495	1.58827	0.313166	5.07166	3.94e-07	5.52e-06
UROS	181.83	0.592073	0.170039	3.48197	0.000497736	0.00311719
WAS	3.67257	-0.184657	0.808883	-0.228287	0.819423	0.910231
XDH	51.464	-2.61967	0.754799	-3.47069	0.000519128	0.00323104
BLMH	371.275	1.20618	0.20657	5.83907	5.25e-09	1.08e-07
SLC25A20	53.1067	0.0285315	0.318756	0.0895088	0.928678	0.967669
CHM	364.819	-0.168009	0.157689	-1.06545	0.286674	0.488088
TPP1	1181.66	0.253102	0.20487	1.23543	0.216672	0.406651
ABCC2	26.0769	-1.05877	0.434929	-2.43436	0.0149183	0.0534835
COL5A2	3.40476	0.644485	1.00462	0.641522	0.521184	0.709101
CSF2RB	2.56427	-2.78192	1.2534	-2.2195	0.0264528	0.0842894
CTSK	45.4117	-0.329675	0.327511	-1.00661	0.314124	0.517336
CYBB	29.1536	-0.806443	0.346137	-2.32984	0.0198147	0.0669571
ERCC2	113.8	0.305738	0.188104	1.62536	0.104085	0.24154
EXT2	1.53741	0.464359	1.38361	0.335614	0.737162	NA
G6PD	4.84351	0.073043	0.755457	0.0966871	0.922975	0.964182
GM2A	61.0479	-1.03943	0.292551	-3.553	0.000380862	0.00247493
GPD2	16.7023	-0.390711	0.417431	-0.935989	0.349279	0.554863
HSD17B1	70.4144	-0.269574	0.251981	-1.06982	0.2847	0.4869
IFNGR1	1574.52	-0.528151	0.175818	-3.00397	0.00266483	0.0129609
ITGA2B	5.50525	-1.35942	0.814005	-1.67003	0.0949125	0.225797
KRT10	141.739	0.0207869	0.242124	0.0858521	0.931584	0.969086
KRT17	11.393	-1.88064	0.689341	-2.72817	0.00636877	0.0268527
KRT5	33.203	2.34458	0.524418	4.47083	7.79e-06	7.94e-05
LAMA2	1.15144	-0.199626	1.60547	-0.124341	0.901045	NA
LTBP2	26.2966	-0.854847	0.404362	-2.11406	0.0345099	0.10338
PAFAH1B1	2048.99	0.106306	0.130519	0.814488	0.415366	0.618047
NOTCH3	133.776	-0.214024	0.335559	-0.637813	0.523596	0.710718
OXCT1	379.465	0.261093	0.216039	1.20854	0.226838	0.420028
PAFAH2	441.906	-0.991041	0.131568	-7.53253	4.98e-14	2.35e-12
PDE6A	6.18039	-0.77618	0.716196	-1.08375	0.278474	0.480028
SLC26A4	2.16959	-0.039272	1.03705	-0.0378689	0.969792	0.985565
PECAM1	6.77741	-2.26778	0.725646	-3.12519	0.00177689	0.00923517
PON1	8.66914	-0.529891	0.59629	-0.888646	0.374193	0.579504
RAG1	34.3442	-0.709484	0.359676	-1.97257	0.0485449	0.135651
SOD1	1470.13	0.332914	0.147324	2.25975	0.0238371	0.0778359
STK11	569.677	-0.309762	0.143099	-2.16467	0.0304128	0.0937473
SUOX	4.34293	0.226454	0.807929	0.28029	0.779255	0.887414
UBE3A	6.71764	-0.867775	0.658767	-1.31727	0.187748	0.368499
UGT1A1	364.371	-0.941737	0.312359	-3.01492	0.00257048	0.0125832
AK1	433.925	-0.302588	0.187285	-1.61565	0.106169	0.245261
AMH	19.7769	-0.219577	0.385941	-0.568939	0.569398	0.744954
APOA4	1.47661	0.091008	1.32337	0.0687701	0.945173	NA
APRT	36.1569	-0.0148625	0.310394	-0.0478827	0.96181	0.982952
AQP2	74.6731	0.213517	0.312741	0.682728	0.494779	0.688023
ARSA	7.94299	-0.0806946	0.620732	-0.129999	0.896567	0.950513
SERPINC1	1.27106	-0.0153546	1.35586	-0.0113246	0.990964	NA
ATRX	36.5732	0.209589	0.322825	0.649234	0.516187	0.706039
CFTR	736.796	-1.15949	0.207437	-5.5896	2.28e-08	4.09e-07
COL10A1	121.56	0.3892	0.251355	1.5484	0.121525	0.271091
COL17A1	6503.94	-2.62785	0.394231	-6.66578	2.63e-11	8.11e-10
EPX	6.27193	0.210841	0.694575	0.303554	0.761468	0.877063
F12	42.3009	-0.887664	0.310936	-2.85482	0.00430616	0.0193918
GALNS	201.104	-0.201761	0.179812	-1.12206	0.261836	0.46146
HEXA	751.26	0.441498	0.166223	2.65606	0.00790585	0.0320406
HEXB	98.4692	0.440758	0.187286	2.35339	0.0186032	0.0637989
HOXA13	324.096	-0.208232	0.175464	-1.18675	0.235327	0.430628
KCNJ11	4.2125	0.606499	0.928548	0.653169	0.513647	0.704187
KRT14	3.74179	0.675137	0.94052	0.717834	0.47286	0.669649
REN	3998.41	-6.67246	1.19139	-5.60056	2.14e-08	3.88e-07
RFXAP	97.9022	0.631104	0.256358	2.46181	0.0138238	0.0503264
SFTPB	2.31899	-0.821314	1.33392	-0.615716	0.538082	0.720919
TSC2	1.9238	-1.33769	1.12299	-1.19118	0.233581	0.427838
VHL	56.8781	-0.313906	0.232423	-1.35058	0.176829	0.353787
VWF	3.09403	-0.975424	1.1465	-0.850784	0.39489	0.599877
WRN	542.869	0.0943112	0.133608	0.705881	0.480262	0.675875
GSTM1	5.81303	0.255254	0.676164	0.377503	0.7058	0.842269
IL10	17.9464	1.59867	0.512711	3.11808	0.00182035	0.00940798
IL1A	52.664	0.125907	0.333699	0.377308	0.705945	0.842351
IL1B	32.2644	-0.66964	0.384167	-1.7431	0.0813169	0.201923
SLC11A1	8.88647	-0.370623	0.598638	-0.61911	0.535844	0.719664
CXCL8	161.106	1.42619	0.300782	4.74159	2.12e-06	2.51e-05
TAP1	32.9501	-0.732632	0.299462	-2.4465	0.0144252	0.0520702
TNF	9.20767	0.217171	0.662807	0.327654	0.743174	0.86667
IGFBP1	13.7837	-0.459341	0.505323	-0.909005	0.363347	0.569371
IGFBP2	20.3489	-1.5345	0.520001	-2.95096	0.0031679	0.015018
SERPINE1	15.1002	1.34677	0.526045	2.56018	0.0104619	0.0401207
NOS3	51.7513	-1.84728	0.419694	-4.40148	1.08e-05	0.00010636
C8G	2.49671	1.93083	1.15977	1.66484	0.095944	0.227517
CD44	66.1613	-0.208605	0.295695	-0.705473	0.480516	0.67606
HPX	5.74892	-1.76563	0.69355	-2.54579	0.0109032	0.0414682
CNTF	2.33666	0.750988	1.07778	0.696792	0.485933	0.680651
BDKRB2	328.831	-0.738245	0.19208	-3.84342	0.000121329	0.000911001
SERPINA5	16.4088	-3.82886	0.728799	-5.25365	1.49e-07	2.31e-06
NOS2	6.96547	-2.13937	0.721396	-2.96559	0.00302102	0.0144455
IL10RB	386.983	-0.985145	0.207791	-4.74105	2.13e-06	2.52e-05
IFNAR1	1185.82	-0.184434	0.162084	-1.13789	0.255166	0.453209
BCL2	3.00755	-0.2261	0.885172	-0.25543	0.798391	0.8982
RFX2	2.57478	-0.763789	0.959313	-0.796183	0.425926	0.627429
SOD2	290.631	0.213446	0.191393	1.11522	0.264754	0.464509
VTN	4.90423	0.990434	0.763826	1.29667	0.194743	0.377936
AGL	7.26102	0.0100772	0.670035	0.0150398	0.988	0.994192
TGFB1	161.689	0.839107	0.224093	3.74446	0.000180786	0.00127681
ABAT	1.61063	0.584205	1.28759	0.453719	0.650031	NA
ADH5	989.681	0.137007	0.132261	1.03588	0.300257	0.502245
ADORA2B	1207.3	-0.0247855	0.10463	-0.236887	0.812744	0.905697
ADRA1D	3.33382	0.0957021	1.00565	0.0951643	0.924184	0.965201
ADRA1B	1.47163	-1.761	1.39109	-1.26592	0.205542	NA
ADRA2A	231.401	0.78629	0.472526	1.66401	0.0961098	0.227724
ADRA2B	8.47981	-0.692215	0.592955	-1.1674	0.243049	0.439759
ADRA2C	17.3583	1.28766	0.423318	3.04183	0.00235145	0.0116363
ADRB1	85.4844	-0.692139	0.273843	-2.52751	0.0114876	0.0432741
AHCY	78.5517	0.373698	0.236295	1.58149	0.113766	0.258421
ALDH1A1	2153.05	-0.530498	0.159437	-3.32732	0.000876868	0.00506961
ALDH2	64.6014	-1.03499	0.231268	-4.47527	7.63e-06	7.79e-05
ALDH3A1	7.23952	-1.04392	0.622281	-1.67757	0.0934301	0.223183
ALDH1B1	1422.58	1.187	0.121851	9.74141	2.01e-22	2.61e-20
ALDH1A3	7.14377	1.40791	0.67291	2.09227	0.0364142	0.107742
ALDH9A1	827.421	0.121749	0.15715	0.774731	0.438499	0.639899
ALOX12	88.4324	-0.70063	0.234514	-2.98758	0.00281192	0.0135807
ANXA1	4006.34	0.606031	0.160825	3.76827	0.000164381	0.00117446
ATP1A1	249.853	-0.209087	0.150613	-1.38824	0.165065	0.337265
ATP4A	2.16732	-0.903508	1.10851	-0.815068	0.415034	0.617868
ATP4B	1.5996	-0.141333	1.36554	-0.1035	0.917566	NA
BDKRB1	30.995	-1.03455	0.437205	-2.36628	0.017968	0.0621602
BLVRB	267.737	-1.08182	0.203027	-5.32845	9.91e-08	1.59e-06
C4BPA	28.7325	-7.75267	1.07761	-7.19432	6.28e-13	2.49e-11
CA4	1.53799	0.567835	1.84107	0.308426	0.757758	NA
CACNB1	40.5479	-0.200803	0.324971	-0.617911	0.536634	0.720113
CACNB2	7.0472	0.636356	0.637159	0.99874	0.317921	0.520842
CCK	1.67907	-1.56198	1.34268	-1.16333	0.244694	0.441847
CGB3	1.78617	-2.81857	1.47332	-1.91308	0.055738	0.151242
CHRM3	260.075	0.853062	0.155721	5.47813	4.3e-08	7.41e-07
CHRNA3	17.2125	0.772033	0.412726	1.87057	0.0614048	0.163529
CHRNA5	120.034	0.712409	0.244107	2.91843	0.00351795	0.0163688
CHRNB1	405.966	1.09382	0.140545	7.78272	7.1e-15	3.81e-13
CHRNB2	20.1144	0.0901943	0.434795	0.207441	0.835665	0.918186
CSF2	11.3257	-1.01971	0.507487	-2.00933	0.0445017	0.126527
CYP2A6	3.08314	-1.06479	0.912532	-1.16685	0.243272	0.439997
CYP3A7	2.77607	-0.413643	0.996922	-0.41492	0.6782	0.824672
CYP2B6	39.0518	-5.15457	0.595881	-8.65034	5.13e-18	4.12e-16
CYP2C19	10.4323	-3.70392	0.788743	-4.69598	2.65e-06	3.06e-05
CYP2C9	5.71747	-4.05584	1.07593	-3.76961	0.000163505	0.00117046
CYP2C18	2.1302	-1.94509	1.1907	-1.63357	0.102348	0.238613
CYP2E1	4.70749	-2.17071	0.842317	-2.57707	0.00996422	0.0386275
CYP2F1	9.90394	-1.41841	0.59524	-2.38292	0.017176	0.0598319
CYP2J2	249.979	0.145587	0.1928	0.755122	0.450176	0.651013
CYP27A1	20.4805	-0.166408	0.473366	-0.351543	0.725181	0.855563
CYP27B1	27.9309	0.56949	0.367944	1.54776	0.12168	0.271272
CYP51A1	143.337	0.00630012	0.197039	0.0319739	0.974493	0.987553
DBH	4.68147	4.75328	1.19867	3.96545	7.33e-05	0.000585002
DCK	230.487	-0.113056	0.174295	-0.648645	0.516568	0.706321
ACE	39.4486	-1.67149	0.324084	-5.15757	2.5e-07	3.66e-06
DRD1	26.1631	-0.315786	0.377656	-0.836173	0.403057	0.60667
DRD2	1.03683	1.56482	1.92208	0.814128	0.415571	NA
GAD1	135.192	1.93769	0.289405	6.69545	2.15e-11	6.76e-10
GAS6	651.222	1.06855	0.157885	6.76791	1.31e-11	4.31e-10
GNRH1	45.9695	-0.062307	0.258345	-0.241178	0.809417	0.904167
GRIN2B	520.936	-0.390055	0.166414	-2.34388	0.0190845	0.0650262
GRIN2D	250.911	-3.09543	0.253033	-12.2333	2.06e-34	1.04e-31
GRINA	2.93862	-0.58465	0.934373	-0.625714	0.531503	0.716531
GRM3	1.62581	-0.260558	1.32699	-0.196353	0.844334	NA
GSTM2	3.85586	-1.08532	1.15372	-0.940708	0.346855	0.552171
GSTM3	29.7231	0.834031	0.323302	2.57973	0.0098877	0.0384387
GSTP1	2761.98	-0.0674553	0.144193	-0.467813	0.639918	0.797195
GUK1	27.5235	-0.884118	0.364205	-2.42753	0.0152021	0.0542373
HMGCR	211.32	-0.0850412	0.174764	-0.486607	0.626537	0.787354
HSD3B1	13.8669	0.0759352	0.493281	0.153939	0.877658	0.941177
HTR1D	19.8435	0.254542	0.399207	0.637619	0.523722	0.710718
HTR2B	60.8677	0.410042	0.298585	1.37329	0.169664	0.343378
HTR6	8.07886	-0.720965	0.557771	-1.29258	0.196156	0.379015
IGF2R	6181.59	0.0257277	0.158751	0.162063	0.871256	0.93709
IL1R1	1.21967	-0.257145	1.45195	-0.177103	0.859427	NA
IMPDH2	2531.64	0.445677	0.121403	3.67105	0.000241553	0.00166246
ITGB7	12.5362	0.61491	0.486173	1.26479	0.205945	0.39195
KCNJ5	5.46746	3.08347	1.04594	2.94804	0.00319796	0.0151281
KCNJ2	304.934	1.2301	0.223691	5.49907	3.82e-08	6.62e-07
KLKB1	1.20163	1.65235	1.69556	0.974513	0.329802	NA
LHB	15.0437	-0.948293	0.491223	-1.93047	0.0535485	0.146414
MAOB	669.244	0.26905	0.251188	1.07111	0.28412	0.486283
KITLG	15.0722	0.599499	0.455189	1.31703	0.187828	0.368591
NR3C2	5.44764	-2.39403	0.778457	-3.07535	0.00210253	0.0105748
NPY1R	10.1704	-4.5019	0.906816	-4.96451	6.89e-07	9.13e-06
OXTR	55.5275	0.275538	0.303819	0.906912	0.364453	0.5707
P4HB	7509.39	0.050676	0.136194	0.372087	0.709828	0.845252
PDE3B	103.515	0.603268	0.34116	1.76829	0.0770132	0.193892
PDE4C	15.2455	-5.09554	0.83159	-6.12747	8.93e-10	2.06e-08
ABCB1	617.816	1.40725	0.487401	2.88725	0.00388624	0.0177776
PLAT	13.3294	0.241234	0.618649	0.389937	0.696583	0.836718
POLR2A	4920.08	0.215982	0.141872	1.52237	0.127917	0.281377
PON3	69.9121	1.02936	0.289048	3.56122	0.000369132	0.00240767
POR	1141.53	0.0978066	0.144131	0.678594	0.497395	0.690237
PPIB	987.054	-0.0573618	0.142434	-0.402726	0.68715	0.831133
PPIC	125.25	0.182425	0.219034	0.83286	0.404923	0.60832
PPP3CA	2.43382	-0.821604	0.99519	-0.825575	0.409045	0.612184
PPP3R1	947.02	0.0679903	0.142693	0.476479	0.633733	0.792973
PRIM1	265.57	0.785001	0.195237	4.02077	5.8e-05	0.000477366
PRIM2	220.752	0.834483	0.172971	4.8244	1.4e-06	1.73e-05
PRLR	2.69303	1.60264	1.08859	1.47222	0.140961	0.302196
PTGDS	3.90495	-2.28652	1.06227	-2.15249	0.0313589	0.0960214
PTGER1	3.19794	-2.35296	1.09172	-2.15528	0.0311398	0.0954827
PTGER2	117.142	0.875527	0.295052	2.96737	0.00300361	0.01439
PTGER4	178.523	-0.13132	0.213325	-0.615588	0.538167	0.720945
PTGS2	2.46752	4.59794	1.44525	3.18143	0.00146552	0.00783729
RARG	20.0069	-0.26455	0.412198	-0.641803	0.521001	0.709028
RPL3	787.291	0.0615081	0.125405	0.490476	0.623797	0.785696
RPL4	10947.7	-0.0800561	0.106872	-0.749085	0.453806	0.653443
RPL5	3967.96	0.0290946	0.127877	0.22752	0.820019	0.910231
RPL7	1304.94	0.460305	0.270556	1.70133	0.0888812	0.215342
RPL7A	7572.87	0.506592	0.122142	4.14756	3.36e-05	0.000293804
RPL12	3164.95	0.449226	0.142444	3.15369	0.00161221	0.00849503
RPL23	4748.49	0.117222	0.130312	0.899548	0.368361	0.573975
RPL18A	2041.02	-0.00098119	0.231943	-0.0042303	0.996625	0.998249
RPL19	6062.54	-0.0822767	0.108593	-0.757664	0.448652	0.649807
RPL21	298.9	-0.153187	0.27334	-0.560426	0.575189	0.749303
RPL22	1933.27	-0.104192	0.244556	-0.426047	0.670074	0.818251
RPL23A	844.492	0.292342	0.136325	2.14445	0.0319971	0.0975436
RPL17	27.0206	0.590418	0.329289	1.79301	0.0729714	0.186248
RPL24	2264.36	0.0595509	0.137018	0.434622	0.663837	0.813626
RPL27	2675.2	0.108246	0.172606	0.627129	0.530575	0.716456
RPL30	2775.65	0.250781	0.200526	1.25062	0.211075	0.399126
RPL27A	5046.41	0.0847331	0.115769	0.731912	0.464222	0.663174
RPL29	1950.2	-0.28427	0.133274	-2.13298	0.0329266	0.0996902
RPL37	3074.8	0.103111	0.130763	0.78853	0.430387	0.631896
RPL37A	4352.84	0.251955	0.161969	1.55557	0.11981	0.268565
RPL38	6.48344	-0.204639	0.848456	-0.24119	0.809408	0.904167
RPL39	368.342	-0.0163256	0.171324	-0.095291	0.924084	0.965187
RPL36AL	1609.04	-0.217348	0.15015	-1.44753	0.147747	0.312744
ITSN1	127.87	0.163231	0.207889	0.785184	0.432346	0.6341
PRSS58	1.33871	0.044126	1.70758	0.0258412	0.979384	NA
ATP2B1	5.39703	-0.332651	0.673831	-0.493671	0.621539	0.784459
REEP3	1213.17	-0.184143	0.148398	-1.24088	0.214651	0.403885
FNDC9	5.18569	1.18853	0.824295	1.44187	0.149339	0.315027
CLDN20	59.9606	-0.153363	0.256554	-0.597782	0.549985	0.729757
DNAJB3	67.5263	0.0421615	0.309157	0.136375	0.891524	0.948193
ATP2B4	5.34416	-1.79002	0.750431	-2.38532	0.0170644	0.0595369
TSR3	139.685	-0.318041	0.207735	-1.53099	0.125771	0.278316
NCCRP1	105.063	-2.57361	0.593179	-4.33868	1.43e-05	0.000137021
ZNF429	75.2012	-1.66326	0.256058	-6.49564	8.27e-11	2.34e-09
SMAD5	2.86647	-1.42028	1.00414	-1.41443	0.157235	0.326047
C16orf87	87.6469	0.351337	0.216724	1.62113	0.10499	0.24308
SLC35E4	178.896	-0.948061	0.154354	-6.14214	8.14e-10	1.89e-08
UBE2W	2.47874	-0.331523	0.961009	-0.344973	0.730114	0.858927
UGP2	66.548	-0.462295	0.217831	-2.12227	0.0338154	0.101824
TAGLN	6.81175	-1.33208	0.67885	-1.96226	0.0497322	0.137958
TM6SF2	22.5564	-3.26922	0.569257	-5.74296	9.3e-09	1.81e-07
GRB10	13.5684	-0.946208	0.443742	-2.13234	0.0329793	0.0997946
GALK2	14.6538	-0.373028	0.427019	-0.873564	0.382356	0.587913
TIMM50	418.456	0.457519	0.156503	2.92339	0.00346242	0.0161511
MED8	1.28061	-0.989263	1.38281	-0.7154	0.474362	NA
OR2A14	3.77679	-4.01308	1.25228	-3.20462	0.00135242	0.00733226
ETFRF1	64.485	0.321401	0.277437	1.15847	0.246674	0.444118
ZNF425	9.39556	1.25629	0.569359	2.2065	0.027349	0.0864723
ZNF782	404.242	0.707037	0.163441	4.32595	1.52e-05	0.000144679
TMEM211	5.85212	-0.68607	0.79958	-0.858039	0.390871	0.595834
SPOPL	460.45	-0.156632	0.17469	-0.896629	0.369917	0.575507
ZNF470	15.5885	-5.11238	0.825793	-6.19088	5.98e-10	1.44e-08
ARHGEF37	304.731	0.411156	0.169347	2.42788	0.0151872	0.0542016
MAP3K15	2.65875	0.332855	1.09413	0.304218	0.760962	0.877057
IL17REL	8.62616	-3.13269	0.72015	-4.35006	1.36e-05	0.000131464
FAM166A	12.0461	0.208104	0.547854	0.379854	0.704054	0.841365
FARP1	26.7568	0.0495525	0.370285	0.133823	0.893543	0.949062
DENND6B	67.6298	-1.65158	0.251608	-6.56412	5.23e-11	1.52e-09
C8orf82	231.668	-0.360907	0.176224	-2.048	0.0405602	0.117403
STX19	36.0048	-1.44317	0.366684	-3.93574	8.29e-05	0.000649662
PIM3	639.144	-0.91807	0.183551	-5.0017	5.68e-07	7.71e-06
ARMH4	33.9722	0.859169	0.409514	2.09802	0.0359031	0.106687
OR5C1	1.27508	-0.946013	1.53354	-0.616883	0.537312	NA
OR2W3	2.91603	0.438418	1.21987	0.359396	0.719299	0.851791
ATP5F1C	11.8608	-1.2009	0.547451	-2.19362	0.0282628	0.0886518
GPM6B	56.1476	0.085993	0.284823	0.301918	0.762715	0.877705
EXOSC10	28.8456	-0.219337	0.34029	-0.644559	0.519213	0.707877
PFKL	17.0374	-1.01934	0.4426	-2.30308	0.0212746	0.0709794
ATP5MC2	16.366	1.00923	0.489808	2.06046	0.0393546	0.114482
PHETA2	50.7997	-0.587082	0.268555	-2.18607	0.0288102	0.0898085
ANAPC11	6.20974	0.542498	0.76405	0.71003	0.477686	0.673792
SUMO4	22.1007	-0.945056	0.382587	-2.47018	0.0135047	0.0493106
WLS	3.63956	0.319367	0.922887	0.346052	0.729304	0.858264
DNAJB12	51.3191	0.370375	0.309224	1.19776	0.231012	0.424758
PDE4DIP	134.709	0.649924	0.635689	1.02239	0.306595	0.509993
RAB11FIP1	339.102	-0.326624	0.175654	-1.85948	0.0629592	0.166427
ZNF787	204.349	-0.0023457	0.171014	-0.0137164	0.989056	0.994681
ANXA2	55.7415	-0.0590637	0.228657	-0.258307	0.79617	0.896887
CBY1	7.33543	-0.534059	0.61912	-0.86261	0.388352	0.593502
ERICH3	4.04321	4.52085	1.23323	3.66587	0.000246498	0.00169027
PTRH1	41.9272	1.44243	0.365438	3.94714	7.91e-05	0.00062259
KCTD11	392.981	-0.855462	0.236555	-3.61633	0.000298811	0.00200294
IGFL2	21.0407	3.35969	0.619909	5.41966	5.97e-08	1e-06
ALKAL2	11.2936	-0.127938	0.499718	-0.256021	0.797934	0.897778
IGFL4	34.5979	1.66099	0.312625	5.31304	1.08e-07	1.72e-06
POLR1F	353.346	0.28578	0.179627	1.59096	0.111618	0.254483
RPLP1	338.184	0.362436	0.130458	2.77819	0.00546626	0.0236344
STUM	3.22146	-2.61539	1.16368	-2.24752	0.0246071	0.0798108
C11orf49	9.13735	0.338802	0.595002	0.569414	0.569075	0.744954
UQCR10	8.54121	-0.335153	0.554129	-0.604828	0.545293	0.726531
LY6G6F	9.56264	0.022621	0.572093	0.0395407	0.968459	0.985181
ARHGEF35	45.9915	-0.414037	0.274802	-1.50668	0.131894	0.288175
ATP5PF	1.72951	-0.745436	1.18612	-0.628468	0.529697	0.715842
GLE1	502.086	0.874018	0.155751	5.61165	2e-08	3.67e-07
KLHL31	99.1796	-1.07904	0.245729	-4.39117	1.13e-05	0.000110837
MGLL	4.28924	-2.22686	0.868889	-2.56288	0.0103808	0.0399093
GTF2IRD2B	73.3743	0.072509	0.283208	0.256027	0.79793	0.897778
BICD2	123.574	1.01303	0.206263	4.91136	9.04e-07	1.17e-05
SP5	136.338	1.91081	0.242559	7.87772	3.33e-15	1.88e-13
MED15	20.4332	-0.707167	0.425049	-1.66373	0.0961662	0.227724
EVI2A	5.26089	0.217651	0.682798	0.318763	0.749906	0.871123
TSPYL6	14.2069	0.363823	0.568562	0.6399	0.522237	0.709636
ALAD	8.62544	-1.02295	0.604785	-1.69143	0.0907553	0.218872
RPLP2	2394.23	0.0047777	0.117634	0.0406148	0.967603	0.985022
GRK6	4.53838	0.656342	0.762695	0.860555	0.389483	0.594655
TUSC1	34.3845	0.204516	0.297514	0.687418	0.49182	0.685597
ALG11	121.236	0.175965	0.188232	0.934831	0.349875	0.555421
OR10AD1	9.64698	-0.0921782	0.612835	-0.150413	0.880439	0.942605
OR2A12	1.49106	-1.87455	1.41844	-1.32156	0.186314	NA
ZNF813	50.3327	-1.03555	0.289089	-3.5821	0.000340848	0.00225051
ZNF740	591.311	0.178739	0.124429	1.43647	0.150869	0.317378
ZNF774	79.1349	-0.266462	0.245503	-1.08537	0.277757	0.479068
TMEM220	13.1224	0.987053	0.504552	1.9563	0.0504303	0.139684
ACP7	19.9116	1.69721	0.519471	3.26718	0.00108623	0.00607672
AGMO	2.97802	-1.29488	1.02705	-1.26078	0.207389	0.393772
C7orf61	3.67664	-1.03322	0.846296	-1.22088	0.222133	0.413463
SPDYE3	42.9911	0.241533	0.315518	0.765512	0.443967	0.645579
NRARP	578.293	0.405048	0.127554	3.17551	0.00149571	0.00797617
FGFRL1	3.96553	-0.0903467	0.886379	-0.101928	0.918814	0.962318
CLEC2D	2.20896	1.55781	1.11593	1.39598	0.162721	0.333771
METRNL	23.7195	-0.159178	0.39545	-0.402524	0.687298	0.831221
LINGO4	1.81059	0.620416	1.16131	0.534237	0.593177	0.762942
ITGA11	3.37783	-0.620615	0.974404	-0.636917	0.524179	0.71099
ANKRD34B	3.77292	5.19349	1.29977	3.9957	6.45e-05	0.000523793
OR10A2	8.49488	0.0916587	0.664123	0.138015	0.890229	0.947726
ST8SIA6	61.8678	-3.23063	0.381384	-8.4708	2.44e-17	1.75e-15
OR2AG1	3.40161	-2.06677	0.983339	-2.10178	0.0355721	0.105874
OR2AG2	4.38156	0.787337	0.808262	0.974111	0.330002	0.534257
OR2D3	16.8957	0.121318	0.524987	0.231087	0.817247	0.908797
NCK2	2.98887	-0.317664	1.03851	-0.305883	0.759693	0.8766
OR52W1	6.37975	-2.09466	0.755634	-2.77205	0.00557038	0.0239946
CHD3	11.8476	-0.0694225	0.55001	-0.12622	0.899558	0.95225
PSRC1	1.93862	0.352762	1.15763	0.304726	0.760574	0.876882
SREBF1	49.6145	-0.879311	0.244918	-3.59023	0.000330386	0.002192
MAGED1	3.24631	-0.35695	0.863536	-0.413358	0.679344	0.825392
RGS10	6.95076	-0.914536	0.638482	-1.43236	0.152041	0.318963
MTIF2	8.29259	-0.546467	0.55895	-0.977668	0.328239	0.531915
PLAUR	8.63154	0.513531	0.633316	0.810862	0.417445	0.620057
ACTR2	2.95311	-0.74351	0.905593	-0.82102	0.411635	0.614729
YPEL2	300.047	-1.88299	0.298147	-6.31565	2.69e-10	6.94e-09
OR2A2	4.00274	-4.14846	1.36429	-3.04074	0.00235997	0.0116732
OR4F21	5.94939	-1.8078	0.718958	-2.51448	0.0119208	0.044654
ITGB4	23.8393	-0.825904	0.387261	-2.13268	0.032951	0.0997369
CHEK2	1.57993	-0.158015	1.33868	-0.118038	0.906037	NA
WASHC2A	2.22124	0.746897	1.08451	0.688694	0.491016	0.684923
ZNF780B	519.312	0.313585	0.183225	1.71148	0.0869924	0.211878
JMJD8	190	0.104425	0.161559	0.646357	0.518048	0.707119
RPS3A	1694.53	0.202416	0.291196	0.69512	0.48698	0.681599
LRRC37A2	4.95444	-3.06878	1.12958	-2.71675	0.00659267	0.0276417
SIAH1	18.8225	-0.80892	0.411574	-1.96543	0.0493647	0.137266
MAPKAP1	11.586	1.00221	0.58306	1.71888	0.0856368	0.20936
ARHGAP17	14.745	0.172061	0.481928	0.357027	0.721071	0.852795
TCEAL1	1.57026	0.781652	1.35606	0.576413	0.564336	NA
SLC25A25	14.2324	0.388449	0.465857	0.833837	0.404373	0.60774
ALG3	4.69238	0.445096	0.881114	0.505151	0.613453	0.778429
SDC1	11.6252	-0.28863	0.522322	-0.55259	0.580544	0.752942
RPS4X	9593.48	0.187154	0.137912	1.35705	0.174767	0.351101
GOSR1	1.45429	-1.81099	1.70401	-1.06278	0.287882	NA
C8orf48	1.64565	2.23544	1.59415	1.40228	0.160832	NA
ZNF37A	19.1484	0.0586703	0.40738	0.144018	0.885486	0.945225
SCP2	81.2506	-0.48768	0.227251	-2.146	0.0318731	0.0972996
DEPDC5	4.1278	-0.683601	0.929458	-0.735483	0.462045	0.661288
IGIP	197.251	-0.716302	0.237887	-3.0111	0.00260307	0.012694
ERCC8	6.6245	0.77919	0.674725	1.15483	0.248162	0.44618
IGSF3	3.55434	-0.725109	1.02567	-0.706962	0.47959	0.675187
ZNF599	18.3549	0.456906	0.422309	1.08192	0.279286	0.480846
ERV3-1	240.946	0.535613	0.196682	2.72324	0.00646442	0.0272264
PLA2R1	26.8453	-0.933424	0.408784	-2.28342	0.0224057	0.0740607
LMBRD2	325.76	-0.106866	0.159271	-0.670971	0.502239	0.694528
CDRT15	2.9975	1.32781	1.01513	1.30802	0.190865	0.372173
PPP1R27	4.21193	1.41534	0.849805	1.66549	0.0958156	0.22731
SHISA2	6.59481	0.0635255	0.652411	0.0973704	0.922432	0.963826
CDHR4	3.29159	2.29165	1.03031	2.22425	0.0261319	0.0836941
RHEX	1.57822	-0.468243	1.37563	-0.340384	0.733567	NA
IRGQ	851.504	0.723848	0.13874	5.21729	1.82e-07	2.77e-06
IGFBPL1	38.2609	3.58052	0.51017	7.01828	2.25e-12	8.36e-11
COA5	213.482	0.105878	0.149234	0.709476	0.478029	0.674067
C1QL4	3.47905	1.19108	0.961711	1.2385	0.215531	0.405059
SAXO2	10.4857	1.53909	0.60679	2.53645	0.0111981	0.0424439
TTC32	30.3177	0.112462	0.345491	0.325514	0.744792	0.867917
TMEM89	2.00056	0.104617	1.19626	0.087454	0.930311	0.968216
CISD2	224.973	0.534105	0.227997	2.34259	0.0191502	0.0651697
CGGBP1	9.2784	0.341177	0.550608	0.619637	0.535497	0.719373
CCDC73	12.3979	0.318038	0.516393	0.615883	0.537972	0.720859
CTDSPL	2.10422	1.97768	1.28511	1.53892	0.123823	0.274831
C4orf46	17.4546	0.25676	0.460383	0.55771	0.577043	0.750996
EID3	65.7809	0.171524	0.265101	0.647013	0.517624	0.707053
LAMTOR4	207.384	-0.114159	0.1767	-0.646063	0.518239	0.707209
ZNF761	2.42912	0.98396	1.15863	0.849243	0.395746	0.60024
BCAP29	2.34011	0.217608	1.07972	0.201541	0.840276	0.920964
TTLL9	7.09397	2.44858	0.728664	3.36037	0.000778379	0.00460366
SLC41A3	2.37435	-0.546776	1.1922	-0.458628	0.646501	0.802053
ENAH	13.0091	0.644147	0.453445	1.42056	0.155444	0.323603
TMEM64	17.6106	1.11635	0.452023	2.46967	0.0135237	0.0493636
MXRA7	64.939	0.718002	0.272026	2.63946	0.00830394	0.0332759
LGMN	1.54111	-3.43827	1.69102	-2.03325	0.042027	NA
TPST2	1.48991	-2.51828	1.47808	-1.70375	0.0884281	NA
TCOF1	25.8147	0.412126	0.420959	0.979018	0.327571	0.531144
PICALM	9.2555	-1.24574	0.561066	-2.22032	0.0263973	0.0841883
TFIP11	2.4339	0.124904	1.03629	0.12053	0.904063	0.954097
ADGRL1	4.12108	-1.57513	0.864794	-1.82139	0.0685477	0.177591
CHAC2	57.2122	1.03398	0.310684	3.32806	0.000874525	0.00505871
RBPMS	58.9503	-1.48244	0.33322	-4.44883	8.63e-06	8.71e-05
CFAP58	6.05739	0.603735	0.687416	0.878266	0.379799	0.585528
C6orf226	23.6183	0.176239	0.348151	0.506214	0.612706	0.778017
SULT1C3	310.065	-0.1495	0.24053	-0.621546	0.534241	0.718645
CTAGE15	2.9884	-0.75198	0.998074	-0.753431	0.451191	0.651629
RAB19	25.0692	-0.389208	0.359888	-1.08147	0.279489	0.480962
SPDYC	1.66727	0.0710213	1.15469	0.061507	0.950955	0.979456
SPDYA	1.6861	1.59361	1.39682	1.14088	0.253918	0.45201
SLC35D3	1.21841	1.09392	1.49521	0.731617	0.464402	NA
CUL4A	15.7357	-0.224246	0.458952	-0.488605	0.625122	0.786469
CKAP5	112.827	0.532339	0.180059	2.95648	0.00311173	0.0148089
RPS5	2714.16	0.26859	0.175075	1.53414	0.124996	0.277065
PPP2CB	675.812	-0.515096	0.200036	-2.57501	0.0100236	0.0387761
SH3D19	10.0159	-0.262714	0.506438	-0.518749	0.603936	0.771576
CDKL4	4.60615	-1.02763	0.838859	-1.22503	0.220564	0.411164
SMPDL3B	7.81088	-0.0871713	0.703623	-0.123889	0.901403	0.953109
SLX4IP	122.076	0.201267	0.185236	1.08654	0.277238	0.47843
KIAA0930	1.9872	-0.673536	1.1139	-0.604664	0.545402	0.726531
C12orf29	186.071	0.459377	0.192195	2.39017	0.0168407	0.0589239
USF3	1289.26	-0.478439	0.120548	-3.96885	7.22e-05	0.000578383
B3GNTL1	38.3196	1.06671	0.359141	2.97017	0.00297636	0.0142876
HRNR	8.84634	1.24722	0.67958	1.83529	0.066463	0.173491
DNAAF9	12.5676	0.350617	0.560418	0.625635	0.531555	0.716531
FAM168B	2076.53	0.0120031	0.10942	0.109698	0.912649	0.958921
C10orf62	2.24443	-3.30921	1.56644	-2.11257	0.0346377	0.103677
KDM1A	20.267	0.143909	0.39378	0.365455	0.714772	0.848597
RPS6	7616.66	0.975358	0.120385	8.10198	5.41e-16	3.23e-14
IRAK1BP1	58.6327	0.798745	0.28581	2.79467	0.00519529	0.0226845
ZNF766	316.729	-0.096781	0.179779	-0.538334	0.590346	0.760697
PM20D2	685.079	0.914808	0.190054	4.81342	1.48e-06	1.81e-05
TTC7B	23.5935	-0.193727	0.414847	-0.466985	0.64051	0.797573
RNF187	766.475	-0.121493	0.130471	-0.931182	0.35176	0.557932
SAMD15	37.8555	1.9358	0.363233	5.32936	9.86e-08	1.59e-06
SPIN3	285.946	0.564371	0.173806	3.24714	0.00116573	0.00646265
IBA57	1.21506	0.812993	1.41951	0.572726	0.56683	NA
C6orf163	37.6077	0.26188	0.358341	0.730813	0.464893	0.663701
TDRD6	1.98354	4.26722	1.4954	2.85356	0.00432328	0.019453
FAM83B	1046.9	-0.877476	0.152411	-5.75731	8.55e-09	1.67e-07
TSPO2	1.96285	-0.944689	1.3223	-0.71443	0.474961	0.671663
ZNF311	3.3877	1.00365	1.03878	0.96618	0.333954	0.538181
FAM102B	793.021	0.297471	0.191199	1.55581	0.119752	0.268544
ACER2	287.165	1.12634	0.471362	2.38954	0.0168695	0.0589685
ZC3H12B	68.823	-0.301916	0.241159	-1.25194	0.210592	0.398349
MTX3	4.29668	0.613546	0.774134	0.792558	0.428036	0.629818
RSPH4A	2.53296	4.61978	1.37131	3.36889	0.000754711	0.00447566
SLC10A5	28.7798	0.0233746	0.412816	0.0566223	0.954846	0.979738
SERP2	17.9875	0.799665	0.397053	2.014	0.0440093	0.125449
BNIP5	138.26	-0.107935	0.271305	-0.397836	0.690751	0.833211
C1QL3	11.2789	-1.06876	0.549225	-1.94595	0.0516612	0.142295
HACD4	8.37414	0.592417	0.622772	0.951258	0.341473	0.546081
GOLGA7B	41.4194	-0.98797	0.495764	-1.99282	0.0462809	0.130611
BCL2L15	790.052	-1.31389	0.137224	-9.57475	1.02e-21	1.24e-19
FAM171A1	306.525	-1.26739	0.530878	-2.38736	0.0169699	0.059301
RAP1A	4.50877	0.479724	0.831095	0.57722	0.563791	0.74105
CFAP141	2.62402	-0.72668	0.998898	-0.727482	0.466931	0.665411
NCMAP	53.8618	-0.055446	0.306195	-0.18108	0.856304	0.92906
RPS7	1324.24	-0.0493063	0.155953	-0.316162	0.75188	0.872225
DSTN	12.8851	-0.710407	0.497084	-1.42915	0.152962	0.319984
SLC9A4	5.36967	-0.52485	0.758883	-0.691609	0.489183	0.683558
PCGF6	9.93188	0.948539	0.529451	1.79155	0.0732048	0.186554
MCCD1	2.40598	0.566766	1.04199	0.543927	0.586492	0.757073
NAA30	501.01	0.248598	0.159257	1.56099	0.118527	0.266492
ARSH	1.4464	-1.30428	1.52594	-0.854743	0.392694	NA
HNRNPA1L2	3.33661	1.27075	1.03292	1.23025	0.218602	0.408955
CLEC18B	4.68952	-0.937232	0.784304	-1.19499	0.232093	0.426049
RPS8	6190.21	-0.0855177	0.149405	-0.572387	0.567059	0.743689
MSL1	1264.89	-0.510546	0.162573	-3.1404	0.00168717	0.00883111
CENPP	14.6775	1.90947	0.568453	3.35906	0.000782072	0.00461811
BIRC5	7.53189	0.417737	0.60855	0.686447	0.492431	0.685868
SOGA3	4.05759	3.15026	1.0741	2.93292	0.00335791	0.0157882
ARSI	14.1429	0.575554	0.554427	1.03811	0.299221	0.501194
ANO9	513.519	-1.36889	0.212377	-6.44556	1.15e-10	3.15e-09
MYLK4	21.422	0.142653	0.41474	0.343958	0.730878	0.859399
CFAP157	43.9203	1.31114	0.329374	3.9807	6.87e-05	0.000554711
SPRN	109.834	0.010359	0.258309	0.0401032	0.968011	0.985022
CTBP1	107.129	-0.0524907	0.196073	-0.26771	0.788922	0.89318
GRAMD2A	20.4261	-0.631861	0.420887	-1.50126	0.133288	0.289905
MYPOP	75.11	-0.173234	0.276558	-0.626394	0.531057	0.716531
ARGFX	2.26467	-0.969137	1.32316	-0.73244	0.4639	0.662885
ZNF763	18.0423	0.676599	0.421296	1.60599	0.108275	0.248707
SLC25A53	9.09197	1.12041	0.583401	1.92048	0.0547979	0.14913
NUDT17	18.6938	-1.15789	0.410864	-2.81818	0.00482972	0.0213598
CTU2	1.41597	1.07966	1.53162	0.704911	0.480865	NA
RGMB	572.125	0.0477157	0.170828	0.27932	0.779999	0.887895
DDX60L	84.1199	-1.57278	0.283463	-5.54845	2.88e-08	5.07e-07
SPIN4	432.75	-0.759457	0.166927	-4.54963	5.37e-06	5.72e-05
PLAC9	24.3714	-1.01027	0.33815	-2.98764	0.00281142	0.0135807
LRRC73	3.70605	1.1635	0.906213	1.28392	0.199171	0.382303
BEX5	2.71414	-0.326423	1.06009	-0.30792	0.758143	0.875633
ZKSCAN2	289.991	0.761822	0.179776	4.23761	2.26e-05	0.000207696
C16orf86	4.87082	-0.048856	1.09727	-0.0445252	0.964486	0.983709
KNOP1	550.607	0.256247	0.122198	2.09699	0.0359945	0.106872
C9orf152	789.821	0.213376	0.16347	1.30529	0.191793	0.373523
SNX30	1508.73	-0.0062102	0.13092	-0.0474351	0.962166	0.982952
RPS9	6.69767	0.279455	0.642085	0.435231	0.663395	0.813521
SLC3A2	43.0667	-0.0519886	0.365299	-0.142318	0.886829	0.946011
BCAM	99.4839	-0.148471	0.241389	-0.61507	0.538508	0.721316
FXR1	11.632	-0.10194	0.530824	-0.192041	0.84771	0.924817
AWAT1	1.71963	-0.309919	1.16429	-0.266187	0.790095	0.893821
LURAP1	6.03366	-1.94116	0.864783	-2.24468	0.024789	0.0802828
HYKK	9.53356	-0.063501	0.519035	-0.122344	0.902626	0.953477
ALG10B	68.4662	0.378142	0.250935	1.50693	0.131828	0.288088
ZC2HC1B	2.25743	-1.66536	1.14403	-1.45569	0.145478	0.30948
CFAP126	85.6385	0.245722	0.211854	1.15986	0.246104	0.443381
HNRNPCL1	11.2671	-0.219134	0.57647	-0.38013	0.703849	0.841259
DYNLT4	39.9677	-0.945302	0.43709	-2.16271	0.0305631	0.0941542
TRNP1	643.302	-0.444323	0.161053	-2.75887	0.00580024	0.0248261
C2orf68	605.841	0.00757652	0.123123	0.0615362	0.950932	0.979456
LRRC26	9.98737	0.449088	0.532201	0.84383	0.398764	0.602505
GDPGP1	88.4586	-1.09305	0.22131	-4.93902	7.85e-07	1.03e-05
ZNF793	48.8847	-0.293096	0.293114	-0.999939	0.31734	0.520584
FRRS1	145.026	-1.00466	0.249392	-4.02846	5.61e-05	0.00046443
VSIG8	6.04794	-1.83505	0.710633	-2.58227	0.00981516	0.0382318
PTRHD1	85.9665	0.0676563	0.248499	0.27226	0.785422	0.890951
C17orf97	83.2837	0.475841	0.203086	2.34305	0.0191266	0.0651093
LDLRAD2	55.8218	-0.326666	0.246365	-1.32594	0.184859	0.365046
SRRD	115.6	0.0610297	0.195743	0.311786	0.755204	0.873914
SMCO3	7.15138	0.566334	0.76259	0.742645	0.457697	0.656907
H3-5	67.803	0.184494	0.21433	0.860795	0.389351	0.594618
EIF2AK4	983.821	0.733257	0.15389	4.76482	1.89e-06	2.27e-05
PLIN5	29.7901	-1.24336	0.458786	-2.71011	0.00672612	0.0280878
EOLA2	95.0053	-0.2148	0.224826	-0.955403	0.339374	0.544298
ANXA2R	6.37741	-0.704465	0.639145	-1.1022	0.270375	0.470847
DCUN1D2	283.621	-0.165052	0.134397	-1.22809	0.219412	0.409845
CA7	1.44077	-1.73168	1.54381	-1.12169	0.261994	NA
ODF3B	16.5517	-0.886278	0.464405	-1.90842	0.0563373	0.152493
PCOTH	1.56156	0.984523	1.30207	0.756124	0.449575	NA
USP21	11.0348	-0.346121	0.493337	-0.701592	0.482934	0.677995
EMC6	2.8571	0.632264	0.920631	0.686773	0.492226	0.685868
FBXO44	14.032	-0.834378	0.463411	-1.80051	0.0717794	0.183982
ILK	12.2959	-1.38057	0.501336	-2.75379	0.00589103	0.0251563
ME3	2.85063	-0.181552	0.984528	-0.184406	0.853695	0.927918
PAK4	3.39194	-0.486558	0.901844	-0.539515	0.589532	0.760003
TM9SF1	21.1092	0.283993	0.403984	0.702982	0.482067	0.677036
C1QTNF12	3.46983	-1.46809	1.0784	-1.36136	0.173399	0.349007
GLTPD2	15.2263	-0.942795	0.557608	-1.69078	0.0908779	0.219074
RPS11	4737.82	-0.149043	0.129333	-1.1524	0.249159	0.447353
CKMT1A	32.7578	-1.45705	0.372751	-3.90892	9.27e-05	0.000719048
LLGL2	191.578	-0.570632	0.170176	-3.35318	0.000798881	0.00468982
BAG5	6.68894	-0.548871	0.620649	-0.884351	0.376507	0.582075
RTKN	53.631	-0.705367	0.27761	-2.54086	0.0110581	0.041985
UFSP1	15.1694	0.298201	0.439187	0.678984	0.497148	0.690068
PTRH2	132.402	0.397053	0.203158	1.95441	0.0506528	0.140195
PAPSS2	1.44143	0.572069	1.46481	0.390541	0.696137	NA
RPS12	2831.22	0.0914532	0.168056	0.544182	0.586316	0.757023
RPS13	2527.5	0.138732	0.179567	0.772591	0.439764	0.641109
ARID3C	5.93591	0.286068	0.793485	0.360522	0.718457	0.851037
RFFL	9.54977	-1.15552	0.592065	-1.95167	0.050977	0.140916
SP3	12.7187	-0.612082	0.479708	-1.27595	0.201974	0.386409
SUGP2	442.287	0.0720721	0.131681	0.547325	0.584155	0.755732
TMCC1	85.9025	-0.218519	0.216223	-1.01062	0.312199	0.515805
ESCO2	499.544	1.20943	0.186401	6.48834	8.68e-11	2.42e-09
CCDC157	6.79395	0.470843	0.623724	0.754891	0.450315	0.651055
ARHGAP8	20.3494	-0.548228	0.369105	-1.48529	0.137468	0.296662
VDR	13.0941	-0.989714	0.519941	-1.90351	0.0569735	0.154028
CYB561	4.13152	1.95566	0.949874	2.05886	0.0395073	0.114806
DAPL1	2.46523	1.37963	1.12082	1.23091	0.218357	0.408772
VMAC	62.0067	0.328072	0.293691	1.11706	0.263967	0.46363
ERMAP	2.00388	0.587165	1.23861	0.47405	0.635464	0.794293
C14orf28	37.6663	-0.409491	0.328505	-1.24653	0.212571	0.400721
C2orf76	35.4572	0.282919	0.312769	0.90456	0.365698	0.571377
YDJC	97.952	0.0805873	0.220289	0.365826	0.714495	0.848538
KIAA2026	876.066	0.382334	0.130577	2.92803	0.00341118	0.0159728
TMEM30B	1146.08	-0.401246	0.113148	-3.54619	0.000390838	0.00252492
VMA21	709.077	0.511299	0.156242	3.27248	0.00106608	0.00598825
RNF215	106.741	-1.21587	0.191427	-6.35162	2.13e-10	5.64e-09
ACTBL2	1.14262	2.53519	1.63054	1.55482	0.11999	NA
SH3PXD2B	866.091	0.13351	0.154902	0.861899	0.388743	0.593935
TPM1	79.9559	-1.19486	0.285869	-4.17975	2.92e-05	0.000260083
CMC4	29.1752	-0.121067	0.330917	-0.365853	0.714475	0.848538
MTCP1	21.6017	0.964182	0.475036	2.0297	0.0423868	0.121545
VPS13A	68.6442	1.38426	0.234321	5.90753	3.47e-09	7.34e-08
BTBD11	84.0727	-0.471281	0.266774	-1.76659	0.0772967	0.194428
PCK2	25.6956	-0.715071	0.372167	-1.92137	0.0546849	0.148896
FPGS	21.3166	0.383296	0.355883	1.07703	0.281469	0.482958
PODXL	2.03652	0.619869	1.18716	0.522144	0.60157	0.770065
FANCA	48.3975	0.114583	0.286764	0.399572	0.689472	0.832302
FANCB	11.6062	1.19099	0.564121	2.11124	0.0347516	0.103851
FANCD2	142.01	0.832511	0.181337	4.59097	4.41e-06	4.81e-05
CAVIN4	9.84904	0.439513	0.577216	0.761437	0.446396	0.647664
NME2	2.29697	-1.1086	1.06996	-1.03611	0.30015	0.502211
NAE1	11.2788	0.585934	0.476688	1.22918	0.219006	0.409502
RPS15A	15.5898	0.130992	0.422083	0.310346	0.756298	0.874012
RPS16	3300.55	0.0495536	0.152556	0.324821	0.745317	0.868162
RPS19	3367.5	0.0946891	0.125164	0.756521	0.449337	0.650139
RPS20	214.073	0.370239	0.167928	2.20475	0.0274717	0.0867348
ZNF749	141.403	0.200274	0.181128	1.1057	0.268854	0.469307
ZNF805	3.2812	0.682276	1.03772	0.657479	0.510873	0.702124
IQCB1	44.0219	0.644805	0.291995	2.20827	0.0272251	0.0861792
RPS21	1673.35	0.439875	0.181093	2.429	0.0151407	0.0540879
S100A13	26.4639	-0.124501	0.344694	-0.361193	0.717955	0.850808
FBLIM1	12.9072	-1.87066	0.504795	-3.70578	0.000210743	0.00146962
ARF1	1.72635	0.0807422	1.2409	0.0650676	0.94812	0.978556
HMBS	1.58267	-0.454211	1.46516	-0.310009	0.756554	NA
SBK1	69.0799	0.819301	0.239614	3.41925	0.000627943	0.00381177
RTL5	17.6404	1.43297	0.615999	2.32626	0.0200046	0.0674957
RGPD1	1.204	0.125055	1.60054	0.0781329	0.937722	NA
MSS51	97.1581	-0.822895	0.205133	-4.01153	6.03e-05	0.000492778
C1orf53	2.8199	1.64282	1.17206	1.40165	0.161019	0.331572
H2BC18	17.4712	0.892829	0.510686	1.74829	0.0804132	0.200083
LRRC66	82.9669	-2.23296	0.362053	-6.16749	6.94e-10	1.65e-08
RUNX2	4.504	0.419005	0.947061	0.442426	0.658181	0.809389
RPL6	33.3533	0.266085	0.361297	0.736472	0.461444	0.660827
LIN52	67.398	0.726745	0.265666	2.73556	0.0062274	0.0263788
ACTL10	31.7142	0.469203	0.375568	1.24932	0.21155	0.3996
FBXO48	30.8997	0.0266707	0.384655	0.0693368	0.944722	0.97678
MECR	3.57601	-0.431166	0.850359	-0.50704	0.612126	0.7776
CD276	89.7323	-0.536604	0.227859	-2.35498	0.0185235	0.0636045
RARA	5.5377	-2.18196	0.874927	-2.49388	0.0126355	0.0467388
TNRC6B	22.5251	-0.12909	0.394307	-0.327386	0.743376	0.866815
TGFBR2	37.8538	-0.659554	0.308526	-2.13776	0.0325362	0.0989144
SPTB	337.257	-0.242605	0.170682	-1.42139	0.155204	0.32333
RPL9	31.4522	0.137234	0.312046	0.439787	0.660091	0.810638
EXOC1	12.0115	-0.552732	0.508427	-1.08714	0.276975	0.478107
SLC2A11	4.03737	-0.422269	0.87135	-0.484614	0.62795	0.7885
FNBP1L	185.294	-0.673842	0.20487	-3.28913	0.00100498	0.00568839
SC5D	3.62922	-0.559222	1.02088	-0.547785	0.58384	0.755501
RPS23	5949.42	0.398189	0.139288	2.85876	0.00425307	0.0191996
CELF2	21.4436	1.73876	0.414714	4.19268	2.76e-05	0.000247081
MBP	756.999	0.706557	0.142005	4.97559	6.51e-07	8.69e-06
ADAR	12.1415	-0.0712755	0.462281	-0.154182	0.877466	0.941177
CD74	11.3233	-0.415571	0.478433	-0.868608	0.385062	0.590547
DUT	28.8088	0.0310756	0.316942	0.0980481	0.921894	0.963677
C3orf70	217.839	2.13341	0.186943	11.4121	3.64e-30	1.15e-27
RAB12	264.837	1.10094	0.135762	8.10934	5.09e-16	3.06e-14
AMPD3	4.32994	-0.0517015	0.90401	-0.0571913	0.954393	0.979456
SPAG16	71.5711	0.0248156	0.233504	0.106275	0.915364	0.959887
NDEL1	4.55271	0.13527	0.761615	0.17761	0.85903	0.930974
SCGB2B2	1.36817	-0.307501	1.73326	-0.177411	0.859185	NA
ARRDC2	2.20139	0.848037	1.10814	0.765277	0.444107	0.645612
ARHGAP24	3.54473	-0.790477	0.873888	-0.904552	0.365703	0.571377
ABHD17B	109.51	0.893766	0.193198	4.62617	3.72e-06	4.17e-05
TTLL3	6.49496	-1.3085	0.744934	-1.75653	0.0789977	0.19745
RPS25	2395.67	-0.0388018	0.133509	-0.29063	0.771334	0.883074
RPS26	55.2655	-0.113339	0.33444	-0.338891	0.734692	0.861602
CCM2	8.90192	-0.618884	0.566421	-1.09262	0.27456	0.475545
SLC35F1	2.63346	1.5486	1.06304	1.45676	0.145182	0.308968
KCTD21	241.475	-0.629334	0.16358	-3.84724	0.000119456	0.000901652
C6orf120	9.21814	-0.485153	0.533399	-0.90955	0.36306	0.569188
PLAC8L1	6.65645	0.423944	0.634314	0.66835	0.50391	0.695845
SOWAHB	172.81	-0.278543	0.156925	-1.77501	0.075896	0.191777
REP15	19.4196	0.0864651	0.450756	0.191822	0.847881	0.924897
CIB4	1.34138	1.0203	1.4755	0.691496	0.489254	NA
AHDC1	644.88	-0.915099	0.197974	-4.62232	3.79e-06	4.23e-05
PLEKHG1	542.901	-0.352921	0.146276	-2.4127	0.0158347	0.0560782
CPTP	213.608	-0.219344	0.158731	-1.38186	0.167014	0.339846
PGAM4	412.789	-1.05674	0.588831	-1.79463	0.0727121	0.185812
WDR45	10.3706	-0.691381	0.524824	-1.31736	0.187719	0.368499
CDNF	11.8105	0.0871895	0.509172	0.171238	0.864037	0.933528
DCAF4L1	14.3077	-0.0660787	0.483103	-0.13678	0.891205	0.948036
METTL17	4.08457	1.19329	0.808073	1.47671	0.139754	0.300482
RPS27	868.234	0.32765	0.182602	1.79434	0.0727593	0.18589
RPS29	271.195	0.0444692	0.195397	0.227584	0.819969	0.910231
AP2B1	5.80469	-0.0521478	0.671954	-0.0776063	0.938141	0.973344
KLK3	1.77058	0.236953	1.22227	0.193863	0.846283	0.924251
SAMD5	1724.83	0.398059	0.270491	1.47162	0.141125	0.302371
RPS28	896.682	0.261958	0.191025	1.37133	0.170271	0.344404
COX19	469.778	-0.643044	0.169985	-3.78294	0.000154984	0.00111888
CYB5RL	90.601	0.329671	0.250678	1.31512	0.18847	0.369137
SRSF7	14.8879	0.517733	0.464239	1.11523	0.264753	0.464509
PLAA	373.106	1.58985	0.185314	8.57923	9.55e-18	7.34e-16
PLD3	14.0147	-0.774403	0.467509	-1.65644	0.0976322	0.229894
NT5DC3	1864.84	0.657159	0.156277	4.20509	2.61e-05	0.000235631
ELP6	186.876	0.457348	0.157755	2.8991	0.00374238	0.0172749
RNLS	15.0235	-0.0513926	0.503862	-0.101997	0.918759	0.962318
ERGIC1	1580.97	-0.619664	0.127795	-4.84888	1.24e-06	1.56e-05
TRMT11	267.202	-0.210238	0.161852	-1.29895	0.193961	0.37675
MCUR1	483.386	0.460042	0.173961	2.64452	0.0081808	0.0329017
GSTCD	32.8841	0.678175	0.322248	2.10451	0.0353337	0.105306
ZNF613	4.87183	1.1867	0.779736	1.52192	0.128029	0.281568
ATAT1	4.34486	-0.43492	0.777052	-0.559705	0.57568	0.749735
DDX59	150.131	-0.348785	0.187628	-1.85892	0.0630391	0.166544
MRI1	29.0712	-0.588896	0.320607	-1.83681	0.0662374	0.172984
FDX2	55.7027	1.18573	0.352896	3.35999	0.000779439	0.00460502
CCDC78	33.3419	0.0639229	0.372613	0.171553	0.863789	0.93346
CFAP206	10.596	2.74829	0.662949	4.14556	3.39e-05	0.000295448
LIMK2	85.5363	-0.198018	0.243092	-0.814579	0.415313	0.618047
MAF	13.2604	-0.739066	0.724103	-1.02066	0.307414	0.511047
ALDH3A2	12.8906	0.188421	0.494664	0.380908	0.703271	0.840976
RAB40AL	5.742	0.670804	0.728123	0.921278	0.356905	0.562611
PHKB	49.1291	-0.450569	0.255224	-1.76539	0.077499	0.194848
SERPINB8	1.82473	0.193608	1.29683	0.149293	0.881323	0.942644
MMP28	26.8741	-1.66579	0.40844	-4.07841	4.53e-05	0.000383709
TFAP2A	33.6394	0.603682	0.406718	1.48428	0.137735	0.297023
ZNF226	1.94883	-0.537017	1.20406	-0.446005	0.655594	0.807729
USP16	3.343	1.02984	0.89022	1.15684	0.24734	0.445171
RAB41	11.5513	0.056019	0.567583	0.0986975	0.921378	0.963453
RRM1	2026.57	0.535855	0.137099	3.90851	9.29e-05	0.000719251
TMEM259	55.1847	-0.443687	0.274418	-1.61683	0.105915	0.244792
CYFIP1	41.358	-1.16602	0.307445	-3.79262	0.000149068	0.00108466
FAIM	2.39361	0.0438369	1.35574	0.0323342	0.974206	0.987553
GPR155	3.05624	2.67933	1.12455	2.38259	0.0171914	0.0598667
PAIP2	5.45576	0.491703	0.741308	0.663292	0.507144	0.698768
ENTPD8	3.81221	-0.647087	0.918797	-0.704277	0.48126	0.676419
SAR1B	1.844	-0.832175	1.24333	-0.669312	0.503297	0.695415
CSTF1	6.47615	0.516745	0.818212	0.631554	0.527678	0.713899
PHF12	186.427	-0.0493029	0.176213	-0.279791	0.779638	0.887667
FAM229B	9.85131	0.0775156	0.617359	0.12556	0.90008	0.952438
DUSP28	46.223	0.14044	0.257902	0.544549	0.586064	0.756877
MTUS2	1.7777	0.642411	1.20288	0.534061	0.593299	0.763
NOP2	3.23323	0.0725101	0.906773	0.079965	0.936265	0.972763
ZNF404	39.4118	-0.00719559	0.364538	-0.0197389	0.984252	0.992574
ZNF704	275.82	3.3086	0.25295	13.0801	4.28e-39	4.3e-36
SMAGP	19.4613	-0.109678	0.37456	-0.292819	0.76966	0.881844
TIAL1	2.34315	-0.0915224	1.1373	-0.0804733	0.935861	0.972548
EXOSC9	8.16365	0.34209	0.548373	0.623827	0.532741	0.717113
ITPRIPL2	40.8326	-0.535341	0.272651	-1.96347	0.049592	0.137707
SORBS1	5.57714	-1.13215	0.707447	-1.60034	0.109524	0.251158
RPL14	5.93159	-0.150107	0.632769	-0.237222	0.812485	0.905672
RYR2	1.8005	-1.23053	1.20315	-1.02276	0.306422	0.509807
C18orf32	4.82698	0.925663	0.736185	1.25738	0.208617	0.395424
FAM102A	167.165	0.143748	0.232287	0.618837	0.536024	0.719818
RPL41	57.0499	-0.238703	0.275612	-0.866085	0.386444	0.591403
AGBL5	12.5708	-0.0648452	0.467874	-0.138595	0.88977	0.94742
DMKN	2.05996	-0.524347	1.12729	-0.465141	0.641831	0.798588
UNKL	7.95676	-1.93223	0.624955	-3.09179	0.00198951	0.0101308
AGAP1	23.2479	0.545494	0.349131	1.56244	0.118186	0.266002
NRCAM	5.84294	0.842792	0.848009	0.993848	0.320297	0.523649
CNTROB	2.16604	0.578502	1.13779	0.508444	0.611142	0.776834
ACOT1	21.9439	0.084479	0.420574	0.200866	0.840803	0.921086
ACOT6	1.16063	0.278814	1.40365	0.198634	0.842549	NA
FAM220A	179.386	-0.0618115	0.214439	-0.288247	0.773158	0.884107
FOXK1	2320.23	-0.358921	0.114592	-3.13217	0.00173522	0.00905263
GGPS1	24.0851	-0.501067	0.357009	-1.40351	0.160464	0.330702
EIF3B	11.1268	-0.0649529	0.487248	-0.133306	0.893952	0.949195
CNGA4	6.2414	-0.989544	0.749167	-1.32086	0.186548	0.367088
TRIM16L	75.744	-0.408014	0.292631	-1.39429	0.163229	0.334378
HELZ2	118.777	-0.540375	0.195555	-2.76329	0.00572222	0.0245301
PDE4B	4.45273	3.30107	1.06154	3.10971	0.0018727	0.00962011
DYNLL1	3.96882	-2.10219	0.959577	-2.19074	0.0284705	0.0891672
NBPF8	18.3627	0.532519	0.522511	1.01915	0.30813	0.511853
SCML1	3.99782	-0.0522865	0.889761	-0.0587647	0.95314	0.979456
SCD5	427.176	0.928292	0.160036	5.80051	6.61e-09	1.34e-07
SIL1	5.38874	-0.235324	0.757724	-0.310567	0.75613	0.873947
BTF3	40.831	-0.408644	0.286939	-1.42415	0.154403	0.322024
CASTOR1	28.6306	-1.33948	0.355142	-3.77166	0.000162164	0.00116162
NPM1	289.341	0.0632738	0.218721	0.289289	0.77236	0.883747
COL28A1	47.1641	-2.87785	0.46703	-6.16202	7.18e-10	1.69e-08
NCKAP5L	125.992	1.74095	0.26202	6.64435	3.05e-11	9.25e-10
ZNF284	71.7449	-0.194233	0.245429	-0.791402	0.428709	0.630103
SLC38A10	457.658	0.381199	0.160546	2.37439	0.0175781	0.0610597
NARF	4.76419	1.47868	0.782631	1.88937	0.0588429	0.158115
B3GALNT1	1.23619	1.09877	1.46305	0.751009	0.452647	NA
CDC42SE1	21.1754	-0.274675	0.374082	-0.734265	0.462787	0.661808
SCNN1G	1.47131	-3.36654	3.41509	-0.985785	0.324239	NA
FER1L6	1227.29	-5.48233	0.518045	-10.5827	3.58e-26	7.21e-24
TRIOBP	223.032	-1.27935	0.538708	-2.37484	0.0175564	0.0610034
ATAD3C	23.0471	-1.6493	0.475384	-3.46941	0.000521605	0.00324463
CEACAM16	5.03631	-1.42717	0.946217	-1.50829	0.131479	0.287511
ZBTB7C	435.754	0.30813	0.235812	1.30668	0.191323	0.372803
ATP6V1C2	14.5053	0.872672	0.493059	1.76991	0.0767417	0.19334
CCDC183	140.441	-0.654615	0.339141	-1.93021	0.0535803	0.146463
SPATA6L	47.8107	0.96263	0.289025	3.33062	0.00086654	0.00501777
MPEG1	17.0674	-1.01149	0.589572	-1.71564	0.0862278	0.210432
AREL1	861.443	0.254213	0.145097	1.75203	0.0797695	0.198839
PRSS53	24.9835	-0.167964	0.435244	-0.385908	0.699565	0.838536
KLHL35	19.7444	-0.796172	0.40488	-1.96644	0.0492477	0.137082
KREMEN1	1259.96	1.23595	0.150336	8.22126	2.01e-16	1.33e-14
USP9X	4.3681	-0.624741	0.767758	-0.813721	0.415805	0.618534
IAH1	330.516	0.0312323	0.134228	0.232681	0.816009	0.907863
CREBZF	422.948	-0.849258	0.177923	-4.77317	1.81e-06	2.18e-05
TESMIN	48.2762	-0.173365	0.277375	-0.625022	0.531956	0.716531
TIRAP	123.48	-0.0917893	0.203176	-0.451772	0.651434	0.804742
TNFRSF25	36.2164	-2.34729	0.314927	-7.45343	9.09e-14	4.06e-12
UNC45A	3.86286	1.11487	0.838264	1.32998	0.183527	0.363178
SNAPC3	618.435	0.13101	0.170069	0.77033	0.441104	0.642345
ENTR1	17.747	0.180501	0.386612	0.466879	0.640586	0.797578
ABHD18	202.013	-0.275647	0.199054	-1.38479	0.166117	0.338685
EML6	220.191	-0.430238	0.169733	-2.53479	0.0112514	0.0426167
INSYN2A	92.5938	-0.233638	0.285552	-0.818199	0.413244	0.616198
TMEM232	4.22324	0.402693	0.912525	0.441295	0.658999	0.809837
TMPPE	13.2118	0.321529	0.500959	0.641828	0.520985	0.709028
CBLN3	11.046	-2.00209	0.616762	-3.24613	0.00116986	0.00647906
CRYBG2	887.825	-1.84964	0.19142	-9.66273	4.34e-22	5.4e-20
HRCT1	36.6122	-0.91629	0.4175	-2.19471	0.0281847	0.0885323
CDK20	1.53961	-0.458849	1.28618	-0.356755	0.721275	NA
CHIC1	4.6809	0.00991839	0.827178	0.0119906	0.990433	0.995383
ARHGAP11B	39.1505	2.1826	1.02232	2.13494	NA	NA
ACBD7	177.453	1.25887	0.184945	6.80669	9.99e-12	3.37e-10
IZUMO4	1.51204	1.35562	1.36615	0.992291	0.321055	NA
GPX4	5.37157	-0.325175	0.735016	-0.442405	0.658196	0.809389
SYNE4	19.215	-0.164909	0.392508	-0.420141	0.674382	0.821577
ZNF808	348.721	-0.18908	0.139677	-1.3537	0.175833	0.352496
PROSER3	278.402	-0.208582	0.143598	-1.45254	0.146351	0.310798
ANKRD34A	31.2262	0.160523	0.314784	0.509948	0.610088	0.776046
INTS6	80.8747	-0.171583	0.268439	-0.639187	0.522701	0.709975
MESP2	1.31692	-1.10655	1.37941	-0.802192	0.422442	NA
FAM83G	342.219	-0.109266	0.145972	-0.748538	0.454136	0.653517
AFDN	129.39	-0.706063	0.18528	-3.81079	0.000138524	0.00101597
SWI5	128.626	0.606329	0.196308	3.08866	0.00201064	0.0102054
ARL16	214.702	0.715808	0.180887	3.95721	7.58e-05	0.000600353
C8orf74	10.1614	-1.86828	0.627402	-2.9778	0.00290325	0.0139852
FOXL2NB	3.11998	1.59852	1.0476	1.52589	0.127038	0.28012
LGALS9C	1.91635	-2.31795	1.31366	-1.76449	0.0776489	0.195098
SPTSSB	12.9974	2.21689	0.624593	3.54933	0.00038621	0.00249794
MUC17	165.391	-3.38107	0.344956	-9.80145	1.11e-22	1.53e-20
MLH3	4.66607	-0.922313	0.73932	-1.24752	0.212209	0.400448
NRF1	8.22911	1.14624	0.614639	1.8649	0.0621948	0.164843
ARAP1	32.7603	-1.05333	0.302998	-3.47635	0.000508297	0.00317434
SLC66A1	1.77081	0.560353	1.38211	0.405433	0.68516	0.829451
CHTF8	3.5182	-0.936095	0.956325	-0.978846	0.327656	0.531155
CEP44	142.231	-0.391979	0.233296	-1.68018	0.0929224	0.222595
LFNG	8.04302	-0.0813083	0.691712	-0.117546	0.906427	0.955862
ZNF765	327.168	-0.132357	0.1742	-0.759799	0.447375	0.648573
CLDND1	8.10381	-1.71186	0.741344	-2.30912	0.0209367	0.0700002
PAQR3	207.113	0.133329	0.223391	0.596845	0.550611	0.730275
SYCP2L	13.9766	-1.03637	0.477684	-2.16957	0.0300395	0.0927591
TENT4B	14.0951	0.240343	0.441272	0.54466	0.585987	0.756877
HAGH	1.24655	-0.911124	1.44758	-0.629412	0.52908	NA
COA3	264.153	-0.680233	0.165262	-4.11609	3.85e-05	0.000331928
ZCWPW2	10.1786	-1.54246	0.511625	-3.01483	0.00257124	0.0125832
YARS2	300.194	0.211398	0.153631	1.37601	0.168819	0.34203
MAPK8IP3	2.35827	-2.14903	1.18727	-1.81005	0.070288	0.181003
ZBTB8A	11.0134	0.188392	0.484577	0.388777	0.697441	0.837263
PHF11	3.40184	-0.0364951	1.11463	-0.0327418	0.973881	0.987553
ASB1	468.809	0.263597	0.131546	2.00384	0.0450872	0.12783
MTMR12	24.9179	0.159555	0.323979	0.492486	0.622376	0.784498
SLC26A6	16.8054	-0.441092	0.452436	-0.974927	0.329597	0.533803
SIDT2	236.807	-0.890458	0.176503	-5.04499	4.54e-07	6.25e-06
RHBDD2	10.0122	-0.749736	0.722164	-1.03818	0.299186	0.501194
LINS1	176.558	0.0727968	0.21119	0.344698	0.730321	0.858927
ACP1	15.3185	-0.201857	0.435977	-0.462998	0.643365	0.79994
ZXDC	382.636	-0.0332704	0.13069	-0.254575	0.799051	0.89845
STEAP2	2.80258	-2.04554	1.10293	-1.85464	0.0636482	0.167687
HSF4	2.53334	0.259651	1.02584	0.25311	0.800183	0.898977
INCENP	1.46589	-0.404452	1.52538	-0.265148	0.790896	NA
SYPL2	3.07649	-0.647016	0.910099	-0.710929	0.477128	0.673349
KIAA0895L	359.307	-0.226956	0.183143	-1.23923	0.215259	0.404824
PC	3.1585	-0.970419	1.12299	-0.864136	0.387513	0.592784
SLC2A4	37.3503	0.485479	0.376635	1.28899	0.197402	0.380492
REC114	11.0162	-0.265236	0.548881	-0.48323	0.628933	0.789198
RALGDS	8.33257	-0.431371	0.5587	-0.772099	0.440056	0.641241
PGP	473.756	0.565124	0.143279	3.94421	8.01e-05	0.0006298
PPP4R1	1.78313	1.81144	1.30419	1.38894	0.164852	0.337018
GLIS3	60.6684	1.46654	0.270569	5.42021	5.95e-08	1e-06
PSPC1	107.422	0.249457	0.263714	0.945934	0.344182	0.548984
SLC16A3	16.8795	-1.15816	0.414292	-2.79551	0.00518176	0.0226344
CAST	39.8604	-0.560966	0.304622	-1.84151	0.0655463	0.171611
PSAP	2.84524	0.401692	0.977321	0.411013	0.681063	0.826595
ABHD12	136.733	-0.072184	0.190119	-0.379677	0.704185	0.841431
MAZ	36.5118	-1.00355	0.324648	-3.09118	0.00199362	0.0101424
FEZ2	7.88541	-0.633188	0.613199	-1.0326	0.301793	0.504203
NSL1	2.63176	-0.226668	0.98878	-0.22924	0.818683	0.90978
SMC2	25.329	0.618117	0.400829	1.5421	0.12305	0.2735
ENGASE	675.546	-0.0312306	0.175117	-0.178341	0.858455	0.930926
RRBP1	14.119	0.077624	0.441469	0.175831	0.860427	0.931688
TMEM8B	41.4414	0.0905751	0.341229	0.265437	0.790672	0.894064
TMEM91	6.27575	-0.201969	0.647809	-0.311772	0.755214	0.873914
TTC14	149.859	0.218554	0.207979	1.05084	0.29333	0.494946
KDM5A	1945.2	0.0257059	0.102243	0.25142	0.801489	0.899507
DBNDD1	2.02981	1.40755	1.21483	1.15864	0.246602	0.44406
SDHAF1	112.804	0.0246906	0.196546	0.125622	0.900031	0.952438
TRAK1	699.806	-0.945351	0.179216	-5.27493	1.33e-07	2.08e-06
RHOC	3.49155	-1.13176	0.956992	-1.18262	0.23696	0.432324
SHPRH	12.5658	0.0741831	0.464467	0.159717	0.873104	0.938527
LGALS9B	1.45106	-3.36748	1.67634	-2.00883	0.0445553	NA
MSANTD1	2.86296	1.28718	1.03239	1.2468	0.212471	0.400721
ZSWIM7	19.0999	-0.226963	0.39248	-0.578279	0.563076	0.740679
PJVK	30.5471	0.533774	0.374595	1.42494	0.154175	0.321732
NECTIN2	423.506	0.509287	0.169486	3.0049	0.00265672	0.0129271
STAG2	35.219	-0.0983875	0.335134	-0.293576	0.769082	0.881364
LCK	2.96196	0.209239	0.997873	0.209685	0.833913	0.917717
CCDC158	1.68181	1.64279	1.30584	1.25804	0.208379	0.395109
CSKMT	132.188	0.0525554	0.194884	0.269675	0.78741	0.892291
SLC6A3	3.03808	2.7239	1.24922	2.18048	0.0292222	0.0907093
MSMP	132.496	0.0278342	0.202581	0.137398	0.890716	0.947881
SLC6A4	8.55182	-0.628742	0.584326	-1.07601	0.281921	0.483569
NUTM2G	115.664	0.505833	0.287717	1.75809	0.0787315	0.196962
SRD5A1	245.758	-0.0220002	0.154928	-0.142003	0.887078	0.946011
NET1	32.1052	0.48525	0.31984	1.51716	0.129226	0.283523
UHRF1	8.8832	1.34468	0.609333	2.20681	0.0273276	0.0864542
CLCC1	26.6717	0.121517	0.359865	0.337674	0.735609	0.861847
CEMP1	30.9891	0.46195	0.322796	1.43109	0.152405	0.319497
SMIM15	739.738	0.000892261	0.164596	0.00542091	0.995675	0.99775
C9orf116	2.04171	1.34527	1.22371	1.09934	0.27162	0.472493
SSTR1	17.518	-2.03114	0.714795	-2.84157	0.00448925	0.0200773
SSTR2	8.07214	0.880897	0.706247	1.24729	0.21229	0.400534
TACR2	9.82763	-0.463482	0.54337	-0.852977	0.393672	0.598494
TACR1	31.3868	-0.566188	0.493896	-1.14637	0.251641	0.449488
TCN1	557.112	-1.65679	0.545413	-3.03768	0.00238406	0.0117766
TF	7.43504	-1.7148	0.682174	-2.51373	0.011946	0.0447268
TNFRSF1A	815.517	-1.00397	0.129156	-7.77335	7.64e-15	4.08e-13
TNFRSF1B	365.647	-0.187627	0.128497	-1.46016	0.144246	0.307688
TOP2A	8091.08	0.921109	0.112534	8.18514	2.72e-16	1.73e-14
TOP2B	2728.55	-0.0338635	0.144181	-0.234868	0.814311	0.906612
TUBG1	327.227	0.27397	0.168374	1.62715	0.103705	0.240861
TYMS	323.599	1.52927	0.144	10.6199	2.41e-26	5.12e-24
MZT1	230.175	0.758052	0.187685	4.03897	5.37e-05	0.000446785
UGT1A6	427.847	-0.166074	0.274669	-0.604632	0.545424	0.726531
ACSS2	4.88567	-1.48001	0.785455	-1.88427	0.0595283	0.159531
ZNF626	2.00107	-1.42409	1.18498	-1.20179	0.229446	0.423055
LYRM9	57.3573	-0.271255	0.278812	-0.972897	0.330605	0.535003
UBTF	4.96031	0.18917	0.747931	0.252924	0.800327	0.898977
ZNF391	28.1296	0.12698	0.327385	0.38786	0.698119	0.837713
SLC7A6	8.38075	0.425048	0.608286	0.698762	0.484701	0.679622
QSER1	1932.21	0.227787	0.125578	1.8139	0.0696931	0.179927
CDC14B	1.95973	-0.421417	1.27742	-0.329896	0.741479	0.866155
HS6ST2	1.17058	0.219325	1.41913	0.154549	0.877177	NA
GPBAR1	2.64536	-0.230502	1.19363	-0.19311	0.846873	0.924446
SPPL2B	4.6468	0.0722358	0.770946	0.0936976	0.925349	0.965688
DEPDC7	6.30173	0.304085	0.640016	0.475121	0.634701	0.793825
RBM23	7.25326	-0.284701	0.60341	-0.47182	0.637056	0.795226
PNKD	142.256	-0.149705	0.208256	-0.71885	0.472233	0.669345
MTMR14	8.94217	-1.48908	0.621456	-2.39612	0.0165697	0.0581596
EXOC3L4	33.8376	-2.09872	0.373012	-5.62642	1.84e-08	3.4e-07
UBXN2B	635.492	0.259642	0.187454	1.3851	0.166022	0.338685
VPS37D	5.75392	-0.781217	0.783849	-0.996642	0.318938	0.522199
ZNF846	79.9048	-0.181661	0.220458	-0.824014	0.409931	0.613132
RAB6D	67.3287	-0.760079	0.30565	-2.48677	0.012891	0.0474301
AGAP6	82.3795	0.207941	0.29245	0.711033	0.477064	0.673349
FAM110C	355.762	-1.02671	0.211963	-4.84379	1.27e-06	1.59e-05
RTL8C	347.465	-0.529103	0.189802	-2.78765	0.00530912	0.0231162
RTL8A	58.7269	-0.630132	0.245926	-2.56228	0.0103988	0.0399341
RTL8B	9.65707	0.344758	0.678026	0.508473	0.611122	0.776834
CDC16	17.3988	-0.825933	0.441179	-1.8721	0.0611923	0.163199
TVP23A	12.3429	-0.578171	0.512068	-1.12909	0.25886	0.457785
UBN1	30.8248	-0.198413	0.336229	-0.590113	0.555115	0.734135
ASAH2B	22.3005	0.847434	0.625358	1.35512	0.17538	0.351777
IKZF2	5.7555	-3.3293	1.10585	-3.01063	0.00260707	0.0127079
TRAPPC6B	7.25858	-0.671752	0.61224	-1.0972	0.272552	0.473546
HNRNPUL2	946.046	0.0296862	0.134874	0.220104	0.82579	0.913563
FNDC3A	16.2723	0.223345	0.446899	0.499767	0.617239	0.780994
OCIAD1	5.70123	0.490448	0.709539	0.691221	0.489427	0.683703
CASZ1	289.942	-0.96197	0.156132	-6.16125	7.22e-10	1.69e-08
DBI	3.34001	-2.43904	1.03229	-2.36275	0.0181401	0.0625794
CUL4B	23.4745	0.303679	0.34119	0.890057	0.373435	0.578621
VAV3	1.37274	-4.10014	1.79449	-2.28484	0.0223219	NA
LRRIQ1	20.0146	3.78778	0.668394	5.66699	1.45e-08	2.73e-07
PRNP	1.46154	2.01278	1.50073	1.3412	0.179856	NA
DENND11	10.3887	-0.707726	0.695564	-1.01748	0.308923	0.512709
GXYLT2	73.0421	0.853701	0.287076	2.97378	0.00294157	0.0141328
NALF1	349.848	-1.19538	0.245754	-4.86413	1.15e-06	1.45e-05
SLC45A1	6.35016	1.02181	0.721775	1.4157	0.156865	0.325624
PPM1N	18.1542	-1.36118	0.51646	-2.63559	0.008399	0.0336203
ZNF878	16.2715	1.87363	0.462354	4.05237	5.07e-05	0.000425134
GLB1L3	1.65215	0.472235	1.23002	0.383924	0.701035	NA
FBXO41	350.244	-0.133313	0.166152	-0.802354	0.422348	0.624739
ZBTB38	1908.94	0.248159	0.106724	2.32525	0.0200586	0.0675956
CCDC88C	941.334	-0.278956	0.131924	-2.11452	0.0344711	0.103292
U2SURP	2183.65	0.337387	0.139767	2.41393	0.0157813	0.0559427
MYBL1	3.98764	1.95432	0.951343	2.05428	0.0399486	0.115905
ZNF629	591.763	0.11848	0.135055	0.877273	0.380339	0.586115
DLGAP3	5.62282	1.76407	0.914942	1.92807	0.0538462	0.14701
UNK	334.389	0.192475	0.145027	1.32717	0.184454	0.364687
UNC13A	5.52442	-0.466899	0.692443	-0.674278	0.500135	0.692822
GRIP2	14.7754	-1.29201	0.552166	-2.33989	0.0192893	0.0655623
KDM6B	789.393	-0.467963	0.194904	-2.40099	0.0163507	0.0575737
BEX4	3.82748	-2.01518	0.94825	-2.12515	0.0335738	0.101206
STYXL2	146.376	-2.85167	0.324004	-8.80133	1.35e-18	1.18e-16
FTO	626.651	0.290697	0.163823	1.77446	0.0759873	0.19192
CCDC85A	3.62011	-0.620283	0.998916	-0.620956	0.534629	0.718905
LMTK3	380.453	-1.18153	0.178532	-6.61798	3.64e-11	1.08e-09
WHAMM	293.212	-0.683204	0.141767	-4.81921	1.44e-06	1.77e-05
WTIP	41.6346	0.630122	0.297138	2.12064	0.0339524	0.102097
SNED1	108.58	-0.713071	0.213881	-3.33396	0.000856184	0.0049625
A3GALT2	1.9067	-1.03817	1.23616	-0.839835	0.401001	0.604563
IGSF5	2.59382	-0.0344044	1.05819	-0.0325126	0.974063	0.987553
C11orf94	2.13992	0.695552	1.11437	0.624166	0.532519	0.716939
DNA2	13.5141	1.20506	0.457802	2.63228	0.0084813	0.0339007
BEND3	259.417	0.323979	0.201658	1.60658	0.108147	0.248516
GPR108	454.835	-0.663282	0.134729	-4.92307	8.52e-07	1.1e-05
INTS1	1467.86	0.00485305	0.137138	0.0353879	0.97177	0.986612
LRRC4B	9.1309	-1.42479	0.652034	-2.18514	0.0288787	0.089946
ASPG	9.83113	-0.560845	0.549609	-1.02044	0.307518	0.511143
MYO5B	2161.79	0.818929	0.144017	5.68633	1.3e-08	2.47e-07
FBXO46	360.803	-0.716434	0.185031	-3.87197	0.000107958	0.000822892
ZNF697	349.77	0.708732	0.184224	3.84712	0.000119514	0.000901652
PEAR1	137.361	-2.01077	0.214905	-9.35653	8.24e-21	8.85e-19
FITM2	67.4072	0.482527	0.245459	1.96582	0.0493196	0.137226
PLEKHM3	231.236	-0.184784	0.156601	-1.17997	0.238013	0.433392
TENM3	9.37781	-1.58519	0.614733	-2.57866	0.00991844	0.0385176
MBOAT1	15.2034	-0.240736	0.424735	-0.566791	0.570856	0.746297
USP45	480.345	0.13363	0.184207	0.725433	0.468186	0.66617
AJM1	62.532	-0.622297	0.352912	-1.76332	0.0778467	0.195501
ZNF275	317.251	0.0606599	0.150928	0.401913	0.687748	0.831401
ONECUT3	68.4403	0.239833	0.314819	0.761811	0.446173	0.647547
GLOD5	2.81214	-1.46629	1.11013	-1.32083	0.186559	0.367088
USP6NL	3.94691	-0.543286	0.838526	-0.647906	0.517046	0.706689
TNRC18	2670.86	-0.208057	0.162388	-1.28124	0.200111	0.383445
RGP1	349.607	0.200038	0.155407	1.28719	0.198028	0.381102
MEGF9	825.023	0.533147	0.120096	4.43936	9.02e-06	9.06e-05
TMEM223	114.115	-0.0932287	0.187557	-0.49707	0.61914	0.782503
CCDC159	33.2076	-1.21452	0.357832	-3.39412	0.000688498	0.00413174
RBM44	26.4815	-2.92531	0.488833	-5.98427	2.17e-09	4.75e-08
SHISA3	5.78278	-3.60213	1.03065	-3.495	0.000474062	0.00298596
TMEM150C	44.7567	0.671135	0.290095	2.3135	0.0206953	0.0693607
TBX18	105.702	-0.48535	0.220984	-2.19632	0.0280693	0.0882953
TSPAN11	171.053	-1.2023	0.245396	-4.89945	9.61e-07	1.23e-05
BICC1	481.15	1.28325	0.255414	5.02421	5.06e-07	6.95e-06
SCX	39.1399	-0.325391	0.364128	-0.893617	0.371527	0.576876
LIPK	1.9137	0.0204691	1.09705	0.0186583	0.985114	0.992805
RASSF10	123.532	-0.103791	0.204827	-0.506726	0.612347	0.777719
CC2D2A	204.368	-0.223548	0.180523	-1.23833	0.215592	0.405074
MYO7B	1999.48	-3.02905	0.237095	-12.7757	2.24e-37	1.77e-34
WIPF3	49.6621	-0.667117	0.259329	-2.57247	0.0100975	0.0390074
TMC3	1.88472	3.36523	1.53616	2.19067	0.0284755	0.0891672
UNC119B	940.996	0.364126	0.135836	2.68063	0.00734843	0.030202
SNTN	3.52493	-0.226215	0.906948	-0.249425	0.803032	0.899945
CCDC150	134.72	0.549853	0.263321	2.08814	0.0367848	0.108585
CACTIN	31.4993	0.136399	0.309012	0.441405	0.65892	0.80983
SHOC1	4.27442	-0.735446	0.800164	-0.919119	0.358033	0.56376
ZNF799	124.616	0.040569	0.275071	0.147486	0.882749	0.943852
TMEM120B	370.714	-0.315359	0.13031	-2.42007	0.0155174	0.0551841
PRAG1	1789.6	0.0174408	0.141397	0.123347	0.901833	0.953445
MEIG1	3.44004	1.28048	0.964934	1.32701	0.184505	0.364723
SEBOX	3.18428	0.935934	0.909554	1.029	0.303478	0.506447
CCDC30	30.5738	0.143611	0.33197	0.432602	0.665304	0.814507
DSE	1.98182	-2.32146	1.27887	-1.81525	0.0694862	0.179476
CUBN	21.1574	1.53135	0.399514	3.83303	0.000126575	0.000946532
JMJD6	58.906	0.0182371	0.243762	0.0748152	0.940362	0.974733
NXF1	179.996	0.669339	0.216532	3.09118	0.00199361	0.0101424
THOC2	2502.94	-0.23674	0.124938	-1.89486	0.0581108	0.156605
DMPK	38.3661	-0.264904	0.296215	-0.894296	0.371164	0.576636
CYP4F2	61.3058	-4.3573	0.491239	-8.87003	7.31e-19	6.52e-17
RBFOX3	6.73652	0.265165	0.759075	0.349327	0.726844	0.857025
DDC	5.92398	-0.429944	0.825458	-0.520855	0.602467	0.770347
PDE5A	11.1716	1.05321	0.505046	2.08538	0.0370348	0.109141
CEP57L1	3.95154	0.207153	0.82394	0.251418	0.801491	0.899507
FAM86B1	3.2803	-0.98909	0.888758	-1.11289	0.265756	0.465515
E2F5	1.50454	0.832423	1.34072	0.620877	0.534681	NA
EARS2	7.00695	0.687331	0.698974	0.983343	0.325439	0.52915
ZBTB40	4.95697	-0.0172063	0.731059	-0.0235361	0.981223	0.991532
STRN3	40.3133	-0.54051	0.274579	-1.9685	0.0490104	0.13663
WBP1L	8.87115	-0.292623	0.566312	-0.516716	0.605354	0.772226
PLOD3	793.397	-0.0160934	0.129037	-0.12472	0.900745	0.952687
DDTL	41.7442	-0.299101	0.349144	-0.85667	0.391627	0.596283
SERPINA3	279.842	-5.56611	0.816239	-6.81921	9.15e-12	3.12e-10
MZT2A	148.479	0.0794065	0.182736	0.434542	0.663895	0.813626
UQCC3	188.029	-0.307756	0.186786	-1.64764	0.0994267	0.233325
C1orf226	283.325	0.57426	0.152034	3.77718	0.000158614	0.00114062
MCC	1.63384	1.67159	1.47311	1.13474	0.256486	NA
PSAPL1	6.81926	-0.315417	0.797407	-0.395554	0.692434	0.834448
ZNF154	1.42648	1.16837	1.41334	0.826674	0.408422	NA
RELL1	438.227	1.39197	0.140728	9.89119	4.55e-23	6.62e-21
NADK2	9.03279	-0.270094	0.526093	-0.513396	0.607675	0.774117
C17orf67	27.1134	-0.214861	0.387954	-0.553832	0.579694	0.752425
MAB21L4	43.5814	0.177209	0.432819	0.409429	0.682225	0.827372
CFAP210	11.4526	1.8171	0.548524	3.3127	0.000923987	0.00530321
LNP1	36.7087	0.620411	0.355112	1.74708	0.0806228	0.20047
GIT1	1.20658	-0.916234	1.55779	-0.588164	0.556422	NA
CBWD6	41.1935	0.263692	0.269317	0.979114	0.327524	0.531144
MAP1LC3B2	106.679	-0.511144	0.246169	-2.07639	0.0378578	0.111122
MYSM1	1382.03	-0.193563	0.152396	-1.27013	0.204039	0.389101
NDUFAF8	168.333	0.959057	0.220429	4.35086	1.36e-05	0.000131101
ABCA3	214.347	0.264097	0.19566	1.34978	0.177088	0.353919
C5orf49	9.25519	3.62142	0.868901	4.16781	3.08e-05	0.000271751
UQCRHL	221.732	-0.35415	0.180406	-1.96308	0.0496373	0.137798
ABR	36.384	-0.59428	0.533608	-1.1137	0.265407	0.465199
ACACB	442.33	-0.191172	0.177397	-1.07765	0.281191	0.482841
MEX3A	242.222	0.455891	0.237721	1.91775	0.0551422	0.149907
GPR34	1.40449	0.600043	1.42235	0.421867	0.673122	NA
GPR89A	1.37093	-1.15369	1.59336	-0.72406	0.469029	NA
POLR2J3	35.7532	0.0900099	0.403585	0.223026	0.823515	0.91245
TMEM184A	383.216	-1.26112	0.192692	-6.54472	5.96e-11	1.73e-09
GCNT1	11.5	0.0315481	0.548573	0.0575094	0.954139	0.979456
GJB1	3.7898	-1.56404	0.839869	-1.86224	0.0625695	0.165515
TAS2R30	8.56119	-0.18309	0.572634	-0.319734	0.74917	0.870726
ACO2	940.339	-0.149384	0.173863	-0.859206	0.390227	0.595298
PRDM7	1.42469	-0.382108	1.38325	-0.27624	0.782364	NA
GPER1	1.93133	-0.305686	1.13136	-0.270194	0.787011	0.892204
HNRNPF	13.7812	-0.0715781	0.472125	-0.151608	0.879496	0.942104
HRH1	6.5218	0.474173	0.662373	0.715871	0.474071	0.670918
LIG4	5.39753	0.122704	0.665661	0.184334	0.853752	0.927918
HMGCS1	24.7437	-0.440651	0.362381	-1.21599	0.223989	0.416007
SMARCD2	1110.15	0.455429	0.130313	3.49488	0.000474278	0.00298596
HLA-F	1.76341	-2.2209	1.60732	-1.38174	0.167051	0.339846
PRKG1	1.45842	-3.34828	1.86733	-1.79308	0.0729597	NA
HTATIP2	7.78365	0.517279	0.660682	0.782947	0.433658	0.635435
RAPGEF3	9.40524	-1.99688	0.68577	-2.91188	0.00359257	0.0166599
BAG6	15.416	-0.428561	0.520597	-0.823211	0.410388	0.613612
USP5	2.32283	-0.200268	0.998141	-0.200642	0.840979	0.921187
PUS7L	9.26252	-0.31663	0.668008	-0.473991	0.635507	0.794293
NANOS3	2.7333	-0.891685	1.01714	-0.876658	0.380672	0.586302
RBM47	218.416	-0.39182	0.146922	-2.66686	0.00765639	0.0312126
RNF169	964.692	-0.0186645	0.111152	-0.167918	0.866648	0.934951
SFTPA2	2.82258	-5.14847	1.47023	-3.5018	0.000462121	0.00292227
HEPHL1	322.234	-1.28665	0.706043	-1.82234	0.0684032	0.177342
TOX2	1.24402	-1.51733	1.61824	-0.937644	0.348427	NA
FAM210A	3.12701	1.05335	1.02869	1.02397	0.305851	0.509291
CEP78	1.97048	2.65498	1.36092	1.95087	0.0510722	0.141038
SEPTIN8	24.4074	-0.0624202	0.333606	-0.187108	0.851576	0.927102
SRL	3.46336	-0.183264	0.913992	-0.200509	0.841082	0.921209
TENM4	1.91122	1.69837	1.30466	1.30177	0.192996	0.375203
INO80C	3.67017	0.32514	0.830868	0.391326	0.695556	0.83627
GBX1	1.53934	-0.799922	1.51044	-0.529596	0.596392	NA
TMEM236	3.30521	-0.254434	0.832404	-0.305661	0.759862	0.876703
RAD51AP2	4.87162	1.44592	0.861068	1.67922	0.0931096	0.222757
ZNF862	271.782	-0.597796	0.202361	-2.95411	0.00313568	0.0148972
IFT74	2.64213	2.34887	1.21231	1.93752	0.0526818	0.144545
ZNF506	14.4405	-0.151019	0.446392	-0.338311	0.735129	0.861832
ZBTB34	532.025	-0.044088	0.190886	-0.230965	0.817342	0.908797
POC5	10.7306	-0.169924	0.535596	-0.317261	0.751045	0.871714
MTFR2	8.07386	1.09944	0.699519	1.5717	0.116019	0.262193
SH3RF3	7.4287	-0.973657	0.619149	-1.57257	0.115818	0.261898
KIF4B	105.451	0.71583	0.191007	3.74767	0.000178488	0.001263
SHISAL1	7.83591	-5.86915	1.26114	-4.65384	3.26e-06	3.7e-05
NUTM2A	17.1634	-0.386498	0.421486	-0.91699	0.359148	0.564791
CCNK	909.538	-0.127784	0.134132	-0.952671	0.340757	0.545566
DZANK1	63.8245	0.202436	0.25204	0.803188	0.421866	0.624225
EHBP1L1	1779.63	-0.94269	0.15021	-6.27583	3.48e-10	8.74e-09
POM121C	697.273	0.228211	0.124015	1.84019	0.0657409	0.172012
DCDC2B	76.9187	-0.594317	0.229963	-2.5844	0.00975483	0.0380827
EPHA10	104.981	-0.404042	0.242269	-1.66774	0.0953669	0.226537
NPW	3.87554	-0.599395	0.822822	-0.728462	0.466331	0.664813
CMTR2	1.32506	-0.635675	1.34567	-0.472387	0.636651	NA
RPL22L1	264.895	1.00958	0.151041	6.6841	2.32e-11	7.24e-10
GPR137C	20.9482	0.893195	0.462409	1.93161	0.0534072	0.146136
LRRN3	3.47903	0.425183	0.891584	0.476886	0.633444	0.79279
PTAR1	1399.68	0.664438	0.208422	3.18795	0.00143287	0.00769274
HIGD1A	18.378	-0.246335	0.467301	-0.527144	0.598094	0.767401
LRRC58	1320.11	0.448437	0.169406	2.64712	0.00811802	0.0326849
FAM156B	1.77165	-2.79056	3.40529	-0.819477	0.412514	0.615792
EIF5AL1	246.928	-0.244653	0.161702	-1.51298	0.130284	0.285448
RPL31	60.0658	0.609388	0.274393	2.22086	0.0263605	0.0841164
ZNF578	5.26225	1.30087	0.998884	1.30232	0.192807	0.375099
SYBU	12.7216	0.117666	0.470493	0.250091	0.802517	0.899798
POTEF	7.91914	-0.642312	0.575958	-1.11521	0.264762	0.464509
C4orf33	3.41967	-0.435684	0.894136	-0.487268	0.626068	0.786928
FBXL19	3.29806	-0.417092	0.967684	-0.431021	0.666453	0.815373
SYS1	39.7238	0.266376	0.287345	0.927025	0.353914	0.560026
IKBKG	2.02979	-0.0345154	1.08243	-0.0318868	0.974562	0.987553
ACTA1	111.513	0.640714	2.55791	0.250483	0.802214	0.899767
RIMS2	11.7641	3.02407	0.654906	4.61756	3.88e-06	4.3e-05
XRCC3	7.49794	0.362135	0.609965	0.593699	0.552713	0.73236
TMEM192	283.249	0.093961	0.178486	0.526434	0.598586	0.767579
C2orf73	3.29359	-1.04801	1.01157	-1.03602	0.300192	0.502211
PDS5A	2057.54	-0.0145446	0.108185	-0.134441	0.893054	0.948998
REX1BD	5.46449	-0.750236	0.736021	-1.01931	0.308054	0.511804
RC3H2	165.427	0.727189	0.15992	4.54719	5.44e-06	5.78e-05
CABLES1	11.4343	-0.357799	0.535856	-0.667714	0.504316	0.696173
CXCL16	6.92268	-0.195639	0.592841	-0.330002	0.741398	0.866152
TMEM170B	207.759	1.2765	0.239461	5.33075	9.78e-08	1.58e-06
C16orf46	23.9241	-0.176015	0.329801	-0.533701	0.593548	0.763064
MROH6	3.09195	-5.27682	3.39733	-1.55323	NA	NA
FAM72B	59.5401	0.570909	0.241558	2.36345	0.0181059	0.0625003
BEND7	10.4762	-0.7874	0.54238	-1.45175	0.146571	0.311208
PACS2	5.45854	-1.2195	0.730638	-1.66909	0.0950989	0.226095
KCTD19	8.91513	-0.943322	0.553645	-1.70384	0.0884108	0.214435
MBOAT4	1.96696	0.335686	1.18215	0.283961	0.77644	0.88585
ACTB	31804.6	-0.499516	0.114344	-4.36856	1.25e-05	0.000121552
SERPINE3	5.22777	-0.00503089	0.676577	-0.00743579	0.994067	0.997114
C1GALT1C1L	4.22864	2.44885	0.946067	2.58845	0.00964079	0.0377575
ZNF883	118.976	1.06219	0.207068	5.12965	2.9e-07	4.17e-06
ADM5	43.5312	0.341216	0.338948	1.00669	0.314084	0.517336
IGLON5	3.23354	-0.583067	0.887609	-0.656896	0.511248	0.702148
FAM183A	1.65991	1.58947	1.63482	0.972261	0.330921	0.535168
PIRT	1.23075	0.384636	1.63156	0.235748	0.813628	NA
LINGO3	3.18032	-1.46392	0.958427	-1.52742	0.126655	0.279564
MYO1H	14.6626	-0.281782	0.419393	-0.671881	0.501659	0.694214
CRPPA	1.61744	1.63487	1.52932	1.06902	0.285062	NA
PHF21A	14.0235	-0.656862	0.475037	-1.38276	0.166739	0.339556
PCTP	2.08679	-0.284726	1.37211	-0.20751	0.835611	0.918186
KNG1	1.6731	-0.364954	1.31317	-0.277918	0.781075	0.888297
TBC1D8	765.917	-0.54039	0.154657	-3.49413	0.000475613	0.0029922
LIPN	2.82273	-1.47095	1.04731	-1.4045	0.160171	0.330349
PLPP5	147.783	0.129796	0.176654	0.734745	0.462495	0.661642
PCP4L1	21.4914	-1.1305	0.437084	-2.58645	0.00969699	0.0379105
ZNF160	3.70477	-2.19263	1.00979	-2.17137	0.0299033	0.0924604
COL6A6	11.7843	-0.166374	0.545426	-0.305036	0.760339	0.876788
SLC35G6	11.5109	-0.372736	0.566386	-0.658096	0.510476	0.701786
ZNF554	97.2022	0.173647	0.204579	0.848801	0.395992	0.600367
OTUD4	1137.05	0.097904	0.139829	0.70017	0.483821	0.678904
NTF3	1.6649	-0.108615	1.64696	-0.0659484	0.947419	0.978198
ZNF836	49.2884	0.351204	0.32884	1.06801	0.285516	0.487315
ZGLP1	12.6348	2.2864	0.588414	3.8857	0.000102035	0.000781516
BICDL2	240.888	-0.684335	0.233904	-2.92572	0.00343665	0.016058
FMN1	321.542	-1.03682	0.170749	-6.0722	1.26e-09	2.84e-08
RPP30	77.452	0.876888	0.278183	3.15219	0.00162048	0.00853048
FAM118A	28.385	-1.46692	0.36356	-4.03486	5.46e-05	0.000452965
C4orf19	6.54415	0.502708	0.622742	0.807249	0.419523	0.622224
ACVR1	6.04039	0.0807725	0.65641	0.123052	0.902066	0.953475
FBRS	643.724	-0.552277	0.149796	-3.68686	0.000227038	0.00156842
TMEM177	11.0639	0.184671	0.502559	0.367462	0.713275	0.847895
LAMA4	1.5238	-3.44522	1.53823	-2.23973	0.0251085	NA
FAM166C	24.3932	0.153934	0.337509	0.456087	0.648327	0.802959
C17orf100	51.3851	-0.524219	0.251436	-2.08489	0.0370789	0.109241
JAKMIP3	4.50296	-0.801178	0.818133	-0.979275	0.327444	0.531144
ATP8A1	12.9751	0.362611	0.454528	0.797773	0.425002	0.626987
DGKZ	6.67663	-0.420434	0.681415	-0.617002	0.537234	0.720306
ZNF83	5.36176	-1.17828	0.725811	-1.6234	0.104503	0.242206
THEMIS2	3.21305	0.180392	1.08643	0.166042	0.868124	0.93555
WEE2	4.22384	-0.633092	0.773903	-0.818051	0.413328	0.616198
UBE4B	21.4386	-1.25623	0.405937	-3.09464	0.00197053	0.0100572
KIF13A	166.997	0.0616809	0.162963	0.378496	0.705063	0.841843
NUDT19	366.405	0.0330167	0.144698	0.228177	0.819508	0.910231
FBXO45	502.74	0.606658	0.180059	3.36921	0.000753836	0.00447287
SOWAHD	7.96189	0.0128263	0.643762	0.019924	0.984104	0.992574
SYCE2	19.1919	0.565844	0.437697	1.29278	0.196088	0.379015
ACVR2B	531.261	-0.242963	0.185158	-1.3122	0.189454	0.37036
HIGD1C	4.66724	-2.13331	0.940971	-2.26713	0.0233823	0.0767111
HECTD4	2488.25	-0.366113	0.140292	-2.60964	0.0090637	0.0358108
PTPRB	33.5069	-3.10352	0.4985	-6.22573	4.79e-10	1.17e-08
RNFT2	23.081	0.853763	0.43856	1.94674	0.0515659	0.142118
FHIP1A	559.378	-0.09537	0.190562	-0.500468	0.616745	0.780684
KLHL33	13.5332	-2.04402	0.562948	-3.63092	0.000282413	0.00191039
ADAM10	3505.63	-0.037149	0.108994	-0.340836	0.733227	0.860855
PRH2	15.0336	0.119147	0.476574	0.250008	0.802581	0.899798
TMEM87A	78.8666	-0.651766	0.238444	-2.73341	0.00626819	0.0265313
EBF4	1.63674	0.994845	1.28191	0.776067	0.43771	NA
FLNA	1.61504	0.320078	1.20473	0.265685	0.790482	NA
PDE4A	1.75581	-0.735359	1.43205	-0.513501	0.607601	0.774112
SCIN	4.21059	-1.78871	1.02902	-1.73826	0.0821645	0.203321
MCF2L	6.30761	0.703935	0.778364	0.904377	0.365795	0.571377
TASOR	442.598	-0.143311	0.141725	-1.01119	0.311927	0.51556
NACA	176.995	-0.326295	0.234526	-1.3913	0.164135	0.335863
TSTD1	5.17931	0.287781	0.715554	0.40218	0.687552	0.831259
ECE1	11.1558	0.409835	0.515221	0.795454	0.426349	0.627886
TBC1D14	7.43003	-0.104513	0.593413	-0.176123	0.860198	0.931537
FANCI	68.9289	0.552082	0.222699	2.47905	0.0131732	0.0483237
NOXRED1	12.6666	0.155044	0.536751	0.288856	0.772692	0.883892
AMOT	71.7817	0.452627	0.247504	1.82877	0.0674346	0.175365
PARP15	2.55059	0.558234	1.16142	0.480649	0.630766	0.79096
LRRC75A	17.4779	-1.00292	0.420586	-2.38458	0.0170986	0.0596188
ARL17B	61.208	0.459137	0.276027	1.66338	0.096237	0.227724
TYMP	3.5512	-1.93897	1.13061	-1.71498	0.086349	0.210627
ADCY7	101.402	-0.453347	0.219356	-2.06672	0.0387605	0.113111
TTC22	44.2544	-1.91346	0.293125	-6.52781	6.67e-11	1.92e-09
NCBP3	1099.7	0.286739	0.12905	2.22192	0.0262886	0.0839885
DEPDC1	261.483	0.517518	0.153635	3.36848	0.000755842	0.00447996
CHEK1	12.5236	0.608638	0.569154	1.06937	0.284902	0.487169
NBEAL1	1931.95	-0.670806	0.145222	-4.61918	3.85e-06	4.28e-05
DMTN	1.9682	-2.33925	1.39273	-1.67962	0.0930316	0.222757
ELF3	21.6698	-0.807334	0.382677	-2.1097	0.0348842	0.104163
C4orf47	30.6784	-0.2155	0.5148	-0.418609	0.675502	0.82244
UPK3BL1	1.6564	-4.38105	3.40928	-1.28503	0.19878	0.382136
ASPDH	8.4948	-2.05607	0.648245	-3.17175	0.00151525	0.00806091
MGAT1	18.366	0.0160824	0.400461	0.0401597	0.967966	0.985022
JMJD7	146.43	-0.077027	0.276118	-0.278964	0.780273	0.88801
PLA2G4B	13.5567	-0.501852	0.459528	-1.0921	0.274788	0.47561
TMEM240	4.03178	0.234827	0.810509	0.289727	0.772025	0.883455
LIN54	7.11192	-0.282044	0.609675	-0.462615	0.643641	0.79994
CD300LD	2.05881	-0.778864	1.11491	-0.69859	0.484809	0.679626
ADCY9	270.28	-0.172525	0.163926	-1.05246	0.292589	0.494428
MFSD10	7.5821	0.152609	0.628533	0.242802	0.808159	0.903126
RUNX1	53.1234	0.911041	0.306833	2.96917	0.00298602	0.0143215
ZBTB37	58.5789	-0.127724	0.266122	-0.479944	0.631267	0.791499
GTF3C5	1.99037	-0.414683	1.12452	-0.368763	0.712304	0.847265
NAPEPLD	5.34558	1.12594	1.04369	1.07881	0.280671	0.482309
SLC6A12	1.30626	-4.04405	1.81625	-2.2266	0.0259743	NA
BSCL2	4.52454	-0.469755	0.803758	-0.584448	0.558919	0.737666
DBNL	2.30329	-1.00577	1.20121	-0.837298	0.402425	0.606033
CFAP276	11.5599	1.82629	0.576886	3.16578	0.0015467	0.00820061
PPP4R3B	14.5447	0.204673	0.448399	0.456452	0.648065	0.802822
RPTN	3.66958	-4.74931	1.51953	-3.12551	0.00177498	0.00922959
FAM72A	43.4758	0.00952605	0.264475	0.0360187	0.971267	0.98643
SYCE3	1.60933	-4.31265	1.57214	-2.74318	0.00608476	NA
ZBTB1	116.244	0.291722	0.199735	1.46054	0.144141	0.307531
PPP6C	1.16284	0.273814	1.48999	0.183769	0.854195	NA
H3C13	72.3415	0.70861	0.310797	2.27998	0.0226092	0.0745105
BCOR	4.24801	-0.756546	0.869613	-0.86998	0.384311	0.590099
ADM	230.146	-1.55788	0.294151	-5.29618	1.18e-07	1.87e-06
SPNS2	1484.06	-0.122975	0.218708	-0.56228	0.573925	0.748316
FRG2C	3.13865	-5.29804	1.36102	-3.89271	9.91e-05	0.000761901
SMIM4	70.7405	0.757269	0.272976	2.77413	0.00553503	0.0238758
ADSS2	631.009	0.0150056	0.146112	0.1027	0.918201	0.961987
KLLN	28.7078	0.666177	0.355318	1.87487	0.0608099	0.162414
NOS1AP	55.9145	0.122395	0.272285	0.449512	0.653062	0.805854
RACGAP1	4.63687	1.00672	0.844358	1.19229	0.233148	0.427565
TP53	1.61608	-0.572518	1.25386	-0.456605	0.647955	NA
LNX1	44.2455	-2.30871	0.44987	-5.13194	2.87e-07	4.14e-06
CENPL	1.79183	0.0104266	1.22916	0.00848267	0.993232	0.996941
TMC6	6.36084	-0.627219	0.617798	-1.01525	0.309987	0.513704
TET2	440.857	-0.042407	0.147573	-0.287363	0.773835	0.884394
CD59	1.76292	-1.62724	1.2569	-1.29464	0.195443	0.378565
CBX1	39.3465	0.148782	0.306952	0.484706	0.627885	0.7885
AURKAIP1	3.54899	-0.34339	0.899216	-0.381877	0.702553	0.840528
LRRC8A	15.5681	0.337746	0.423469	0.797569	0.425121	0.627078
TMEM129	8.92874	0.872391	0.564036	1.54669	0.121937	0.271681
CDCA7L	1.43226	0.378011	1.5407	0.24535	0.806185	NA
SAA2	7.48614	1.54283	0.801722	1.92439	0.0543053	0.148008
MYRF	26.1536	-1.88052	0.383	-4.90996	9.11e-07	1.17e-05
ATP5MJ	11.0659	-0.0308579	0.493527	-0.0625253	0.950144	0.979456
YPEL5	3.42789	-0.951852	0.902413	-1.05478	0.291524	0.493149
PAN2	4.18367	0.439646	0.904613	0.486004	0.626964	0.787711
MET	3.75695	-0.946979	0.981014	-0.965307	0.334391	0.538649
APC	11.6762	0.556959	0.602091	0.925041	0.354945	0.561063
GALE	15.5251	-1.28933	0.4855	-2.65567	0.00791503	0.032066
FBP1	23.2194	0.149516	0.366287	0.408194	0.683132	0.828084
PEX26	12.935	0.00401149	0.472267	0.00849412	0.993223	0.996941
LIFR	4.40075	-5.02243	1.4543	-3.4535	0.000553361	0.00341719
ATL1	2.51268	1.00839	1.20105	0.839596	0.401135	0.604682
STXBP5	1.85828	0.471465	1.17958	0.39969	0.689385	0.832302
SPG21	6.25704	-0.623296	0.659565	-0.945011	0.344653	0.549498
CLCN5	5.02311	0.25256	0.766067	0.329684	0.741639	0.866189
NF1	30.3314	0.128285	0.414618	0.309406	0.757013	0.874511
VPS53	711.184	-0.127998	0.121047	-1.05742	0.290318	0.49202
UGT8	160.571	0.0572256	0.173079	0.330633	0.740922	0.865962
LIPM	6.67645	-1.13046	0.65096	-1.73661	0.082456	0.203745
VGLL4	64.4379	0.29346	0.255137	1.1502	0.25006	0.447954
TPRN	338.188	0.468572	0.168619	2.77888	0.00545459	0.0236024
USP8	12.724	-0.861048	0.503758	-1.70925	0.0874047	0.212628
ARHGEF3	19.9539	0.209336	0.405281	0.516519	0.605492	0.772226
C9orf57	6.9126	0.280394	0.630927	0.444416	0.656742	0.808282
SPIRE1	2.84799	0.319338	1.02273	0.312241	0.754857	0.873846
ELFN1	12.7726	-0.00347082	0.444233	-0.00781306	0.993766	0.997053
CA1	2.21	-1.6394	1.16729	-1.40445	0.160186	0.330349
SMARCA4	17.7673	-0.251185	0.403277	-0.62286	0.533376	0.71757
TOMM40	3.96053	0.0938924	0.846319	0.110942	0.911662	0.958367
INPP1	11.3598	-0.0444293	0.481884	-0.0921992	0.92654	0.966566
AEBP1	13.2839	0.461696	0.451118	1.02345	0.306096	0.509469
PLEKHG4	12.5817	-0.811538	0.468089	-1.73372	0.0829671	0.204551
CALHM3	1.36544	-2.49625	1.91499	-1.30353	0.192394	NA
NSDHL	3.76003	-0.35197	0.96865	-0.363361	0.716335	0.849454
TEX264	3.90043	0.77774	0.866141	0.897936	0.369219	0.574746
CPSF4L	3.05281	-1.02715	1.12413	-0.913727	0.36086	0.566758
LRRC69	22.5219	0.452396	0.392019	1.15401	0.248494	0.446519
SYTL4	11.6892	0.203516	0.489759	0.415542	0.677745	0.824431
GASK1A	10.9437	-2.36663	0.625697	-3.78239	0.000155328	0.00112018
SYCE1L	16.0441	0.460968	0.464271	0.992887	0.320765	0.524189
SANBR	70.5035	0.775577	0.300632	2.57982	0.00988506	0.0384387
ZNF222	2.1062	1.11516	1.21475	0.918015	0.358611	0.564348
GSPT1	6.03095	0.75993	0.869364	0.874122	0.382052	0.587691
GEN1	41.0766	0.552023	0.272282	2.02739	0.0426222	0.122093
ATP6V0A1	2.57276	-0.0560723	0.971702	-0.0577052	0.953983	0.979456
TCAF2	58.9533	-0.778908	0.430777	-1.80815	0.0705837	0.181632
CLK3	10.0715	-0.872872	0.562625	-1.55143	0.120799	0.270173
EEF1D	5.30048	-6.05211	3.39153	-1.78447	NA	NA
SLC44A5	13.5956	-1.44056	0.492081	-2.92747	0.00341727	0.0159945
EPN1	41.7684	-0.302952	0.257747	-1.17538	0.239841	0.435949
ABLIM2	21.1257	0.0220419	0.409044	0.0538864	0.957026	0.98051
KARS1	16.0351	0.0119662	0.407038	0.0293983	0.976547	0.98915
KIFC3	2.53996	0.069137	1.13062	0.0611495	0.95124	0.979456
NR1H3	5.82117	-0.898528	0.659824	-1.36177	0.17327	0.348875
PPP1R14D	3.52576	-2.51735	0.997776	-2.52296	0.011637	0.0437625
LTBP3	2.231	0.269689	1.28693	0.209559	0.834012	0.917717
APOLD1	4.4983	0.85991	0.759924	1.13157	0.257814	0.456519
SPTAN1	2.58471	1.11104	1.04609	1.06209	0.288196	0.48985
SRP9	22.1193	-0.530597	0.356669	-1.48765	0.136844	0.295688
CC2D2B	7.94027	-0.090172	0.564078	-0.159857	0.872993	0.938527
C15orf62	111.367	0.820033	0.317728	2.58092	0.00985364	0.0383348
MPST	11.4959	-0.714589	0.478272	-1.49411	0.135148	0.293028
AP1M1	2.52709	-1.51907	1.09055	-1.39294	0.163639	0.335095
EIF4E	5.02975	-0.123618	0.696306	-0.177534	0.859089	0.930974
GUCY1A1	1.38609	-1.01507	1.60953	-0.630662	0.528262	NA
RUFY3	11.89	-0.123289	0.458808	-0.268716	0.788148	0.892761
PLAC8	11.1736	-2.62519	0.820593	-3.19914	0.00137836	0.00745825
AHCYL2	37.3552	-1.08733	0.368397	-2.95151	0.00316224	0.015004
CCDC149	5.85502	-0.392941	0.642836	-0.611261	0.541027	0.723333
DNMT1	8.12748	0.276137	0.602258	0.458503	0.646591	0.802054
RTCA	2.01465	0.16697	1.11804	0.149341	0.881284	0.942644
BCL6	10.4973	-1.43311	0.623637	-2.29798	0.021563	0.0717684
AIFM1	3.49364	0.381329	0.913692	0.417349	0.676423	0.823202
RAD51AP1	2.02307	-0.153101	1.06782	-0.143377	0.885992	0.945644
PWWP2A	136.209	-0.0338986	0.176813	-0.19172	0.847961	0.924897
SUGT1	7.16102	0.0636815	0.659143	0.0966125	0.923034	0.964182
KRBOX5	118.772	0.346433	0.206556	1.67719	0.0935061	0.223268
BTG3	1.5488	3.04009	1.64176	1.85173	0.0640647	NA
TTLL6	9.21901	-0.896919	0.629019	-1.4259	0.153897	0.321454
RABL2B	2.92013	0.430659	0.998092	0.431482	0.666118	0.815233
TMEM201	148.993	0.817228	0.209513	3.9006	9.6e-05	0.000740242
STMP1	239.08	0.482788	0.207498	2.32671	0.0199807	0.0674357
ARHGEF18	7.826	-0.00865928	0.627492	-0.0137998	0.98899	0.994681
NEMP1	45.8156	0.731273	0.331931	2.20309	0.0275887	0.0870558
SUN1	25.3108	-0.0506149	0.35617	-0.142109	0.886994	0.946011
NSMF	1.23804	-0.84962	1.57759	-0.538554	0.590194	NA
SATB1	1.25536	2.71428	1.59554	1.70117	0.088912	NA
ATG10	2.056	0.858629	1.1313	0.758975	0.447868	0.649089
ACP3	7.79252	-0.32443	0.68535	-0.473378	0.635943	0.79439
USP46	1.13937	0.945242	1.63638	0.577642	0.563506	NA
NT5DC2	8.6776	0.533803	0.63198	0.844652	0.398305	0.602222
AP3M2	6.85757	0.0415204	0.718844	0.05776	0.95394	0.979456
PRR22	36.4149	0.0250309	0.357849	0.0699484	0.944235	0.97674
RBM20	4.81603	0.414275	0.744178	0.556687	0.577741	0.751282
SLC6A6	15.5594	0.250087	0.454855	0.549818	0.582444	0.754402
IQSEC1	254.123	-0.767605	0.223184	-3.43935	0.000583122	0.00357304
ZDHHC4	1.13365	2.58562	1.96923	1.31301	0.189179	NA
VAV2	3.89894	-0.466784	0.926211	-0.503971	0.614282	0.778823
CDC7	5.44574	-0.08787	0.774535	-0.113449	0.909675	0.95761
PHLDB2	1.14671	1.58497	1.65288	0.958913	0.337603	NA
TOMM5	1.82706	0.587929	1.21847	0.482514	0.629441	0.789657
TOMM6	694.553	-0.0499854	0.173985	-0.287297	0.773885	0.884394
AFAP1	5.80456	0.266649	0.763256	0.349357	0.726821	0.857025
EIF4E3	1.95422	-0.574372	1.176	-0.488412	0.625258	0.786503
OST4	455.631	-0.238748	0.182169	-1.31059	0.189997	0.371135
HYLS1	5.0865	0.462843	0.843829	0.548503	0.583347	0.755128
AHI1	6.388	-0.762559	0.760271	-1.00301	0.315857	0.518921
TRIM17	13.7391	-0.476561	0.488326	-0.975906	0.329111	0.533094
TEDC1	2.89371	1.17633	1.03783	1.13346	0.257022	0.455851
KIF9	7.11822	0.229598	0.658029	0.348917	0.727152	0.857151
ELMOD3	12.7947	-0.231523	0.484585	-0.477775	0.63281	0.792356
EVA1A	3.16276	0.0200885	0.89763	0.0223794	0.982145	0.991852
TVP23C	371.167	0.0281346	0.244374	0.115129	0.908343	0.957039
JDP2	2.79937	0.530943	1.01816	0.521471	0.602039	0.770347
IGSF9	2.42932	-1.1879	1.07481	-1.10523	0.269062	0.469373
SIGIRR	26.5415	-1.07066	0.43028	-2.48828	0.0128361	0.0472975
TKT	45.6663	0.175941	0.302167	0.582263	0.560389	0.739078
COCH	1.35525	2.84086	1.57427	1.80456	0.0711443	NA
TMPRSS2	8.94298	-1.27083	0.568925	-2.23374	0.0254999	0.0820091
CRELD2	1.61667	-0.154585	1.34764	-0.114708	0.908676	NA
SLC39A8	8.04328	0.615003	0.688439	0.893329	0.371681	0.576991
COMT	8.04758	-0.0595063	0.630175	-0.0944281	0.924769	0.965447
C1QTNF7	1.735	-2.84106	1.70439	-1.6669	0.095534	0.226837
ZNF397	193.227	1.1113	0.163552	6.79478	1.08e-11	3.61e-10
AGFG1	1.96461	-0.359597	1.13091	-0.317972	0.750506	0.871362
LRRC23	1.05122	2.48324	1.81406	1.36889	0.171035	NA
TAF12	23.3764	0.136783	0.365607	0.374125	0.708311	0.844173
PIP5KL1	4.42787	0.787847	0.886611	0.888605	0.374215	0.579504
AKR1C2	1.64413	-2.75557	1.49193	-1.84698	0.0647498	NA
NDRG1	26.8554	-1.81125	1.08921	-1.6629	0.0963331	0.22787
RBBP4	1.2616	-0.878468	1.55033	-0.566632	0.570964	NA
C12orf73	81.5742	0.49171	0.246237	1.9969	0.0458358	0.129587
SMIM13	185.522	0.387271	0.179311	2.15977	0.0307907	0.0946054
C19orf71	49.0961	0.306634	0.272183	1.12657	0.259923	0.458909
PIP5K1A	3.09203	-1.0894	0.914229	-1.19161	0.233414	0.427786
INPP5K	2.50367	0.000765295	1.07485	0.000712003	0.999432	0.999522
DCTN4	18.7392	-0.484151	0.39891	-1.21369	0.224868	0.417247
SMIM19	10.3634	0.312323	0.514192	0.607404	0.543583	0.725554
ACBD4	23.906	-0.542564	0.340032	-1.59563	0.110572	0.252717
HMBOX1	41.9037	-0.866754	0.318516	-2.72123	0.00650393	0.0273432
TP53INP1	2.46585	-0.30858	1.11319	-0.277204	0.781624	0.888551
ZNF384	17.7456	-0.544888	0.398584	-1.36706	0.171607	0.346345
PSMG4	7.32875	-0.583311	0.66372	-0.878851	0.379482	0.585202
ECD	2.0054	-0.708164	1.09914	-0.644291	0.519387	0.707877
PVR	18.1719	-0.407689	0.428271	-0.951941	0.341127	0.545843
SPATA2	5.94048	-0.276375	0.692863	-0.398888	0.689976	0.832641
SYT1	1.58812	-0.516016	1.42332	-0.362545	0.716945	NA
FDPS	50.4266	-0.361323	0.258715	-1.3966	0.162533	0.333571
NPIPB5	527.793	-0.554717	0.216198	-2.56578	0.0102943	0.0396569
RIC1	6.42942	-0.2333	0.682282	-0.341941	0.732395	0.860452
VWDE	7.29056	2.74247	0.765463	3.58276	0.000339982	0.00224624
ABL2	3.22974	-0.35123	1.15095	-0.305166	0.76024	0.876788
C2CD4D	8.72424	-0.476127	0.620312	-0.76756	0.442749	0.64418
FXYD3	31.6553	-1.33662	0.337434	-3.96112	7.46e-05	0.000591879
APP	13.242	0.409779	0.513428	0.798124	0.424798	0.626938
ICA1	5.27734	-0.757671	0.691895	-1.09507	0.273488	0.474251
TRMT1	7.96641	0.415151	0.633445	0.655385	0.51222	0.702983
ZNF692	14.5131	0.0775114	0.496384	0.156152	0.875913	0.940179
DHRS1	16.0903	0.243972	0.508634	0.479662	0.631468	0.791571
TPRA1	4.09744	-0.0796376	0.898168	-0.0886667	0.929347	0.967669
COLCA2	2.71109	-1.64486	1.05109	-1.5649	0.117607	0.265109
POMT1	4.48427	0.94326	0.768221	1.22785	0.219503	0.409878
ZNF879	16.7168	-0.308662	0.419031	-0.736609	0.46136	0.660793
RPL28	62.0515	0.682705	0.273576	2.49549	0.0125783	0.0466364
ALG1L2	4.34578	-1.21539	0.809403	-1.50159	0.133204	0.289836
ZNF507	8.37393	-0.244779	0.553682	-0.442093	0.658422	0.809577
OTUD5	15.2056	-0.416893	0.480279	-0.868023	0.385381	0.590626
HSBP1L1	127.778	0.386912	0.189713	2.03945	0.0414047	0.119254
KANK2	58.5376	0.527238	0.307199	1.71628	0.0861117	0.210242
TNPO2	33.9343	0.29533	0.294042	1.00438	0.315197	0.518453
BORCS7	52.9162	0.615167	0.253004	2.43145	0.0150386	0.0538101
RCOR3	11.8336	-0.68192	0.54831	-1.24368	0.213619	0.402149
SEC13	6.15168	-1.13967	0.771914	-1.47643	0.13983	0.300586
SGMS2	17.7818	-0.658373	0.421819	-1.5608	0.118572	0.266492
ATXN7L3B	1636.16	-0.033476	0.109037	-0.307016	0.758831	0.875971
C2CD4C	3.68627	-2.91972	1.17902	-2.47641	0.0132712	0.0485705
IFFO2	598.502	0.236418	0.14114	1.67506	0.0939233	0.224071
DAZAP2	49.0982	-0.137138	0.24654	-0.55625	0.57804	0.751282
ANP32E	1.76954	-0.74856	1.30842	-0.57211	0.567248	0.743689
C19orf38	4.22344	-1.78812	0.944857	-1.89248	0.0584272	0.157266
C11orf86	13.3774	-4.67455	1.33223	-3.50883	0.000450091	0.00285928
ZNF841	461.824	-0.663669	0.194256	-3.41646	0.00063441	0.00384681
SMIM24	50.8995	-1.02722	0.293206	-3.50341	0.000459335	0.00290632
TERB1	9.46828	0.261268	0.669473	0.39026	0.696345	0.836699
SERPINE2	3.74084	-1.13165	0.988273	-1.14508	0.252176	0.449995
BTBD19	45.6574	-1.68552	0.471689	-3.57338	0.000352409	0.00231314
ACAD10	9.81115	-0.849998	0.545905	-1.55704	0.11946	0.268161
HNRNPCL2	2.23829	0.249428	1.03506	0.240978	0.809572	0.904248
PALM2AKAP2	2.12158	-0.761275	1.18502	-0.642416	0.520603	0.708749
LRRFIP1	53.3231	-0.844218	0.26812	-3.14865	0.00164025	0.00860179
ZBTB42	78.3637	0.725289	0.257467	2.81702	0.00484712	0.0214094
ZNF732	2.78679	-0.658978	0.96161	-0.685287	0.493163	0.686604
FAM86B2	3.84734	-1.96152	0.951468	-2.06157	0.0392486	0.114294
ZNF860	186.734	0.476808	0.186503	2.55658	0.0105708	0.0404684
ATXN1L	994.653	0.178224	0.115394	1.54448	0.122471	0.272761
AGRP	7.46984	-0.330668	0.636421	-0.519574	0.60336	0.771108
ALOX12B	73.6459	-3.49788	0.282035	-12.4023	2.54e-35	1.48e-32
TTLL11	10.1643	0.885778	0.627498	1.4116	0.158067	0.32718
BEST1	23.9004	-0.721374	0.362549	-1.98973	0.0466208	0.131236
BCAP31	9.10315	-0.0875877	0.554167	-0.158053	0.874415	0.93906
LSM5	7.04764	-0.597255	0.604418	-0.98815	0.323079	0.52662
ECHDC1	9.36854	0.283396	0.526775	0.537983	0.590588	0.760697
ALOX15	2.98578	1.12122	0.977506	1.14702	0.251375	0.449334
ALOX15B	4.45667	-5.78881	1.28648	-4.49973	6.8e-06	7.05e-05
FAM205A	7.04121	-1.26891	0.807276	-1.57185	0.115986	0.262178
C4orf48	1.31613	-1.61586	1.57783	-1.0241	0.305786	NA
ACTA2	2.59178	0.268859	1.01945	0.26373	0.791988	0.894787
RPS24	10.7409	-3.50219	0.71231	-4.91666	8.8e-07	1.14e-05
SMC6	17.3921	0.795872	0.400539	1.987	0.046922	0.131849
SPART	1.76662	-2.2171	1.3486	-1.644	0.100177	0.234588
TMEM67	4.33805	0.463197	0.817375	0.566689	0.570926	0.746299
GTF2H1	7.16927	-0.498283	0.642923	-0.775028	0.438323	0.639899
MALRD1	35.7601	-3.96625	0.537071	-7.38497	1.52e-13	6.61e-12
PDK3	1843.68	-0.230622	0.19872	-1.16054	0.24583	0.443175
CTIF	1.74239	0.402919	1.23567	0.326072	0.74437	0.867607
EDC3	2.71215	1.13432	0.989349	1.14653	0.251575	0.449488
MTRES1	5.78452	-0.828131	0.740547	-1.11827	0.263452	0.463167
NREP	4.94905	-1.09424	0.811743	-1.34802	0.177653	0.354664
FBXO5	16.175	0.384564	0.512766	0.749979	0.453268	0.653161
INAVA	46.5878	-0.770315	0.259913	-2.96374	0.00303927	0.0145077
RAD51D	5.42587	-0.369898	0.714348	-0.517812	0.604589	0.771876
ZNF780A	125.274	0.421913	0.214253	1.96923	0.0489265	0.136579
P4HA1	2.32174	-1.66424	1.16917	-1.42343	0.15461	0.322335
GHDC	2.82681	-0.932803	0.980218	-0.951628	0.341286	0.545939
TNRC6C	4.50116	0.296348	0.726381	0.407979	0.683289	0.828107
FBRSL1	460.534	-0.151566	0.147425	-1.02809	0.303909	0.506973
NEMP2	225.265	0.179674	0.178161	1.0085	0.313216	0.516776
SAR1A	7.29849	-0.0296942	0.591529	-0.0501991	0.959964	0.982346
CHID1	9.08321	0.0539659	0.517314	0.104319	0.916916	0.961059
ANO6	5.02178	0.257673	0.899412	0.286491	0.774502	0.884917
CCDC121	1.7155	-1.14936	1.28069	-0.897454	0.369477	0.575065
ZMYM5	156.52	-0.339194	0.227195	-1.49296	0.135447	0.293619
ARHGAP32	270.061	-0.679786	0.163107	-4.16773	3.08e-05	0.000271751
DLG2	7.52256	-0.181458	0.594408	-0.305275	0.760156	0.876788
ERI2	249.266	0.265645	0.189584	1.4012	0.161155	0.331789
KCTD1	76.8982	0.915743	0.238795	3.83485	0.000125643	0.000940196
ASB14	8.4941	0.186705	0.568627	0.328343	0.742653	0.866429
KNSTRN	11.4033	0.799049	0.54148	1.47568	0.140031	0.300902
IL11RA	1.53504	0.461701	1.38363	0.333689	0.738615	NA
SLC6A8	15.2127	-4.03883	0.669502	-6.03258	1.61e-09	3.56e-08
ACOXL	3.02673	2.13817	1.1325	1.88801	0.0590245	0.158469
PIEZO1	2125.03	0.0654635	0.131976	0.496027	0.619875	0.782986
LRRC61	15.9131	0.367635	0.420096	0.87512	0.381509	0.587182
GREB1L	583.481	1.15017	0.141734	8.11499	4.86e-16	2.94e-14
AMIGO2	5.40823	0.300816	0.693778	0.433591	0.664586	0.81408
SGK1	2.65602	-2.33031	1.15882	-2.01093	0.0443326	0.126168
GSTK1	23.7762	-0.579087	0.332936	-1.73934	0.0819757	0.203103
DIS3L	2.09255	1.98289	1.26364	1.56919	0.116603	0.263296
LRRC27	3.42886	-0.642384	0.924321	-0.694979	0.487068	0.681607
ZNF438	4.0465	-1.25192	0.80569	-1.55385	0.12022	0.269266
SLC25A39	1.47779	-0.0493231	1.42237	-0.0346768	0.972337	NA
FKBP11	29.3949	-0.156934	0.330589	-0.474712	0.634992	0.793918
PPHLN1	11.0962	0.499889	0.506834	0.986298	0.323987	0.527731
TPCN1	8.97598	-0.870573	0.63637	-1.36803	0.171303	0.345984
MAPRE2	5.51644	-0.832871	0.832536	-1.0004	0.317116	0.520294
TCHP	8.75275	1.27204	0.704696	1.80509	0.0710599	0.18256
TRAFD1	5.44473	-0.148102	0.697264	-0.212405	0.831791	0.916844
RPEL1	52.8524	-0.0471269	0.253383	-0.185991	0.852452	0.927446
C15orf61	28.7432	-0.408843	0.360371	-1.13451	0.256582	0.455358
CAPN8	916.094	-0.495667	0.17245	-2.87427	0.00404967	0.0184091
ZCCHC18	3.34706	4.25032	1.3819	3.07571	0.00210005	0.0105671
CCDC154	5.58854	1.35598	0.769102	1.76306	0.0778897	0.19552
WRAP53	4.80581	-0.216842	0.733659	-0.295563	0.767564	0.880994
RASSF7	19.6824	-0.889928	0.545213	-1.63226	0.102626	0.239107
AMFR	975.192	0.246704	0.117775	2.0947	0.0361973	0.107301
AGAP5	55.3883	-0.560093	0.256445	-2.18406	0.0289576	0.0900903
SEC14L1	3.08673	-0.68255	0.946705	-0.720974	0.470925	0.66804
RGPD3	60.1539	1.31357	0.901352	1.45733	0.145025	0.308812
NDOR1	1.15611	0.944679	1.51825	0.622215	0.5338	NA
NHSL1	117.731	-0.620165	0.187668	-3.30459	0.000951158	0.00543659
UBAC2	1.69266	-0.116604	1.31276	-0.0888241	0.929222	0.967669
DNAJC7	2.45623	-0.526487	1.11607	-0.471732	0.637118	0.795226
CD58	56.5284	-1.07072	0.301874	-3.54689	0.000389804	0.00251971
DENND4A	8.65167	-0.784966	0.65051	-1.20669	0.227551	0.420864
RUNDC3A	2.69921	0.149919	1.03835	0.144382	0.885199	0.945101
FMO5	7.18356	-1.11435	0.717323	-1.55348	0.120307	0.269407
PHB2	100.583	-0.110604	0.197721	-0.559396	0.575892	0.749866
PLEKHG6	7.34788	-0.209395	0.602395	-0.347604	0.728137	0.857636
LIPT2	27.7475	0.23259	0.335905	0.69243	0.488668	0.683097
VSTM5	14.6556	0.153148	0.46505	0.329315	0.741917	0.866393
CFAP73	13.5751	1.40325	0.527368	2.66085	0.00779438	0.0317283
IMPA1	6.21311	-0.377055	0.681286	-0.553446	0.579958	0.752519
FGFR2	1.93911	-0.191041	1.17629	-0.162409	0.870984	0.936888
MX1	3.84935	-1.13558	0.880566	-1.2896	0.19719	0.380217
PSMB5	7.18003	0.0265192	0.620158	0.042762	0.965891	0.984223
ZFTA	161.233	-1.048	0.2168	-4.83397	1.34e-06	1.66e-05
FNDC7	2.54126	-0.427594	1.08888	-0.392692	0.694547	0.835875
MYL12B	2.00524	1.01396	1.29806	0.781133	0.434724	0.63607
CRACR2A	70.0616	-0.441014	0.247224	-1.78386	0.0744459	0.188977
NEDD4L	17.0864	1.31856	0.433065	3.04472	0.00232895	0.0115508
MTHFD2L	50.1517	0.622048	0.270446	2.30009	0.0214434	0.0714348
ZNF814	247.059	-0.511336	0.174251	-2.93447	0.00334114	0.0157304
NWD2	4.43603	0.276169	0.783025	0.352695	0.724317	0.855139
C2orf72	158.161	-0.160365	0.244848	-0.654956	0.512496	0.703077
CCDC85C	600.245	-0.314007	0.132733	-2.3657	0.0179962	0.0622188
BTN3A1	3.95517	-1.42978	0.937386	-1.52529	0.127187	0.280273
SMCO2	7.08536	0.541468	0.649535	0.833623	0.404493	0.607756
CCDC153	15.1735	-1.08693	0.507584	-2.14138	0.0322435	0.0981865
SCRN2	16.3659	0.118153	0.458211	0.257857	0.796517	0.897102
PLET1	4.30649	-0.374696	0.760923	-0.492423	0.62242	0.784498
PALM3	215.471	-0.41699	0.293649	-1.42003	0.155598	0.323785
EFCAB5	2.00439	0.116072	1.16846	0.0993376	0.92087	0.963377
C2orf81	7.19244	-0.0816925	0.613685	-0.133118	0.8941	0.949198
CASTOR2	644.448	1.11052	0.220027	5.04721	4.48e-07	6.19e-06
CCSER1	64.051	-0.61331	0.250289	-2.45041	0.0142694	0.0516426
USP27X	31.5106	0.132374	0.348987	0.37931	0.704458	0.841666
LRRC10B	27.8713	1.18514	0.428357	2.76671	0.00566255	0.0243215
MEIOC	13.6943	-0.0954835	0.51129	-0.18675	0.851857	0.927152
BTBD18	55.5969	-0.225772	0.291334	-0.774959	0.438364	0.639899
FIBCD1	1.8613	-0.848836	1.39027	-0.610557	0.541493	0.723736
PATL2	7.68962	-1.87681	0.728509	-2.57624	0.00998826	0.03868
MYADML2	1.82246	1.73542	1.36259	1.27362	0.202799	0.387385
PPP1R3G	48.3094	-3.05991	0.400271	-7.6446	2.1e-14	1.04e-12
GRID2IP	17.2683	-0.492808	0.43952	-1.12124	0.262185	0.461674
EVPLL	1.79347	-1.36121	1.46499	-0.929165	0.352804	0.558867
C5orf52	7.58243	-2.26572	0.71619	-3.16357	0.00155848	0.00824728
TPM4	640.24	-1.8886	0.16898	-11.1765	5.32e-29	1.43e-26
DOHH	3.01781	-0.410325	1.08358	-0.378675	0.704929	0.841843
FAM200B	267.696	0.328328	0.173113	1.89661	0.0578789	0.156056
C12orf75	423.469	-0.0730537	0.163991	-0.445474	0.655977	0.807828
KIAA1671	3439.12	-0.490918	0.120516	-4.07346	4.63e-05	0.000391071
HBS1L	114.331	0.388838	0.220697	1.76187	0.0780918	0.195938
SLCO2B1	4.79717	-1.27136	0.745865	-1.70454	0.08828	0.214306
NCOA4	6.19756	0.285258	0.623963	0.457171	0.647548	0.802502
FAM185A	12.8992	-0.263381	0.460218	-0.572298	0.56712	0.743689
NGLY1	5.75318	1.23755	0.718644	1.72206	0.0850584	0.208176
EXOC7	5.45711	1.12559	0.739217	1.52268	0.127838	0.281315
IQCN	3.59769	1.78854	0.919115	1.94594	0.0516625	0.142295
ETV3	227.994	-0.411013	0.176954	-2.32271	0.020195	0.0679515
DSN1	5.06755	-0.998557	0.778775	-1.28221	0.199767	0.383088
PLS1	29.9492	-0.989166	0.342634	-2.88695	0.00388997	0.0177855
UBE2Q2	3.62523	1.44265	0.92385	1.56156	0.118392	0.266357
ZNF576	9.39861	-0.072684	0.541966	-0.134112	0.893314	0.949002
CBWD1	1.7143	1.46769	1.39211	1.05429	0.29175	0.493312
SIN3A	2.57097	-1.5568	1.17786	-1.32172	0.186261	0.366801
ZNF652	7.43834	0.4784	0.633746	0.754877	0.450323	0.651055
OTUD1	83.3177	0.38558	0.223485	1.72531	0.0844719	0.207199
NONO	21.8254	0.209607	0.401732	0.521759	0.601838	0.770231
TTC28	114.289	-0.743688	0.198372	-3.74895	0.000177573	0.00125936
SMIM20	175.984	0.178787	0.21577	0.828599	0.407331	0.610611
ZNF880	4.35284	-1.55919	0.800657	-1.94738	0.0514887	0.141976
LSS	3.02609	0.741855	0.973644	0.761936	0.446098	0.647547
TYW1B	102.355	0.921535	0.251459	3.66476	0.000247574	0.00169546
MORN2	53.7532	1.10958	0.241261	4.59906	4.24e-06	4.66e-05
ARHGEF33	14.1383	0.697883	0.501544	1.39147	0.164084	0.335819
STMN1	4.71287	-0.425358	0.850714	-0.500001	0.617074	0.780963
YIF1B	2.54234	-0.620741	0.986674	-0.629125	0.529267	0.715573
TEX38	1.18787	-0.290341	1.70168	-0.17062	0.864523	NA
FAM186A	18.6801	-0.301472	0.44629	-0.675508	0.499353	0.692173
NFIA	2.2751	2.09738	1.31259	1.5979	0.110065	0.251953
SCRN1	1.4529	-2.51519	1.63363	-1.53963	0.12365	NA
C17orf107	24.3235	-0.857843	0.35476	-2.41809	0.0156021	0.0554496
RBM17	18.9517	0.252848	0.451091	0.560524	0.575122	0.749303
ZDHHC7	12.9977	-0.106174	0.457962	-0.23184	0.816662	0.908315
ARMH1	22.0918	1.66876	0.444401	3.75509	0.000173281	0.00123485
GPSM1	4.15284	-0.44635	0.912885	-0.488944	0.624881	0.786345
SRRM5	23.6574	-0.183101	0.358443	-0.510822	0.609476	0.775697
PHGR1	504.189	-1.20979	0.237899	-5.0853	3.67e-07	5.16e-06
C6orf141	213.108	-0.702086	0.216005	-3.25032	0.00115274	0.00640028
RAP1GAP	4.02796	-1.9135	0.884779	-2.16269	0.0305654	0.0941542
CTAGE9	12.5998	-0.691023	0.470746	-1.46793	0.142122	0.304038
SORBS2	7.57008	-0.243697	0.608636	-0.400398	0.688863	0.832254
KIAA0825	52.0633	-0.253185	0.39375	-0.643009	0.520218	0.708515
FAM228B	11.4721	0.834554	0.592253	1.40912	0.158801	0.328348
KPNA7	7.37121	-2.53387	0.825923	-3.06793	0.00215547	0.0108116
ZBTB8B	12.6198	2.02592	0.602652	3.36168	0.000774706	0.00458686
ADGRG1	1.18284	0.910134	1.44815	0.628482	0.529688	NA
FKBP5	63.8998	0.379413	0.306117	1.23944	0.215184	0.404751
BORCS8	53.4177	0.402084	0.246472	1.63136	0.102815	0.23936
ANTXR2	11.1939	-1.47612	0.57838	-2.55217	0.0107055	0.0408849
MYH14	2.23302	-1.13949	1.31816	-0.864452	0.38734	0.59261
MTFR1	7.30876	-0.419522	0.716296	-0.585682	0.558089	0.736972
PROM1	9.8971	0.468	0.519914	0.900148	0.368042	0.573639
POP1	2.84825	0.796488	1.03038	0.773008	0.439518	0.641087
MTMR11	37.7668	-2.33478	0.378869	-6.16252	7.16e-10	1.69e-08
SARS2	6.62877	0.202303	0.615103	0.328892	0.742237	0.866408
SAP130	6.66114	0.370517	0.640682	0.578317	0.56305	0.740679
SLC12A4	2.00303	-0.710501	1.0843	-0.65526	0.5123	0.702983
DLGAP5	8.98303	-1.01803	0.590166	-1.72499	0.0845298	0.207295
TJAP1	4.14002	-0.633114	0.799569	-0.79182	0.428466	0.629957
SLC14A1	2.19826	0.00958912	1.34779	0.00711471	0.994323	0.997209
GORAB	6.28643	0.671545	0.755513	0.88886	0.374078	0.579504
TDRD3	2.16637	-0.348852	1.19112	-0.292876	0.769617	0.881844
PARP9	68.7358	-0.217803	0.211675	-1.02895	0.303502	0.506447
FAM25A	8.52899	-4.66591	1.04229	-4.47658	7.58e-06	7.76e-05
ZNF414	3.92084	-1.39777	0.804441	-1.73756	0.0822882	0.20347
TOX3	15.0695	-1.7693	0.558134	-3.17003	0.00152421	0.0081008
CCDC168	6.5755	-0.0227077	0.610338	-0.0372051	0.970321	0.985819
SPDYE6	107.838	0.00956059	0.249029	0.0383915	0.969376	0.985422
TBC1D15	1.46657	0.195134	1.29889	0.150231	0.880583	NA
GET1	5.55327	0.790891	0.730106	1.08326	0.278695	0.48012
MANSC4	1.74257	0.606931	1.2894	0.470707	0.63785	0.795245
TCF7L2	44.6766	-1.31017	0.30353	-4.31644	1.59e-05	0.000150407
SPSB2	1.98438	0.186476	1.11774	0.166833	0.867502	0.935326
GRAMD2B	2.7185	-1.68089	1.00549	-1.67171	0.0945812	0.225252
NACAD	3.55011	-0.00801536	1.08004	-0.00742138	0.994079	0.997114
TMEM253	24.1594	-0.807777	0.369997	-2.1832	0.029021	0.0902621
RNF222	2.81039	-0.601867	0.970768	-0.619991	0.535264	0.719234
RBM19	95.9535	0.438588	0.21391	2.05034	0.0403313	0.116863
ANK2	9.16224	0.955877	0.738709	1.29398	0.195671	0.378675
ANPEP	108.144	-4.8894	0.680984	-7.17991	6.98e-13	2.73e-11
SLC25A4	355.884	0.572999	0.188755	3.03568	0.00239997	0.011834
SLC25A5	2828.67	0.112959	0.164318	0.687439	0.491806	0.685597
ANXA4	1414.03	-1.52816	0.145872	-10.476	1.11e-25	2.09e-23
ANXA5	1158.7	-0.473367	0.215614	-2.19544	0.0281321	0.0884424
ANXA6	13.5169	2.19687	0.539821	4.06962	4.71e-05	0.000397259
AOX1	1.55316	-0.561597	1.28474	-0.437128	0.662018	NA
ADAL	44.8517	1.01807	0.329016	3.09428	0.0019729	0.0100647
ZNF737	175.808	-0.970867	0.24079	-4.03201	5.53e-05	0.000458153
REG4	25.7791	-0.101868	0.486192	-0.209523	0.83404	0.917717
POU5F1B	105.361	-1.8778	0.376531	-4.9871	6.13e-07	8.22e-06
SCNN1A	337.258	-0.479458	0.199744	-2.40036	0.0163787	0.0576398
BNIPL	4.05356	0.331568	0.815519	0.406573	0.684322	0.8288
MCTP2	44.4152	-0.954231	0.348136	-2.74097	0.00612576	0.026048
FLT1	54.3155	0.910404	0.284066	3.2049	0.0013511	0.00732869
IQCC	9.08922	-0.418374	0.633197	-0.660733	0.508783	0.700366
SGO2	3.94446	-0.232818	0.830208	-0.280433	0.779146	0.88738
ACOT13	6.32309	-1.03922	0.688439	-1.50954	0.131162	0.286917
DDHD1	6.28123	0.589656	0.665569	0.885943	0.375648	0.581317
PMFBP1	2.23322	0.718159	1.12876	0.636237	0.524622	0.711418
RNF170	12.8339	0.759147	0.566755	1.33946	0.18042	0.358686
TMC7	10.6469	-2.82887	0.622615	-4.54352	5.53e-06	5.86e-05
TRAPPC9	8.22368	0.954292	0.574664	1.66061	0.0967919	0.228621
NUDT2	1.31047	0.992652	1.38854	0.714886	0.474679	NA
CYB561A3	1.58704	0.734098	1.35378	0.542259	0.58764	NA
PLEKHD1	13.1449	1.36108	0.532127	2.5578	0.0105336	0.0403398
ALDH4A1	2.27669	1.75964	1.21301	1.45064	0.14688	0.311623
COG5	139.202	-0.361524	0.219745	-1.6452	0.0999283	0.234204
PROB1	80.1082	-0.68946	0.226919	-3.03836	0.0023787	0.0117553
MAFF	1.61811	-1.98284	1.34426	-1.47504	0.140203	NA
NXNL2	9.84934	0.848483	0.656994	1.29146	0.196544	0.379565
KIRREL3	5.30457	-0.614544	0.7145	-0.860103	0.389732	0.594895
PPP2R5C	89.4453	-0.79728	0.263246	-3.02865	0.00245648	0.0120803
CLK1	29.6118	-1.16582	0.355204	-3.28212	0.00103028	0.00581375
LPAR6	5.51328	1.3514	0.737136	1.83332	0.0667556	0.174049
FAM135A	46.2058	-0.197411	0.314476	-0.627745	0.530171	0.716047
SH3D21	34.6717	-3.69435	0.432022	-8.5513	1.22e-17	9.05e-16
TMEM217	2.19301	2.16006	1.35499	1.59415	0.110902	0.253269
SMIM5	18.1004	-1.49366	0.464073	-3.2186	0.0012882	0.00703234
SMIM6	35.5118	-0.659142	0.353014	-1.86718	0.0618759	0.164388
APBA1	1.96725	-0.679171	1.36177	-0.498742	0.617961	0.781639
FGFR3	11.3922	-1.13304	0.551786	-2.0534	0.0400339	0.116031
PLXNB3	1.99454	-1.84327	1.31129	-1.40569	0.159817	0.329895
EWSR1	94.6528	-0.0129573	0.212734	-0.0609085	0.951432	0.979456
FBXL17	237.351	-0.114292	0.169416	-0.674625	0.499914	0.69269
ZSCAN12	117.4	0.151139	0.20349	0.742736	0.457641	0.656907
COPS9	100.823	0.557835	0.256592	2.17401	0.0297041	0.0920501
TBCK	5.31293	-0.204969	0.732928	-0.279659	0.77974	0.887691
SMIM10	4.22208	-0.1446	0.921858	-0.156857	0.875357	0.939673
STPG4	21.5266	0.176788	0.415793	0.425183	0.670703	0.81849
UBAP1L	30.4726	-0.606391	0.357042	-1.69838	0.089437	0.216355
MYO19	15.1774	2.18552	1.16607	1.87426	0.0608941	0.162521
WDR81	129.756	0.335883	0.186179	1.80408	0.0712181	0.182797
VSIG10L	88.2711	-0.599028	0.386466	-1.55002	0.121138	0.2705
MECOM	53.882	-0.976391	0.286266	-3.41078	0.000647769	0.00391691
COPS7A	9.95825	-0.36277	0.65677	-0.552355	0.580705	0.752942
PPP6R3	3.13103	0.0444139	1.01765	0.0436434	0.965189	0.984051
LRCH1	768.51	-0.960428	0.175349	-5.47723	4.32e-08	7.43e-07
DDHD2	21.3549	0.407301	0.422541	0.963932	0.33508	0.539366
MGA	100.547	0.282201	0.184353	1.53076	0.125828	0.278388
ZNF44	5.32679	-0.0187319	0.708966	-0.0264214	0.978921	0.990359
SLC37A4	10.1026	-0.131942	0.510372	-0.258521	0.796005	0.896813
TRAF3IP2	5.16629	-1.91993	0.837671	-2.29199	0.0219062	0.0727139
FLNB	76.3181	-0.346337	0.202273	-1.71222	0.0868559	0.211638
ZBTB20	9.05028	-0.509075	0.600639	-0.847556	0.396686	0.600512
STAU2	7.24862	0.907134	0.684155	1.32592	0.184867	0.365046
RAPGEF6	18.4633	0.123686	0.414731	0.298232	0.765526	0.880042
CCDC175	3.80564	2.09294	1.00099	2.09088	0.0365389	0.107996
TLCD2	321.073	-1.72101	0.223366	-7.70488	1.31e-14	6.8e-13
ARHGAP40	64.3962	-0.921873	0.332836	-2.76976	0.00560983	0.0241325
ANKRD33B	10.1847	-0.0247936	0.722889	-0.0342979	0.97264	0.987189
ANKRD31	18.539	0.19288	0.429968	0.448591	0.653727	0.806493
CBY3	2.95806	0.44873	1.1298	0.397176	0.691238	0.833525
C6orf132	1715.08	-0.819472	0.169775	-4.8268	1.39e-06	1.71e-05
MUC12	162.009	-2.8391	0.572852	-4.95609	7.19e-07	9.5e-06
C5orf63	127.484	-0.291165	0.190996	-1.52446	0.127395	0.280584
CFAP44	602.191	0.0361148	0.172257	0.209656	0.833936	0.917717
DISC1	7.54215	0.105307	0.62471	0.16857	0.866135	0.934519
MOSMO	337.801	0.53007	0.205127	2.5841	0.00976328	0.0381023
IGFN1	99.5791	-4.93726	0.399134	-12.3699	3.8e-35	2e-32
FZD6	1.56844	-0.111752	1.18194	-0.0945498	0.924672	NA
ENDOV	14.0428	-0.208422	0.418489	-0.498035	0.61846	0.781879
ZNF605	4.23709	-1.29151	0.80208	-1.6102	0.107355	0.247003
PTAFR	2.02192	-1.09477	1.23763	-0.884572	0.376388	0.582054
ASPH	152.89	-1.10637	0.252557	-4.38066	1.18e-05	0.000115601
PRKAR1B	2.59138	1.2903	1.12227	1.14973	0.250256	0.448084
RBMX	538.429	1.07453	0.188368	5.70443	1.17e-08	2.24e-07
PET117	24.0505	0.861271	0.369904	2.32836	0.0198929	0.0672009
ACIN1	29.4326	0.286538	0.333437	0.859347	0.390149	0.595261
SMIM12	6.31574	0.370903	0.642367	0.5774	0.563669	0.74105
LYRM4	8.23182	0.412604	0.58148	0.709576	0.477967	0.674067
BIRC3	171.026	0.287684	0.247751	1.16118	0.245567	0.442929
OGDH	24.7986	-0.480325	0.357547	-1.34339	0.179146	0.356872
MNX1	25.4379	-0.532094	0.396011	-1.34363	0.179066	0.356842
LDHA	18.9932	-0.640873	0.448377	-1.42932	0.152913	0.319984
ATP5MGL	6.67694	-0.402596	0.727396	-0.553476	0.579937	0.752519
RRM2	1.68119	2.36771	1.52997	1.54755	0.12173	0.271329
PROM2	225.416	-1.72449	0.244694	-7.04757	1.82e-12	6.83e-11
PLCE1	3.62433	-1.04649	0.924494	-1.13196	0.257653	0.456465
EPB41	4.55194	0.165232	0.904731	0.182631	0.855088	0.928373
ZSCAN30	1.27891	0.166692	1.47278	0.113182	0.909886	NA
ZNF260	1.45369	1.19784	1.39865	0.856425	0.391763	NA
PALLD	17.946	0.553679	0.416182	1.33038	0.183394	0.363022
PNPLA6	6.05325	-1.02023	0.711678	-1.43355	0.151701	0.31843
NT5C3A	3.30668	-0.904041	0.888938	-1.01699	0.309158	0.513021
LEF1	2.35411	4.52138	1.44741	3.12377	0.00178548	0.00926673
EME1	1.30351	1.0357	1.5987	0.647838	0.51709	NA
LCORL	156.424	0.256427	0.193916	1.32236	0.186048	0.366595
NDUFS2	11.4018	-1.14377	0.477297	-2.39634	0.0165596	0.0581427
PPP1R9A	4.27691	-0.252688	0.794539	-0.318031	0.750461	0.871362
NEK6	3.75084	0.832251	0.849839	0.979304	0.32743	0.531144
C22orf39	93.6954	0.554746	0.195236	2.84141	0.00449148	0.0200792
TBXAS1	2.41102	-0.227607	1.0007	-0.227448	0.820075	0.910231
MTIF3	5.07986	-0.779242	0.710599	-1.0966	0.272817	0.473788
DLG3	18.7003	-0.485006	0.416151	-1.16546	0.243835	0.440655
CCT7	1.21841	1.09392	1.49521	0.731617	0.464402	NA
PTCH2	6.55523	0.947947	0.65874	1.43903	0.150142	0.3163
TMEM44	9.74444	-0.615929	0.589631	-1.0446	0.296207	0.498107
SENP8	14.507	-0.697435	0.474633	-1.46942	0.141719	0.30335
CHST4	8.83956	-1.44113	0.61781	-2.33265	0.0196667	0.0665181
GNAI2	4.25407	-1.13112	0.810654	-1.39532	0.16292	0.334041
WDR13	55.5685	-1.13098	0.268292	-4.21549	2.49e-05	0.0002265
AANAT	2.32044	-0.0807238	1.33753	-0.060353	0.951875	0.979456
PABIR2	90.596	0.0663653	0.262431	0.252887	0.800356	0.898977
C11orf91	4.70965	-3.32039	0.995176	-3.33648	0.00084846	0.00492597
AFF1	32.0653	-0.764016	0.341107	-2.23981	0.0251032	0.0810631
CAAP1	5.76262	0.204742	0.647225	0.316338	0.751746	0.872209
RHBDD1	21.5954	0.0233113	0.366299	0.0636402	0.949257	0.979272
FAM229A	12.8056	-0.685014	0.475475	-1.44069	0.149671	0.315483
NAV1	8.69914	-0.558709	0.599691	-0.93166	0.351512	0.55762
SMYD3	21.9001	0.300323	0.353345	0.849942	0.395357	0.600144
BLCAP	33.5071	-0.587153	0.328402	-1.78791	0.0737907	0.187744
IL1RAP	1.33255	0.517193	1.49419	0.346136	0.72924	NA
TIMM17B	7.04629	-0.499087	0.620362	-0.804509	0.421103	0.623647
C2CD6	3.68346	0.894	0.899728	0.993633	0.320402	0.523742
FREM3	3.75343	-0.920002	0.870232	-1.05719	0.290424	0.492124
SLFNL1	2.64087	0.0414097	1.00052	0.0413881	0.966987	0.985022
NDUFB4	31.4202	-0.771071	0.309177	-2.49395	0.0126332	0.0467388
TTC39B	1.94911	0.737259	1.20693	0.610854	0.541296	0.72356
RREB1	1.36365	-0.0817523	1.37504	-0.0594546	0.95259	NA
CUL7	5.09902	-0.568575	0.696152	-0.81674	0.414077	0.617126
MAP7D2	2.38969	0.54854	0.996375	0.550536	0.581952	0.75418
SAP25	59.2952	-1.50528	0.30093	-5.00209	5.67e-07	7.71e-06
STIM2	3.67026	0.210306	0.818788	0.256851	0.797294	0.897422
AQP7	5.77362	1.35466	0.811123	1.67011	0.0948976	0.225797
TJP2	64.4687	-0.294616	0.245428	-1.20042	0.229978	0.423643
CDK17	35.925	-0.575774	0.281966	-2.042	0.0411515	0.118738
CHD8	201.155	0.0866069	0.171387	0.505328	0.613328	0.778408
FCAMR	11.1956	-2.42167	0.690055	-3.50938	0.000449149	0.00285493
C12orf56	4.85872	-3.00076	0.932246	-3.21884	0.00128708	0.00702969
MIB2	3.41901	-1.04782	0.885683	-1.18307	0.236782	0.432219
DTHD1	1.35525	2.84086	1.57427	1.80456	0.0711443	NA
MBNL3	1.43408	0.378359	1.55089	0.243962	0.80726	NA
BCAR1	24.4022	-1.25517	0.53566	-2.34322	0.0191182	0.0651009
PIN4	17.4091	-1.33463	0.418752	-3.18715	0.00143683	0.007703
NBPF15	27.0476	-0.889751	0.4226	-2.10542	0.0352546	0.105099
PABIR3	7.50456	0.137939	0.645907	0.213558	0.830891	0.916217
IFITM10	17.9717	-0.250201	0.484292	-0.516632	0.605413	0.772226
GPR137	3.44415	-0.527421	0.858974	-0.614013	0.539207	0.721814
ZNF736	205.199	-0.665059	0.239606	-2.77564	0.00550927	0.0237739
ABCC6	5.01873	-2.75718	1.18044	-2.33573	0.0195054	0.0661749
RBM41	443.194	-0.219042	0.149495	-1.46521	0.142863	0.305328
ZMYM3	8.91581	0.219841	0.659812	0.333187	0.738993	0.864631
UBAP1	8.36898	1.1879	0.715448	1.66035	0.0968437	0.228621
MCFD2	3.76665	-0.0303118	0.826365	-0.0366809	0.970739	0.986054
NOSTRIN	4.66463	-0.330306	0.742501	-0.444855	0.656424	0.808199
CYB5R3	6.24799	-0.28431	0.709849	-0.400522	0.688772	0.832254
RNF166	15.7763	0.14329	0.415591	0.344787	0.730255	0.858927
FGFR1OP2	7.05254	-0.0934984	0.636479	-0.1469	0.883211	0.944164
NUDT16	15.3443	0.0556412	0.50762	0.109612	0.912717	0.958921
EOLA1	4.16715	-1.00809	0.898132	-1.12243	0.26168	0.461423
FNDC5	1.22212	1.81128	1.66086	1.09056	0.275466	NA
KXD1	16.1515	-0.391992	0.412683	-0.949863	0.342182	0.546819
CDHR2	9.72289	-0.192458	0.574301	-0.335116	0.737538	0.863466
HPD	1.14577	2.53861	1.63026	1.55718	0.119428	NA
ARG2	211.337	-0.611385	0.251627	-2.42972	0.0151104	0.0540147
SCMH1	6.87279	-1.28512	0.797559	-1.61131	0.107112	0.246751
MOB2	3.96712	-0.683035	1.02751	-0.664751	0.50621	0.697655
VANGL1	1.48001	0.0944584	1.32328	0.0713821	0.943094	NA
EFHC1	1.33351	0.934601	1.57395	0.593791	0.552652	NA
RAB3GAP1	1.28153	0.163306	1.58143	0.103265	0.917753	NA
SATB2	70.8557	-0.0781408	0.26249	-0.29769	0.76594	0.880217
ARHGAP33	11.2707	0.0116817	0.49527	0.0235866	0.981182	0.991532
CELF1	485.673	-0.0911428	0.118792	-0.767245	0.442936	0.644334
PLCB4	2.20787	2.02417	1.26107	1.60512	0.108467	0.249044
ZNF701	7.19195	-0.912913	0.664777	-1.37326	0.169671	0.343378
[truncated: 9,526 more rows]
