# Supplementary material for: Multiomics of Colorectal Cancer Organoids Reveals Putative Mediators of Cancer Progression Resulting from SMAD4 Inactivation
Source: J Proteome Res. 2022 Nov 30;22(1):138–51. doi: 10.1021/acs.jproteome.2c00551 (PMC9830641; doi:10.1021/acs.jproteome.2c00551)
Supplement: Supplementary file 3 — pr2c00551_si_004.xlsx [file pr2c00551_si_004.xlsx]

## Sheet: Overview
proteinGroups	Shows the proteinGroups table resulting from MaxQuant analysis for the proteomes. No further filtering or modifications were applied. TPO3 = AKP, TPO4 = AKPS
LFQ_intensites	Shows the LFQ intensities that were used for DEP. proteinIDs and geneNames are changed to canonical names where needed.
DEP_results	Shows the results after analysis with the DEP package. The 'ratio' column shows the log2 AKP/AKPS fold changes.

## Sheet: proteinGroups
Protein IDs	Majority protein IDs	Peptide counts (all)	Peptide counts (razor+unique)	Peptide counts (unique)	Protein names	Gene names	Fasta headers	Number of proteins	Peptides	Razor + unique peptides	Unique peptides	Peptides 3_1	Peptides 3_2	Peptides 3_3	Peptides 3_4	Peptides 4_2	Peptides 4_3	Peptides 4_4	Razor + unique peptides 3_1	Razor + unique peptides 3_2	Razor + unique peptides 3_3	Razor + unique peptides 3_4	Razor + unique peptides 4_2	Razor + unique peptides 4_3	Razor + unique peptides 4_4	Unique peptides 3_1	Unique peptides 3_2	Unique peptides 3_3	Unique peptides 3_4	Unique peptides 4_2	Unique peptides 4_3	Unique peptides 4_4	Sequence coverage [%]	Unique + razor sequence coverage [%]	Unique sequence coverage [%]	Mol. weight [kDa]	Sequence length	Sequence lengths	Fraction average	Fraction 1	Fraction 2	Fraction 5	Fraction 8	Fraction 11	Q-value	Score	Sequence coverage 3_1 [%]	Sequence coverage 3_2 [%]	Sequence coverage 3_3 [%]
P03891;Q5S9M9;Q7YCE4;Q7YCF2;Q7YCG4;Q8HB65;Q8WCY6;Q8WCX4;Q8WCW8;Q8HG17;Q8HG16;Q8HG15;Q8HG14;Q85KY9;Q7YED5;Q85KW6;Q7YEG0;Q5S8V6;U3L9G0;Q7YEE4;Q7YEH3;Q9B0T5;Q7Y6G2;Q7GXY9;Q7GMR7;Q6RME0;Q6WQ54;Q6VIF8;Q6RRL1;Q6RPH6;Q6RN84;Q6RN54;Q6RMP3;Q5XTG6;Q5S9Q5;U3LCV4;Q7YEE8;Q7YEE3;Q9B186;V9JGI4;V9J408;W8DEH1;W8DHB9;X5C5Z6;X5C6K8;H9E790;Q4ZEH6;G5D7Z6;H9P018;H9R0Q7;H9QZ61;H9QXC4;H9QWR6;H9QNT4;H9QKX0;V9J9X6;V9JPX9;…	P03891;Q5S9M9;Q7YCE4;Q7YCF2;Q7YCG4;Q8HB65;Q8WCY6;Q8WCX4;Q8WCW8;Q8HG17;Q8HG16;Q8HG15;Q8HG14;Q85KY9;Q7YED5;Q85KW6;Q7YEG0;Q5S8V6;U3L9G0;Q7YEE4;Q7YEH3;Q9B0T5;Q7Y6G2;Q7GXY9;Q7GMR7;Q6RME0;Q6WQ54;Q6VIF8;Q6RRL1;Q6RPH6;Q6RN84;Q6RN54;Q6RMP3;Q5XTG6;Q5S9Q5;U3LCV4;Q7YEE8;Q7YEE3;Q9B186;V9JGI4;V9J408;W8DEH1;W8DHB9;X5C5Z6;X5C6K8;H9E790;Q4ZEH6;G5D7Z6;H9P018;H9R0Q7;H9QZ61;H9QXC4;H9QWR6;H9QNT4;H9QKX0;V9J9X6;V9JPX9;…	2;2;2;2;2;2;2;2;2;2;2;2;2;2;2;2;2;2;2;2;2;2;2;2;2;2;2;2;2;2;2;2;2;2;2;2;2;2;2;2;2;2;2;2;2;2;2;2;2;2;2;2;2;2;2;2;2;2;2;2;2;2;2;2;2;2;2;2;2;2;2;2;2;2;2;2;2;2;2;2;2;2;2;2;2;2;2;2;2;2;2;2;2;2;2;2;2;2;2;2;2;2;2;2;2;2;2;2;2;2;2;2;2;2;2;2;2;2;2;2;2;2;2;2;2;2;2;2;2;2;2;2;2;2;2;2;2;2;2;2;2;2;2;2;2;2;2;2;2;2;2;2;2;2;2;2;2;2;2;2;2;2;2;2;2;2;2;2;2;2;2;2;2;2;2;2;2;2;2;2;2;2;2;2;2;2;2;2;2;2;2;2;2;2;2;2;2;2;2;2…	2;2;2;2;2;2;2;2;2;2;2;2;2;2;2;2;2;2;2;2;2;2;2;2;2;2;2;2;2;2;2;2;2;2;2;2;2;2;2;2;2;2;2;2;2;2;2;2;2;2;2;2;2;2;2;2;2;2;2;2;2;2;2;2;2;2;2;2;2;2;2;2;2;2;2;2;2;2;2;2;2;2;2;2;2;2;2;2;2;2;2;2;2;2;2;2;2;2;2;2;2;2;2;2;2;2;2;2;2;2;2;2;2;2;2;2;2;2;2;2;2;2;2;2;2;2;2;2;2;2;2;2;2;2;2;2;2;2;2;2;2;2;2;2;2;2;2;2;2;2;2;2;2;2;2;2;2;2;2;2;2;2;2;2;2;2;2;2;2;2;2;2;2;2;2;2;2;2;2;2;2;2;2;2;2;2;2;2;2;2;2;2;2;2;2;2;2;2;2;2…	2;2;2;2;2;2;2;2;2;2;2;2;2;2;2;2;2;2;2;2;2;2;2;2;2;2;2;2;2;2;2;2;2;2;2;2;2;2;2;2;2;2;2;2;2;2;2;2;2;2;2;2;2;2;2;2;2;2;2;2;2;2;2;2;2;2;2;2;2;2;2;2;2;2;2;2;2;2;2;2;2;2;2;2;2;2;2;2;2;2;2;2;2;2;2;2;2;2;2;2;2;2;2;2;2;2;2;2;2;2;2;2;2;2;2;2;2;2;2;2;2;2;2;2;2;2;2;2;2;2;2;2;2;2;2;2;2;2;2;2;2;2;2;2;2;2;2;2;2;2;2;2;2;2;2;2;2;2;2;2;2;2;2;2;2;2;2;2;2;2;2;2;2;2;2;2;2;2;2;2;2;2;2;2;2;2;2;2;2;2;2;2;2;2;2;2;2;2;2;2…	NADH-ubiquinone oxidoreductase chain 2	MT-ND2;ND2;NADH2;ndh2;clone 82-2;clone 39-1	sp|P03891|NU2M_HUMAN NADH-ubiquinone oxidoreductase chain 2 OS=Homo sapiens GN=MT-ND2 PE=1 SV=2;tr|Q5S9M9|Q5S9M9_HUMAN NADH-ubiquinone oxidoreductase chain 2 OS=Homo sapiens GN=ND2 PE=3 SV=1;tr|Q7YCE4|Q7YCE4_HUMAN NADH-ubiquinone oxidoreductase chain 2 OS=	665	2	2	2	1	0	0	1	1	1	0	1	0	0	1	1	1	0	1	0	0	1	1	1	0	4.6	4.6	4.6	38.96	347	347;347;347;347;347;347;347;347;347;347;347;347;347;347;347;347;347;347;347;347;347;347;347;347;347;347;347;347;347;347;347;347;347;347;347;347;347;347;347;347;347;347;347;347;347;347;347;347;347;347;347;347;347;347;347;347;347;347;347;347;347;347;347;347;347;347;347;347;347;347;347;347;347;347;347;347;347;347;347;347;347;347;347;347;347;347;347;347;347;347;347;347;347;347;347;347;347;347;347;347…	4.25		2	1	1		0.001322	2.2553	2	0	0
P03905;V9N9T2;V9J548;V9J0Z6;V9IZQ9;V5JGF7;U5ZDA5;U5YXJ5;U5YT86;U3LDR4;U3L9L1;U3L8Y8;R9Y4D9;U3L8P3;U3L6U8;U3L6N6;U3L6H7;T2HMQ7;T1Q5B1;T1Q517;S5RPJ8;S5RLC1;V9J5G3;V9JFH6;V9N518;U3LCU1;L7XVX3;L7XPG1;L7XNH9;L7XL84;L7SDG0;L7NVW2;K9M3N5;K7WII4;K7WG77;I6QD14;I6PNE4;I3Q2C2;I3Q1M5;I3Q1J9;I3Q0R3;H9RSM7;X5CDJ3;G9LMZ9;R9Y4Q4;S4UQT8;R9Y457;Q1W0W1;A4ZLA0;A0A096YC52;A0A096Y9Q3;A0A096WW63;A0A1B1CX94;A0A1J0Q4K4;A…	P03905;V9N9T2;V9J548;V9J0Z6;V9IZQ9;V5JGF7;U5ZDA5;U5YXJ5;U5YT86;U3LDR4;U3L9L1;U3L8Y8;R9Y4D9;U3L8P3;U3L6U8;U3L6N6;U3L6H7;T2HMQ7;T1Q5B1;T1Q517;S5RPJ8;S5RLC1;V9J5G3;V9JFH6;V9N518;U3LCU1;L7XVX3;L7XPG1;L7XNH9;L7XL84;L7SDG0;L7NVW2;K9M3N5;K7WII4;K7WG77;I6QD14;I6PNE4;I3Q2C2;I3Q1M5;I3Q1J9;I3Q0R3;H9RSM7;X5CDJ3;G9LMZ9;R9Y4Q4;S4UQT8;R9Y457;Q1W0W1;A4ZLA0;A0A096YC52;A0A096Y9Q3;A0A096WW63;A0A1B1CX94;A0A1J0Q4K4;A…	5;5;5;5;5;5;5;5;5;5;5;5;5;5;5;5;5;5;5;5;5;5;5;5;5;5;5;5;5;5;5;5;5;5;5;5;5;5;5;5;5;5;5;5;5;5;5;5;5;5;5;5;5;5;5;5;5;5;5;5;5;5;5;5;5;5;5;5;5;5;5;5;5;5;5;5;5;5;5;5;5;5;5;5;5;5;5;5;5;5;5;5;5;5;5;5;5;5;5;5;5;5;5;5;5;5;5;5;5;5;5;5;5;5;5;5;5;5;5;5;5;5;5;5;5;5;5;5;5;5;5;5;5;5;5;5;5;5;5;5;5;5;5;5;5;5;5;5;5;5;5;5;5;5;5;5;5;5;5;5;5;5;5;5;5;5;5;5;5;5;5;5;5;5;5;5;5;5;5;5;5;5;5;5;5;5;5;5;5;5;5;5;5;5;5;5;5;5;5;5…	5;5;5;5;5;5;5;5;5;5;5;5;5;5;5;5;5;5;5;5;5;5;5;5;5;5;5;5;5;5;5;5;5;5;5;5;5;5;5;5;5;5;5;5;5;5;5;5;5;5;5;5;5;5;5;5;5;5;5;5;5;5;5;5;5;5;5;5;5;5;5;5;5;5;5;5;5;5;5;5;5;5;5;5;5;5;5;5;5;5;5;5;5;5;5;5;5;5;5;5;5;5;5;5;5;5;5;5;5;5;5;5;5;5;5;5;5;5;5;5;5;5;5;5;5;5;5;5;5;5;5;5;5;5;5;5;5;5;5;5;5;5;5;5;5;5;5;5;5;5;5;5;5;5;5;5;5;5;5;5;5;5;5;5;5;5;5;5;5;5;5;5;5;5;5;5;5;5;5;5;5;5;5;5;5;5;5;5;5;5;5;5;5;5;5;5;5;5;5;5…	5;5;5;5;5;5;5;5;5;5;5;5;5;5;5;5;5;5;5;5;5;5;5;5;5;5;5;5;5;5;5;5;5;5;5;5;5;5;5;5;5;5;5;5;5;5;5;5;5;5;5;5;5;5;5;5;5;5;5;5;5;5;5;5;5;5;5;5;5;5;5;5;5;5;5;5;5;5;5;5;5;5;5;5;5;5;5;5;5;5;5;5;5;5;5;5;5;5;5;5;5;5;5;5;5;5;5;5;5;5;5;5;5;5;5;5;5;5;5;5;5;5;5;5;5;5;5;5;5;5;5;5;5;5;5;5;5;5;5;5;5;5;5;5;5;5;5;5;5;5;5;5;5;5;5;5;5;5;5;5;5;5;5;5;5;5;5;5;5;5;5;5;5;5;5;5;5;5;5;5;5;5;5;5;5;5;5;5;5;5;5;5;5;5;5;5;5;5;5;5…	NADH-ubiquinone oxidoreductase chain 4	MT-ND4;ND4;ndh4;NADH4	sp|P03905|NU4M_HUMAN NADH-ubiquinone oxidoreductase chain 4 OS=Homo sapiens GN=MT-ND4 PE=1 SV=1;tr|V9N9T2|V9N9T2_HUMAN NADH-ubiquinone oxidoreductase chain 4 OS=Homo sapiens GN=ND4 PE=3 SV=1;tr|V9J548|V9J548_HUMAN NADH-ubiquinone oxidoreductase chain 4 OS=	460	5	5	5	4	5	5	3	4	5	4	4	5	5	3	4	5	4	4	5	5	3	4	5	4	12.6	12.6	12.6	51.58	459	459;459;459;459;459;459;459;459;459;459;459;459;459;459;459;459;459;459;459;459;459;459;459;459;459;459;459;459;459;459;459;459;459;459;459;459;459;459;459;459;459;459;459;459;459;459;459;459;459;459;459;459;459;459;459;459;459;459;459;459;459;459;459;459;459;459;459;459;459;459;459;459;459;459;459;459;459;459;459;459;459;459;459;459;459;459;459;459;459;459;459;459;459;459;459;459;459;459;459;459…	4.58	7	7	17	3	4	0	21.106	10.9	12.6	12.6
P00414;Q4ZEA6;Q4GC16;Q15H46;Q0VXC5;N0BUK3;M1LF78;L7XY70;L7XNA1;L7XHF6;L7XE90;L7XE42;E7CM99;Q2HKH0;Q0ZFF5;Q4GFE9;Q4GG20;R9Y4I8;R9Y2C7;Q7GIM7;Q6VLN4;Q6VKA3;Q6VJ16;Q6VIM0;Q6VIH5;Q6VIB9;Q6VHA9;Q6VH99;Q5XSC1;Q4ZF68;Q4ZEF8;Q15HG3;Q19MP4;Q2HJS3;U3L7D7;L0E7R8;L7SJG0;K9MXE4;X5C9F1;A0A0E3M2L1;A0A075X871;V5LA48;V5JMB0;U5ZAB9;U5Z242;U5YV97;U3LB43;U3L8W6;U3L3K7;Q2HKI3;S4WYR4;V9JBV1;L7SDS5;Q3S961;Q4G6P4;Q4G6V9…	P00414;Q4ZEA6;Q4GC16;Q15H46;Q0VXC5;N0BUK3;M1LF78;L7XY70;L7XNA1;L7XHF6;L7XE90;L7XE42;E7CM99;Q2HKH0;Q0ZFF5;Q4GFE9;Q4GG20;R9Y4I8;R9Y2C7;Q7GIM7;Q6VLN4;Q6VKA3;Q6VJ16;Q6VIM0;Q6VIH5;Q6VIB9;Q6VHA9;Q6VH99;Q5XSC1;Q4ZF68;Q4ZEF8;Q15HG3;Q19MP4;Q2HJS3;U3L7D7;L0E7R8;L7SJG0;K9MXE4;X5C9F1;A0A0E3M2L1;A0A075X871;V5LA48;V5JMB0;U5ZAB9;U5Z242;U5YV97;U3LB43;U3L8W6;U3L3K7;Q2HKI3;S4WYR4;V9JBV1;L7SDS5;Q3S961;Q4G6P4;Q4G6V9…	2;2;2;2;2;2;2;2;2;2;2;2;2;2;2;2;2;2;2;2;2;2;2;2;2;2;2;2;2;2;2;2;2;2;2;2;2;2;2;2;2;2;2;2;2;2;2;2;2;2;2;2;2;2;2;2;2;2;2;2;2;2;2;2;2;2;2;2;2;2;2;2;2;2;2;2;2;2;2;2;2;2;2;2;2;2;2;2;2;2;2;2;2;2;2;2;2;2;2;2;2;2;2;2;2;2;2;2;2;2;2;2;2;2;2;2;2;2;2;2;2;2;2;2;2;2;2;2;2;2;2;2;2;2;2;2;2;2;2;2;2;2;2;2;2;2;2;2;2;2;2;2;2;2;2;2;2;2;2;2;2;2;2;2;2;2;2;2;2;2;2;2;2;2;2;2;2;2;2;2;2;2;2;2;2;2;2;2;2;2;2;2;2;2;2;2;2;2;2;2…	2;2;2;2;2;2;2;2;2;2;2;2;2;2;2;2;2;2;2;2;2;2;2;2;2;2;2;2;2;2;2;2;2;2;2;2;2;2;2;2;2;2;2;2;2;2;2;2;2;2;2;2;2;2;2;2;2;2;2;2;2;2;2;2;2;2;2;2;2;2;2;2;2;2;2;2;2;2;2;2;2;2;2;2;2;2;2;2;2;2;2;2;2;2;2;2;2;2;2;2;2;2;2;2;2;2;2;2;2;2;2;2;2;2;2;2;2;2;2;2;2;2;2;2;2;2;2;2;2;2;2;2;2;2;2;2;2;2;2;2;2;2;2;2;2;2;2;2;2;2;2;2;2;2;2;2;2;2;2;2;2;2;2;2;2;2;2;2;2;2;2;2;2;2;2;2;2;2;2;2;2;2;2;2;2;2;2;2;2;2;2;2;2;2;2;2;2;2;2;2…	2;2;2;2;2;2;2;2;2;2;2;2;2;2;2;2;2;2;2;2;2;2;2;2;2;2;2;2;2;2;2;2;2;2;2;2;2;2;2;2;2;2;2;2;2;2;2;2;2;2;2;2;2;2;2;2;2;2;2;2;2;2;2;2;2;2;2;2;2;2;2;2;2;2;2;2;2;2;2;2;2;2;2;2;2;2;2;2;2;2;2;2;2;2;2;2;2;2;2;2;2;2;2;2;2;2;2;2;2;2;2;2;2;2;2;2;2;2;2;2;2;2;2;2;2;2;2;2;2;2;2;2;2;2;2;2;2;2;2;2;2;2;2;2;2;2;2;2;2;2;2;2;2;2;2;2;2;2;2;2;2;2;2;2;2;2;2;2;2;2;2;2;2;2;2;2;2;2;2;2;2;2;2;2;2;2;2;2;2;2;2;2;2;2;2;2;2;2;2;2…	Cytochrome c oxidase subunit 3	MT-CO3;COX3;COIII;CO3;coxIII	sp|P00414|COX3_HUMAN Cytochrome c oxidase subunit 3 OS=Homo sapiens GN=MT-CO3 PE=1 SV=2;tr|Q4ZEA6|Q4ZEA6_HUMAN Cytochrome c oxidase subunit 3 OS=Homo sapiens GN=COX3 PE=3 SV=1;tr|Q4GC16|Q4GC16_HUMAN Cytochrome c oxidase subunit 3 OS=Homo sapiens GN=COIII P	547	2	2	2	2	2	2	2	1	1	2	2	2	2	2	1	1	2	2	2	2	2	1	1	2	9.6	9.6	9.6	29.95	261	261;261;261;261;261;261;261;261;261;261;261;261;261;261;261;261;261;261;261;261;261;261;261;261;261;261;261;261;261;261;261;261;261;261;261;261;261;261;261;261;143;261;261;261;261;261;261;261;261;261;261;261;261;261;261;261;261;261;261;261;261;261;261;261;261;261;261;261;261;261;261;261;261;261;261;261;261;261;261;261;261;261;261;261;261;261;261;261;261;261;261;261;261;261;261;261;261;261;261;261…	3	21			2	4	0	37.842	9.6	9.6	9.6
A0A075XDK3;S5SA55;Q6VHJ8;G9LK46;Q4F4E8;Q4VFA1;A0A141ZSN8;Q58F37;X5BZL0;V9PAU6;V9N9E3;V9IWL9;U5ZAD9;U3KVH5;T1Q5E5;R9Y638;R9YBA6;Q8HNR5;R9Y4I0;R9Y3S3;Q9B0N2;Q9B0N1;Q8WCY4;Q8WCW0;Q8HG27;Q8HG26;Q7YCD3;Q7YCC6;Q7GXZ5;Q6VK65;G9LKB1;H9E7E8;H9E7I7;H9E7L3;H9E7K0;A0A059QHV3;A0A059QIB0;A0A059RIM5;A0A059RIG8;X5CFF7;A0A1J0QPA6;A0A141ZSM5;Q4F698;Q4EWX2;Q27H02;L7XJX4;I6QHG6;I3Q8N0;A0A059RJC6;I3Q3L2;I1E497;H9T752…	A0A075XDK3;S5SA55;Q6VHJ8;G9LK46;Q4F4E8;Q4VFA1;A0A141ZSN8;Q58F37;X5BZL0;V9PAU6;V9N9E3;V9IWL9;U5ZAD9;U3KVH5;T1Q5E5;R9Y638;R9YBA6;Q8HNR5;R9Y4I0;R9Y3S3;Q9B0N2;Q9B0N1;Q8WCY4;Q8WCW0;Q8HG27;Q8HG26;Q7YCD3;Q7YCC6;Q7GXZ5;Q6VK65;G9LKB1;H9E7E8;H9E7I7;H9E7L3;H9E7K0;A0A059QHV3;A0A059QIB0;A0A059RIM5;A0A059RIG8;X5CFF7;A0A1J0QPA6;A0A141ZSM5;Q4F698;Q4EWX2;Q27H02;L7XJX4;I6QHG6;I3Q8N0;A0A059RJC6;I3Q3L2;I1E497;H9T752…	1;1;1;1;1;1;1;1;1;1;1;1;1;1;1;1;1;1;1;1;1;1;1;1;1;1;1;1;1;1;1;1;1;1;1;1;1;1;1;1;1;1;1;1;1;1;1;1;1;1;1;1;1;1;1;1;1;1;1;1;1;1;1;1;1;1;1;1;1;1;1;1;1;1;1;1;1;1;1;1;1;1;1;1;1;1;1;1;1;1;1;1;1;1;1;1;1;1;1;1;1;1;1;1;1;1;1;1;1;1;1;1;1;1;1;1;1;1;1;1;1;1;1;1;1;1;1;1;1;1;1;1;1;1;1;1;1;1;1;1;1;1;1;1;1;1;1;1;1;1;1;1;1;1;1;1;1;1;1;1;1;1;1;1;1;1;1;1;1;1;1;1;1;1;1;1;1;1;1;1;1;1;1;1;1;1;1;1;1;1;1;1;1;1;1;1;1;1;1;1…	1;1;1;1;1;1;1;1;1;1;1;1;1;1;1;1;1;1;1;1;1;1;1;1;1;1;1;1;1;1;1;1;1;1;1;1;1;1;1;1;1;1;1;1;1;1;1;1;1;1;1;1;1;1;1;1;1;1;1;1;1;1;1;1;1;1;1;1;1;1;1;1;1;1;1;1;1;1;1;1;1;1;1;1;1;1;1;1;1;1;1;1;1;1;1;1;1;1;1;1;1;1;1;1;1;1;1;1;1;1;1;1;1;1;1;1;1;1;1;1;1;1;1;1;1;1;1;1;1;1;1;1;1;1;1;1;1;1;1;1;1;1;1;1;1;1;1;1;1;1;1;1;1;1;1;1;1;1;1;1;1;1;1;1;1;1;1;1;1;1;1;1;1;1;1;1;1;1;1;1;1;1;1;1;1;1;1;1;1;1;1;1;1;1;1;1;1;1;1;1…	1;1;1;1;1;1;1;1;1;1;1;1;1;1;1;1;1;1;1;1;1;1;1;1;1;1;1;1;1;1;1;1;1;1;1;1;1;1;1;1;1;1;1;1;1;1;1;1;1;1;1;1;1;1;1;1;1;1;1;1;1;1;1;1;1;1;1;1;1;1;1;1;1;1;1;1;1;1;1;1;1;1;1;1;1;1;1;1;1;1;1;1;1;1;1;1;1;1;1;1;1;1;1;1;1;1;1;1;1;1;1;1;1;1;1;1;1;1;1;1;1;1;1;1;1;1;1;1;1;1;1;1;1;1;1;1;1;1;1;1;1;1;1;1;1;1;1;1;1;1;1;1;1;1;1;1;1;1;1;1;1;1;1;1;1;1;1;1;1;1;1;1;1;1;1;1;1;1;1;1;1;1;1;1;1;1;1;1;1;1;1;1;1;1;1;1;1;1;1;1…	NADH-ubiquinone oxidoreductase chain 3	ND3;NADH3;MT-ND3	tr|A0A075XDK3|A0A075XDK3_HUMAN NADH-ubiquinone oxidoreductase chain 3 (Fragment) OS=Homo sapiens GN=ND3 PE=3 SV=1;tr|S5SA55|S5SA55_HUMAN NADH-ubiquinone oxidoreductase chain 3 OS=Homo sapiens GN=ND3 PE=3 SV=1;tr|Q6VHJ8|Q6VHJ8_HUMAN NADH-ubiquinone oxidored	249	1	1	1	1	1	1	1	1	1	1	1	1	1	1	1	1	1	1	1	1	1	1	1	1	28.3	28.3	28.3	6.0853	53	53;115;115;115;115;115;115;115;115;115;115;115;115;115;115;115;115;66;115;115;115;115;115;115;115;115;115;115;115;115;115;115;115;115;115;115;115;115;115;115;115;115;115;115;115;115;115;115;115;115;115;115;115;115;115;115;115;115;115;115;115;115;115;115;115;115;115;115;115;115;115;115;115;115;115;115;115;115;115;115;115;115;115;115;115;115;115;116;116;116;116;116;115;115;115;115;115;115;115;115;1…	5.05	11			1	7	0	32.081	28.3	28.3	28.3
P03928;A0A1B0W0U4;H9T2R7;A0A059RNH1;A0A059RSG1;A0A059RV36;A0A0G2UR89;A0A0U3FIW0;A0A143FYL8;A0A143FZ63;A0A161GI05;A0A1B1PEM9;A0A059RI25;A0A1S6M160;A0S208;A0SBU5;A1DT13;A4ZL69;A6YTJ7;A8JL09;H9T6C8;Q3S924;A0A059RKD4;A6Z3V4;A0A097Q3K7;F2WHR5;A0A023QZ89;B8X5B2;D1G3X0;D6C0Z2;Q6RLG0;E1B2Y7;E2DFE6;E5DY52;E7E463;G9LF90;A8JMT6;G9LL05;H6TVP0;H9PSV8;D6R613;H9RZ55;I3Q9B1;K9R3Q7;B2XIJ9;M1LM67;Q0Z7D7;D1GI26;U5Y…	P03928;A0A1B0W0U4;H9T2R7;A0A059RNH1;A0A059RSG1;A0A059RV36;A0A0G2UR89;A0A0U3FIW0;A0A143FYL8;A0A143FZ63;A0A161GI05;A0A1B1PEM9;A0A059RI25;A0A1S6M160;A0S208;A0SBU5;A1DT13;A4ZL69;A6YTJ7;A8JL09;H9T6C8;Q3S924;A0A059RKD4;A6Z3V4;A0A097Q3K7;F2WHR5;A0A023QZ89;B8X5B2;D1G3X0;D6C0Z2;Q6RLG0;E1B2Y7;E2DFE6;E5DY52;E7E463;G9LF90;A8JMT6;G9LL05;H6TVP0;H9PSV8;D6R613;H9RZ55;I3Q9B1;K9R3Q7;B2XIJ9;M1LM67;Q0Z7D7;D1GI26;U5Y…	3;3;3;3;3;3;3;3;3;3;3;3;3;3;3;3;3;3;3;3;3;3;3;3;3;3;3;3;3;3;3;3;3;3;3;3;3;3;3;3;3;3;3;3;3;3;3;3;3;3;3;3;3;3;3;3;3;3;3;3;3;3;3;3;3;3;3;3;3;3;2;2;2;2;2;2;2;2;2;2;2;2;2;2;2;2;2;2;2;2;2;2;2;2;2;2;2;2;2;2;2;2;2;2;2;2;2;2;2;2;2;2;2;2;2;2;2;2;2;2;2;2;2;2;2;2;2;2;2;2;2;2;2;2;2;2;2;2;2;2;2;2;2;2;2;2;2;2;2;2;2;2;2;2;2;2;2;2;2;2;2;2;2;2;2;2;2;2;2;2;2;2;2;2;2;2;2;1;1;1;1;1;1;1;1;1;1;1;1;1;1;1;1;1;1;1;1	3;3;3;3;3;3;3;3;3;3;3;3;3;3;3;3;3;3;3;3;3;3;3;3;3;3;3;3;3;3;3;3;3;3;3;3;3;3;3;3;3;3;3;3;3;3;3;3;3;3;3;3;3;3;3;3;3;3;3;3;3;3;3;3;3;3;3;3;3;3;2;2;2;2;2;2;2;2;2;2;2;2;2;2;2;2;2;2;2;2;2;2;2;2;2;2;2;2;2;2;2;2;2;2;2;2;2;2;2;2;2;2;2;2;2;2;2;2;2;2;2;2;2;2;2;2;2;2;2;2;2;2;2;2;2;2;2;2;2;2;2;2;2;2;2;2;2;2;2;2;2;2;2;2;2;2;2;2;2;2;2;2;2;2;2;2;2;2;2;2;2;2;2;2;2;2;2;1;1;1;1;1;1;1;1;1;1;1;1;1;1;1;1;1;1;1;1	0;0;0;0;0;0;0;0;0;0;0;0;0;0;0;0;0;0;0;0;0;0;0;0;0;0;0;0;0;0;0;0;0;0;0;0;0;0;0;0;0;0;0;0;0;0;0;0;0;0;0;0;0;0;0;0;0;0;0;0;0;0;0;0;0;0;0;0;0;0;0;0;0;0;0;0;0;0;0;0;0;0;0;0;0;0;0;0;0;0;0;0;0;0;0;0;0;0;0;0;0;0;0;0;0;0;0;0;0;0;0;0;0;0;0;0;0;0;0;0;0;0;0;0;0;0;0;0;0;0;0;0;0;0;0;0;0;0;0;0;0;0;0;0;0;0;0;0;0;0;0;0;0;0;0;0;0;0;0;0;0;0;0;0;0;0;0;0;0;0;0;0;0;0;0;0;0;0;0;0;0;0;0;0;0;0;0;0;0;0;0;0;0;0;0;0;0	ATP synthase protein 8	MT-ATP8;ATP8;atp8;ATPase 8	sp|P03928|ATP8_HUMAN ATP synthase protein 8 OS=Homo sapiens GN=MT-ATP8 PE=1 SV=1;tr|A0A1B0W0U4|A0A1B0W0U4_HUMAN ATP synthase protein 8 OS=Homo sapiens GN=ATP8 PE=3 SV=1;tr|H9T2R7|H9T2R7_HUMAN ATP synthase protein 8 OS=Homo sapiens GN=ATP8 PE=3 SV=1;tr|A0A0	197	3	3	0	3	3	3	3	3	3	3	3	3	3	3	3	3	3	0	0	0	0	0	0	0	48.5	48.5	0	7.9916	68	68;68;68;68;68;68;68;68;68;68;68;68;68;68;68;68;68;68;68;68;68;68;68;68;68;68;68;68;68;68;68;68;68;68;68;68;68;68;68;68;68;68;68;68;68;68;68;68;68;68;68;68;68;68;68;68;68;68;68;68;68;68;68;68;68;67;63;56;68;68;68;68;68;68;68;68;68;68;68;68;68;68;68;68;68;68;68;68;68;68;68;68;68;68;68;68;68;68;68;68;68;68;69;68;68;68;68;68;68;68;68;68;68;68;68;68;68;68;68;68;68;68;68;68;68;68;68;68;68;68;68;68;68;…	5.89	44		7	13	38	0	47.013	48.5	48.5	48.5
M1Q4R4;I3WCM9;F5CIT5;F5CQ57;L0L8F7;A0A023SGA8;B0FZD0;A0A024RCL3;J7IHS8;Q96QC4;A0A0K1NXC7;A0A0F6UUZ2;A0A142J239;P78551;C0LZS1;G3CBL7;F5CJX4;Q29983;M1TD20;V5P5E0;M1SWZ3;G8FU06;A0A0K1NXW1;M1NVA7;M1PPD1;D4P5A5;F5CA56;C0LZS2;L7Z9L1;A0A1W2PPN1;A0A1V0E407;H9CTV0;G9HQC6;G1JTE6;J9UPX7;B0FYL7;B0FYL6;Q2L6G1;Q0EFB3;E7BBQ2;A0A1W2PRA6;F5CQ56;F5CJX5;A0A023SER7;F1BE19;F5CIT6;C0LU32;F5CA55;G3CBL6;Q9UE00;Q99696;Q7…	M1Q4R4;I3WCM9;F5CIT5;F5CQ57;L0L8F7;A0A023SGA8;B0FZD0;A0A024RCL3;J7IHS8;Q96QC4;A0A0K1NXC7;A0A0F6UUZ2;A0A142J239;P78551;C0LZS1;G3CBL7;F5CJX4;Q29983;M1TD20;V5P5E0;M1SWZ3;G8FU06;A0A0K1NXW1;M1NVA7;M1PPD1;D4P5A5;F5CA56;C0LZS2;L7Z9L1;A0A1W2PPN1;A0A1V0E407;H9CTV0;G9HQC6;G1JTE6;J9UPX7;B0FYL7;B0FYL6;Q2L6G1;Q0EFB3;E7BBQ2;A0A1W2PRA6;F5CQ56;F5CJX5;A0A023SER7;F1BE19;F5CIT6;C0LU32;F5CA55;G3CBL6;Q9UE00;Q99696;Q7…	4;4;4;4;4;4;4;4;4;4;4;4;4;4;4;3;3;3;3;3;3;3;3;3;3;3;3;3;3;3;3;3;3;3;3;3;3;3;3;3;3;3;3;3;3;3;3;3;3;3;3;3;3;3;3;3;3;3;3;3;3;3;3;3;3;3;3;3;3;3;3;2;2;2;2;2;2;2;2;2;2;2;2;2;2;2;2;2;1;1;1	4;4;4;4;4;4;4;4;4;4;4;4;4;4;4;3;3;3;3;3;3;3;3;3;3;3;3;3;3;3;3;3;3;3;3;3;3;3;3;3;3;3;3;3;3;3;3;3;3;3;3;3;3;3;3;3;3;3;3;3;3;3;3;3;3;3;3;3;3;3;3;2;2;2;2;2;2;2;2;2;2;2;2;2;2;2;2;2;1;1;1	1;1;1;1;1;1;1;1;1;1;1;1;1;1;1;0;0;0;0;0;0;0;0;0;0;0;0;0;0;0;0;0;0;0;0;0;0;0;0;0;0;0;0;0;0;0;0;0;0;0;0;0;0;0;0;0;0;0;1;1;0;0;0;0;0;0;1;0;0;0;0;0;0;0;0;0;0;1;0;0;0;0;0;0;0;0;0;0;0;0;0	MHC class I polypeptide-related sequence A	MICA;HLA-MICA;PERB11.1	tr|M1Q4R4|M1Q4R4_HUMAN MHC class I polypeptide-related sequence A (Fragment) OS=Homo sapiens GN=MICA PE=4 SV=1;tr|I3WCM9|I3WCM9_HUMAN MHC class I polypeptide-related sequence A OS=Homo sapiens GN=MICA PE=4 SV=1;tr|F5CIT5|F5CIT5_HUMAN Truncated major histoc	91	4	4	1	0	0	1	0	4	2	2	0	0	1	0	4	2	2	0	0	0	0	1	0	0	14	14	2.9	35.464	308	308;332;308;308;308;308;364;235;384;332;308;308;308;181;308;319;319;383;322;319;318;318;318;317;317;319;322;322;322;385;385;384;384;384;383;364;364;361;361;360;332;317;322;322;322;322;317;317;322;274;181;181;181;181;181;273;273;273;273;273;274;274;274;388;274;317;289;295;317;311;297;322;383;388;317;317;181;194;273;273;317;319;346;342;275;322;274;174;247;245;174	2.8	7		2		1	0.00013307	4.7372	0	0	3.2
A0A023T6R1;Q96A72;F5H6P7;F5H6N1;F5H3U9;F5H124	A0A023T6R1;Q96A72;F5H6P7;F5H6N1	12;12;9;7;4;1	1;1;0;1;0;1	1;1;0;1;0;1	Protein mago nashi homolog 2	FLJ10292;MAGOHB	tr|A0A023T6R1|A0A023T6R1_HUMAN Mago nashi protein OS=Homo sapiens GN=FLJ10292 PE=2 SV=1;sp|Q96A72|MGN2_HUMAN Protein mago nashi homolog 2 OS=Homo sapiens GN=MAGOHB PE=1 SV=1;tr|F5H6P7|F5H6P7_HUMAN Protein mago nashi homolog 2 OS=Homo sapiens GN=MAGOHB PE=4	6	12	1	1	8	8	8	8	9	9	6	1	1	0	0	1	0	0	1	1	0	0	1	0	0	79.1	6.1	6.1	17.276	148	148;148;102;90;44;81	1	4					0.0038288	1.7034	51.4	58.8	47.3
Q9Y5S9;A0A023T787;A0A0J9YW13	Q9Y5S9;A0A023T787;A0A0J9YW13	8;8;4	8;8;4	8;8;4	RNA-binding protein 8A	RBM8A;RBM8	sp|Q9Y5S9|RBM8A_HUMAN RNA-binding protein 8A OS=Homo sapiens GN=RBM8A PE=1 SV=1;tr|A0A023T787|A0A023T787_HUMAN RNA-binding protein 8A OS=Homo sapiens GN=RBM8 PE=2 SV=1;tr|A0A0J9YW13|A0A0J9YW13_HUMAN RNA-binding protein 8A (Fragment) OS=Homo sapiens GN=RBM8	3	8	8	8	5	5	6	5	7	8	6	5	5	6	5	7	8	6	5	5	6	5	7	8	6	47.1	47.1	47.1	19.889	174	174;174;106	6.35	5	44	9	7	47	0	310.73	41.4	41.4	41.4
A0A024DAK3	A0A024DAK3	39	1	1			tr|A0A024DAK3|A0A024DAK3_HUMAN RNA-specific adenosine deaminase OS=Homo sapiens PE=2 SV=1	1	39	1	1	24	22	26	22	26	36	28	0	0	0	0	1	0	0	0	0	0	0	1	0	0	39.2	1.3	1.3	136	1226	1226	5			1			1	-2	24.2	23	26.9
A0A0C4DFM1;A0A024QYR3;Q92544;B4DH88;B4DKC1;B4DYH6;Q6ZTK5;F8WCN2;F2Z2L1	A0A0C4DFM1;A0A024QYR3;Q92544;B4DH88;B4DKC1;B4DYH6	17;17;17;14;13;10;8;1;1	17;17;17;14;13;10;8;1;1	17;17;17;14;13;10;8;1;1	Transmembrane 9 superfamily member 4	TM9SF4	tr|A0A0C4DFM1|A0A0C4DFM1_HUMAN Transmembrane 9 superfamily member OS=Homo sapiens GN=TM9SF4 PE=1 SV=1;tr|A0A024QYR3|A0A024QYR3_HUMAN Transmembrane 9 superfamily member OS=Homo sapiens PE=2 SV=1;sp|Q92544|TM9S4_HUMAN Transmembrane 9 superfamily member 4 OS=	9	17	17	17	9	12	10	12	12	15	11	9	12	10	12	12	15	11	9	12	10	12	12	15	11	29.6	29.6	29.6	72.54	625	625;642;642;549;601;250;528;68;85	5.71	30	31	37	33	39	0	323.31	17	21	19.5
F6KD01;F6KCZ5;F6KCZ4;F6KCZ3;A0A1V0DNR7;A0A0U1RR63;A0A024QYR6;P60484;O14781;O43460;F6KD02;A0A087X033;A0A087WT17;H6WA51;H6WA46	F6KD01;F6KCZ5;F6KCZ4;F6KCZ3;A0A1V0DNR7;A0A0U1RR63;A0A024QYR6;P60484;O14781;O43460;F6KD02	5;5;5;5;5;5;5;5;4;4;4;2;2;1;1	5;5;5;5;5;5;5;5;4;4;4;2;2;1;1	5;5;5;5;5;5;5;5;4;4;4;2;2;1;1	Phosphatidylinositol 3,4,5-trisphosphate 3-phosphatase and dual-specificity protein phosphatase PTEN	PTEN;PTEN2;PTH2	tr|F6KD01|F6KD01_HUMAN Phosphatase and tensin-like protein OS=Homo sapiens GN=PTEN PE=2 SV=1;tr|F6KCZ5|F6KCZ5_HUMAN Phosphatase and tensin-like protein OS=Homo sapiens PE=4 SV=1;tr|F6KCZ4|F6KCZ4_HUMAN Phosphatase and tensin-like protein OS=Homo sapiens PE=	15	5	5	5	1	2	2	1	0	3	1	1	2	2	1	0	3	1	1	2	2	1	0	3	1	16.1	16.1	16.1	47.166	403	403;403;403;403;549;576;576;403;338;403;403;153;156;55;79	6.64		3	2	3	3	0.0002655	4.6732	2	5.5	6.5
Q99805;A0A024QYR8;B3KSG9	Q99805;A0A024QYR8;B3KSG9	19;19;17	19;19;17	19;19;17	Transmembrane 9 superfamily member 2	TM9SF2	sp|Q99805|TM9S2_HUMAN Transmembrane 9 superfamily member 2 OS=Homo sapiens GN=TM9SF2 PE=1 SV=1;tr|A0A024QYR8|A0A024QYR8_HUMAN Transmembrane 9 superfamily member OS=Homo sapiens GN=TM9SF2 PE=2 SV=1;tr|B3KSG9|B3KSG9_HUMAN Transmembrane 9 superfamily member O	3	19	19	19	14	13	13	16	12	15	15	14	13	13	16	12	15	15	14	13	13	16	12	15	15	29.3	29.3	29.3	75.775	663	663;663;573	5.63	61	52	63	68	65	0	323.31	21.9	24.6	23.5
A0A024QYS2;Q9HD45;Q96JZ5;Q8WUB5;Q5TB53;Q8NCC4;Q96K55;B4DN13	A0A024QYS2;Q9HD45;Q96JZ5;Q8WUB5;Q5TB53	19;19;17;16;15;8;4;2	19;19;17;16;15;8;4;2	19;19;17;16;15;8;4;2	Transmembrane 9 superfamily member 3	TM9SF3;SMBP	tr|A0A024QYS2|A0A024QYS2_HUMAN Transmembrane 9 superfamily member OS=Homo sapiens PE=2 SV=1;sp|Q9HD45|TM9S3_HUMAN Transmembrane 9 superfamily member 3 OS=Homo sapiens GN=TM9SF3 PE=1 SV=2;tr|Q96JZ5|Q96JZ5_HUMAN Transmembrane 9 superfamily member OS=Homo sap	8	19	19	19	10	11	14	9	13	15	9	10	11	14	9	13	15	9	10	11	14	9	13	15	9	23.6	23.6	23.6	67.887	589	589;589;545;521;253;399;329;254	4.62	21	58	42	25	20	0	198.58	16	18.5	20.5
A0A024QYT6;P61966;H7C1E4	A0A024QYT6;P61966;H7C1E4	9;9;8	9;9;8	7;7;6	AP-1 complex subunit sigma-1A	AP1S1	tr|A0A024QYT6|A0A024QYT6_HUMAN Adaptor-related protein complex 1, sigma 1 subunit, isoform CRA_b OS=Homo sapiens GN=AP1S1 PE=4 SV=1;sp|P61966|AP1S1_HUMAN AP-1 complex subunit sigma-1A OS=Homo sapiens GN=AP1S1 PE=1 SV=1;tr|H7C1E4|H7C1E4_HUMAN AP-1 complex s	3	9	9	7	5	5	5	6	5	8	5	5	5	5	6	5	8	5	4	4	3	5	4	6	4	50	50	40.5	18.733	158	158;158;191	5.31	10	22	15	11	16	0	167.24	27.2	27.2	31.6
B4DVQ5;A1KYQ7;A0A024QYU9;Q99613;B4DVU3;B4DDN4;B4DRU0;B5ME19;B4E2Z6;B3KNZ4;A0A024QYX7;Q3B7B9;H3BPE4;H3BPE3;H3BTY8	B4DVQ5;A1KYQ7;A0A024QYU9;Q99613;B4DVU3;B4DDN4;B4DRU0;B5ME19;B4E2Z6;B3KNZ4;A0A024QYX7	34;34;34;34;33;33;32;32;29;28;26;6;5;3;2	34;34;34;34;33;33;32;32;29;28;26;6;5;3;2	34;34;34;34;33;33;32;32;29;28;26;6;5;3;2	Eukaryotic translation initiation factor 3 subunit C;Eukaryotic translation initiation factor 3 subunit C-like protein	EIF3C;EIF3CL	tr|B4DVQ5|B4DVQ5_HUMAN Eukaryotic translation initiation factor 3 subunit C OS=Homo sapiens GN=EIF3C PE=2 SV=1;tr|A1KYQ7|A1KYQ7_HUMAN Eukaryotic translation initiation factor 3 subunit C OS=Homo sapiens GN=EIF3C PE=2 SV=1;tr|A0A024QYU9|A0A024QYU9_HUMAN Euk	15	34	34	34	22	22	29	24	29	29	26	22	22	29	24	29	29	26	22	22	29	24	29	29	26	39.2	39.2	39.2	103.64	898	898;913;913;913;761;792;735;914;784;699;597;252;148;132;79	5.47	101	80	82	44	119	0	323.31	29.4	27.8	33.9
A8K889;A0A024QYV3;Q9H7X7;B7Z2E8;A0A024QYT8	A8K889;A0A024QYV3;Q9H7X7;B7Z2E8	3;3;3;2;1	3;3;3;2;1	3;3;3;2;1	Intraflagellar transport protein 22 homolog	RABL5;IFT22	tr|A8K889|A8K889_HUMAN cDNA FLJ76421, highly similar to Homo sapiens RAB, member RAS oncogene family-like 5, mRNA OS=Homo sapiens PE=2 SV=1;tr|A0A024QYV3|A0A024QYV3_HUMAN RAB, member RAS oncogene family-like 5, isoform CRA_a OS=Homo sapiens GN=RABL5 PE=4 S	5	3	3	3	0	0	0	0	2	2	0	0	0	0	0	2	2	0	0	0	0	0	2	2	0	22.6	22.6	22.6	17.529	155	155;185;185;148;108	3.83	1	3	1		1	0	24.006	0	0	0
A0A024QYV5;Q9H875;E9PC43;B4DQF4	A0A024QYV5;Q9H875;E9PC43;B4DQF4	4;4;2;2	4;4;2;2	4;4;2;2	PRKR-interacting protein 1	PRKRIP1	tr|A0A024QYV5|A0A024QYV5_HUMAN PRKR interacting protein 1 (IL11 inducible), isoform CRA_a OS=Homo sapiens GN=PRKRIP1 PE=4 SV=1;sp|Q9H875|PKRI1_HUMAN PRKR-interacting protein 1 OS=Homo sapiens GN=PRKRIP1 PE=1 SV=1;tr|E9PC43|E9PC43_HUMAN PRKR-interacting pro	4	4	4	4	1	0	2	1	2	3	1	1	0	2	1	2	3	1	1	0	2	1	2	3	1	27.7	27.7	27.7	20.997	184	184;184;127;127	7.85	2	1	1	2	7	0.00013499	5.2789	9.8	0	17.4
A0A024QYW3;Q04941	A0A024QYW3;Q04941	2;2	2;2	2;2	Proteolipid protein 2	PLP2	tr|A0A024QYW3|A0A024QYW3_HUMAN Proteolipid protein 2 (Colonic epithelium-enriched), isoform CRA_a OS=Homo sapiens GN=PLP2 PE=4 SV=1;sp|Q04941|PLP2_HUMAN Proteolipid protein 2 OS=Homo sapiens GN=PLP2 PE=1 SV=1	2	2	2	2	1	1	1	1	1	1	2	1	1	1	1	1	1	2	1	1	1	1	1	1	2	18.4	18.4	18.4	16.691	152	152;152	5.28	10			1	7	0	19.477	8.6	8.6	8.6
A0A024QYX0;Q15125;C9J719;C9JJ78	A0A024QYX0;Q15125;C9J719;C9JJ78	4;4;3;3	4;4;3;3	4;4;3;3	3-beta-hydroxysteroid-Delta(8),Delta(7)-isomerase	EBP	tr|A0A024QYX0|A0A024QYX0_HUMAN Emopamil binding protein OS=Homo sapiens GN=EBP PE=2 SV=1;sp|Q15125|EBP_HUMAN 3-beta-hydroxysteroid-Delta(8),Delta(7)-isomerase OS=Homo sapiens GN=EBP PE=1 SV=3;tr|C9J719|C9J719_HUMAN 3-beta-hydroxysteroid-Delta(8),Delta(7)-i	4	4	4	4	4	4	4	3	4	4	4	4	4	4	3	4	4	4	4	4	4	3	4	4	4	20.4	20.4	20.4	26.352	230	230;230;145;160	6.3	33	2	18	22	36	0	277.12	20.4	20.4	20.4
Q9Y484;C9J471;A0A024QYX1;A0A0U1RR06;C9J5L0;C9J7Q8;C9JBX7;A0A024QYW6;C9JE01;C9JUS5;A0A0U1RQR1;C9JYH8;G8JLI5;C9J0A8;H0Y329;A0A0U1RQG6;A0A0U1RQM7;C9JVT3;B4DVH6;A0A0U1RR42;A0A0U1RRJ9;A0A0U1RRJ2;A0A0U1RQJ7	Q9Y484;C9J471;A0A024QYX1;A0A0U1RR06;C9J5L0;C9J7Q8;C9JBX7;A0A024QYW6;C9JE01;C9JUS5;A0A0U1RQR1;C9JYH8;G8JLI5;C9J0A8;H0Y329;A0A0U1RQG6;A0A0U1RQM7;C9JVT3;B4DVH6;A0A0U1RR42	7;7;7;7;7;7;7;6;6;6;6;5;5;5;4;4;4;4;4;4;2;2;1	7;7;7;7;7;7;7;6;6;6;6;5;5;5;4;4;4;4;4;4;2;2;1	2;2;2;2;2;2;2;1;1;1;2;2;2;2;2;0;0;1;0;0;0;0;0	WD repeat domain phosphoinositide-interacting protein 4	WDR45	sp|Q9Y484|WIPI4_HUMAN WD repeat domain phosphoinositide-interacting protein 4 OS=Homo sapiens GN=WDR45 PE=1 SV=1;tr|C9J471|C9J471_HUMAN WD repeat domain phosphoinositide-interacting protein 4 OS=Homo sapiens GN=WDR45 PE=1 SV=1;tr|A0A024QYX1|A0A024QYX1_HUMA	23	7	7	2	3	2	2	3	3	4	0	3	2	2	3	3	4	0	0	0	0	1	1	1	0	24.7	24.7	5	39.867	360	360;256;360;346;175;194;213;371;158;208;276;325;321;241;287;289;293;138;127;80;196;45;59	7.25	3		5	5	7	0.00014198	7.5566	9.7	6.7	8.1
B7Z2X6;B7Z440;B7Z2G0;B7Z9M4;A0A024QYX2;B7Z831;Q9NZH0	B7Z2X6;B7Z440;B7Z2G0;B7Z9M4;A0A024QYX2;B7Z831;Q9NZH0	1;1;1;1;1;1;1	1;1;1;1;1;1;1	1;1;1;1;1;1;1	G-protein coupled receptor family C group 5 member B	GPRC5B	tr|B7Z2X6|B7Z2X6_HUMAN cDNA FLJ52145, highly similar to G-protein coupled receptor family C group 5 member B OS=Homo sapiens PE=2 SV=1;tr|B7Z440|B7Z440_HUMAN cDNA FLJ53055, highly similar to G-protein coupled receptor family C group 5 member B OS=Homo sapi	7	1	1	1	1	0	0	0	0	1	1	1	0	0	0	0	1	1	1	0	0	0	0	1	1	6.3	6.3	6.3	20.727	190	190;251;307;312;403;429;403	1	3					0.00013376	4.9538	6.3	0	0
A0A024QYX3;P98179	A0A024QYX3;P98179	5;5	5;5	5;5	RNA-binding protein 3	RBM3	tr|A0A024QYX3|A0A024QYX3_HUMAN RNA binding motif (RNP1, RRM) protein 3, isoform CRA_c OS=Homo sapiens GN=RBM3 PE=4 SV=1;sp|P98179|RBM3_HUMAN RNA-binding protein 3 OS=Homo sapiens GN=RBM3 PE=1 SV=1	2	5	5	5	5	2	3	3	4	4	4	5	2	3	3	4	4	4	5	2	3	3	4	4	4	35	35	35	17.17	157	157;157	5.82	8	7	34	19	10	0	82.504	35	17.8	24.2
A0A024QYX5;A0A0S2Z5C9;Q9UET6;B3KN91;B7Z4K4	A0A024QYX5;A0A0S2Z5C9;Q9UET6;B3KN91	3;3;3;2;1	3;3;3;2;1	3;3;3;2;1	Putative tRNA (cytidine(32)/guanosine(34)-2-O)-methyltransferase	FTSJ1	tr|A0A024QYX5|A0A024QYX5_HUMAN Putative tRNA (cytidine(32)/guanosine(34)-2-O)-methyltransferase OS=Homo sapiens GN=FTSJ1 PE=2 SV=1;tr|A0A0S2Z5C9|A0A0S2Z5C9_HUMAN Putative tRNA (cytidine(32)/guanosine(34)-2-O)-methyltransferase OS=Homo sapiens GN=FTSJ1 PE	5	3	3	3	1	1	2	1	2	1	2	1	1	2	1	2	1	2	1	1	2	1	2	1	2	12.5	12.5	12.5	36.079	329	329;337;329;327;192	6.67	1	1	3	5	2	0	12.569	5.5	5.5	9.4
A0A024QYY1;O95208;B7ZKM5;I3L2B2;B3KMB3;E9PBC1;F6PQP6;B7Z4W7;B7Z3A5;I3L2H1;I3L356;J3KTF6;J3QLN2;J3KSC7;J3KSA6;Q6NSL9;J3KSF8	A0A024QYY1;O95208;B7ZKM5;I3L2B2;B3KMB3;E9PBC1;F6PQP6;B7Z4W7	11;10;10;9;9;8;8;6;5;4;4;1;1;1;1;1;1	11;10;10;9;9;8;8;6;5;4;4;1;1;1;1;1;1	10;9;9;8;8;7;7;5;5;4;4;1;1;1;1;1;1	Epsin-2	EPN2	tr|A0A024QYY1|A0A024QYY1_HUMAN Epsin 2, isoform CRA_a OS=Homo sapiens GN=EPN2 PE=4 SV=1;sp|O95208|EPN2_HUMAN Epsin-2 OS=Homo sapiens GN=EPN2 PE=1 SV=3;tr|B7ZKM5|B7ZKM5_HUMAN Uncharacterized protein OS=Homo sapiens PE=2 SV=1;tr|I3L2B2|I3L2B2_HUMAN Epsin-2 O	17	11	11	10	2	7	3	6	3	6	4	2	7	3	6	3	6	4	2	6	3	6	3	6	4	24.2	24.2	23.1	68.453	641	641;641;577;577;484;484;409;253;349;349;251;38;95;75;62;61;32	4.29	20	6	4	8	7	0	107.12	4.2	14.8	6.1
O60256;A0A024QYY3;B2R7R5;E7EPA1;I3L0S1;C9K0K7;C9JJS3;C9JDU5;E7EW35;Q6ZTP6;C9JDH0;I3L4G9;I3L164;I3L331;I3L1T1;I3L2J4;I3L3B8;I3L275	O60256;A0A024QYY3;B2R7R5;E7EPA1;I3L0S1;C9K0K7;C9JJS3	16;16;16;11;9;9;8;7;5;5;5;3;3;3;1;1;1;1	16;16;16;11;9;9;8;7;5;5;5;3;3;3;1;1;1;1	15;15;15;10;8;9;8;7;5;5;5;2;3;3;1;1;1;1	Phosphoribosyl pyrophosphate synthase-associated protein 2	PRPSAP2	sp|O60256|KPRB_HUMAN Phosphoribosyl pyrophosphate synthase-associated protein 2 OS=Homo sapiens GN=PRPSAP2 PE=1 SV=1;tr|A0A024QYY3|A0A024QYY3_HUMAN Phosphoribosyl pyrophosphate synthetase-associated protein 2, isoform CRA_a OS=Homo sapiens GN=PRPSAP2 PE=4	18	16	16	15	7	8	6	9	10	8	7	7	8	6	9	10	8	7	7	7	6	9	9	8	6	57.5	57.5	53.7	40.925	369	369;369;369;268;260;244;194;176;161;156;140;143;104;93;47;78;57;22	5.8	7	15	33	13	17	0	111.15	29.5	33.1	24.4
A0A024QYZ0;P60059	A0A024QYZ0;P60059	2;2	2;2	2;2	Protein transport protein Sec61 subunit gamma	SEC61G	tr|A0A024QYZ0|A0A024QYZ0_HUMAN Sec61 gamma subunit, isoform CRA_a OS=Homo sapiens GN=SEC61G PE=3 SV=1;sp|P60059|SC61G_HUMAN Protein transport protein Sec61 subunit gamma OS=Homo sapiens GN=SEC61G PE=1 SV=1	2	2	2	2	2	2	2	2	2	2	2	2	2	2	2	2	2	2	2	2	2	2	2	2	2	36.8	36.8	36.8	7.7412	68	68;68	5.28	7	3	14	14	1	0	18.159	36.8	36.8	36.8
A0A024QYZ6;O60645;Q69YP2;D6RB59;Q6ZNJ2;H0Y995;B2RE06;D6RBR9	A0A024QYZ6;O60645;Q69YP2;D6RB59	25;25;22;19;11;11;10;2	25;25;22;19;11;11;10;2	25;25;22;19;11;11;10;2	Exocyst complex component 3	EXOC3;DKFZp762K123	tr|A0A024QYZ6|A0A024QYZ6_HUMAN Exocyst complex component 3, isoform CRA_a OS=Homo sapiens GN=EXOC3 PE=4 SV=1;sp|O60645|EXOC3_HUMAN Exocyst complex component 3 OS=Homo sapiens GN=EXOC3 PE=1 SV=2;tr|Q69YP2|Q69YP2_HUMAN Putative uncharacterized protein DKFZp7	8	25	25	25	15	14	14	15	18	17	15	15	14	14	15	18	17	15	15	14	14	15	18	17	15	40	40	40	85.566	745	745;756;673;462;472;473;449;68	6.3	40	8	54	45	51	0	323.31	23.5	24.2	21.6
A0A0G2JR44;A0A024QYZ9;Q9P209	A0A0G2JR44;A0A024QYZ9;Q9P209	1;1;1	1;1;1	1;1;1	Centrosomal protein of 72 kDa	CEP72	tr|A0A0G2JR44|A0A0G2JR44_HUMAN Centrosomal protein of 72 kDa (Fragment) OS=Homo sapiens GN=CEP72 PE=1 SV=1;tr|A0A024QYZ9|A0A024QYZ9_HUMAN Centrosomal protein 72kDa, isoform CRA_b OS=Homo sapiens GN=CEP72 PE=4 SV=1;sp|Q9P209|CEP72_HUMAN Centrosomal protein	3	1	1	1	1	0	0	0	1	1	0	1	0	0	0	1	1	0	1	0	0	0	1	1	0	7.1	7.1	7.1	18.904	170	170;647;647	5			3			0.00061327	2.6451	7.1	0	0
O00182;A0A024QZ55;A0A024QZ02;B3KWW5;B4DJD7;Q6DKI2;Q3B8N2;J3KSY2;B4DKP4;J3KT17;J3QR96;B4DWP7;J3QSH0;J3QS92;J3KSV0;J3KSA0;K7EPS0;J3QRN8	O00182;A0A024QZ55;A0A024QZ02;B3KWW5;B4DJD7;Q6DKI2;Q3B8N2;J3KSY2	7;7;7;7;6;4;4;4;3;2;2;2;2;2;1;1;1;1	7;7;7;7;6;4;4;4;3;2;2;2;2;2;1;1;1;1	5;5;5;5;5;2;2;2;2;0;0;1;0;2;0;1;0;0	Galectin-9;Galectin;Galectin-9C;Galectin-9B	LGALS9;LGALS9C;LGALS9B	sp|O00182|LEG9_HUMAN Galectin-9 OS=Homo sapiens GN=LGALS9 PE=1 SV=2;tr|A0A024QZ55|A0A024QZ55_HUMAN Galectin OS=Homo sapiens GN=LGALS9 PE=4 SV=1;tr|A0A024QZ02|A0A024QZ02_HUMAN Galectin OS=Homo sapiens GN=LGALS9 PE=4 SV=1;tr|B3KWW5|B3KWW5_HUMAN Galectin OS=H	18	7	7	5	6	5	6	7	4	5	4	6	5	6	7	4	5	4	5	4	5	5	3	4	3	25.6	25.6	17.7	39.518	355	355;355;323;323;266;356;356;323;268;234;246;221;175;125;53;137;115;51	5.75	24	1	18	7	22	0	50.875	21.1	18.9	21.1
A0A024QZ03;O60826;B7ZAR0;B4DPB6;B4DLA4	A0A024QZ03;O60826;B7ZAR0;B4DPB6	23;23;20;19;9	23;23;20;19;9	23;23;20;19;9	Coiled-coil domain-containing protein 22	CCDC22	tr|A0A024QZ03|A0A024QZ03_HUMAN Coiled-coil domain containing 22, isoform CRA_a OS=Homo sapiens GN=CCDC22 PE=4 SV=1;sp|O60826|CCD22_HUMAN Coiled-coil domain-containing protein 22 OS=Homo sapiens GN=CCDC22 PE=1 SV=1;tr|B7ZAR0|B7ZAR0_HUMAN cDNA, FLJ79274, hig	5	23	23	23	13	13	13	16	19	17	16	13	13	13	16	19	17	16	13	13	13	16	19	17	16	50.6	50.6	50.6	70.755	627	627;627;580;580;355	5.95	35	16	29	35	38	0	312.37	31.3	30	31.6
A0A024QZ08;Q8IY31;J3QR43;J3QRC6;J3QRH2;A0A087X2B4;B7Z4S6;J3KRU2	A0A024QZ08;Q8IY31;J3QR43;J3QRC6;J3QRH2;A0A087X2B4;B7Z4S6	5;5;4;4;3;3;3;2	5;5;4;4;3;3;3;2	5;5;4;4;3;3;3;2	Intraflagellar transport protein 20 homolog	IFT20	tr|A0A024QZ08|A0A024QZ08_HUMAN Intraflagellar transport 20 homolog (Chlamydomonas), isoform CRA_c OS=Homo sapiens GN=IFT20 PE=4 SV=1;sp|Q8IY31|IFT20_HUMAN Intraflagellar transport protein 20 homolog OS=Homo sapiens GN=IFT20 PE=1 SV=1;tr|J3QR43|J3QR43_HUMAN	8	5	5	5	2	0	1	3	4	3	2	2	0	1	3	4	3	2	2	0	1	3	4	3	2	50.8	50.8	50.8	15.28	132	132;132;132;141;71;74;122;85	6	5	3	1	4	6	0	23.953	21.2	0	10.6
H7BZQ3;A0A087WXV6;A0A024QZ09;Q96G74	H7BZQ3;A0A087WXV6;A0A024QZ09;Q96G74	6;6;6;6	6;6;6;6	6;6;6;6	OTU domain-containing protein 5	OTUD5	tr|H7BZQ3|H7BZQ3_HUMAN OTU domain-containing protein 5 (Fragment) OS=Homo sapiens GN=OTUD5 PE=1 SV=1;tr|A0A087WXV6|A0A087WXV6_HUMAN OTU domain-containing protein 5 OS=Homo sapiens GN=OTUD5 PE=1 SV=1;tr|A0A024QZ09|A0A024QZ09_HUMAN OTU domain containing 5, i	4	6	6	6	0	0	3	0	4	4	0	0	0	3	0	4	4	0	0	0	3	0	4	4	0	16.2	16.2	16.2	48.893	444	444;542;571;571	4.25		7	3		2	0.00026103	4.1167	0	0	10.6
A0A024QZ44;A0A024QZ15;Q96NT5;B4DJ17	A0A024QZ44;A0A024QZ15;Q96NT5;B4DJ17	2;2;2;1	2;2;2;1	2;2;2;1	Proton-coupled folate transporter	HCP1;SLC46A1	tr|A0A024QZ44|A0A024QZ44_HUMAN Heme carrier protein 1, isoform CRA_b OS=Homo sapiens GN=HCP1 PE=4 SV=1;tr|A0A024QZ15|A0A024QZ15_HUMAN Heme carrier protein 1, isoform CRA_a OS=Homo sapiens GN=HCP1 PE=4 SV=1;sp|Q96NT5|PCFT_HUMAN Proton-coupled folate transpo	4	2	2	2	1	0	1	1	1	1	0	1	0	1	1	1	1	0	1	0	1	1	1	1	0	6	6	6	46.643	431	431;459;459;409	3	4				1	0.00026382	4.4979	2.8	0	2.8
A0A024QZ20;B4DI23;Q13164;C9JUK9;I3L0J8;S4R3I1;J3KT61	A0A024QZ20;B4DI23;Q13164;C9JUK9	5;5;5;3;2;1;1	5;5;5;3;2;1;1	5;5;5;3;2;1;1	Mitogen-activated protein kinase;Mitogen-activated protein kinase 7	MAPK7	tr|A0A024QZ20|A0A024QZ20_HUMAN Mitogen-activated protein kinase OS=Homo sapiens GN=MAPK7 PE=3 SV=1;tr|B4DI23|B4DI23_HUMAN Mitogen-activated protein kinase (Fragment) OS=Homo sapiens PE=2 SV=1;sp|Q13164|MK07_HUMAN Mitogen-activated protein kinase 7 OS=Homo	7	5	5	5	3	1	0	2	2	1	2	3	1	0	2	2	1	2	3	1	0	2	2	1	2	7.4	7.4	7.4	88.385	816	816;882;816;241;195;144;157	5.45	4		2	3	2	0.0002634	4.4433	4.5	1.6	0
B3KN29;A0A024QZ22;O60831;A6NP52	B3KN29;A0A024QZ22;O60831;A6NP52	2;2;2;1	2;2;2;1	1;1;1;1	PRA1 family protein 2	PRAF2	tr|B3KN29|B3KN29_HUMAN PRA1 family protein OS=Homo sapiens PE=2 SV=1;tr|A0A024QZ22|A0A024QZ22_HUMAN PRA1 family protein OS=Homo sapiens GN=PRAF2 PE=3 SV=1;sp|O60831|PRAF2_HUMAN PRA1 family protein 2 OS=Homo sapiens GN=PRAF2 PE=1 SV=1;tr|A6NP52|A6NP52_HUMAN	4	2	2	1	1	1	0	0	1	1	2	1	1	0	0	1	1	2	1	1	0	0	1	1	1	16.3	16.3	6.2	19.29	178	178;178;178;160	5.58	5		2	1	4	0.00037594	3.0501	6.2	6.2	0
B4DIA5;A0A024QZ23;P19532	B4DIA5;A0A024QZ23;P19532	1;1;1	1;1;1	1;1;1	Transcription factor E3	TFE3	tr|B4DIA5|B4DIA5_HUMAN cDNA FLJ59531, highly similar to Transcription factor E3 OS=Homo sapiens PE=2 SV=1;tr|A0A024QZ23|A0A024QZ23_HUMAN Transcription factor binding to IGHM enhancer 3, isoform CRA_a OS=Homo sapiens GN=TFE3 PE=4 SV=1;sp|P19532|TFE3_HUMAN T	3	1	1	1	0	0	0	0	1	0	0	0	0	0	0	1	0	0	0	0	0	0	1	0	0	3.4	3.4	3.4	50.629	470	470;575;575	1	1					0.0014316	2.1306	0	0	0
Q9UBN7;B4DZH6;A0A024QZ26;Q9NSW6;B4DZN1;B3KNA1;Q9NZS3;B3KVK5;B3KT76;B3KMC3;A6NDI8;E7EPS2;B4DJ18;H7C0Z9;C9J172;E7ER52;E7EP63;E9PEH1;Q9BRX7;B3KY98	Q9UBN7;B4DZH6;A0A024QZ26;Q9NSW6;B4DZN1;B3KNA1;Q9NZS3;B3KVK5;B3KT76	10;10;10;10;10;9;8;7;6;4;2;2;2;1;1;1;1;1;1;1	10;10;10;10;10;9;8;7;6;4;2;2;2;1;1;1;1;1;1;1	10;10;10;10;10;9;8;7;6;4;2;2;2;1;1;1;1;1;1;1	Histone deacetylase 6	HDAC6;DKFZp566E044	sp|Q9UBN7|HDAC6_HUMAN Histone deacetylase 6 OS=Homo sapiens GN=HDAC6 PE=1 SV=2;tr|B4DZH6|B4DZH6_HUMAN Histone deacetylase OS=Homo sapiens PE=2 SV=1;tr|A0A024QZ26|A0A024QZ26_HUMAN Histone deacetylase OS=Homo sapiens GN=HDAC6 PE=4 SV=1;tr|Q9NSW6|Q9NSW6_HUMAN	20	10	10	10	5	4	6	5	6	9	5	5	4	6	5	6	9	5	5	4	6	5	6	9	5	15.5	15.5	15.5	131.42	1215	1215;1229;1215;1209;1205;817;1066;863;876;726;210;269;296;84;142;171;167;161;146;578	3.98	12	12	24		5	0	74.738	6.4	5.4	8.1
A0A024QZ30;P31040;D6RFM5;B3KT34;A0A087X1I3;Q0QF12;B4DYN5;B3KYA5;B4DNB2;B7Z668;B7Z6J5	A0A024QZ30;P31040;D6RFM5;B3KT34;A0A087X1I3;Q0QF12;B4DYN5	34;34;32;28;28;26;23;15;4;1;1	34;34;32;28;28;26;23;15;4;1;1	29;29;27;23;23;21;18;13;4;1;1	Succinate dehydrogenase [ubiquinone] flavoprotein subunit, mitochondrial	SDHA	tr|A0A024QZ30|A0A024QZ30_HUMAN Succinate dehydrogenase [ubiquinone] flavoprotein subunit, mitochondrial OS=Homo sapiens GN=SDHA PE=3 SV=1;sp|P31040|SDHA_HUMAN Succinate dehydrogenase [ubiquinone] flavoprotein subunit, mitochondrial OS=Homo sapiens GN=SDHA	11	34	34	29	29	28	29	30	29	32	27	29	28	29	30	29	32	27	24	24	25	25	24	27	24	63.7	63.7	55.6	72.691	664	664;664;583;439;519;550;668;258;125;106;263	6.14	156	88	162	162	216	0	323.31	55.3	54.1	56
A0A024QZ31;A1KXE4	A0A024QZ31;A1KXE4	1;1	1;1	1;1	Myelin-associated neurite-outgrowth inhibitor	LOC130074;FAM168B	tr|A0A024QZ31|A0A024QZ31_HUMAN Uncharacterized protein OS=Homo sapiens GN=LOC130074 PE=4 SV=1;sp|A1KXE4|F168B_HUMAN Myelin-associated neurite-outgrowth inhibitor OS=Homo sapiens GN=FAM168B PE=1 SV=1	2	1	1	1	0	0	0	0	1	0	0	0	0	0	0	1	0	0	0	0	0	0	1	0	0	9.2	9.2	9.2	20.324	195	195;195	1	1					0.0096423	1.2455	0	0	0
A0A024QZ35;A0A0A0MSE9;B7WPA5;Q96CS7;A0A0A0MSI4;B4DJB7	A0A024QZ35;A0A0A0MSE9;B7WPA5;Q96CS7;A0A0A0MSI4;B4DJB7	3;3;3;3;2;2	3;3;3;3;2;2	3;3;3;3;2;2	Pleckstrin homology domain-containing family B member 2	PLEKHB2	tr|A0A024QZ35|A0A024QZ35_HUMAN Pleckstrin homology domain containing, family B (Evectins) member 2, isoform CRA_b OS=Homo sapiens GN=PLEKHB2 PE=4 SV=1;tr|A0A0A0MSE9|A0A0A0MSE9_HUMAN Pleckstrin homology domain-containing family B member 2 OS=Homo sapiens GN	6	3	3	3	3	1	3	2	1	1	2	3	1	3	2	1	1	2	3	1	3	2	1	1	2	16.2	16.2	16.2	24.736	222	222;236;309;222;171;174	2.38	7	4	1		1	0	15.458	16.2	7.2	16.2
J3QSE8;A0A024QZ45;Q9BX63;J3KS24	J3QSE8;A0A024QZ45;Q9BX63	7;7;7;1	7;7;7;1	7;7;7;1	Fanconi anemia group J protein	BRIP1	tr|J3QSE8|J3QSE8_HUMAN Fanconi anemia group J protein OS=Homo sapiens GN=BRIP1 PE=1 SV=1;tr|A0A024QZ45|A0A024QZ45_HUMAN BRCA1 interacting protein C-terminal helicase 1, isoform CRA_a OS=Homo sapiens GN=BRIP1 PE=4 SV=1;sp|Q9BX63|FANCJ_HUMAN Fanconi anemia g	4	7	7	7	0	1	0	0	4	3	2	0	1	0	0	4	3	2	0	1	0	0	4	3	2	9.8	9.8	9.8	112.47	994	994;1249;1249;69	5.55	3	2	2		4	0	10.401	0	1.4	0
A0A024QZ47;Q92624;K7ENN3;K7EN61;K7EIZ9	A0A024QZ47;Q92624	6;6;1;1;1	6;6;1;1;1	6;6;1;1;1	Amyloid protein-binding protein 2	APPBP2	tr|A0A024QZ47|A0A024QZ47_HUMAN Amyloid beta protein (Cytoplasmic tail) binding protein 2, isoform CRA_a OS=Homo sapiens GN=APPBP2 PE=4 SV=1;sp|Q92624|APBP2_HUMAN Amyloid protein-binding protein 2 OS=Homo sapiens GN=APPBP2 PE=1 SV=2	5	6	6	6	0	2	3	4	0	1	2	0	2	3	4	0	1	2	0	2	3	4	0	1	2	20.9	20.9	20.9	66.853	585	585;585;61;95;123	5.21		1	11	2		0.001784	2.0752	0	5.5	7
J3KMZ7;A0A024QZ48;Q9H0H0;B4DQZ5;J3KRH0	J3KMZ7;A0A024QZ48;Q9H0H0;B4DQZ5	21;21;21;20;3	21;21;21;20;3	21;21;21;20;3	Integrator complex subunit 2	INTS2	tr|J3KMZ7|J3KMZ7_HUMAN Integrator complex subunit 2 OS=Homo sapiens GN=INTS2 PE=1 SV=1;tr|A0A024QZ48|A0A024QZ48_HUMAN Integrator complex subunit 2, isoform CRA_a OS=Homo sapiens GN=INTS2 PE=4 SV=1;sp|Q9H0H0|INT2_HUMAN Integrator complex subunit 2 OS=Homo s	5	21	21	21	11	10	8	7	10	15	15	11	10	8	7	10	15	15	11	10	8	7	10	15	15	28.1	28.1	28.1	133.38	1196	1196;1196;1204;1196;79	6.69	3	17	32	23	28	0	121.96	12.9	11.8	9.9
A0A024QZ57;Q9UBY8;A0A1B0GU79;A0A0J9YXY6;A0A0J9YYK8;A0A1B0GVR1;A0A0J9YX19;A0A1B0GTJ5;A0A1B0GUR8;A0A0J9YWD2	A0A024QZ57;Q9UBY8;A0A1B0GU79;A0A0J9YXY6;A0A0J9YYK8;A0A1B0GVR1;A0A0J9YX19;A0A1B0GTJ5;A0A1B0GUR8;A0A0J9YWD2	2;2;1;1;1;1;1;1;1;1	2;2;1;1;1;1;1;1;1;1	2;2;1;1;1;1;1;1;1;1	Protein CLN8	CLN8	tr|A0A024QZ57|A0A024QZ57_HUMAN Ceroid-lipofuscinosis, neuronal 8 (Epilepsy, progressive with mental retardation), isoform CRA_a OS=Homo sapiens GN=CLN8 PE=4 SV=1;sp|Q9UBY8|CLN8_HUMAN Protein CLN8 OS=Homo sapiens GN=CLN8 PE=1 SV=3;tr|A0A1B0GU79|A0A1B0GU79_H	10	2	2	2	0	2	1	2	1	1	1	0	2	1	2	1	1	1	0	2	1	2	1	1	1	9.4	9.4	9.4	32.787	286	286;286;77;80;135;169;171;212;216;216	6.38		2	4	6	1	0	14.144	0	9.4	6.3
B4DUU9;F6SA91;A0A024QZ59;Q9BUZ4;A0A024QZ19;J9JIG0;A0A0C4DFM9;J3QS94;Q2KJU5;Q2KJU3;C9JJ10	B4DUU9;F6SA91;A0A024QZ59;Q9BUZ4;A0A024QZ19	5;5;5;5;4;2;2;1;1;1;1	5;5;5;5;4;2;2;1;1;1;1	5;5;5;5;4;2;2;1;1;1;1	TNF receptor-associated factor 4	TRAF4	tr|B4DUU9|B4DUU9_HUMAN cDNA FLJ60166, highly similar to TNF receptor-associated factor 4 OS=Homo sapiens PE=2 SV=1;tr|F6SA91|F6SA91_HUMAN TNF receptor-associated factor 4 OS=Homo sapiens GN=TRAF4 PE=1 SV=1;tr|A0A024QZ59|A0A024QZ59_HUMAN TNF receptor-associ	11	5	5	5	2	3	3	5	2	3	4	2	3	3	5	2	3	4	2	3	3	5	2	3	4	18.9	18.9	18.9	44.509	392	392;437;470;470;477;112;195;92;128;167;182	6.96	6	2	2	1	12	0	47.82	7.4	10.5	10.5
A0A024QZ62;Q14254;Q6FG43;J3QLD9;E7EMK3;Q9BTI6;K7EKW9	A0A024QZ62;Q14254;Q6FG43;J3QLD9;E7EMK3;Q9BTI6;K7EKW9	25;25;24;24;24;21;14	25;25;24;24;24;21;14	25;25;24;24;24;21;14	Flotillin-2	hCG_1998851;FLOT2	tr|A0A024QZ62|A0A024QZ62_HUMAN HCG1998851, isoform CRA_c OS=Homo sapiens GN=hCG_1998851 PE=4 SV=1;sp|Q14254|FLOT2_HUMAN Flotillin-2 OS=Homo sapiens GN=FLOT2 PE=1 SV=2;tr|Q6FG43|Q6FG43_HUMAN FLOT2 protein OS=Homo sapiens GN=FLOT2 PE=2 SV=1;tr|J3QLD9|J3QLD9_	7	25	25	25	12	14	15	16	16	23	19	12	14	15	16	16	23	19	12	14	15	16	16	23	19	58.2	58.2	58.2	47.064	428	428;428;379;428;483;385;249	5.74	54	29	48	58	51	0	192.95	33.4	36	40.4
A0A0D9SFK2;A0A024QZ63;Q92614;B4DYM1;B4DZ32;H0YEV9;B4DFN7;B3KVF8;Q9NYE8;A0A1B0GWJ6	A0A0D9SFK2;A0A024QZ63;Q92614;B4DYM1;B4DZ32	83;83;83;63;44;10;7;6;3;2	83;83;83;63;44;10;7;6;3;2	33;33;33;21;20;0;7;6;3;0	Unconventional myosin-XVIIIa	MYO18A;hCG_27198	tr|A0A0D9SFK2|A0A0D9SFK2_HUMAN Unconventional myosin-XVIIIa OS=Homo sapiens GN=MYO18A PE=1 SV=1;tr|A0A024QZ63|A0A024QZ63_HUMAN HCG27198, isoform CRA_c OS=Homo sapiens GN=hCG_27198 PE=3 SV=1;sp|Q92614|MY18A_HUMAN Unconventional myosin-XVIIIa OS=Homo sapiens	10	83	83	33	46	55	47	66	41	47	42	46	55	47	66	41	47	42	17	21	19	26	14	19	17	49.2	49.2	21.3	231.1	2038	2038;2039;2054;1642;935;197;320;285;191;340	5.69	129	87	100	75	155	0	323.31	26.4	34.2	28.1
A0A024QZ64;P09972;B7Z3K9;B7Z1N6;B7Z1Y2;A8MVZ9;B7Z3K7;B7Z1Z9;J3KSV6;J3QKP5;C9J8F3;K7EKH5;B7Z1L5;J3QKK1;B7Z1H6	A0A024QZ64;P09972;B7Z3K9;B7Z1N6;B7Z1Y2;A8MVZ9;B7Z3K7;B7Z1Z9;J3KSV6;J3QKP5	29;29;28;27;27;24;20;19;15;15;14;13;12;8;8	20;20;19;18;18;20;15;10;11;11;10;9;9;8;8	20;20;19;18;18;20;15;10;11;11;10;9;9;8;8	Fructose-bisphosphate aldolase;Fructose-bisphosphate aldolase C	ALDOC	tr|A0A024QZ64|A0A024QZ64_HUMAN Fructose-bisphosphate aldolase OS=Homo sapiens GN=ALDOC PE=3 SV=1;sp|P09972|ALDOC_HUMAN Fructose-bisphosphate aldolase C OS=Homo sapiens GN=ALDOC PE=1 SV=2;tr|B7Z3K9|B7Z3K9_HUMAN Fructose-bisphosphate aldolase OS=Homo sapiens	15	29	20	20	23	25	18	27	20	20	17	17	19	13	19	15	15	12	17	19	13	19	15	15	12	82.4	66.8	66.8	39.455	364	364;364;451;325;345;336;287;261;175;180;149;135;206;122;130	5.28	150	30	63	43	112	0	323.31	67.9	80.2	56
A0A024QZ68;Q9BZG1;C9JY26;C9JBG0;Q96PJ7;Q6NXT3;E7ES60;B4DNC0;V9GY61;K7EJW7;K7EIF2;J3QLC6;H7C0Y7	A0A024QZ68;Q9BZG1;C9JY26;C9JBG0;Q96PJ7;Q6NXT3;E7ES60;B4DNC0	6;6;5;4;4;4;4;4;1;1;1;1;1	6;6;5;4;4;4;4;4;1;1;1;1;1	6;6;5;4;4;4;4;4;1;1;1;1;1	Ras-related protein Rab-34	RAB34	tr|A0A024QZ68|A0A024QZ68_HUMAN RAB34, member RAS oncogene family, isoform CRA_b OS=Homo sapiens GN=RAB34 PE=4 SV=1;sp|Q9BZG1|RAB34_HUMAN Ras-related protein Rab-34 OS=Homo sapiens GN=RAB34 PE=1 SV=1;tr|C9JY26|C9JY26_HUMAN Ras-related protein Rab-34, isofor	13	6	6	6	1	1	1	4	2	4	1	1	1	1	4	2	4	1	1	1	1	4	2	4	1	24.3	24.3	24.3	29.044	259	259;259;258;210;211;259;268;274;48;51;149;156;171	6.61	4	1	1	8	4	0.00013941	6.5534	5	5	5
A0A024QZ70;Q7L7X3;J3QS76;F5H5C7	A0A024QZ70;Q7L7X3	20;20;2;1	17;17;2;0	16;16;1;0	Serine/threonine-protein kinase TAO1	TAOK1	tr|A0A024QZ70|A0A024QZ70_HUMAN TAO kinase 1, isoform CRA_a OS=Homo sapiens GN=TAOK1 PE=4 SV=1;sp|Q7L7X3|TAOK1_HUMAN Serine/threonine-protein kinase TAO1 OS=Homo sapiens GN=TAOK1 PE=1 SV=1	4	20	17	16	11	9	10	10	13	14	13	8	7	8	8	11	11	11	7	6	7	7	10	10	10	24	21	19.6	116.07	1001	1001;1001;79;38	6.57	21	9	8	14	34	0	65.028	12.3	10.5	11.3
Q59H82;A0A024QZ73;A0A024QZ72;Q13029;B4DU02;B4DEP3	Q59H82;A0A024QZ73;A0A024QZ72;Q13029;B4DU02;B4DEP3	8;8;8;8;6;6	8;8;8;8;6;6	8;8;8;8;6;6	PR domain zinc finger protein 2	PRDM2	tr|Q59H82|Q59H82_HUMAN PR-domain zinc finger protein 2 variant (Fragment) OS=Homo sapiens PE=2 SV=1;tr|A0A024QZ73|A0A024QZ73_HUMAN PR domain containing 2, with ZNF domain, isoform CRA_a OS=Homo sapiens GN=PRDM2 PE=4 SV=1;tr|A0A024QZ72|A0A024QZ72_HUMAN PR d	6	8	8	8	0	1	1	1	3	5	3	0	1	1	1	3	5	3	0	1	1	1	3	5	3	8	8	8	172.6	1576	1576;1683;1719;1718;1078;1213	6.64	1	1	5	4	3	0	12.53	0	1	1.2
A0A024QZ75;Q9UHV7;J3QRB7;Q9P0Q5	A0A024QZ75;Q9UHV7	21;21;4;2	21;21;4;2	21;21;4;2	Mediator of RNA polymerase II transcription subunit 13	THRAP1;MED13	tr|A0A024QZ75|A0A024QZ75_HUMAN Thyroid hormone receptor associated protein 1, isoform CRA_b OS=Homo sapiens GN=THRAP1 PE=4 SV=1;sp|Q9UHV7|MED13_HUMAN Mediator of RNA polymerase II transcription subunit 13 OS=Homo sapiens GN=MED13 PE=1 SV=3	4	21	21	21	6	4	3	5	14	14	12	6	4	3	5	14	14	12	6	4	3	5	14	14	12	14.5	14.5	14.5	239.29	2174	2174;2174;327;180	6.77	9	3	23	32	16	0	78.239	3.6	2.2	1.8
A0A024QZ77;Q96C19;H0Y4Y4;Q53SA2;Q7Z2R5;B4DEE0;A0A087X1Z2;A0A024R493;Q59EU6;Q9BUP0;C9JTV4;Q8WYH2	A0A024QZ77;Q96C19	14;14;6;2;2;2;2;2;2;2;1;1	14;14;6;2;2;2;2;2;2;2;1;1	14;14;6;2;2;2;2;2;2;2;1;1	EF-hand domain-containing protein D2	EFHD2	tr|A0A024QZ77|A0A024QZ77_HUMAN EF-hand domain family, member D2, isoform CRA_a OS=Homo sapiens GN=EFHD2 PE=2 SV=1;sp|Q96C19|EFHD2_HUMAN EF-hand domain-containing protein D2 OS=Homo sapiens GN=EFHD2 PE=1 SV=1	12	14	14	14	10	9	11	11	13	11	8	10	9	11	11	13	11	8	10	9	11	11	13	11	8	69.2	69.2	69.2	26.697	240	240;240;179;138;142;142;142;239;265;239;81;127	5.76	53	24	28	31	56	0	323.31	41.7	38.8	42.9
A0A024QZ78;Q9BSE5	A0A024QZ78;Q9BSE5	10;10	10;10	10;10	Agmatinase, mitochondrial	AGMAT	tr|A0A024QZ78|A0A024QZ78_HUMAN Agmatine ureohydrolase (Agmatinase), isoform CRA_a OS=Homo sapiens GN=AGMAT PE=3 SV=1;sp|Q9BSE5|SPEB_HUMAN Agmatinase, mitochondrial OS=Homo sapiens GN=AGMAT PE=1 SV=2	2	10	10	10	7	6	5	9	6	3	6	7	6	5	9	6	3	6	7	6	5	9	6	3	6	39.8	39.8	39.8	37.66	352	352;352	6.07	15	4	10	15	15	0	52.611	27.3	25.3	20.2
Q53FE5;A0A024QZ81;Q9NVZ3;B4DUR7;F6SKB8;D6RAN6;D6RB24;H0Y970	Q53FE5;A0A024QZ81;Q9NVZ3;B4DUR7;F6SKB8	7;7;7;6;6;3;3;1	7;7;7;6;6;3;3;1	6;6;6;5;5;3;2;1	Adaptin ear-binding coat-associated protein 2	NECAP2	tr|Q53FE5|Q53FE5_HUMAN Putative uncharacterized protein (Fragment) OS=Homo sapiens PE=2 SV=1;tr|A0A024QZ81|A0A024QZ81_HUMAN NECAP endocytosis associated 2, isoform CRA_c OS=Homo sapiens GN=NECAP2 PE=4 SV=1;sp|Q9NVZ3|NECP2_HUMAN Adaptin ear-binding coat-ass	8	7	7	6	4	5	3	5	4	4	5	4	5	3	5	4	4	5	4	4	3	5	4	4	5	44.5	44.5	39.9	28.342	263	263;263;263;185;194;101;202;63	4.77	3	17	6	8	5	0	71.994	24	28.5	18.3
Q6PIW8;A0A024QZ89;A0A0A0MS45;J3KNI1;Q9H9E3;Q8N8L9;A2VCL3;B4DDL2;H3BMV9;J3KRB5;H3BSD2;E9PRT5;H3BQB2;J3QLW1	Q6PIW8;A0A024QZ89;A0A0A0MS45;J3KNI1;Q9H9E3;Q8N8L9;A2VCL3	32;32;31;31;31;27;23;12;7;6;5;3;3;2	32;32;31;31;31;27;23;12;7;6;5;3;3;2	32;32;31;31;31;27;23;12;7;6;5;3;3;2	Conserved oligomeric Golgi complex subunit 4	COG4	tr|Q6PIW8|Q6PIW8_HUMAN COG4 protein (Fragment) OS=Homo sapiens GN=COG4 PE=2 SV=1;tr|A0A024QZ89|A0A024QZ89_HUMAN Component of oligomeric golgi complex 4, isoform CRA_d OS=Homo sapiens GN=COG4 PE=4 SV=1;tr|A0A0A0MS45|A0A0A0MS45_HUMAN Conserved oligomeric Gol	14	32	32	32	14	14	16	16	17	23	12	14	14	16	16	17	23	12	14	14	16	16	17	23	12	44.3	44.3	44.3	86.646	763	763;789;768;789;785;695;438;447;193;157;130;100;143;72	5.54	48	22	28	31	43	0	186.56	20.7	22.3	24.8
Q6UX06;A0A024QZ95;B4DV64	Q6UX06;A0A024QZ95;B4DV64	6;6;4	6;6;4	6;6;4	Olfactomedin-4	OLFM4	sp|Q6UX06|OLFM4_HUMAN Olfactomedin-4 OS=Homo sapiens GN=OLFM4 PE=1 SV=1;tr|A0A024QZ95|A0A024QZ95_HUMAN Olfactomedin 4, isoform CRA_a OS=Homo sapiens GN=OLFM4 PE=4 SV=1;tr|B4DV64|B4DV64_HUMAN cDNA FLJ61420, highly similar to Homo sapiens olfactomedin 4 (OLF	3	6	6	6	5	4	2	2	0	0	0	5	4	2	2	0	0	0	5	4	2	2	0	0	0	15.5	15.5	15.5	57.279	510	510;510;367	5.93	2	3	3	2	4	0	9.9736	13.3	10.8	5.1
A0A024QZ97;Q9NW97	A0A024QZ97;Q9NW97	3;3	3;3	3;3	Transmembrane protein 51	TMEM51	tr|A0A024QZ97|A0A024QZ97_HUMAN Transmembrane protein 51, isoform CRA_b OS=Homo sapiens GN=TMEM51 PE=4 SV=1;sp|Q9NW97|TMM51_HUMAN Transmembrane protein 51 OS=Homo sapiens GN=TMEM51 PE=1 SV=1	2	3	3	3	0	0	1	1	2	2	0	0	0	1	1	2	2	0	0	0	1	1	2	2	0	21.3	21.3	21.3	27.759	253	253;253	1.67	2	4				0	59.296	0	0	5.1
A0A024QZA7;Q9BRQ5;H3BT51;H3BTK7;B4DPC5;H3BTY7	A0A024QZA7;Q9BRQ5;H3BT51;H3BTK7;B4DPC5;H3BTY7	2;2;1;1;1;1	2;2;1;1;1;1	2;2;1;1;1;1	Protein orai-3	MGC13024;ORAI3	tr|A0A024QZA7|A0A024QZA7_HUMAN Uncharacterized protein OS=Homo sapiens GN=MGC13024 PE=4 SV=1;sp|Q9BRQ5|ORAI3_HUMAN Protein orai-3 OS=Homo sapiens GN=ORAI3 PE=1 SV=2;tr|H3BT51|H3BT51_HUMAN Protein orai-3 OS=Homo sapiens GN=ORAI3 PE=1 SV=1;tr|H3BTK7|H3BTK7_H	6	2	2	2	2	1	1	1	0	1	0	2	1	1	1	0	1	0	2	1	1	1	0	1	0	8.1	8.1	8.1	31.499	295	295;295;77;98;273;280	9.71				3	4	0.0024677	1.8892	8.1	4.7	3.4
A0A024QZA8;P29317;B4DL04;Q96HF4	A0A024QZA8;P29317;B4DL04	37;37;28;15	37;37;28;15	35;35;26;13	Receptor protein-tyrosine kinase;Ephrin type-A receptor 2	EPHA2	tr|A0A024QZA8|A0A024QZA8_HUMAN EPH receptor A2, isoform CRA_a OS=Homo sapiens GN=EPHA2 PE=3 SV=1;sp|P29317|EPHA2_HUMAN Ephrin type-A receptor 2 OS=Homo sapiens GN=EPHA2 PE=1 SV=2;tr|B4DL04|B4DL04_HUMAN cDNA FLJ51229, highly similar to Ephrin type-A recepto	4	37	37	35	25	24	27	27	26	28	29	25	24	27	27	26	28	29	23	22	25	25	24	27	27	52.2	52.2	50.2	108.27	976	976;976;654;253	5.48	84	69	106	56	95	0	323.31	34.1	34.6	37.7
A0A024QZA9;O14874;H3BTL2;H3BS02;B4DGN9;H3BNP3;H3BQP2;H3BUV3	A0A024QZA9;O14874;H3BTL2;H3BS02;B4DGN9	7;7;6;5;5;3;1;1	7;7;6;5;5;3;1;1	7;7;6;5;5;3;1;1	[3-methyl-2-oxobutanoate dehydrogenase [lipoamide]] kinase, mitochondrial	BCKDK	tr|A0A024QZA9|A0A024QZA9_HUMAN Branched chain ketoacid dehydrogenase kinase, isoform CRA_b OS=Homo sapiens GN=BCKDK PE=4 SV=1;sp|O14874|BCKD_HUMAN [3-methyl-2-oxobutanoate dehydrogenase [lipoamide]] kinase, mitochondrial OS=Homo sapiens GN=BCKDK PE=1 SV=2;	8	7	7	7	3	4	4	4	5	6	6	3	4	4	4	5	6	6	3	4	4	4	5	6	6	27.4	27.4	27.4	46.36	412	412;412;216;217;273;88;60;146	5.52	19	4	11	14	13	0	66.562	12.6	14.8	14.8
Q6P3S6;A0A024QZB0;X6RKU3	Q6P3S6;A0A024QZB0;X6RKU3	2;2;1	2;2;1	2;2;1	F-box only protein 42	FBXO42	sp|Q6P3S6|FBX42_HUMAN F-box only protein 42 OS=Homo sapiens GN=FBXO42 PE=1 SV=1;tr|A0A024QZB0|A0A024QZB0_HUMAN F-box protein 42, isoform CRA_a OS=Homo sapiens GN=FBXO42 PE=4 SV=1;tr|X6RKU3|X6RKU3_HUMAN F-box only protein 42 (Fragment) OS=Homo sapiens GN=FB	3	2	2	2	0	0	1	0	2	1	1	0	0	1	0	2	1	1	0	0	1	0	2	1	1	4.2	4.2	4.2	77.838	717	717;717;298	5			5			0.0010842	2.3083	0	0	1.7
O15047;A0A024QZB1;Q32NE8	O15047;A0A024QZB1	15;15;2	15;15;2	14;14;2	Histone-lysine N-methyltransferase SETD1A;Histone-lysine N-methyltransferase	SETD1A;hCG_1998636	sp|O15047|SET1A_HUMAN Histone-lysine N-methyltransferase SETD1A OS=Homo sapiens GN=SETD1A PE=1 SV=3;tr|A0A024QZB1|A0A024QZB1_HUMAN HCG1998636, isoform CRA_a OS=Homo sapiens GN=hCG_1998636 PE=4 SV=1	3	15	15	14	4	3	5	2	11	11	7	4	3	5	2	11	11	7	3	3	4	2	10	10	6	11.7	11.7	11	186.03	1707	1707;1010;108	5	15	7	9	11	8	0	28.165	2.7	2.3	3.6
A0A024QZB4;P50225;H3BRY5;P50226;Q59GG0;E9PKW4;H3BQX5;Q9UMT9;E9PKR8;E9PM76	A0A024QZB4;P50225;H3BRY5;P50226;Q59GG0;E9PKW4	15;14;12;10;9;8;6;5;5;3	7;6;6;4;3;2;4;0;4;2	7;6;6;4;3;2;4;0;4;2	Sulfotransferase;Sulfotransferase 1A1;Sulfotransferase 1A2	hCG_1993905;SULT1A1;SULT1A2	tr|A0A024QZB4|A0A024QZB4_HUMAN Sulfotransferase OS=Homo sapiens GN=hCG_1993905 PE=3 SV=1;sp|P50225|ST1A1_HUMAN Sulfotransferase 1A1 OS=Homo sapiens GN=SULT1A1 PE=1 SV=3;tr|H3BRY5|H3BRY5_HUMAN Sulfotransferase (Fragment) OS=Homo sapiens GN=SULT1A1 PE=1 SV=1	10	15	7	7	12	11	11	12	6	4	3	4	4	5	6	2	2	1	4	4	5	6	2	2	1	55.6	35.9	35.9	34.197	295	295;295;281;295;247;262;169;42;192;221	5.29	4	7	22	15	1	0	38.411	41.4	38.6	43.7
A0A024QZB5;Q9BWN1;Q96D88;H3BND2;A0A024QZF0;H3BQL8	A0A024QZB5;Q9BWN1;Q96D88;H3BND2;A0A024QZF0	6;6;4;3;3;2	5;5;3;3;2;2	5;5;3;3;2;2	Proline-rich protein 14	MGC3121;PRR14	tr|A0A024QZB5|A0A024QZB5_HUMAN Uncharacterized protein OS=Homo sapiens GN=MGC3121 PE=4 SV=1;sp|Q9BWN1|PRR14_HUMAN Proline-rich protein 14 OS=Homo sapiens GN=PRR14 PE=1 SV=1;tr|Q96D88|Q96D88_HUMAN PRR14 protein (Fragment) OS=Homo sapiens GN=PRR14 PE=2 SV=1;	6	6	5	5	2	2	2	1	3	5	2	2	2	1	1	3	4	2	2	2	1	1	3	4	2	16.1	14.2	14.2	64.328	585	585;585;558;242;430;104	4.6	6	2	3		4	0.00026015	4.0109	3.8	3.8	3.9
Q13286;Q9UBD8;A0A1B0GWD3;A0A0A0MRC7;A0A1B0GV71;B4DIA8;A0A1B0GW34;A0A0D9SFH9;Q5XFT9;H3BNK7;A0A024QZB8;H3BR00;O95090;Q9UP10;A0A0D9SF04;B4DFF3;A8JYI9;Q9UBH5;A8JYI8;Q2TA70;O95086;H3BR84;O95085;Q9UP05;A0A1B0GV41;B4DXV0;H3BPL0;A0A1B0GUU4;H3BQ48;A0A1B0GWH8	Q13286;Q9UBD8;A0A1B0GWD3;A0A0A0MRC7;A0A1B0GV71;B4DIA8;A0A1B0GW34;A0A0D9SFH9;Q5XFT9;H3BNK7;A0A024QZB8;H3BR00;O95090;Q9UP10;A0A0D9SF04;B4DFF3;A8JYI9;Q9UBH5;A8JYI8;Q2TA70;O95086;H3BR84;O95085;Q9UP05;A0A1B0GV41;B4DXV0;H3BPL0;A0A1B0GUU4;H3BQ48;A0A1B0GWH8	2;2;2;2;2;2;2;2;2;2;2;2;1;1;1;1;1;1;1;1;1;1;1;1;1;1;1;1;1;1	2;2;2;2;2;2;2;2;2;2;2;2;1;1;1;1;1;1;1;1;1;1;1;1;1;1;1;1;1;1	2;2;2;2;2;2;2;2;2;2;2;2;1;1;1;1;1;1;1;1;1;1;1;1;1;1;1;1;1;1	Battenin	CLN3	sp|Q13286|CLN3_HUMAN Battenin OS=Homo sapiens GN=CLN3 PE=1 SV=1;tr|Q9UBD8|Q9UBD8_HUMAN Battenin OS=Homo sapiens GN=CLN3 PE=1 SV=1;tr|A0A1B0GWD3|A0A1B0GWD3_HUMAN Battenin OS=Homo sapiens PE=1 SV=1;tr|A0A0A0MRC7|A0A0A0MRC7_HUMAN Battenin OS=Homo sapiens GN=C	30	2	2	2	1	1	2	2	0	2	0	1	1	2	2	0	2	0	1	1	2	2	0	2	0	6.2	6.2	6.2	47.622	438	438;181;399;390;370;367;363;341;316;228;438;155;167;131;82;384;86;105;111;360;336;176;320;139;269;267;74;182;176;52	5.9			7	3		0.00038256	3.45	3.4	3.4	6.2
A0A087WVT1;A0A024QZB9;Q96MX3;I3L4C4;B3KN61;A0A024R3M3;A0A0A0MS50;Q9Y5A5;B2ZWH0;E9PQ92;B9EG95;Q6ZND3;H9KV89;B7ZAB8;A0A0A6YYI6;A0A087WXA8;B3KUX2;B3KV76;B4DH87;O95779;Q96F93;B4E2H9;R4GMT1;Q9NPC7;A0A087X254;A8K6R9;Q8NCC0;E9PJ50;Q2M218;O95125;Q8N8J6;P0CG31;Q96RE9;Q9Y4S0;Q9UC07;Q7Z3I7;O95780;Q13360;Q9UC06;Q96N95;P52743;Q6ZT77;Q9HBT7	A0A087WVT1;A0A024QZB9;Q96MX3	3;3;3;1;1;1;1;1;1;1;1;1;1;1;1;1;1;1;1;1;1;1;1;1;1;1;1;1;1;1;1;1;1;1;1;1;1;1;1;1;1;1;1	2;2;2;0;0;0;0;0;0;0;0;0;0;0;0;0;0;0;0;0;0;0;0;0;0;0;0;0;0;0;0;0;0;0;0;0;0;0;0;0;0;0;0	2;2;2;0;0;0;0;0;0;0;0;0;0;0;0;0;0;0;0;0;0;0;0;0;0;0;0;0;0;0;0;0;0;0;0;0;0;0;0;0;0;0;0	Zinc finger protein 48	ZNF48;ZNF553	tr|A0A087WVT1|A0A087WVT1_HUMAN Zinc finger protein 48 OS=Homo sapiens GN=ZNF48 PE=1 SV=1;tr|A0A024QZB9|A0A024QZB9_HUMAN Zinc finger protein 553, isoform CRA_a OS=Homo sapiens GN=ZNF553 PE=4 SV=1;sp|Q96MX3|ZNF48_HUMAN Zinc finger protein 48 OS=Homo sapiens	43	3	2	2	1	2	1	1	2	2	2	0	1	0	0	1	1	1	0	1	0	0	1	1	1	13.7	8.3	8.3	53.987	495	495;619;618;115;648;648;604;547;533;143;504;667;736;474;481;643;466;446;736;445;373;496;238;610;740;742;167;147;657;648;731;522;604;232;566;529;498;481;446;335;207;177;754	8.43			2	2	3	0.0083587	1.329	5.5	7.7	5.5
A0A024QZC1;O95400;A0A0S2Z5J7;Q5QTR6	A0A024QZC1;O95400;A0A0S2Z5J7;Q5QTR6	8;8;5;4	8;8;5;4	8;8;5;4	CD2 antigen cytoplasmic tail-binding protein 2	CD2BP2	tr|A0A024QZC1|A0A024QZC1_HUMAN CD2 antigen (Cytoplasmic tail) binding protein 2, isoform CRA_a OS=Homo sapiens GN=CD2BP2 PE=2 SV=1;sp|O95400|CD2B2_HUMAN CD2 antigen cytoplasmic tail-binding protein 2 OS=Homo sapiens GN=CD2BP2 PE=1 SV=1;tr|A0A0S2Z5J7|A0A0S2	4	8	8	8	2	2	3	2	4	3	4	2	2	3	2	4	3	4	2	2	3	2	4	3	4	41.1	41.1	41.1	37.646	341	341;341;99;190	2.39	9	10	3		1	0	29.619	11.1	11.1	12.9
A0A024QZD1;J3QQ67;Q07020;Q0QEW2;G3V203;H0YHA7;F8VUA6;F8VYV2;B4DDY5;A0A075B7A0;F8VXR6	A0A024QZD1;J3QQ67;Q07020;Q0QEW2;G3V203;H0YHA7;F8VUA6;F8VYV2;B4DDY5;A0A075B7A0	8;8;8;7;7;7;6;6;4;4;1	8;8;8;7;7;7;6;6;4;4;1	8;8;8;7;7;7;6;6;4;4;1	60S ribosomal protein L18	RPL18	tr|A0A024QZD1|A0A024QZD1_HUMAN Ribosomal protein L18, isoform CRA_c OS=Homo sapiens GN=RPL18 PE=4 SV=1;tr|J3QQ67|J3QQ67_HUMAN 60S ribosomal protein L18 (Fragment) OS=Homo sapiens GN=RPL18 PE=1 SV=1;sp|Q07020|RL18_HUMAN 60S ribosomal protein L18 OS=Homo sap	11	8	8	8	8	8	8	8	8	8	8	8	8	8	8	8	8	8	8	8	8	8	8	8	8	42	42	42	21.634	188	188;190;188;164;164;167;130;133;137;138;84	4.95	64	16	44	34	32	0	178.43	42	42	42
A0A024QZD5;P08621;A8KAQ5;M0QYR1;B3KPV0;M0QX04;Q9UFS1	A0A024QZD5;P08621;A8KAQ5;M0QYR1	19;19;18;10;5;2;1	19;19;18;10;5;2;1	19;19;18;10;5;2;1	U1 small nuclear ribonucleoprotein 70 kDa	SNRP70;SNRNP70	tr|A0A024QZD5|A0A024QZD5_HUMAN Small nuclear ribonucleoprotein 70kDa polypeptide (RNP antigen), isoform CRA_b OS=Homo sapiens GN=SNRP70 PE=4 SV=1;sp|P08621|RU17_HUMAN U1 small nuclear ribonucleoprotein 70 kDa OS=Homo sapiens GN=SNRNP70 PE=1 SV=2;tr|A8KAQ5|	7	19	19	19	17	16	17	14	17	19	16	17	16	17	14	17	19	16	17	16	17	14	17	19	16	42.8	42.8	42.8	51.556	437	437;437;437;94;341;33;122	5.89	78	25	52	52	81	0	323.31	31.4	32.7	38
B2RDP4;A8K1I4;A0A024QZD9;Q96K58	B2RDP4;A8K1I4;A0A024QZD9;Q96K58	3;3;3;3	3;3;3;3	3;3;3;3	Zinc finger protein 668	ZNF668	tr|B2RDP4|B2RDP4_HUMAN cDNA, FLJ96706 OS=Homo sapiens PE=2 SV=1;tr|A8K1I4|A8K1I4_HUMAN cDNA FLJ78426 OS=Homo sapiens PE=2 SV=1;tr|A0A024QZD9|A0A024QZD9_HUMAN Zinc finger protein 668, isoform CRA_a OS=Homo sapiens GN=ZNF668 PE=4 SV=1;sp|Q96K58|ZN668_HUMAN Z	4	3	3	3	1	0	1	1	1	3	1	1	0	1	1	1	3	1	1	0	1	1	1	3	1	10.2	10.2	10.2	67.932	619	619;619;619;619	6.88		2	1	3	2	0.00013908	6.4044	1.5	0	1.5
Q9H7E2;A0A024QZE0;B1AMN9	Q9H7E2;A0A024QZE0;B1AMN9	2;2;1	2;2;1	2;2;1	Tudor domain-containing protein 3	TDRD3	sp|Q9H7E2|TDRD3_HUMAN Tudor domain-containing protein 3 OS=Homo sapiens GN=TDRD3 PE=1 SV=1;tr|A0A024QZE0|A0A024QZE0_HUMAN Tudor domain containing 3, isoform CRA_a OS=Homo sapiens GN=TDRD3 PE=4 SV=1;tr|B1AMN9|B1AMN9_HUMAN Tudor domain-containing protein 3 (	3	2	2	2	1	1	1	2	2	1	1	1	1	1	2	2	1	1	1	1	1	2	2	1	1	4.6	4.6	4.6	73.184	651	651;651;129	6.42	1		5	5	1	0.00013441	5.1071	1.8	1.8	1.8
Q14653;A0A024QZE1;E2GIM5;M0QYT9;Q96GL3;M0QZB7;M0QZB8;M0R205;E2GIM7;M0R0X9;M0QXC8;E2GIM9;M0R0R8;E2GIM8;M0R3C2;E2GIM6;M0QX56;M0R007;M0QYX3;M0R3E9	Q14653;A0A024QZE1;E2GIM5;M0QYT9;Q96GL3;M0QZB7;M0QZB8;M0R205;E2GIM7;M0R0X9;M0QXC8;E2GIM9	7;7;7;6;6;6;6;6;6;4;4;4;3;3;3;2;2;1;1;1	7;7;7;6;6;6;6;6;6;4;4;4;3;3;3;2;2;1;1;1	7;7;7;6;6;6;6;6;6;4;4;4;3;3;3;2;2;1;1;1	Interferon regulatory factor 3	IRF3	sp|Q14653|IRF3_HUMAN Interferon regulatory factor 3 OS=Homo sapiens GN=IRF3 PE=1 SV=1;tr|A0A024QZE1|A0A024QZE1_HUMAN Interferon regulatory factor 3, isoform CRA_a OS=Homo sapiens GN=IRF3 PE=3 SV=1;tr|E2GIM5|E2GIM5_HUMAN Interferon regulatory factor 3a OS=H	20	7	7	7	2	2	3	3	4	2	2	2	2	3	3	4	2	2	2	2	3	3	4	2	2	21.5	21.5	21.5	47.219	427	427;427;392;281;452;408;329;287;281;105;119;300;84;154;264;154;135;102;190;153	4.39	8	1	9	3	2	0	63.197	10.1	10.1	12.2
H3BSM7;A0A024QZE6;Q96GQ5;B4E381;H3BR29;B4DKB6;H3BTA0;H3BS97;B4DJP2;I3L2V0	H3BSM7;A0A024QZE6;Q96GQ5;B4E381;H3BR29	9;9;9;8;8;3;2;2;2;1	9;9;9;8;8;3;2;2;2;1	9;9;9;8;8;3;2;2;2;1	RUS1 family protein C16orf58	C16orf58	tr|H3BSM7|H3BSM7_HUMAN RUS1 family protein C16orf58 OS=Homo sapiens GN=C16orf58 PE=1 SV=1;tr|A0A024QZE6|A0A024QZE6_HUMAN Chromosome 16 open reading frame 58, isoform CRA_a OS=Homo sapiens GN=C16orf58 PE=4 SV=1;sp|Q96GQ5|RUS1_HUMAN RUS1 family protein C16or	10	9	9	9	3	5	3	4	5	4	5	3	5	3	4	5	4	5	3	5	3	4	5	4	5	26.6	26.6	26.6	50.783	466	466;468;468;422;423;156;135;140;194;82	5.66	11	7	3	4	13	0	80.999	8.8	14.4	8.4
A0A024QZE9;Q9NWS0;M0QYA2;M0R3A4;M0QYF4;M0QXD5;M0R2P8;M0R028;M0R3A8;M0QZM3;M0R0J2;M0QZ61;M0QZZ1;M0R1R3	A0A024QZE9;Q9NWS0;M0QYA2;M0R3A4;M0QYF4	11;10;8;7;6;5;4;3;3;3;2;1;1;1	11;10;8;7;6;5;4;3;3;3;2;1;1;1	11;10;8;7;6;5;4;3;3;3;2;1;1;1	PIH1 domain-containing protein 1	FLJ20643;PIH1D1	tr|A0A024QZE9|A0A024QZE9_HUMAN Uncharacterized protein OS=Homo sapiens GN=FLJ20643 PE=4 SV=1;sp|Q9NWS0|PIHD1_HUMAN PIH1 domain-containing protein 1 OS=Homo sapiens GN=PIH1D1 PE=1 SV=1;tr|M0QYA2|M0QYA2_HUMAN PIH1 domain-containing protein 1 (Fragment) OS=Ho	14	11	11	11	7	7	4	8	8	9	7	7	7	4	8	8	9	7	7	7	4	8	8	9	7	55.5	55.5	55.5	32.431	290	290;290;273;183;164;236;114;87;115;129;82;54;55;95	5.66	9	18	12	13	16	0	244.58	29.3	33.1	13.8
A0A024QZF1;P37198;M0QXN5;M0QX10;M0QYY0;M0QX13;M0QZL5;M0R1S1;M0QX64;M0R302;Q8WYU3	A0A024QZF1;P37198;M0QXN5	12;12;10;1;1;1;1;1;1;1;1	12;12;10;1;1;1;1;1;1;1;1	12;12;10;1;1;1;1;1;1;1;1	Nuclear pore glycoprotein p62	hCG_19665;NUP62	tr|A0A024QZF1|A0A024QZF1_HUMAN HCG19665, isoform CRA_a OS=Homo sapiens GN=hCG_19665 PE=4 SV=1;sp|P37198|NUP62_HUMAN Nuclear pore glycoprotein p62 OS=Homo sapiens GN=NUP62 PE=1 SV=3;tr|M0QXN5|M0QXN5_HUMAN Nuclear pore glycoprotein p62 OS=Homo sapiens GN=NUP	11	12	12	12	9	9	9	10	9	11	11	9	9	9	10	9	11	11	9	9	9	10	9	11	11	28	28	28	53.254	522	522;522;446;23;36;75;99;100;134;137;193	6.6	12	25	54	44	47	0	323.31	21.3	25.1	21.3
A0A024QZF2;P10301;E9PQK5;E9PQC5	A0A024QZF2;P10301	11;11;1;1	11;11;1;1	9;9;0;0	Ras-related protein R-Ras	RRAS	tr|A0A024QZF2|A0A024QZF2_HUMAN Related RAS viral (R-ras) oncogene homolog, isoform CRA_a OS=Homo sapiens GN=RRAS PE=4 SV=1;sp|P10301|RRAS_HUMAN Ras-related protein R-Ras OS=Homo sapiens GN=RRAS PE=1 SV=1	4	11	11	9	8	7	6	11	6	6	8	8	7	6	11	6	6	8	7	6	5	9	4	5	6	52.8	52.8	40.4	23.48	218	218;218;47;52	5.65	40	6	24	13	36	0	150.93	36.2	36.2	31.7
A0A024QZF6;Q96B36;M0R2V8;H9KV91	A0A024QZF6;Q96B36	5;5;2;2	5;5;2;2	5;5;2;2	Proline-rich AKT1 substrate 1	AKT1S1	tr|A0A024QZF6|A0A024QZF6_HUMAN AKT1 substrate 1 (Proline-rich), isoform CRA_a OS=Homo sapiens GN=AKT1S1 PE=4 SV=1;sp|Q96B36|AKTS1_HUMAN Proline-rich AKT1 substrate 1 OS=Homo sapiens GN=AKT1S1 PE=1 SV=1	4	5	5	5	1	1	1	1	5	3	1	1	1	1	1	5	3	1	1	1	1	1	5	3	1	18	18	18	27.383	256	256;256;33;108	3.78	7	6	1		4	0	13.321	5.1	5.1	5.1
A8K6K1;A0A0S2Z537;A0A024QZG0;O75150;A0A0S2Z4Z2;H3BP71;B4DMM1;B4DFU2;Q6ZN99;B4E313;A0A087WTK2;B3KQV1;H3BS50;H3BQ99;H3BUL6;I3L332	A8K6K1;A0A0S2Z537;A0A024QZG0;O75150;A0A0S2Z4Z2;H3BP71;B4DMM1	28;28;28;28;26;26;20;12;9;8;7;6;5;3;3;3	25;25;25;25;23;23;17;12;9;8;7;6;5;3;3;3	16;16;16;16;15;14;8;3;4;1;0;6;5;3;3;3	E3 ubiquitin-protein ligase BRE1B	RNF40	tr|A8K6K1|A8K6K1_HUMAN cDNA FLJ78667, highly similar to Homo sapiens ring finger protein 40 (RNF40), transcript variant 1, mRNA OS=Homo sapiens PE=2 SV=1;tr|A0A0S2Z537|A0A0S2Z537_HUMAN Ring finger protein 40 isoform 1 (Fragment) OS=Homo sapiens GN=RNF40 PE	16	28	25	16	15	10	15	10	19	23	21	13	8	14	9	17	20	18	9	5	10	6	12	13	15	32.5	29.5	20.9	113.55	1000	1000;1001;1001;1001;956;961;693;435;347;244;177;230;174;111;129;144	4.45	49	22	27	18	22	0	262.96	20.8	13.8	19.1
A0A024QZH6;Q9H7N4	A0A024QZH6;Q9H7N4	14;13	13;12	13;12	Splicing factor, arginine/serine-rich 19	SR-A1;SCAF1	tr|A0A024QZH6|A0A024QZH6_HUMAN Serine arginine-rich pre-mRNA splicing factor SR-A1, isoform CRA_a OS=Homo sapiens GN=SR-A1 PE=4 SV=1;sp|Q9H7N4|SFR19_HUMAN Splicing factor, arginine/serine-rich 19 OS=Homo sapiens GN=SCAF1 PE=1 SV=3	2	14	13	13	6	3	7	2	6	8	6	6	3	7	2	6	7	6	6	3	7	2	6	7	6	14.6	14	14	139.26	1312	1312;1312	4.88	17	5	4	2	12	0	58.153	5.3	2.4	6.9
A0A024QZI2;P55899;M0R0H0;M0R220;M0QYN1;M0QYN9;M0QYM4;M0R0A9;M0R2T3;M0R0K7;M0R266	A0A024QZI2;P55899;M0R0H0;M0R220;M0QYN1;M0QYN9;M0QYM4;M0R0A9	6;6;5;4;4;4;3;3;1;1;1	6;6;5;4;4;4;3;3;1;1;1	6;6;5;4;4;4;3;3;1;1;1	IgG receptor FcRn large subunit p51	hCG_1998059;FCGRT	tr|A0A024QZI2|A0A024QZI2_HUMAN HCG1998059, isoform CRA_a OS=Homo sapiens GN=hCG_1998059 PE=4 SV=1;sp|P55899|FCGRN_HUMAN IgG receptor FcRn large subunit p51 OS=Homo sapiens GN=FCGRT PE=1 SV=1;tr|M0R0H0|M0R0H0_HUMAN IgG receptor FcRn large subunit p51 (Fragm	11	6	6	6	3	2	1	5	2	5	2	3	2	1	5	2	5	2	3	2	1	5	2	5	2	24.9	24.9	24.9	39.743	365	365;365;153;189;211;225;167;273;38;99;141	6.75		4	9	4	7	0	16.037	11	7.7	5.8
A0A024QZI4;Q8IV63;M0R073;M0QYA8;B4DGW1;M0R3H2;M0QX88;M0R200;M0QYG0;B4E0U5;M0QXV1;M0QXD7;M0R025	A0A024QZI4;Q8IV63;M0R073;M0QYA8;B4DGW1	10;10;7;7;6;2;2;2;2;2;1;1;1	10;10;7;7;6;2;2;2;2;2;1;1;1	10;10;7;7;6;2;2;2;2;2;1;1;1	Inactive serine/threonine-protein kinase VRK3	VRK3	tr|A0A024QZI4|A0A024QZI4_HUMAN Vaccinia related kinase 3, isoform CRA_a OS=Homo sapiens GN=VRK3 PE=4 SV=1;sp|Q8IV63|VRK3_HUMAN Inactive serine/threonine-protein kinase VRK3 OS=Homo sapiens GN=VRK3 PE=1 SV=2;tr|M0R073|M0R073_HUMAN Inactive serine/threonine-	13	10	10	10	5	4	6	6	9	6	6	5	4	6	6	9	6	6	5	4	6	6	9	6	6	29.3	29.3	29.3	52.881	474	474;474;362;406;243;117;177;197;247;284;150;169;182	6.62	10	4	14	26	14	0	34.021	12.4	10.5	15.8
B4DZ85;B4DF87;Q96E88;B2R5V0;A0A024QZI5;Q13772;V9H022	B4DZ85;B4DF87;Q96E88;B2R5V0;A0A024QZI5;Q13772	4;4;4;4;4;4;1	4;4;4;4;4;4;1	4;4;4;4;4;4;1	Nuclear receptor coactivator 4	NCOA4	tr|B4DZ85|B4DZ85_HUMAN Nuclear receptor coactivator 4 OS=Homo sapiens GN=NCOA4 PE=1 SV=1;tr|B4DF87|B4DF87_HUMAN Nuclear receptor coactivator 4 OS=Homo sapiens GN=NCOA4 PE=1 SV=1;tr|Q96E88|Q96E88_HUMAN NCOA4 protein OS=Homo sapiens PE=2 SV=1;tr|B2R5V0|B2R5V	7	4	4	4	0	0	2	0	2	1	0	0	0	2	0	2	1	0	0	0	2	0	2	1	0	10.5	10.5	10.5	50.712	448	448;514;575;614;614;614;278	6.2		2	1		2	0.0001371	5.8964	0	0	4
A0A024QZJ5;A0A024QZM7;A0A024QZI9;F8W9F8;Q9NQ94;B4E1E3	A0A024QZJ5;A0A024QZM7;A0A024QZI9;F8W9F8;Q9NQ94;B4E1E3	5;5;5;5;5;4	4;4;4;4;4;3	4;4;4;4;4;3	APOBEC1 complementation factor	ACF;A1CF	tr|A0A024QZJ5|A0A024QZJ5_HUMAN Apobec-1 complementation factor, isoform CRA_b OS=Homo sapiens GN=ACF PE=4 SV=1;tr|A0A024QZM7|A0A024QZM7_HUMAN Apobec-1 complementation factor, isoform CRA_a OS=Homo sapiens GN=ACF PE=4 SV=1;tr|A0A024QZI9|A0A024QZI9_HUMAN Apo	6	5	4	4	5	2	2	1	1	2	2	4	1	1	0	0	1	1	4	1	1	0	0	1	1	11.3	9.4	9.4	64.256	586	586;594;594;602;594;587	6	1		4	2	1	0.00037281	2.8785	11.3	3.9	3.9
A0A024QZJ6;A0A024QZJ4;B1PS43;P35749;Q7Z7R0;O14729;O14794;Q68D89;Q66K75	A0A024QZJ6;A0A024QZJ4;B1PS43;P35749	25;25;25;25;7;5;5;3;3	1;1;1;1;1;1;1;0;1	1;1;1;1;1;1;1;0;1	Myosin-11	MYH11	tr|A0A024QZJ6|A0A024QZJ6_HUMAN Myosin, heavy polypeptide 11, smooth muscle, isoform CRA_b OS=Homo sapiens GN=MYH11 PE=3 SV=1;tr|A0A024QZJ4|A0A024QZJ4_HUMAN Myosin, heavy polypeptide 11, smooth muscle, isoform CRA_a OS=Homo sapiens GN=MYH11 PE=3 SV=1;tr|B1P	9	25	1	1	17	17	18	17	19	18	15	0	0	0	0	0	1	0	0	0	0	0	0	1	0	12.3	0.5	0.5	223.57	1938	1938;1972;2029;1972;1052;588;622;128;498	11					1	1	-2	7.8	7.5	8.9
A0A024QZJ7;Q16204;Q05CP8;Q15302;J7M8C2;J7MDF2	A0A024QZJ7;Q16204;Q05CP8	21;21;18;3;3;3	21;21;18;3;3;3	21;21;18;3;3;3	Coiled-coil domain-containing protein 6	CCDC6	tr|A0A024QZJ7|A0A024QZJ7_HUMAN Coiled-coil domain containing 6, isoform CRA_a OS=Homo sapiens GN=CCDC6 PE=4 SV=1;sp|Q16204|CCDC6_HUMAN Coiled-coil domain-containing protein 6 OS=Homo sapiens GN=CCDC6 PE=1 SV=2;tr|Q05CP8|Q05CP8_HUMAN CCDC6 protein (Fragment	6	21	21	21	13	12	15	20	16	15	13	13	12	15	20	16	15	13	13	12	15	20	16	15	13	44.7	44.7	44.7	53.294	474	474;474;334;132;461;503	5.77	50	35	15	35	58	0	323.31	30.6	31	35.9
Q8NAD7;A0A024QZK5;P30039	Q8NAD7;A0A024QZK5;P30039	1;1;1	1;1;1	1;1;1	Phenazine biosynthesis-like domain-containing protein	MAWBP;PBLD	tr|Q8NAD7|Q8NAD7_HUMAN cDNA FLJ35507 fis, clone SMINT2009468, moderately similar to Homo sapiens mawbp MAWD binding protein OS=Homo sapiens PE=2 SV=1;tr|A0A024QZK5|A0A024QZK5_HUMAN Epididymis secretory protein Li 306 OS=Homo sapiens GN=MAWBP PE=2 SV=1;sp|P	3	1	1	1	1	0	0	0	1	0	0	1	0	0	0	1	0	0	1	0	0	0	1	0	0	8.7	8.7	8.7	15.621	138	138;288;288	5			2			0.001896	2.0018	8.7	0	0
B4DG62;A8K7J7;A0A024QZK7;Q59FD4;P19367;B3KXY9;B3KRA9;B1AR63;B1AR62;B1AR61	B4DG62;A8K7J7;A0A024QZK7;Q59FD4;P19367;B3KXY9;B3KRA9	42;42;42;42;42;41;28;9;5;5	42;42;42;42;42;41;28;9;5;5	36;36;36;36;36;35;26;8;4;4	Hexokinase;Hexokinase-1	HK1	tr|B4DG62|B4DG62_HUMAN cDNA FLJ56506, highly similar to Hexokinase-1 (EC 2.7.1.1) OS=Homo sapiens PE=2 SV=1;tr|A8K7J7|A8K7J7_HUMAN cDNA FLJ78173, highly similar to Homo sapiens hexokinase 1 (HK1) mRNA OS=Homo sapiens PE=2 SV=1;tr|A0A024QZK7|A0A024QZK7_HUMA	10	42	42	36	28	33	27	35	27	30	26	28	33	27	35	27	30	26	23	28	21	29	22	24	21	52	52	46.1	102.31	915	915;917;921;949;917;952;566;290;114;139	5.98	114	56	125	110	138	0	323.31	36	41.3	32.5
A0A024QZK8;P31942;Q53F48;B4DHY1;A0A024QZP1	A0A024QZK8;P31942;Q53F48;B4DHY1;A0A024QZP1	12;12;11;10;8	11;11;10;9;8	11;11;10;9;8	Heterogeneous nuclear ribonucleoprotein H3	HNRPH3;HNRNPH3	tr|A0A024QZK8|A0A024QZK8_HUMAN Heterogeneous nuclear ribonucleoprotein H3 (2H9), isoform CRA_a OS=Homo sapiens GN=HNRPH3 PE=4 SV=1;sp|P31942|HNRH3_HUMAN Heterogeneous nuclear ribonucleoprotein H3 OS=Homo sapiens GN=HNRNPH3 PE=1 SV=2;tr|Q53F48|Q53F48_HUMAN	5	12	11	11	12	10	10	11	12	12	11	11	9	10	10	11	11	11	11	9	10	10	11	11	11	57.2	54.9	54.9	36.926	346	346;346;346;238;215	4.97	68	51	69	43	48	0	323.31	57.2	42.2	47.4
Q96D05;A0A024QZL0;Q5VVH9	Q96D05;A0A024QZL0;Q5VVH9	2;2;1	2;2;1	2;2;1	Uncharacterized protein C10orf35	C10orf35	sp|Q96D05|CJ035_HUMAN Uncharacterized protein C10orf35 OS=Homo sapiens GN=C10orf35 PE=1 SV=1;tr|A0A024QZL0|A0A024QZL0_HUMAN Chromosome 10 open reading frame 35, isoform CRA_a OS=Homo sapiens GN=C10orf35 PE=4 SV=1;tr|Q5VVH9|Q5VVH9_HUMAN Uncharacterized prot	3	2	2	2	1	0	1	1	1	1	1	1	0	1	1	1	1	1	1	0	1	1	1	1	1	22.3	22.3	22.3	13.238	121	121;121;103	1	6					0	17.754	10.7	0	10.7
A0A024QZM0;B7Z518;Q8N9N2;H0YCB3;B3KU20;H0YE76;E9PM82;E9PR40;E9PQZ6;E9PKM6;E9PL92;H0YER2;E9PQ44;E9PJM2;H0YE79	A0A024QZM0;B7Z518;Q8N9N2;H0YCB3;B3KU20;H0YE76	10;9;8;7;6;5;4;4;4;3;2;2;1;1;1	10;9;8;7;6;5;4;4;4;3;2;2;1;1;1	10;9;8;7;6;5;4;4;4;3;2;2;1;1;1	Activating signal cointegrator 1 complex subunit 1	ASCC1	tr|A0A024QZM0|A0A024QZM0_HUMAN Activating signal cointegrator 1 complex subunit 1, isoform CRA_a OS=Homo sapiens GN=ASCC1 PE=4 SV=1;tr|B7Z518|B7Z518_HUMAN cDNA FLJ55237, highly similar to Homo sapiens activating signal cointegrator 1 complex subunit 1 (ASC	15	10	10	10	4	6	5	5	5	6	5	4	6	5	5	5	6	5	4	6	5	5	5	6	5	30.8	30.8	30.8	41.227	357	357;379;400;292;275;176;124;139;152;123;103;145;43;56;70	7.05	4	3	15	20	13	0	49.317	12	17.4	13.2
A0A024QZM2;Q8TCA0;X6RK58;A0A024QZR0;A0A0A0MS58;A0A024QZL5	A0A024QZM2;Q8TCA0;X6RK58;A0A024QZR0;A0A0A0MS58	9;9;8;7;5;4	9;9;8;7;5;4	9;9;8;7;5;4	Leucine-rich repeat-containing protein 20	LRRC20	tr|A0A024QZM2|A0A024QZM2_HUMAN Leucine rich repeat containing 20, isoform CRA_b OS=Homo sapiens GN=LRRC20 PE=4 SV=1;sp|Q8TCA0|LRC20_HUMAN Leucine-rich repeat-containing protein 20 OS=Homo sapiens GN=LRRC20 PE=1 SV=1;tr|X6RK58|X6RK58_HUMAN Leucine-rich repe	6	9	9	9	3	3	3	2	7	8	1	3	3	3	2	7	8	1	3	3	3	2	7	8	1	48.4	48.4	48.4	20.509	184	184;184;174;128;115;134	4.94	11	5	4	11	4	0	86.157	16.3	17.4	16.8
A0A024QZM3;Q13542;Q6FG68;B2R9B9	A0A024QZM3;Q13542;Q6FG68;B2R9B9	4;4;3;3	4;4;3;3	4;4;3;3	Eukaryotic translation initiation factor 4E-binding protein 2	EIF4EBP2	tr|A0A024QZM3|A0A024QZM3_HUMAN Eukaryotic translation initiation factor 4E binding protein 2, isoform CRA_a OS=Homo sapiens GN=EIF4EBP2 PE=4 SV=1;sp|Q13542|4EBP2_HUMAN Eukaryotic translation initiation factor 4E-binding protein 2 OS=Homo sapiens GN=EIF4EBP	4	4	4	4	3	3	4	3	1	3	3	3	3	4	3	1	3	3	3	3	4	3	1	3	3	72.5	72.5	72.5	12.939	120	120;120;120;120	5.54	6	1	10	8	3	0	159.51	61.7	61.7	72.5
A0A024QZM5;Q9ULE6	A0A024QZM5;Q9ULE6	35;35	35;35	35;35	Paladin	KIAA1274;PALD1	tr|A0A024QZM5|A0A024QZM5_HUMAN KIAA1274, isoform CRA_a OS=Homo sapiens GN=KIAA1274 PE=4 SV=1;sp|Q9ULE6|PALD_HUMAN Paladin OS=Homo sapiens GN=PALD1 PE=1 SV=3	2	35	35	35	11	9	11	8	28	25	22	11	9	11	8	28	25	22	11	9	11	8	28	25	22	51.6	51.6	51.6	96.753	856	856;856	5.32	57	30	19	17	54	0	233.23	16.9	13.3	15.5
A0A024QZM6;P53992;G5EA31;B4DSN3;B7ZAY6;A0A0U1RR49;B4DQ22	A0A024QZM6;P53992;G5EA31;B4DSN3	32;32;30;29;11;2;1	32;32;30;29;11;2;1	32;32;30;29;11;2;1	Protein transport protein Sec24C	SEC24C	tr|A0A024QZM6|A0A024QZM6_HUMAN SEC24 related gene family, member C (S. cerevisiae), isoform CRA_a OS=Homo sapiens GN=SEC24C PE=4 SV=1;sp|P53992|SC24C_HUMAN Protein transport protein Sec24C OS=Homo sapiens GN=SEC24C PE=1 SV=3;tr|G5EA31|G5EA31_HUMAN Protein	7	32	32	32	20	25	20	26	26	26	21	20	25	20	26	26	26	21	20	25	20	26	26	26	21	41.1	41.1	41.1	118.32	1094	1094;1094;1042;975;342;183;258	5.55	90	31	75	51	80	0	323.31	23.8	35	25.6
B4DNJ4;Q5PY49;E7ET40;B2R7F2;A0A024QZM9;P00749;Q59GZ8	B4DNJ4;Q5PY49;E7ET40;B2R7F2;A0A024QZM9;P00749;Q59GZ8	4;4;4;4;4;4;3	4;4;4;4;4;4;3	4;4;4;4;4;4;3	Urokinase-type plasminogen activator;Urokinase-type plasminogen activator long chain A;Urokinase-type plasminogen activator short chain A;Urokinase-type plasminogen activator chain B	PLAU	tr|B4DNJ4|B4DNJ4_HUMAN cDNA FLJ53742, highly similar to Urokinase-type plasminogen activator (EC 3.4.21.73) OS=Homo sapiens PE=2 SV=1;tr|Q5PY49|Q5PY49_HUMAN Urokinase plasminogen activator (Fragment) OS=Homo sapiens PE=2 SV=1;tr|E7ET40|E7ET40_HUMAN Urokina	7	4	4	4	1	1	1	0	2	3	3	1	1	1	0	2	3	3	1	1	1	0	2	3	3	13.3	13.3	13.3	39.058	345	345;411;414;431;431;431;207	5.69			10	3		0.00013814	6.161	4.9	2.9	2.9
Q8WXX5;A0A024QZN2;Q2VIL4	Q8WXX5;A0A024QZN2	14;14;6	14;14;6	14;14;6	DnaJ homolog subfamily C member 9	DNAJC9;hCG_2024613	sp|Q8WXX5|DNJC9_HUMAN DnaJ homolog subfamily C member 9 OS=Homo sapiens GN=DNAJC9 PE=1 SV=1;tr|A0A024QZN2|A0A024QZN2_HUMAN HCG2024613, isoform CRA_a OS=Homo sapiens GN=hCG_2024613 PE=4 SV=1	3	14	14	14	7	7	10	5	13	13	9	7	7	10	5	13	13	9	7	7	10	5	13	13	9	53.8	53.8	53.8	29.909	260	260;260;252	5.72	8	42	23	23	30	0	320.9	31.2	28.8	34.2
A0A024QZN4;V9HWK2;P18206;B3KXA2;Q5JQ13;B4DKC9;B4DTM7;A0A096LPE1	A0A024QZN4;V9HWK2;P18206;B3KXA2;Q5JQ13	65;65;65;59;46;24;14;2	65;65;65;59;46;24;14;2	11;11;11;6;5;9;10;2	Vinculin	VCL;HEL114	tr|A0A024QZN4|A0A024QZN4_HUMAN Vinculin, isoform CRA_c OS=Homo sapiens GN=VCL PE=4 SV=1;tr|V9HWK2|V9HWK2_HUMAN Epididymis luminal protein 114 OS=Homo sapiens GN=HEL114 PE=2 SV=1;sp|P18206|VINC_HUMAN Vinculin OS=Homo sapiens GN=VCL PE=1 SV=4;tr|B3KXA2|B3KXA	8	65	65	11	46	49	46	54	55	54	47	46	49	46	54	55	54	47	5	6	6	9	8	9	8	68.3	68.3	15	116.72	1066	1066;1134;1134;1006;806;491;327;57	5.88	248	90	132	178	254	0	323.31	46.1	50.8	44.7
A0A024QZN5;O95229;B4DP12;A6NH27;A0A024QZJ1	A0A024QZN5;O95229;B4DP12;A6NH27;A0A024QZJ1	4;4;3;2;2	4;4;3;2;2	4;4;3;2;2	ZW10 interactor	ZWINT	tr|A0A024QZN5|A0A024QZN5_HUMAN ZW10 interactor, isoform CRA_b OS=Homo sapiens GN=ZWINT PE=4 SV=1;sp|O95229|ZWINT_HUMAN ZW10 interactor OS=Homo sapiens GN=ZWINT PE=1 SV=2;tr|B4DP12|B4DP12_HUMAN cDNA FLJ55119, highly similar to Homo sapiens ZW10 interactor (	5	4	4	4	0	0	0	0	3	1	2	0	0	0	0	3	1	2	0	0	0	0	3	1	2	14.5	14.5	14.5	35.654	318	318;277;230;157;157	2.17	5			1		0	12.846	0	0	0
A0A024QZN6;Q9ULJ6;F6WR09;D4YW76;A0A087WYE6;A0JLS3;Q149N7	A0A024QZN6;Q9ULJ6;F6WR09;D4YW76	7;7;4;4;3;3;2	7;7;4;4;3;3;2	4;4;1;1;3;3;2	Zinc finger MIZ domain-containing protein 1	RAI17;ZMIZ1;TRAFIP10	tr|A0A024QZN6|A0A024QZN6_HUMAN Retinoic acid induced 17, isoform CRA_a OS=Homo sapiens GN=RAI17 PE=4 SV=1;sp|Q9ULJ6|ZMIZ1_HUMAN Zinc finger MIZ domain-containing protein 1 OS=Homo sapiens GN=ZMIZ1 PE=1 SV=3;tr|F6WR09|F6WR09_HUMAN Zinc finger MIZ domain-con	7	7	7	4	2	1	2	1	2	1	2	2	1	2	1	2	1	2	1	1	2	0	0	0	1	6.7	6.7	4.2	116.13	1073	1073;1067;968;968;220;534;220	5.25	6		1	1	4	0.0032645	1.7804	1.6	0.8	2.1
A0A024QZN7;Q9NZ45	A0A024QZN7;Q9NZ45	6;6	6;6	6;6	CDGSH iron-sulfur domain-containing protein 1	C10orf70;CISD1	tr|A0A024QZN7|A0A024QZN7_HUMAN Chromosome 10 open reading frame 70, isoform CRA_b OS=Homo sapiens GN=C10orf70 PE=4 SV=1;sp|Q9NZ45|CISD1_HUMAN CDGSH iron-sulfur domain-containing protein 1 OS=Homo sapiens GN=CISD1 PE=1 SV=1	2	6	6	6	4	5	5	3	4	5	5	4	5	5	3	4	5	5	4	5	5	3	4	5	5	52.8	52.8	52.8	12.199	108	108;108	4.82	31	15	11	9	21	0	251.73	32.4	40.7	44.4
A0A024QZN8;Q5GLZ8;A8K9U4;H0Y6K7;D6RCL5;Q9Y4U2	A0A024QZN8;Q5GLZ8;A8K9U4	32;32;30;11;6;4	32;32;30;11;6;4	32;32;30;11;6;4	Probable E3 ubiquitin-protein ligase HERC4	HERC4	tr|A0A024QZN8|A0A024QZN8_HUMAN Hect domain and RLD 4, isoform CRA_b OS=Homo sapiens GN=HERC4 PE=4 SV=1;sp|Q5GLZ8|HERC4_HUMAN Probable E3 ubiquitin-protein ligase HERC4 OS=Homo sapiens GN=HERC4 PE=1 SV=1;tr|A8K9U4|A8K9U4_HUMAN cDNA FLJ77205, highly similar	6	32	32	32	18	21	17	22	20	24	16	18	21	17	22	20	24	16	18	21	17	22	20	24	16	45	45	45	117.7	1049	1049;1057;1027;399;240;104	5.82	29	27	62	44	38	0	225.15	23.6	27.7	25.5
A0A024QZP6;Q9P0M6;Q9HA11;Q5SQT3	A0A024QZP6;Q9P0M6;Q9HA11;Q5SQT3	17;17;11;10	15;15;9;9	15;15;9;9	Core histone macro-H2A;Core histone macro-H2A.2;Histone H2A	H2AFY2	tr|A0A024QZP6|A0A024QZP6_HUMAN Core histone macro-H2A OS=Homo sapiens GN=H2AFY2 PE=4 SV=1;sp|Q9P0M6|H2AW_HUMAN Core histone macro-H2A.2 OS=Homo sapiens GN=H2AFY2 PE=1 SV=3;tr|Q9HA11|Q9HA11_HUMAN Histone H2A OS=Homo sapiens PE=2 SV=1;tr|Q5SQT3|Q5SQT3_HUMAN	4	17	15	15	12	10	14	12	14	13	14	10	8	12	10	12	11	12	10	8	12	10	12	11	12	57.8	50.8	50.8	40.058	372	372;372;280;242	5.95	50	18	30	46	50	0	246.45	41.1	35.2	47.8
A0A024QZQ1;Q96EB6;E9PC49;A8K128;I1Y8W7;B0QZ35;B3KNK3	A0A024QZQ1;Q96EB6;E9PC49;A8K128;I1Y8W7;B0QZ35;B3KNK3	7;7;6;6;5;5;4	7;7;6;6;5;5;4	7;7;6;6;5;5;4	NAD-dependent protein deacetylase sirtuin-1;SirtT1 75 kDa fragment	SIRT1	tr|A0A024QZQ1|A0A024QZQ1_HUMAN Sirtuin (Silent mating type information regulation 2 homolog) 1 (S. cerevisiae), isoform CRA_a OS=Homo sapiens GN=SIRT1 PE=4 SV=1;sp|Q96EB6|SIR1_HUMAN NAD-dependent protein deacetylase sirtuin-1 OS=Homo sapiens GN=SIRT1 PE=1	7	7	7	7	1	2	2	1	3	3	2	1	2	2	1	3	3	2	1	2	2	1	3	3	2	14.9	14.9	14.9	81.68	747	747;747;452;555;420;444;341	7.31	2	1	3	4	6	0	11.579	2	5	4.4
Q53FJ5;A0A024QZQ2;P07602;C9JIZ6;Q5BJH1	Q53FJ5;A0A024QZQ2;P07602;C9JIZ6	25;25;25;24;12	25;25;25;24;12	1;1;1;0;0	Prosaposin;Saposin-A;Saposin-B-Val;Saposin-B;Saposin-C;Saposin-D	PSAP	tr|Q53FJ5|Q53FJ5_HUMAN Prosaposin (Variant Gaucher disease and variant metachromatic leukodystrophy) variant (Fragment) OS=Homo sapiens PE=2 SV=1;tr|A0A024QZQ2|A0A024QZQ2_HUMAN Prosaposin (Variant Gaucher disease and variant metachromatic leukodystrophy),	5	25	25	1	18	17	18	21	20	24	17	18	17	18	21	20	24	17	0	1	0	1	0	1	1	51.3	51.3	3.8	58.14	524	524;524;524;527;240	5.51	81	32	47	52	68	0	292.84	39.9	38.7	40.3
A0A024QZR3;B3KPC1;Q9BRX2	A0A024QZR3;B3KPC1;Q9BRX2	14;13;13	14;13;13	14;13;13	Protein pelota homolog	hCG_2002731;PELO	tr|A0A024QZR3|A0A024QZR3_HUMAN Protein pelota homolog OS=Homo sapiens GN=hCG_2002731 PE=3 SV=1;tr|B3KPC1|B3KPC1_HUMAN Protein pelota homolog OS=Homo sapiens PE=2 SV=1;sp|Q9BRX2|PELO_HUMAN Protein pelota homolog OS=Homo sapiens GN=PELO PE=1 SV=2	3	14	14	14	8	8	11	8	10	10	7	8	8	11	8	10	10	7	8	8	11	8	10	10	7	39	39	39	43.377	385	385;385;385	5.31	35	8	9	10	27	0	78.953	21	22.3	26.5
A0A024QZR5;Q9Y2T2;Q8NDP0;B4DRN6;H0YBM0	A0A024QZR5;Q9Y2T2;Q8NDP0;B4DRN6	17;17;14;14;2	17;17;14;14;2	14;14;11;12;0	AP-3 complex subunit mu-1	AP3M1;DKFZp586G1518	tr|A0A024QZR5|A0A024QZR5_HUMAN Adaptor-related protein complex 3, mu 1 subunit, isoform CRA_a OS=Homo sapiens GN=AP3M1 PE=3 SV=1;sp|Q9Y2T2|AP3M1_HUMAN AP-3 complex subunit mu-1 OS=Homo sapiens GN=AP3M1 PE=1 SV=1;tr|Q8NDP0|Q8NDP0_HUMAN Putative uncharacteri	5	17	17	14	11	13	12	14	12	13	14	11	13	12	14	12	13	14	8	11	10	11	9	10	12	61.2	61.2	54.8	46.939	418	418;418;297;364;48	5.95	25	21	42	39	33	0	125.21	34.7	48.1	40.7
D6RER8;E7ESU6;D6RG31;D6RHF5;D6R9Q7;A0A024QZR9;Q8NBW4	D6RER8;E7ESU6;D6RG31;D6RHF5;D6R9Q7;A0A024QZR9;Q8NBW4	2;2;2;2;2;2;2	2;2;2;2;2;2;2	2;2;2;2;2;2;2	Sodium-coupled neutral amino acid transporter 9	SLC38A9;FLJ90709	tr|D6RER8|D6RER8_HUMAN Sodium-coupled neutral amino acid transporter 9 (Fragment) OS=Homo sapiens GN=SLC38A9 PE=1 SV=1;tr|E7ESU6|E7ESU6_HUMAN Sodium-coupled neutral amino acid transporter 9 (Fragment) OS=Homo sapiens GN=SLC38A9 PE=1 SV=1;tr|D6RG31|D6RG31_H	7	2	2	2	0	0	0	0	1	2	1	0	0	0	0	1	2	1	0	0	0	0	1	2	1	35.3	35.3	35.3	11.365	102	102;131;187;397;455;561;561	6.5		2			2	0	11.31	0	0	0
A0A024QZS1;O96007	A0A024QZS1;O96007	7;7	7;7	7;7	Molybdopterin synthase catalytic subunit	MOCS2	tr|A0A024QZS1|A0A024QZS1_HUMAN Molybdopterin synthase catalytic subunit OS=Homo sapiens GN=MOCS2 PE=3 SV=1;sp|O96007|MOC2B_HUMAN Molybdopterin synthase catalytic subunit OS=Homo sapiens GN=MOCS2 PE=1 SV=1	2	7	7	7	1	1	2	3	4	5	2	1	1	2	3	4	5	2	1	1	2	3	4	5	2	44.7	44.7	44.7	20.944	188	188;188	4.24	1	10	4	6		0	25.582	8	8	16
A0A024QZU7;A0A024QZS3;O14494	A0A024QZU7;A0A024QZS3;O14494	2;2;2	2;2;2	2;2;2	Lipid phosphate phosphohydrolase 1	PPAP2A	tr|A0A024QZU7|A0A024QZU7_HUMAN Phosphatidic acid phosphatase type 2A, isoform CRA_b OS=Homo sapiens GN=PPAP2A PE=4 SV=1;tr|A0A024QZS3|A0A024QZS3_HUMAN Phosphatidic acid phosphatase type 2A, isoform CRA_a OS=Homo sapiens GN=PPAP2A PE=4 SV=1;sp|O14494|PLPP1_	3	2	2	2	1	1	2	1	0	1	1	1	1	2	1	0	1	1	1	1	2	1	0	1	1	10.2	10.2	10.2	32.15	285	285;284;284	5.3		1	8		1	0	73.913	7	7	10.2
B2R6X6;A0A024QZS4;P30405;R4GN99;H0Y548	B2R6X6;A0A024QZS4;P30405	10;10;10;3;3	9;9;9;3;3	9;9;9;3;3	Peptidyl-prolyl cis-trans isomerase;Peptidyl-prolyl cis-trans isomerase F, mitochondrial	PPIF	tr|B2R6X6|B2R6X6_HUMAN Peptidyl-prolyl cis-trans isomerase OS=Homo sapiens PE=2 SV=1;tr|A0A024QZS4|A0A024QZS4_HUMAN Peptidyl-prolyl cis-trans isomerase OS=Homo sapiens GN=PPIF PE=3 SV=1;sp|P30405|PPIF_HUMAN Peptidyl-prolyl cis-trans isomerase F, mitochondr	5	10	9	9	10	9	9	8	7	9	7	9	8	8	8	6	8	6	9	8	8	8	6	8	6	58	54.6	54.6	22.039	207	207;207;207;145;165	6.29	18	8	28	31	24	0	312.07	58	58	44.9
A0A024QZS8;Q9NPG8	A0A024QZS8;Q9NPG8	1;1	1;1	1;1	Palmitoyltransferase;Probable palmitoyltransferase ZDHHC4	ZDHHC4	tr|A0A024QZS8|A0A024QZS8_HUMAN Palmitoyltransferase OS=Homo sapiens GN=ZDHHC4 PE=3 SV=1;sp|Q9NPG8|ZDHC4_HUMAN Probable palmitoyltransferase ZDHHC4 OS=Homo sapiens GN=ZDHHC4 PE=2 SV=1	2	1	1	1	1	0	1	1	1	1	1	1	0	1	1	1	1	1	1	0	1	1	1	1	1	4.7	4.7	4.7	39.786	344	344;344	6			6	3		0.00013524	5.3215	4.7	0	4.7
A0A024QZT0;P45880;A0A024QZN9;A0A0A0MR02;B4DKM5;Q5JSD2;Q5JSD1;A2A3S1	A0A024QZT0;P45880;A0A024QZN9;A0A0A0MR02;B4DKM5;Q5JSD2;Q5JSD1	19;19;18;17;14;11;11;5	19;19;18;17;14;11;11;5	19;19;18;17;14;11;11;5	Voltage-dependent anion-selective channel protein 2	VDAC2	tr|A0A024QZT0|A0A024QZT0_HUMAN Voltage-dependent anion channel 2, isoform CRA_c OS=Homo sapiens GN=VDAC2 PE=4 SV=1;sp|P45880|VDAC2_HUMAN Voltage-dependent anion-selective channel protein 2 OS=Homo sapiens GN=VDAC2 PE=1 SV=2;tr|A0A024QZN9|A0A024QZN9_HUMAN V	8	19	19	19	17	16	16	18	16	17	15	17	16	16	18	16	17	15	17	16	16	18	16	17	15	74.8	74.8	74.8	31.566	294	294;294;319;282;255;194;204;109	5.56	97	129	123	102	133	0	323.31	64.3	62.9	61.2
A0A024QZT2;Q96KP1;B3KPN7;B4DZI7;Q2MDF5	A0A024QZT2;Q96KP1;B3KPN7;B4DZI7	32;32;31;18;1	32;32;31;18;1	32;32;31;18;1	Exocyst complex component 2	EXOC2	tr|A0A024QZT2|A0A024QZT2_HUMAN Exocyst complex component 2, isoform CRA_a OS=Homo sapiens GN=EXOC2 PE=4 SV=1;sp|Q96KP1|EXOC2_HUMAN Exocyst complex component 2 OS=Homo sapiens GN=EXOC2 PE=1 SV=1;tr|B3KPN7|B3KPN7_HUMAN cDNA FLJ32002 fis, clone NT2RP7009394,	5	32	32	32	20	23	20	21	23	22	20	20	23	20	21	23	22	20	20	23	20	21	23	22	20	42.1	42.1	42.1	104.07	924	924;924;924;519;140	5.6	40	15	82	30	40	0	323.31	26.9	33.4	29.2
A0A024QZT4;P50453	A0A024QZT4;P50453	18;18	17;17	9;9	Serpin B9	SERPINB9	tr|A0A024QZT4|A0A024QZT4_HUMAN Serpin peptidase inhibitor, clade B (Ovalbumin), member 9, isoform CRA_a OS=Homo sapiens GN=SERPINB9 PE=2 SV=1;sp|P50453|SPB9_HUMAN Serpin B9 OS=Homo sapiens GN=SERPINB9 PE=1 SV=1	2	18	17	9	14	13	15	16	13	15	11	13	12	14	15	12	14	10	7	7	8	8	7	7	5	59.8	57.2	31.1	42.403	376	376;376	6.64	27	18	28	44	51	0	178.71	45.7	43.1	47.9
A0A024QZT9;Q5TD07;B3KPX6;P16083;Q5TD05;A2A2U4	A0A024QZT9;Q5TD07;B3KPX6;P16083;Q5TD05	9;8;8;8;5;2	9;8;8;8;5;2	4;3;3;3;0;0	Ribosyldihydronicotinamide dehydrogenase [quinone]	NQO2	tr|A0A024QZT9|A0A024QZT9_HUMAN NAD(P)H dehydrogenase, quinone 2, isoform CRA_a OS=Homo sapiens GN=NQO2 PE=4 SV=1;tr|Q5TD07|Q5TD07_HUMAN Ribosyldihydronicotinamide dehydrogenase [quinone] OS=Homo sapiens GN=NQO2 PE=1 SV=1;tr|B3KPX6|B3KPX6_HUMAN cDNA FLJ3241	6	9	9	4	5	6	5	4	7	7	4	5	6	5	4	7	7	4	3	3	2	1	4	3	2	47.6	47.6	22.1	25.952	231	231;193;231;231;139;63	6.46	10	10	11	10	22	0	43.796	24.2	35.9	35.9
Q13546;A0A024QZU0;B3KU53	Q13546;A0A024QZU0	21;21;6	21;21;6	21;21;6	Receptor-interacting serine/threonine-protein kinase 1	RIPK1	sp|Q13546|RIPK1_HUMAN Receptor-interacting serine/threonine-protein kinase 1 OS=Homo sapiens GN=RIPK1 PE=1 SV=3;tr|A0A024QZU0|A0A024QZU0_HUMAN Receptor (TNFRSF)-interacting serine-threonine kinase 1, isoform CRA_a OS=Homo sapiens GN=RIPK1 PE=4 SV=1	3	21	21	21	9	12	9	15	14	13	8	9	12	9	15	14	13	8	9	12	9	15	14	13	8	38.7	38.7	38.7	75.93	671	671;671;273	5.77	20	20	27	20	28	0	59.145	16.4	23.1	17.7
Q53HG3;Q53GC8;A0A0C4DGA2;A0A024QZU5;O75521;B4DLL3;Q59E94;Q9NYD2;F1LLU7;F8WAW4;C9JB63;F8W6J1	Q53HG3;Q53GC8;A0A0C4DGA2;A0A024QZU5;O75521;B4DLL3;Q59E94;Q9NYD2;F1LLU7;F8WAW4;C9JB63	18;18;18;18;18;11;11;10;10;9;9;5	1;1;1;1;1;1;1;1;1;1;1;1	1;1;1;1;1;1;1;1;1;1;1;1	Enoyl-CoA delta isomerase 2, mitochondrial	ECI2;PECI;HCA64	tr|Q53HG3|Q53HG3_HUMAN Peroxisomal D3,D2-enoyl-CoA isomerase isoform 1 variant (Fragment) OS=Homo sapiens PE=2 SV=1;tr|Q53GC8|Q53GC8_HUMAN Peroxisomal D3,D2-enoyl-CoA isomerase isoform 1 variant (Fragment) OS=Homo sapiens PE=2 SV=1;tr|A0A0C4DGA2|A0A0C4DGA2	12	18	1	1	11	12	9	13	14	17	14	1	0	0	1	1	0	1	1	0	0	1	1	0	1	56.3	2.7	2.7	40.111	364	364;364;364;364;394;195;232;195;197;140;220;152	6.4	2			1	2	1	-2	36.3	38.7	31
A0A024QZU8;Q92766;C9JU34;A0A087X055	A0A024QZU8;Q92766;C9JU34	23;23;17;5	23;23;17;5	23;23;17;5	Ras-responsive element-binding protein 1	RREB1	tr|A0A024QZU8|A0A024QZU8_HUMAN Ras responsive element binding protein 1, isoform CRA_a OS=Homo sapiens GN=RREB1 PE=4 SV=1;sp|Q92766|RREB1_HUMAN Ras-responsive element-binding protein 1 OS=Homo sapiens GN=RREB1 PE=1 SV=3;tr|C9JU34|C9JU34_HUMAN Ras-responsiv	4	23	23	23	7	8	9	10	8	14	10	7	8	9	10	8	14	10	7	8	9	10	8	14	10	21.2	21.2	21.2	181.42	1687	1687;1687;778;755	5.57	20	13	25	9	24	0	111.14	5.4	6.3	6.6
A0A087WUD2;A0A024QZV9;Q14511	A0A087WUD2;A0A024QZV9;Q14511	2;2;2	2;2;2	2;2;2	Enhancer of filamentation 1;Enhancer of filamentation 1 p55	NEDD9	tr|A0A087WUD2|A0A087WUD2_HUMAN Enhancer of filamentation 1 OS=Homo sapiens GN=NEDD9 PE=1 SV=1;tr|A0A024QZV9|A0A024QZV9_HUMAN Neural cell expressed, developmentally down-regulated 9, isoform CRA_a OS=Homo sapiens GN=NEDD9 PE=4 SV=1;sp|Q14511|CASL_HUMAN Enha	3	2	2	2	1	0	1	1	1	0	0	1	0	1	1	1	0	0	1	0	1	1	1	0	0	3.2	3.2	3.2	76.556	685	685;834;834	8.75				3	1	0.0029264	1.8385	1.6	0	1.6
Q9BS45;A0A024QZW0;P51580;Q6I929	Q9BS45;A0A024QZW0;P51580	15;15;15;4	15;15;15;4	15;15;15;4	Thiopurine S-methyltransferase	TPMT	tr|Q9BS45|Q9BS45_HUMAN Thiopurine S-methyltransferase OS=Homo sapiens GN=TPMT PE=2 SV=1;tr|A0A024QZW0|A0A024QZW0_HUMAN Thiopurine S-methyltransferase, isoform CRA_d OS=Homo sapiens GN=TPMT PE=3 SV=1;sp|P51580|TPMT_HUMAN Thiopurine S-methyltransferase OS=Ho	4	15	15	15	8	10	9	12	6	11	6	8	10	9	12	6	11	6	8	10	9	12	6	11	6	64.1	64.1	64.1	28.233	245	245;245;245;246	5.6	35	17	16	9	39	0	74.235	31.4	48.2	36.7
Q9UMY1;A0A024QZW2;H7C2B1	Q9UMY1;A0A024QZW2;H7C2B1	8;8;5	8;8;5	8;8;5	Nucleolar protein 7	NOL7	sp|Q9UMY1|NOL7_HUMAN Nucleolar protein 7 OS=Homo sapiens GN=NOL7 PE=1 SV=2;tr|A0A024QZW2|A0A024QZW2_HUMAN Nucleolar protein 7, 27kDa, isoform CRA_a OS=Homo sapiens GN=NOL7 PE=4 SV=1;tr|H7C2B1|H7C2B1_HUMAN Nucleolar protein 7 (Fragment) OS=Homo sapiens GN=N	3	8	8	8	5	5	6	6	2	8	5	5	5	6	6	2	8	5	5	5	6	6	2	8	5	26.8	26.8	26.8	29.426	257	257;257;83	6.2	15	1	8	19	12	0	43.81	23.3	18.7	26.1
A0A024QZW3;Q96S59;A0A024R014;O60738	A0A024QZW3;Q96S59;A0A024R014	20;20;12;4	20;20;12;4	18;18;10;2	Ran-binding protein 9	RANBP9	tr|A0A024QZW3|A0A024QZW3_HUMAN RAN binding protein 9, isoform CRA_a OS=Homo sapiens GN=RANBP9 PE=4 SV=1;sp|Q96S59|RANB9_HUMAN Ran-binding protein 9 OS=Homo sapiens GN=RANBP9 PE=1 SV=1;tr|A0A024R014|A0A024R014_HUMAN RAN binding protein 9, isoform CRA_b OS=H	4	20	20	18	12	11	11	15	14	18	13	12	11	11	15	14	18	13	10	9	10	14	13	16	11	39	39	34.3	77.846	729	729;729;569;243	5.56	32	15	40	22	31	0	180.09	25.2	23.7	21.8
A0A024QZW4;A0A024R008;Q9H1N7;B2R8V5;B4E2F5;B4E1Q6	A0A024QZW4;A0A024R008;Q9H1N7;B2R8V5	3;3;3;2;1;1	3;3;3;2;1;1	3;3;3;2;1;1	Adenosine 3-phospho 5-phosphosulfate transporter 2	SLC35B3	tr|A0A024QZW4|A0A024QZW4_HUMAN Solute carrier family 35, member B3, isoform CRA_b OS=Homo sapiens GN=SLC35B3 PE=4 SV=1;tr|A0A024R008|A0A024R008_HUMAN Solute carrier family 35, member B3, isoform CRA_c OS=Homo sapiens GN=SLC35B3 PE=4 SV=1;sp|Q9H1N7|S35B3_HU	6	3	3	3	2	3	2	2	1	3	0	2	3	2	2	1	3	0	2	3	2	2	1	3	0	10.3	10.3	10.3	40.985	369	369;401;401;401;129;218	5.19		2	11	3		0	13.01	6.5	10.3	6.5
A0A024QZW7;P49790	A0A024QZW7;P49790	51;51	51;51	51;51	Nuclear pore complex protein Nup153	NUP153	tr|A0A024QZW7|A0A024QZW7_HUMAN Nucleoporin 153kDa, isoform CRA_a OS=Homo sapiens GN=NUP153 PE=4 SV=1;sp|P49790|NU153_HUMAN Nuclear pore complex protein Nup153 OS=Homo sapiens GN=NUP153 PE=1 SV=2	2	51	51	51	29	26	38	28	37	39	31	29	26	38	28	37	39	31	29	26	38	28	37	39	31	50.5	50.5	50.5	153.97	1475	1475;1475	6.21	114	14	61	96	116	0	323.31	28.1	27.3	36.7
A0A024R011;A0A024QZX0;Q9P0N9;U3KPS8;Q5SZL5;Q5SZL6;Q5SZL4;Q5SZL3;Q5SZM1;B4DK47;Q5JPB9;Q5SZL8;Q5SZM2;U3KQD8;U3KPY5	A0A024R011;A0A024QZX0;Q9P0N9;U3KPS8;Q5SZL5;Q5SZL6;Q5SZL4;Q5SZL3;Q5SZM1;B4DK47	7;7;7;6;6;6;6;5;4;4;3;3;3;3;3	7;7;7;6;6;6;6;5;4;4;3;3;3;3;3	7;7;7;6;6;6;6;5;4;4;3;3;3;3;3	TBC1 domain family member 7	TBC1D7	tr|A0A024R011|A0A024R011_HUMAN TBC1 domain family, member 7, isoform CRA_a OS=Homo sapiens GN=TBC1D7 PE=4 SV=1;tr|A0A024QZX0|A0A024QZX0_HUMAN TBC1 domain family, member 7, isoform CRA_b OS=Homo sapiens GN=TBC1D7 PE=4 SV=1;sp|Q9P0N9|TBCD7_HUMAN TBC1 domain	15	7	7	7	0	0	0	0	3	4	1	0	0	0	0	3	4	1	0	0	0	0	3	4	1	32	32	32	30.746	266	266;293;293;199;207;238;249;194;156;179;100;130;136;152;164	4.12	1	3	3		1	0	11.883	0	0	0
A0A024QZX3;A0A024QZX5;A0A087X1N8;P35237;Q8IXH2;A0A024QZT8	A0A024QZX3;A0A024QZX5;A0A087X1N8;P35237;Q8IXH2;A0A024QZT8	22;22;22;22;17;12	22;22;22;22;17;12	21;21;21;21;17;12	Serpin B6	SERPINB6	tr|A0A024QZX3|A0A024QZX3_HUMAN Serpin peptidase inhibitor, clade B (Ovalbumin), member 6, isoform CRA_a OS=Homo sapiens GN=SERPINB6 PE=3 SV=1;tr|A0A024QZX5|A0A024QZX5_HUMAN Serpin B6 OS=Homo sapiens GN=SERPINB6 PE=1 SV=1;tr|A0A087X1N8|A0A087X1N8_HUMAN Serp	6	22	22	21	16	16	17	21	17	19	18	16	16	17	21	17	19	18	15	15	16	20	16	18	17	73.7	73.7	71.5	42.621	376	376;380;395;376;259;213	5.93	51	106	105	106	108	0	323.31	47.6	48.9	51.3
A0A024QZY0;Q86WA6;Q49AI2;B4DML3;H7C0M3	A0A024QZY0;Q86WA6;Q49AI2;B4DML3	11;11;6;6;1	11;11;6;6;1	11;11;6;6;1	Valacyclovir hydrolase	BPHL	tr|A0A024QZY0|A0A024QZY0_HUMAN Biphenyl hydrolase-like (Serine hydrolase breast epithelial mucin-associated antigen), isoform CRA_d OS=Homo sapiens GN=BPHL PE=4 SV=1;sp|Q86WA6|BPHL_HUMAN Valacyclovir hydrolase OS=Homo sapiens GN=BPHL PE=1 SV=1;tr|Q49AI2|Q4	5	11	11	11	5	6	6	7	8	11	7	5	6	6	7	8	11	7	5	6	6	7	8	11	7	53.3	53.3	53.3	31.106	274	274;291;194;211;29	5.57	12	20	24	22	16	0	54.403	18.6	23.7	23.7
B2R7M3;A0A024QZY1;Q13155;A8MU58;F8WCL2	B2R7M3;A0A024QZY1;Q13155;A8MU58	10;10;10;8;1	10;10;10;8;1	1;1;1;0;0	Aminoacyl tRNA synthase complex-interacting multifunctional protein 2	JTV1;AIMP2	tr|B2R7M3|B2R7M3_HUMAN cDNA, FLJ93510, highly similar to Homo sapiens JTV1 gene (JTV1), mRNA OS=Homo sapiens PE=2 SV=1;tr|A0A024QZY1|A0A024QZY1_HUMAN JTV1 gene, isoform CRA_a OS=Homo sapiens GN=JTV1 PE=4 SV=1;sp|Q13155|AIMP2_HUMAN Aminoacyl tRNA synthase c	5	10	10	1	7	8	7	7	9	7	7	7	8	7	7	9	7	7	1	1	1	1	1	1	1	40	40	7.8	35.448	320	320;320;320;242;48	5.34	55	5	22	20	37	0	196.49	29.1	35	32.8
A0A024QZY3;Q9Y247	A0A024QZY3;Q9Y247	6;6	3;3	3;3	Protein FAM50B	FAM50B	tr|A0A024QZY3|A0A024QZY3_HUMAN Family with sequence similarity 50, member B, isoform CRA_a OS=Homo sapiens GN=FAM50B PE=4 SV=1;sp|Q9Y247|FA50B_HUMAN Protein FAM50B OS=Homo sapiens GN=FAM50B PE=1 SV=1	2	6	3	3	4	3	4	4	5	4	3	1	0	1	1	2	1	0	1	0	1	1	2	1	0	26.8	12.6	12.6	38.708	325	325;325	6.33		1	3	5		0.0047311	1.625	19.1	14.2	19.1
A0A024QZY4;O00635;Q59EA5;Q6MZQ5	A0A024QZY4;O00635;Q59EA5;Q6MZQ5	14;14;12;9	14;14;12;9	14;14;12;9	E3 ubiquitin-protein ligase TRIM38	TRIM38;DKFZp686F23130	tr|A0A024QZY4|A0A024QZY4_HUMAN Tripartite motif-containing 38, isoform CRA_a OS=Homo sapiens GN=TRIM38 PE=4 SV=1;sp|O00635|TRI38_HUMAN E3 ubiquitin-protein ligase TRIM38 OS=Homo sapiens GN=TRIM38 PE=1 SV=1;tr|Q59EA5|Q59EA5_HUMAN Tripartite motif-containing	4	14	14	14	2	4	7	5	4	8	6	2	4	7	5	4	8	6	2	4	7	5	4	8	6	33.5	33.5	33.5	53.415	465	465;465;298;309	7.81	3	1	13	12	19	0	27.027	6	9.2	16.3
A0A024QZY5;Q13523;B4DZQ5;H0YDJ3;D3DWH5;Q15456	A0A024QZY5;Q13523;B4DZQ5;H0YDJ3	25;25;24;19;4;1	25;25;24;19;4;1	25;25;24;19;4;1	Serine/threonine-protein kinase PRP4 homolog	PRPF4B	tr|A0A024QZY5|A0A024QZY5_HUMAN PRP4 pre-mRNA processing factor 4 homolog B (Yeast), isoform CRA_a OS=Homo sapiens GN=PRPF4B PE=4 SV=1;sp|Q13523|PRP4B_HUMAN Serine/threonine-protein kinase PRP4 homolog OS=Homo sapiens GN=PRPF4B PE=1 SV=3;tr|B4DZQ5|B4DZQ5_HU	6	25	25	25	11	11	12	15	15	18	15	11	11	12	15	15	18	15	11	11	12	15	15	18	15	26.5	26.5	26.5	116.99	1007	1007;1007;993;587;111;46	6.22	19	29	55	41	45	0	141.86	13.5	12.4	13.6
E2QRF9;Q53GD9;A0A024QZY7;O75496;H7C608;C9K0U5	E2QRF9;Q53GD9;A0A024QZY7;O75496;H7C608	4;4;4;4;3;1	4;4;4;4;3;1	4;4;4;4;3;1	Geminin	GMNN	tr|E2QRF9|E2QRF9_HUMAN Geminin (Fragment) OS=Homo sapiens GN=GMNN PE=1 SV=1;tr|Q53GD9|Q53GD9_HUMAN Geminin variant (Fragment) OS=Homo sapiens PE=2 SV=1;tr|A0A024QZY7|A0A024QZY7_HUMAN Geminin, DNA replication inhibitor, isoform CRA_a OS=Homo sapiens GN=GMNN	6	4	4	4	0	1	0	0	3	3	1	0	1	0	0	3	3	1	0	1	0	0	3	3	1	30.7	30.7	30.7	20.539	179	179;208;209;209;102;65	5.88	2		2	3	1	0.00038645	3.7092	0	5	0
A0A024QZZ6;Q96NT0;B8ZZ99;F8WCZ3	A0A024QZZ6;Q96NT0;B8ZZ99;F8WCZ3	4;4;3;3	4;4;3;3	4;4;3;3	Coiled-coil domain-containing protein 115	MGC12981;CCDC115	tr|A0A024QZZ6|A0A024QZZ6_HUMAN Uncharacterized protein OS=Homo sapiens GN=MGC12981 PE=4 SV=1;sp|Q96NT0|CC115_HUMAN Coiled-coil domain-containing protein 115 OS=Homo sapiens GN=CCDC115 PE=1 SV=1;tr|B8ZZ99|B8ZZ99_HUMAN Coiled-coil domain-containing protein 1	4	4	4	4	1	1	2	3	3	4	2	1	1	2	3	3	4	2	1	1	2	3	3	4	2	36.1	36.1	36.1	19.76	180	180;180;175;193	4.11	7	2	3	6		0	13.87	6.7	15.6	22.2
A0A024R001;Q53F27;Q9P0S9	A0A024R001;Q53F27;Q9P0S9	2;2;2	2;2;2	2;2;2	Transmembrane protein 14C	TMEM14C	tr|A0A024R001|A0A024R001_HUMAN Transmembrane protein 14C, isoform CRA_a OS=Homo sapiens GN=TMEM14C PE=4 SV=1;tr|Q53F27|Q53F27_HUMAN Transmembrane protein 14C variant (Fragment) OS=Homo sapiens PE=2 SV=1;sp|Q9P0S9|TM14C_HUMAN Transmembrane protein 14C OS=Ho	3	2	2	2	1	1	1	0	1	2	0	1	1	1	0	1	2	0	1	1	1	0	1	2	0	24.1	24.1	24.1	11.564	112	112;112;112	3.4	4	2	3		1	0.00073144	2.5533	8.9	15.2	15.2
Q9UBU6;A0A024R006;B4DK49	Q9UBU6;A0A024R006	5;5;2	5;5;2	5;5;2	Protein FAM8A1	FAM8A1	sp|Q9UBU6|FA8A1_HUMAN Protein FAM8A1 OS=Homo sapiens GN=FAM8A1 PE=1 SV=1;tr|A0A024R006|A0A024R006_HUMAN Family with sequence similarity 8, member A1, isoform CRA_a OS=Homo sapiens GN=FAM8A1 PE=4 SV=1	3	5	5	5	3	2	2	3	2	4	3	3	2	2	3	2	4	3	3	2	2	3	2	4	3	20.8	20.8	20.8	44.123	413	413;413;163	2.79	15		1		3	0	21.114	14.3	7.3	6.8
A0A024R012;Q9NXA8	A0A024R012;Q9NXA8	8;8	8;8	8;8	NAD-dependent protein deacylase sirtuin-5, mitochondrial	SIRT5	tr|A0A024R012|A0A024R012_HUMAN NAD-dependent protein deacylase sirtuin-5, mitochondrial OS=Homo sapiens GN=SIRT5 PE=3 SV=1;sp|Q9NXA8|SIR5_HUMAN NAD-dependent protein deacylase sirtuin-5, mitochondrial OS=Homo sapiens GN=SIRT5 PE=1 SV=2	2	8	8	8	5	4	3	4	6	6	5	5	4	3	4	6	6	5	5	4	3	4	6	6	5	39.4	39.4	39.4	33.881	310	310;310	4.07	14	8	11	2	6	0	23.617	21.6	22.9	15.5
A0A024R017;Q93077	A0A024R017;Q93077	9;9	2;2	0;0	Histone H2A;Histone H2A type 1-C	HIST1H2AC	tr|A0A024R017|A0A024R017_HUMAN Histone H2A OS=Homo sapiens GN=HIST1H2AC PE=3 SV=1;sp|Q93077|H2A1C_HUMAN Histone H2A type 1-C OS=Homo sapiens GN=HIST1H2AC PE=1 SV=3	2	9	2	0	8	5	6	6	8	5	6	2	1	1	2	2	1	2	0	0	0	0	0	0	0	41.5	13.8	0	14.105	130	130;130	7.64	3	3	3	3	13	0	31.619	40.8	36.2	40.8
A0A024R029;Q9ULW3	A0A024R029;Q9ULW3	11;11	11;11	11;11	Activator of basal transcription 1	ABT1	tr|A0A024R029|A0A024R029_HUMAN Activator of basal transcription 1, isoform CRA_a OS=Homo sapiens GN=ABT1 PE=4 SV=1;sp|Q9ULW3|ABT1_HUMAN Activator of basal transcription 1 OS=Homo sapiens GN=ABT1 PE=1 SV=1	2	11	11	11	4	4	8	2	8	7	5	4	4	8	2	8	7	5	4	4	8	2	8	7	5	48.9	48.9	48.9	31.079	272	272;272	3.92	15	15	9	5	6	0	43.677	21.7	19.1	38.6
B2RAW0;A0A024R036;P98082;B4DNN1;D6REB1;D6RIA5;D6RFF7	B2RAW0;A0A024R036;P98082	9;9;9;4;1;1;1	9;9;9;4;1;1;1	9;9;9;4;1;1;1	Disabled homolog 2	DAB2	tr|B2RAW0|B2RAW0_HUMAN cDNA, FLJ95154, highly similar to Homo sapiens disabled homolog 2, mitogen-responsive phosphoprotein (Drosophila) (DAB2), mRNA OS=Homo sapiens PE=2 SV=1;tr|A0A024R036|A0A024R036_HUMAN Disabled homolog 2, mitogen-responsive phosphopro	7	9	9	9	7	6	5	7	2	2	2	7	6	5	7	2	2	2	7	6	5	7	2	2	2	16.5	16.5	16.5	82.469	770	770;770;770;553;67;75;116	5.81	8	2	14	12	6	0	79.622	11.9	9.9	8.3
A0A024R040;P55809;Q6IAV5;E9PDW2;B7Z609;A1E286;Q9H7N8;B3KS89;Q9BYC2	A0A024R040;P55809;Q6IAV5;E9PDW2;B7Z609	16;16;15;10;10;6;1;1;1	16;16;15;10;10;6;1;1;1	16;16;15;10;10;6;1;1;1	Succinyl-CoA:3-ketoacid-coenzyme A transferase;Succinyl-CoA:3-ketoacid coenzyme A transferase 1, mitochondrial	OXCT1;OXCT	tr|A0A024R040|A0A024R040_HUMAN Succinyl-CoA:3-ketoacid-coenzyme A transferase OS=Homo sapiens GN=OXCT1 PE=3 SV=1;sp|P55809|SCOT1_HUMAN Succinyl-CoA:3-ketoacid coenzyme A transferase 1, mitochondrial OS=Homo sapiens GN=OXCT1 PE=1 SV=1;tr|Q6IAV5|Q6IAV5_HUMAN	9	16	16	16	9	8	9	13	10	15	14	9	8	9	13	10	15	14	9	8	9	13	10	15	14	44.2	44.2	44.2	56.157	520	520;520;520;334;334;150;249;517;517	5.37	44	22	38	21	40	0	323.31	21.9	21.9	22.9
Q53FK5;Q53FI5;A8K6Q7;A0A024R042;O00478;C9JZT5;Q59F79;A0A089GIA6;B4DQ62;O00481;C9JUV8;A8K547	Q53FK5;Q53FI5;A8K6Q7;A0A024R042;O00478;C9JZT5;Q59F79;A0A089GIA6;B4DQ62;O00481	3;3;3;3;3;2;2;2;2;2;1;1	2;2;2;2;2;1;1;1;1;1;1;1	1;1;1;1;1;1;1;1;0;0;0;0	Butyrophilin subfamily 3 member A3;Butyrophilin subfamily 3 member A1	BTN3A3;BTN3A1	tr|Q53FK5|Q53FK5_HUMAN Butyrophilin, subfamily 3, member A3 isoform a variant (Fragment) OS=Homo sapiens PE=2 SV=1;tr|Q53FI5|Q53FI5_HUMAN Butyrophilin, subfamily 3, member A3 isoform a variant (Fragment) OS=Homo sapiens PE=2 SV=1;tr|A8K6Q7|A8K6Q7_HUMAN cDN	12	3	2	1	1	1	1	1	1	1	0	1	0	0	0	1	0	0	0	0	0	0	1	0	0	6	4.3	2.2	65.099	584	584;584;584;584;584;210;280;416;471;513;250;352	8				2		0.0084545	1.3076	2.1	1.7	1.7
A0A024R045;O60671	A0A024R045;O60671	3;3	3;3	3;3	Cell cycle checkpoint protein RAD1	hCG_37731;RAD1	tr|A0A024R045|A0A024R045_HUMAN HCG37731, isoform CRA_c OS=Homo sapiens GN=hCG_37731 PE=4 SV=1;sp|O60671|RAD1_HUMAN Cell cycle checkpoint protein RAD1 OS=Homo sapiens GN=RAD1 PE=1 SV=1	2	3	3	3	0	0	0	0	3	0	1	0	0	0	0	3	0	1	0	0	0	0	3	0	1	12.1	12.1	12.1	31.827	282	282;282	2.75	3			1		0.0048337	1.592	0	0	0
A0A024R046;O00479	A0A024R046;O00479	1;1	1;1	1;1	High mobility group nucleosome-binding domain-containing protein 4	HMGN4	tr|A0A024R046|A0A024R046_HUMAN High mobility group nucleosomal binding domain 4, isoform CRA_a OS=Homo sapiens GN=HMGN4 PE=4 SV=1;sp|O00479|HMGN4_HUMAN High mobility group nucleosome-binding domain-containing protein 4 OS=Homo sapiens GN=HMGN4 PE=1 SV=3	2	1	1	1	1	0	1	1	1	0	0	1	0	1	1	1	0	0	1	0	1	1	1	0	0	10	10	10	9.5388	90	90;90	1	4					0.0083597	1.3299	10	0	10
P62873;B2R6K4;A0A024R056;F6UT28;F6X3N5;B1AKQ8;Q71UM6;B3KVK2;Q71UM7;F5H8J8;F5H0S8;Q59G26;E9PCP0;F1T0G4;F1T0G5;P16520;F5H100;B4DLV5	P62873;B2R6K4;A0A024R056;F6UT28;F6X3N5;B1AKQ8	15;15;15;10;8;8;6;6;4;2;2;2;2;2;2;2;2;1	15;15;15;10;8;8;6;6;4;2;2;2;2;2;2;2;2;1	8;8;8;5;3;4;4;4;2;0;0;0;0;0;0;0;0;0	Guanine nucleotide-binding protein G(I)/G(S)/G(T) subunit beta-1	GNB1	sp|P62873|GBB1_HUMAN Guanine nucleotide-binding protein G(I)/G(S)/G(T) subunit beta-1 OS=Homo sapiens GN=GNB1 PE=1 SV=3;tr|B2R6K4|B2R6K4_HUMAN cDNA, FLJ92996, highly similar to Homo sapiens guanine nucleotide binding protein (G protein), beta polypeptide 1	18	15	15	8	10	11	8	9	12	12	13	10	11	8	9	12	12	13	6	6	4	6	8	7	7	64.1	64.1	33.8	37.377	340	340;340;340;165;163;107;207;240;127;232;264;327;339;340;340;340;232;153	5.92	66	27	80	67	72	0	323.31	29.7	31.8	25.6
A8K6D4;A0A024R058;O95544;A0A0A0MR98;A8K6R3;J3KSP9;J3KTI3	A8K6D4;A0A024R058;O95544;A0A0A0MR98;A8K6R3	5;5;5;4;4;1;1	5;5;5;4;4;1;1	5;5;5;4;4;1;1	NAD kinase	NADK	tr|A8K6D4|A8K6D4_HUMAN cDNA FLJ77769, highly similar to Homo sapiens NAD kinase, mRNA OS=Homo sapiens PE=2 SV=1;tr|A0A024R058|A0A024R058_HUMAN NAD kinase, isoform CRA_a OS=Homo sapiens GN=NADK PE=3 SV=1;sp|O95544|NADK_HUMAN NAD kinase OS=Homo sapiens GN=NA	7	5	5	5	1	0	1	0	1	2	1	1	0	1	0	1	2	1	1	0	1	0	1	2	1	17.3	17.3	17.3	49.251	446	446;446;446;414;446;44;74	2.17	2	3	1			0	21.955	2	0	3.8
Q8N995;A0A024R059;Q01581;D6RIW1	Q8N995;A0A024R059;Q01581	21;21;21;5	21;21;21;5	20;20;20;5	Hydroxymethylglutaryl-CoA synthase, cytoplasmic	HMGCS1	tr|Q8N995|Q8N995_HUMAN cDNA FLJ38173 fis, clone FCBBF1000053, highly similar to HYDROXYMETHYLGLUTARYL-COA SYNTHASE, CYTOPLASMIC OS=Homo sapiens PE=2 SV=1;tr|A0A024R059|A0A024R059_HUMAN 3-hydroxy-3-methylglutaryl-Coenzyme A synthase 1 (Soluble), isoform CRA	4	21	21	20	13	13	14	15	19	20	13	13	13	14	15	19	20	13	12	12	13	14	18	19	12	48.7	48.7	46.6	56.238	509	509;520;520;95	5.82	42	33	47	45	52	0	323.31	30.5	32.6	30.3
A0A024R061;P51809;B4DIH9;B2R6P4;A0A024R074;B4DE96;B4DMB4;E5RH06	A0A024R061;P51809;B4DIH9;B2R6P4;A0A024R074;B4DE96	9;9;7;7;7;6;3;1	9;9;7;7;7;6;3;1	9;9;7;7;7;6;3;1	Vesicle-associated membrane protein 7	SYBL1;VAMP7	tr|A0A024R061|A0A024R061_HUMAN Synaptobrevin-like 1, isoform CRA_e OS=Homo sapiens GN=SYBL1 PE=3 SV=1;sp|P51809|VAMP7_HUMAN Vesicle-associated membrane protein 7 OS=Homo sapiens GN=VAMP7 PE=1 SV=3;tr|B4DIH9|B4DIH9_HUMAN cDNA FLJ53045, highly similar to Syn	8	9	9	9	4	5	4	5	4	9	4	4	5	4	5	4	9	4	4	5	4	5	4	9	4	53.6	53.6	53.6	24.935	220	220;220;181;220;260;153;119;59	6.68	1	9	19	18	13	0	62.578	22.7	32.7	22.7
D6RBB0;Q6FGN0;A0A024R068;A0A024R0A4;O60683;D6RA89;J3QRM4	D6RBB0;Q6FGN0;A0A024R068;A0A024R0A4;O60683;D6RA89	3;3;3;3;3;2;1	3;3;3;3;3;2;1	3;3;3;3;3;2;1	Peroxisome biogenesis factor 10	PEX10	tr|D6RBB0|D6RBB0_HUMAN Peroxisome biogenesis factor 10 OS=Homo sapiens GN=PEX10 PE=1 SV=1;tr|Q6FGN0|Q6FGN0_HUMAN PEX10 protein OS=Homo sapiens GN=PEX10 PE=2 SV=1;tr|A0A024R068|A0A024R068_HUMAN Peroxisome biogenesis factor 10, isoform CRA_a OS=Homo sapiens	7	3	3	3	1	3	1	0	1	1	0	1	3	1	0	1	1	0	1	3	1	0	1	1	0	15.4	15.4	15.4	36.869	324	324;326;326;346;326;209;30	1	9					0.000136	5.5577	3.4	15.4	3.4
B4DHK6;A0A024R069;A0A0A0MTL5;Q13309;D6R9R7;D6RAG5	B4DHK6;A0A024R069;A0A0A0MTL5;Q13309	6;6;6;6;2;1	6;6;6;6;2;1	6;6;6;6;2;1	S-phase kinase-associated protein 2	SKP2	tr|B4DHK6|B4DHK6_HUMAN cDNA FLJ53740, highly similar to S-phase kinase-associated protein 2 OS=Homo sapiens PE=2 SV=1;tr|A0A024R069|A0A024R069_HUMAN S-phase kinase-associated protein 2 (P45), isoform CRA_c OS=Homo sapiens GN=SKP2 PE=4 SV=1;tr|A0A0A0MTL5|A0	6	6	6	6	0	1	0	0	3	3	3	0	1	0	0	3	3	3	0	1	0	0	3	3	3	23.8	23.8	23.8	44.19	390	390;424;435;424;255;217	5.58	2	2	4	1	3	0	8.7832	0	3.8	0
A0A024R071;O75694;E9PF10;B4DLT2;B3KMK3	A0A024R071;O75694;E9PF10;B4DLT2	36;36;35;35;10	36;36;35;35;10	35;35;34;35;10	Nuclear pore complex protein Nup155	NUP155	tr|A0A024R071|A0A024R071_HUMAN Nucleoporin 155kDa, isoform CRA_a OS=Homo sapiens GN=NUP155 PE=4 SV=1;sp|O75694|NU155_HUMAN Nuclear pore complex protein Nup155 OS=Homo sapiens GN=NUP155 PE=1 SV=1;tr|E9PF10|E9PF10_HUMAN Nuclear pore complex protein Nup155 OS	5	36	36	35	20	20	24	29	30	35	30	20	20	24	29	30	35	30	20	20	24	29	30	34	30	37.7	37.7	35.7	155.2	1391	1391;1391;1327;1353;382	6.02	62	51	83	70	93	0	323.31	17.7	17.9	22.1
B1AMF0;A0A024R075;Q8N2K1;D6RD90;A6NGS0;D6RB84;B1AMF1	B1AMF0;A0A024R075;Q8N2K1;D6RD90;A6NGS0	3;3;3;2;2;1;1	3;3;3;2;2;1;1	3;3;3;2;2;1;1	Ubiquitin-conjugating enzyme E2 J2	UBE2J2	tr|B1AMF0|B1AMF0_HUMAN Ubiquitin-conjugating enzyme E2 J2 (Fragment) OS=Homo sapiens GN=UBE2J2 PE=1 SV=1;tr|A0A024R075|A0A024R075_HUMAN Ubiquitin-conjugating enzyme E2, J2 (UBC6 homolog, yeast), isoform CRA_b OS=Homo sapiens GN=UBE2J2 PE=3 SV=1;sp|Q8N2K1|U	7	3	3	3	2	0	2	2	3	3	1	2	0	2	2	3	3	1	2	0	2	2	3	3	1	23	23	23	22.322	196	196;259;259;60;207;71;101	7.33		2	5	6	5	0	9.1435	14.8	0	14.8
A0A024R084;Q9BRK5;A0A024R0A9;H0Y3T6;G3V1E2	A0A024R084;Q9BRK5;A0A024R0A9;H0Y3T6;G3V1E2	13;13;11;7;7	13;13;11;7;7	13;13;11;7;7	45 kDa calcium-binding protein	SDF4	tr|A0A024R084|A0A024R084_HUMAN Stromal cell derived factor 4, isoform CRA_c OS=Homo sapiens GN=SDF4 PE=4 SV=1;sp|Q9BRK5|CAB45_HUMAN 45 kDa calcium-binding protein OS=Homo sapiens GN=SDF4 PE=1 SV=1;tr|A0A024R0A9|A0A024R0A9_HUMAN Stromal cell derived factor	5	13	13	13	7	7	9	9	11	12	10	7	7	9	9	11	12	10	7	7	9	9	11	12	10	40.9	40.9	40.9	41.806	362	362;362;348;243;254	5.87	20	53	49	34	53	0	323.31	20.7	26.2	30.7
D6RFI6;D6RAT8;D6RBK1;D6RJH2;D6R9I2;B3KQ42;A0A024R087;P52739	D6RFI6;D6RAT8;D6RBK1;D6RJH2;D6R9I2;B3KQ42;A0A024R087;P52739	1;1;1;1;1;1;1;1	1;1;1;1;1;1;1;1	1;1;1;1;1;1;1;1	Zinc finger protein 131	ZNF131;hCG_36935	tr|D6RFI6|D6RFI6_HUMAN Zinc finger protein 131 OS=Homo sapiens GN=ZNF131 PE=1 SV=1;tr|D6RAT8|D6RAT8_HUMAN Zinc finger protein 131 (Fragment) OS=Homo sapiens GN=ZNF131 PE=1 SV=1;tr|D6RBK1|D6RBK1_HUMAN Zinc finger protein 131 (Fragment) OS=Homo sapiens GN=ZN	8	1	1	1	0	0	0	0	1	0	0	0	0	0	0	1	0	0	0	0	0	0	1	0	0	9.7	9.7	9.7	14.685	124	124;139;151;253;264;589;589;623	2		1				0.00037042	2.7686	0	0	0
Q15543;A0A024R089;Q0VA92	Q15543;A0A024R089;Q0VA92	2;2;1	2;2;1	2;2;1	Transcription initiation factor TFIID subunit 13	TAF13	sp|Q15543|TAF13_HUMAN Transcription initiation factor TFIID subunit 13 OS=Homo sapiens GN=TAF13 PE=1 SV=1;tr|A0A024R089|A0A024R089_HUMAN TAF13 RNA polymerase II, TATA box binding protein (TBP)-associated factor, 18kDa, isoform CRA_a OS=Homo sapiens GN=TAF1	3	2	2	2	0	0	0	2	2	1	1	0	0	0	2	2	1	1	0	0	0	2	2	1	1	17.7	17.7	17.7	14.287	124	124;124;124	3.43	2	3	1		1	0.00037693	3.1117	0	0	0
A0A024R094;D6RJF2;D6RJ02;D6RD97;H0YA44	A0A024R094	11;4;3;2;1	1;1;1;1;0	1;1;1;1;0		PAIP1	tr|A0A024R094|A0A024R094_HUMAN Poly(A) binding protein interacting protein 1, isoform CRA_a OS=Homo sapiens GN=PAIP1 PE=4 SV=1	5	11	1	1	6	5	6	4	8	8	7	1	1	0	1	1	1	1	1	1	0	1	1	1	1	37.9	4.6	4.6	35.014	306	306;200;168;95;49	5.11	5			1	3	0.00096653	2.3496	19.3	20.6	21.9
B2RB47;A0A024R098;Q01433;H0Y360;E9PIJ1;H0YCL9;H0YF16;E9PJF6	B2RB47;A0A024R098;Q01433;H0Y360	22;22;22;21;3;3;3;2	22;22;22;21;3;3;3;2	22;22;22;21;3;3;3;2	AMP deaminase 2	AMPD2	tr|B2RB47|B2RB47_HUMAN AMP deaminase OS=Homo sapiens PE=2 SV=1;tr|A0A024R098|A0A024R098_HUMAN AMP deaminase OS=Homo sapiens GN=AMPD2 PE=3 SV=1;sp|Q01433|AMPD2_HUMAN AMP deaminase 2 OS=Homo sapiens GN=AMPD2 PE=1 SV=2;tr|H0Y360|H0Y360_HUMAN AMP deaminase 2 (	8	22	22	22	11	7	9	11	10	12	16	11	7	9	11	10	12	16	11	7	9	11	10	12	16	28.6	28.6	28.6	100.72	879	879;879;879;861;87;195;231;103	5.54	34	12	23	25	27	0	112.34	12.3	8.1	10.2
A8K0M8;A0A024R099;Q6PGN9;S4R3S8;Q5T2Z0;Q5T2Z1	A8K0M8;A0A024R099;Q6PGN9	3;3;3;1;1;1	3;3;3;1;1;1	3;3;3;1;1;1	Proline/serine-rich coiled-coil protein 1	PSRC1	tr|A8K0M8|A8K0M8_HUMAN cDNA FLJ78057, highly similar to Homo sapiens differential display and activated by p53 (DDA3),mRNA OS=Homo sapiens PE=2 SV=1;tr|A0A024R099|A0A024R099_HUMAN Proline/serine-rich coiled-coil 1, isoform CRA_c OS=Homo sapiens GN=PSRC1 PE	6	3	3	3	0	0	1	1	2	1	0	0	0	1	1	2	1	0	0	0	1	1	2	1	0	10.8	10.8	10.8	35.56	333	333;333;363;122;205;231	4.4	3			1	1	0.00013481	5.2394	0	0	3.9
A0A024R0A8;O43865;Q2NKW8;Q6ZMM9;Q9BTL0;O43210;Q6ZMI1	A0A024R0A8;O43865;Q2NKW8;Q6ZMM9	18;18;14;9;7;7;2	18;18;14;9;7;7;2	4;4;0;0;0;0;0	Adenosylhomocysteinase;Putative adenosylhomocysteinase 2	AHCYL1	tr|A0A024R0A8|A0A024R0A8_HUMAN Adenosylhomocysteinase OS=Homo sapiens GN=AHCYL1 PE=3 SV=1;sp|O43865|SAHH2_HUMAN S-adenosylhomocysteine hydrolase-like protein 1 OS=Homo sapiens GN=AHCYL1 PE=1 SV=2;tr|Q2NKW8|Q2NKW8_HUMAN Adenosylhomocysteinase (Fragment) OS=	7	18	18	4	14	13	13	13	10	13	9	14	13	13	13	10	13	9	2	3	4	3	2	3	0	36.2	36.2	7.4	58.951	530	530;530;505;317;199;218;150	5.84	44	14	15	41	37	0	121.74	31.1	28.1	27.2
A0A024R0B7;Q6UX65	A0A024R0B7;Q6UX65	2;2	2;2	2;2	DNA damage-regulated autophagy modulator protein 2	TMEM77;DRAM2	tr|A0A024R0B7|A0A024R0B7_HUMAN Transmembrane protein 77, isoform CRA_a OS=Homo sapiens GN=TMEM77 PE=4 SV=1;sp|Q6UX65|DRAM2_HUMAN DNA damage-regulated autophagy modulator protein 2 OS=Homo sapiens GN=DRAM2 PE=1 SV=1	2	2	2	2	2	2	2	2	2	2	1	2	2	2	2	2	2	1	2	2	2	2	2	2	1	11.3	11.3	11.3	29.766	266	266;266	7.79			11	9	9	0	19.257	11.3	11.3	11.3
D6RAV6;A0A024R0B8;Q0VDI3	D6RAV6;A0A024R0B8;Q0VDI3	1;1;1	1;1;1	1;1;1	Transmembrane protein C5orf28	C5orf28;FLJ21657	tr|D6RAV6|D6RAV6_HUMAN Transmembrane protein 267 (Fragment) OS=Homo sapiens GN=TMEM267 PE=1 SV=1;tr|A0A024R0B8|A0A024R0B8_HUMAN Uncharacterized protein OS=Homo sapiens GN=FLJ21657 PE=4 SV=1;sp|Q0VDI3|TM267_HUMAN Transmembrane protein 267 OS=Homo sapiens GN	3	1	1	1	0	1	0	0	0	1	0	0	1	0	0	0	1	0	0	1	0	0	0	1	0	8	8	8	19.719	176	176;215;215	3.5		1	1			0.0014366	2.1885	0	8	0
B3KN25;A0A024R0C0;Q9Y6K0;A0A0C4DGS9	B3KN25;A0A024R0C0;Q9Y6K0;A0A0C4DGS9	4;4;4;3	4;4;4;3	4;4;4;3	Choline/ethanolaminephosphotransferase 1	CEPT1	tr|B3KN25|B3KN25_HUMAN cDNA FLJ13319 fis, clone OVARC1001610, highly similar to Homo sapiens choline/ethanolamine phosphotransferase 1 (CEPT1), transcript variant 1, mRNA OS=Homo sapiens PE=2 SV=1;tr|A0A024R0C0|A0A024R0C0_HUMAN Choline/ethanolamine phospho	4	4	4	4	4	3	2	1	3	2	1	4	3	2	1	3	2	1	4	3	2	1	3	2	1	12.5	12.5	12.5	46.527	416	416;416;416;280	6.8	3	1	6	10	5	0	17.755	12.5	10.6	7.9
Q2TB59;A0A024R0C3;Q13423;D6RAI5;B4DS88;B4DMN9;D6RHU2;Q8N5H5;H0Y8P5	Q2TB59;A0A024R0C3;Q13423	41;41;41;13;12;12;11;11;3	41;41;41;13;12;12;11;11;3	8;8;8;8;0;0;8;0;0	NAD(P) transhydrogenase, mitochondrial	NNT	tr|Q2TB59|Q2TB59_HUMAN Nicotinamide nucleotide transhydrogenase OS=Homo sapiens GN=NNT PE=2 SV=1;tr|A0A024R0C3|A0A024R0C3_HUMAN Nicotinamide nucleotide transhydrogenase, isoform CRA_a OS=Homo sapiens GN=NNT PE=4 SV=1;sp|Q13423|NNTM_HUMAN NAD(P) transhydrog	9	41	41	8	28	32	29	29	30	37	32	28	32	29	29	30	37	32	5	7	6	5	5	6	6	44.8	44.8	9.3	113.88	1086	1086;1086;1086;217;559;601;199;236;57	5.64	143	62	94	94	136	0	323.31	29.5	33.4	32
A0A024R0C7;Q9P2B4;B1AMN7;Q9NPX3	A0A024R0C7;Q9P2B4;B1AMN7	13;13;8;2	13;13;8;2	13;13;8;2	CTTNBP2 N-terminal-like protein	CTTNBP2NL	tr|A0A024R0C7|A0A024R0C7_HUMAN CTTNBP2 N-terminal like, isoform CRA_b OS=Homo sapiens GN=CTTNBP2NL PE=4 SV=1;sp|Q9P2B4|CT2NL_HUMAN CTTNBP2 N-terminal-like protein OS=Homo sapiens GN=CTTNBP2NL PE=1 SV=2;tr|B1AMN7|B1AMN7_HUMAN CTTNBP2 N-terminal-like protein	4	13	13	13	4	5	4	1	7	5	2	4	5	4	1	7	5	2	4	5	4	1	7	5	2	26.9	26.9	26.9	70.157	639	639;639;271;187	4.77	13	5		6	7	0	16.841	7.8	8.8	8
B4DTG3;B2RBF6;A0A024R0D2;Q9Y6B7;B1ALD0;B3KSJ4;B1ALD1;B1ALD3;B1ALD2	B4DTG3;B2RBF6;A0A024R0D2;Q9Y6B7;B1ALD0;B3KSJ4	10;10;10;10;9;8;2;1;1	10;10;10;10;9;8;2;1;1	10;10;10;10;9;8;2;1;1	AP complex subunit beta;AP-4 complex subunit beta-1	hCG_38636;AP4B1	tr|B4DTG3|B4DTG3_HUMAN AP complex subunit beta OS=Homo sapiens PE=2 SV=1;tr|B2RBF6|B2RBF6_HUMAN AP complex subunit beta OS=Homo sapiens PE=2 SV=1;tr|A0A024R0D2|A0A024R0D2_HUMAN AP complex subunit beta OS=Homo sapiens GN=hCG_38636 PE=3 SV=1;sp|Q9Y6B7|AP4B1_	9	10	10	10	5	5	4	3	4	3	0	5	5	4	3	4	3	0	5	5	4	3	4	3	0	15.6	15.6	15.6	71.935	640	640;739;739;739;571;571;296;175;262	5.88	3	2	7	11	1	0.00013797	6.1091	6.9	8	5.9
A0A024R0E2;O75534;Q9GZV0;A0A024R0K2;Q96L66;E9PLT0;Q9UG93;Q8WU01;E9PNG3;Q9UG12;E9PLD4;E9PKN4;E9PJK7	A0A024R0E2;O75534;Q9GZV0;A0A024R0K2;Q96L66;E9PLT0	41;41;40;40;37;34;18;8;6;6;5;2;1	41;41;40;40;37;34;18;8;6;6;5;2;1	41;41;40;40;37;34;18;8;6;6;5;2;1	Cold shock domain-containing protein E1	CSDE1;UNR	tr|A0A024R0E2|A0A024R0E2_HUMAN Cold shock domain containing E1, RNA-binding, isoform CRA_a OS=Homo sapiens GN=CSDE1 PE=4 SV=1;sp|O75534|CSDE1_HUMAN Cold shock domain-containing protein E1 OS=Homo sapiens GN=CSDE1 PE=1 SV=2;tr|Q9GZV0|Q9GZV0_HUMAN cDNA FLJ12	13	41	41	41	30	30	28	28	36	31	27	30	30	28	28	36	31	27	30	30	28	28	36	31	27	54.6	54.6	54.6	88.884	798	798;798;767;767;708;668;369;272;136;171;94;46;36	5.67	107	60	79	75	112	0	323.31	42.5	43.4	39
A0A024R0E3;Q8TAA9	A0A024R0E3;Q8TAA9	11;11	11;11	11;11	Vang-like protein 1	VANGL1	tr|A0A024R0E3|A0A024R0E3_HUMAN Vang-like protein OS=Homo sapiens GN=VANGL1 PE=3 SV=1;sp|Q8TAA9|VANG1_HUMAN Vang-like protein 1 OS=Homo sapiens GN=VANGL1 PE=1 SV=1	2	11	11	11	5	2	6	4	8	9	4	5	2	6	4	8	9	4	5	2	6	4	8	9	4	25.2	25.2	25.2	59.974	524	524;524	4.96	11	7	8	17	2	0	24.784	13.4	4.8	17.6
P52907;A0A024R0E5;A8K0T9	P52907;A0A024R0E5;A8K0T9	15;15;14	13;13;12	13;13;12	F-actin-capping protein subunit alpha-1	CAPZA1	sp|P52907|CAZA1_HUMAN F-actin-capping protein subunit alpha-1 OS=Homo sapiens GN=CAPZA1 PE=1 SV=3;tr|A0A024R0E5|A0A024R0E5_HUMAN Capping protein (Actin filament) muscle Z-line, alpha 1, isoform CRA_a OS=Homo sapiens GN=CAPZA1 PE=3 SV=1;tr|A8K0T9|A8K0T9_HUM	3	15	13	13	12	13	13	14	13	13	12	10	11	11	12	11	11	10	10	11	11	12	11	11	10	74.1	64.7	64.7	32.922	286	286;286;286	5.75	30	62	81	58	58	0	323.31	62.2	70.6	64.3
A0A024R0E9;A0A024R0H3;Q5TCQ9	A0A024R0E9;A0A024R0H3;Q5TCQ9	11;11;11	10;10;10	10;10;10	Membrane-associated guanylate kinase, WW and PDZ domain-containing protein 3	MAGI3	tr|A0A024R0E9|A0A024R0E9_HUMAN Membrane associated guanylate kinase, WW and PDZ domain containing 3, isoform CRA_b OS=Homo sapiens GN=MAGI3 PE=4 SV=1;tr|A0A024R0H3|A0A024R0H3_HUMAN Membrane associated guanylate kinase, WW and PDZ domain containing 3, isofo	3	11	10	10	7	7	3	6	2	4	1	6	7	3	6	2	4	1	6	7	3	6	2	4	1	13	12.4	12.4	123.34	1125	1125;1150;1506	6.14	5	2	10	14	4	0	12.615	7.9	7.3	4.2
A0A024R0F1;Q9UNY4;X6RI15;Q59EG6	A0A024R0F1;Q9UNY4	28;28;3;3	28;28;3;3	28;28;3;3	Transcription termination factor 2	TTF2	tr|A0A024R0F1|A0A024R0F1_HUMAN Transcription termination factor, RNA polymerase II, isoform CRA_a OS=Homo sapiens GN=TTF2 PE=4 SV=1;sp|Q9UNY4|TTF2_HUMAN Transcription termination factor 2 OS=Homo sapiens GN=TTF2 PE=1 SV=2	4	28	28	28	2	2	8	1	24	21	16	2	2	8	1	24	21	16	2	2	8	1	24	21	16	34.6	34.6	34.6	129.59	1162	1162;1162;143;165	5.75	22	17	20	14	29	0	109.96	1.5	2.1	8.4
Q5TA45;A0A024R0F2;A0A024R073;C9IYS7;A0A087WYI0;Q96HV7;C9J979;E9PNS4;J3QRY6;E9PIG1;E9PI75;A0A087WXT8;E9PIL7;E9PKA4;E9PQF0;E9PNH9;E9PMA2;E9PJG0;H0YE15;A0A0D9SGA8	Q5TA45;A0A024R0F2;A0A024R073;C9IYS7;A0A087WYI0;Q96HV7;C9J979;E9PNS4	14;14;10;9;9;9;8;7;6;6;6;5;4;3;2;2;1;1;1;1	14;14;10;9;9;9;8;7;6;6;6;5;4;3;2;2;1;1;1;1	14;14;10;9;9;9;8;7;6;6;6;5;4;3;2;2;1;1;1;1	Integrator complex subunit 11	CPSF3L	sp|Q5TA45|INT11_HUMAN Integrator complex subunit 11 OS=Homo sapiens GN=INTS11 PE=1 SV=2;tr|A0A024R0F2|A0A024R0F2_HUMAN Cleavage and polyadenylation specific factor 3-like, isoform CRA_a OS=Homo sapiens GN=CPSF3L PE=4 SV=1;tr|A0A024R073|A0A024R073_HUMAN Cle	20	14	14	14	7	8	9	6	10	7	8	7	8	9	6	10	7	8	7	8	9	6	10	7	8	26.3	26.3	26.3	67.662	600	600;600;499;502;502;389;344;278;342;249;209;289;140;81;167;109;46;56;55;46	5.64	15	5	17	26	7	0	58.551	13.5	18.7	19.7
A0A024R0F6;Q9UPN9;H0Y612;B3KN30;B4DXI9	A0A024R0F6;Q9UPN9;H0Y612;B3KN30	22;22;18;11;7	22;22;18;11;7	21;21;17;11;7	E3 ubiquitin-protein ligase TRIM33	TRIM33	tr|A0A024R0F6|A0A024R0F6_HUMAN Tripartite motif-containing 33, isoform CRA_a OS=Homo sapiens GN=TRIM33 PE=4 SV=1;sp|Q9UPN9|TRI33_HUMAN E3 ubiquitin-protein ligase TRIM33 OS=Homo sapiens GN=TRIM33 PE=1 SV=3;tr|H0Y612|H0Y612_HUMAN E3 ubiquitin-protein ligase	5	22	22	21	8	6	11	8	16	17	12	8	6	11	8	16	17	12	8	6	11	8	16	16	12	24.4	24.4	23.7	122.52	1127	1127;1127;888;759;633	5.24	20	15	52	30	11	0	87.645	8	5.7	11.2
B2RAL8;B4DIF1;A0A024R0F8;P81274;Q5T1N9;B0QZD0	B2RAL8;B4DIF1;A0A024R0F8;P81274;Q5T1N9	5;5;5;5;4;1	5;5;5;5;4;1	5;5;5;5;4;1	G-protein-signaling modulator 2	GPSM2	tr|B2RAL8|B2RAL8_HUMAN cDNA, FLJ94995, highly similar to Homo sapiens LGN protein (LGN), mRNA OS=Homo sapiens PE=2 SV=1;tr|B4DIF1|B4DIF1_HUMAN cDNA FLJ56086, highly similar to G-protein signaling modulator 2 OS=Homo sapiens PE=2 SV=1;tr|A0A024R0F8|A0A024R0	6	5	5	5	1	0	1	0	3	3	1	1	0	1	0	3	3	1	1	0	1	0	3	3	1	11.5	11.5	11.5	75.845	677	677;683;684;684;213;75	8.67		1	2		6	0.00013598	5.5471	2.7	0	2.4
A0A024R0G0;Q96S66;A0A024R095;Q5T1P5;B3KQX4	A0A024R0G0;Q96S66;A0A024R095	20;20;16;9;9	20;20;16;9;9	20;20;16;9;9	Chloride channel CLIC-like protein 1	CLCC1	tr|A0A024R0G0|A0A024R0G0_HUMAN Chloride channel CLIC-like 1, isoform CRA_b OS=Homo sapiens GN=CLCC1 PE=4 SV=1;sp|Q96S66|CLCC1_HUMAN Chloride channel CLIC-like protein 1 OS=Homo sapiens GN=CLCC1 PE=1 SV=1;tr|A0A024R095|A0A024R095_HUMAN Chloride channel CLIC	5	20	20	20	9	8	10	11	10	10	9	9	8	10	11	10	10	9	9	8	10	11	10	10	9	40.1	40.1	40.1	62.022	551	551;551;501;262;262	3.65	31	28	17	4	12	0	148.97	17.1	16.9	21.6
B4DWL2;A0A024R0H5;A0A024R0G2;Q9H6A0;Q8TCN6	B4DWL2;A0A024R0H5;A0A024R0G2;Q9H6A0	8;8;8;8;2	8;8;8;8;2	8;8;8;8;2	DENN domain-containing protein 2D	DENND2D	tr|B4DWL2|B4DWL2_HUMAN cDNA FLJ54763, highly similar to DENN domain-containing protein 2D OS=Homo sapiens PE=2 SV=1;tr|A0A024R0H5|A0A024R0H5_HUMAN DENN/MADD domain containing 2D, isoform CRA_d OS=Homo sapiens GN=DENND2D PE=4 SV=1;tr|A0A024R0G2|A0A024R0G2_H	5	8	8	8	5	5	3	6	4	7	5	5	5	3	6	4	7	5	5	5	3	6	4	7	5	26.3	26.3	26.3	45.818	403	403;468;471;471;215	6.23	5	5	16	27	4	0	57.142	16.6	17.4	8.2
A0A024R0H2;O15235	A0A024R0H2;O15235	2;2	2;2	2;2	28S ribosomal protein S12, mitochondrial	MRPS12	tr|A0A024R0H2|A0A024R0H2_HUMAN Mitochondrial ribosomal protein S12, isoform CRA_a OS=Homo sapiens GN=MRPS12 PE=3 SV=1;sp|O15235|RT12_HUMAN 28S ribosomal protein S12, mitochondrial OS=Homo sapiens GN=MRPS12 PE=1 SV=1	2	2	2	2	1	1	2	1	1	1	1	1	1	2	1	1	1	1	1	1	2	1	1	1	1	26.1	26.1	26.1	15.173	138	138;138	6.82	1	2	14	10	7	0	24.78	18.1	18.1	26.1
A0A024R0H6;Q8N7H5;B4DGJ5;M0QYC7	A0A024R0H6;Q8N7H5;B4DGJ5	20;20;13;1	20;20;13;1	20;20;13;1	RNA polymerase II-associated factor 1 homolog	PAF1	tr|A0A024R0H6|A0A024R0H6_HUMAN Paf1, RNA polymerase II associated factor, homolog (S. cerevisiae), isoform CRA_a OS=Homo sapiens GN=PAF1 PE=4 SV=1;sp|Q8N7H5|PAF1_HUMAN RNA polymerase II-associated factor 1 homolog OS=Homo sapiens GN=PAF1 PE=1 SV=2;tr|B4DGJ	4	20	20	20	6	11	15	11	15	16	14	6	11	15	11	15	16	14	6	11	15	11	15	16	14	46.9	46.9	46.9	59.975	531	531;531;288;94	6.41	12	31	32	28	44	0	156.6	14.1	27.5	37.1
A0A024R0H7;Q9BQA1;B4DJP0;H0Y711	A0A024R0H7;Q9BQA1;B4DJP0;H0Y711	12;12;6;6	12;12;6;6	12;12;6;6	Methylosome protein 50	WDR77	tr|A0A024R0H7|A0A024R0H7_HUMAN Testis tissue sperm-binding protein Li 44a OS=Homo sapiens GN=WDR77 PE=2 SV=1;sp|Q9BQA1|MEP50_HUMAN Methylosome protein 50 OS=Homo sapiens GN=WDR77 PE=1 SV=1;tr|B4DJP0|B4DJP0_HUMAN cDNA FLJ60601, highly similar to Methylosome	4	12	12	12	8	6	8	10	9	9	9	8	6	8	10	9	9	9	8	6	8	10	9	9	9	57	57	57	36.724	342	342;342;112;291	4.63	54	13	24	7	31	0	323.31	33.3	26	33
Q5JR08;A0A024R0I3;P08134;E9PQH6	Q5JR08;A0A024R0I3;P08134;E9PQH6	8;8;8;7	1;1;1;1	1;1;1;1	Rho-related GTP-binding protein RhoC	RHOC;hCG_2043376	tr|Q5JR08|Q5JR08_HUMAN Rho-related GTP-binding protein RhoC (Fragment) OS=Homo sapiens GN=RHOC PE=1 SV=8;tr|A0A024R0I3|A0A024R0I3_HUMAN HCG2043376, isoform CRA_b OS=Homo sapiens GN=hCG_2043376 PE=3 SV=1;sp|P08134|RHOC_HUMAN Rho-related GTP-binding protein	4	8	1	1	6	6	6	6	6	6	6	1	1	1	1	1	1	1	1	1	1	1	1	1	1	38.8	6.4	6.4	21.523	188	188;193;193;169	7.48	1	3	2	13	6	0	10.497	25	29.3	33.5
A8K724;A0A024R0J1;O96013;A0A024R0L8;B4DE88;B4E3B5;M0R2X4;M0R0L9;B4DUG0;M0R3G6;M0R1R1;B0AZM9;Q9P286;B3KTJ2	A8K724;A0A024R0J1;O96013;A0A024R0L8;B4DE88	17;17;17;13;10;8;5;5;5;4;3;2;2;1	17;17;17;13;10;8;5;5;5;4;3;2;2;1	16;16;16;12;9;7;5;5;4;4;3;1;1;0	Non-specific serine/threonine protein kinase;Serine/threonine-protein kinase PAK 4	PAK4	tr|A8K724|A8K724_HUMAN cDNA FLJ76899, highly similar to Homo sapiens p21(CDKN1A)-activated kinase 4 (PAK4), mRNA OS=Homo sapiens PE=2 SV=1;tr|A0A024R0J1|A0A024R0J1_HUMAN p21(CDKN1A)-activated kinase 4, isoform CRA_a OS=Homo sapiens GN=PAK4 PE=4 SV=1;sp|O96	14	17	17	16	12	12	11	10	11	14	10	12	12	11	10	11	14	10	11	12	10	9	10	13	10	45.7	45.7	43.8	63.965	591	591;591;591;438;395;347;131;182;240;93;149;719;719;580	4.75	60	1	12	21	25	0	112.51	29.9	31.6	29.6
A0A024R0K8;A0A024R0J7;P61018;M0R0X1	A0A024R0K8;A0A024R0J7;P61018;M0R0X1	8;8;8;7	6;6;6;6	4;4;4;4	Ras-related protein Rab-4B	RAB4B	tr|A0A024R0K8|A0A024R0K8_HUMAN HCG1995540, isoform CRA_c OS=Homo sapiens GN=hCG_1995540 PE=4 SV=1;tr|A0A024R0J7|A0A024R0J7_HUMAN HCG1995540, isoform CRA_a OS=Homo sapiens GN=hCG_1995540 PE=4 SV=1;sp|P61018|RAB4B_HUMAN Ras-related protein Rab-4B OS=Homo sap	4	8	6	4	5	6	5	7	7	7	5	3	5	3	5	5	5	3	2	3	2	3	3	3	2	41.3	34.7	24.4	23.586	213	213;248;213;192	8.1	8	1		8	22	0	37.977	24.9	34.7	26.8
Q59EI3;B2R8A9;A0A024R0K3;Q6ZSA3;F5H5P2;P12694;F5GXU9;Q658P7;H0YH31;Q9UMB3	Q59EI3;B2R8A9;A0A024R0K3;Q6ZSA3;F5H5P2;P12694;F5GXU9	17;17;17;17;17;17;9;8;5;3	17;17;17;17;17;17;9;8;5;3	17;17;17;17;17;17;9;8;5;3	2-oxoisovalerate dehydrogenase subunit alpha, mitochondrial	BCKDHA	tr|Q59EI3|Q59EI3_HUMAN Branched chain keto acid dehydrogenase E1, alpha polypeptide variant (Fragment) OS=Homo sapiens PE=2 SV=1;tr|B2R8A9|B2R8A9_HUMAN cDNA, FLJ93812, highly similar to Homo sapiens branched chain keto acid dehydrogenase E1, alphapolypepti	10	17	17	17	10	10	13	10	15	15	13	10	10	13	10	15	15	13	10	10	13	10	15	15	13	47.1	47.1	47.1	50.399	444	444;445;445;479;479;445;328;403;211;56	4.86	41	15	60	24	19	0	194.21	31.1	34	37.8
A0A024R0K4;B4DNR0;Q9NW81;K7ESN5;M0QZP7;M0QZC4;K7EIV4;B4DFT4;M0R078	A0A024R0K4;B4DNR0;Q9NW81;K7ESN5;M0QZP7;M0QZC4;K7EIV4;B4DFT4	7;7;7;4;4;4;4;4;2	7;7;7;4;4;4;4;4;2	3;3;3;3;0;1;1;1;1	ATP synthase subunit s-like protein	FLJ10241;ATP5SL	tr|A0A024R0K4|A0A024R0K4_HUMAN Uncharacterized protein OS=Homo sapiens GN=FLJ10241 PE=4 SV=1;tr|B4DNR0|B4DNR0_HUMAN cDNA FLJ60315 OS=Homo sapiens PE=2 SV=1;sp|Q9NW81|AT5SL_HUMAN ATP synthase subunit s-like protein OS=Homo sapiens GN=ATP5SL PE=1 SV=3;tr|K7E	9	7	7	3	3	3	3	3	4	5	3	3	3	3	3	4	5	3	0	1	0	0	0	2	1	31.5	31.5	12.8	29.267	257	257;333;257;101;150;172;176;178;121	6.39	2	2	20	18	4	0	24.417	15.2	16.3	15.2
Q8N4D0;Q53G30;A0A024R0K5;P06731;T2HVB7;A0A087WYX0;T2HUW8;Q68DM9;M0QX98;P78448;M0QXV9;M0R3J1;Q13984;Q13982;Q0Z7S6;P31997	Q8N4D0;Q53G30;A0A024R0K5;P06731;T2HVB7;A0A087WYX0;T2HUW8;Q68DM9	10;10;10;10;7;7;5;5;3;3;3;3;2;1;1;1	10;10;10;10;7;7;5;5;3;3;3;3;2;1;1;1	8;8;8;8;5;5;4;4;2;2;2;3;1;0;0;0	Carcinoembryonic antigen-related cell adhesion molecule 5	CEACAM5;DKFZp781M2392	tr|Q8N4D0|Q8N4D0_HUMAN Carcinoembryonic antigen-related cell adhesion molecule 5 OS=Homo sapiens GN=CEACAM5 PE=2 SV=1;tr|Q53G30|Q53G30_HUMAN Carcinoembryonic antigen-related cell adhesion molecule 5 variant (Fragment) OS=Homo sapiens PE=2 SV=1;tr|A0A024R0K	16	10	10	8	7	9	7	9	5	2	2	7	9	7	9	5	2	2	5	7	5	7	4	1	1	19.5	19.5	16.2	76.781	702	702;702;702;702;524;524;346;420;141;143;152;194;287;141;349;349	5.64	44	10	20	21	38	0	323.31	13.2	19.5	13.5
Q96F63;A0A024R0L2;M0QXS4	Q96F63;A0A024R0L2	7;7;1	7;7;1	7;7;1	Coiled-coil domain-containing protein 97	CCDC97;MGC20255	sp|Q96F63|CCD97_HUMAN Coiled-coil domain-containing protein 97 OS=Homo sapiens GN=CCDC97 PE=1 SV=1;tr|A0A024R0L2|A0A024R0L2_HUMAN Uncharacterized protein OS=Homo sapiens GN=MGC20255 PE=4 SV=1	3	7	7	7	0	2	2	1	4	5	5	0	2	2	1	4	5	5	0	2	2	1	4	5	5	32.7	32.7	32.7	38.946	343	343;397;154	5.82	3	8	2		9	0	177.33	0	7.9	7.9
Q68D16;A8MT37;A0A024R0L5;P49840;M0QYV0	Q68D16;A8MT37;A0A024R0L5;P49840;M0QYV0	12;12;12;12;8	8;8;8;8;6	8;8;8;8;6	Glycogen synthase kinase-3 alpha	DKFZp686D0638;GSK3A	tr|Q68D16|Q68D16_HUMAN Putative uncharacterized protein DKFZp686D0638 (Fragment) OS=Homo sapiens GN=DKFZp686D0638 PE=2 SV=1;tr|A8MT37|A8MT37_HUMAN Glycogen synthase kinase-3 alpha OS=Homo sapiens GN=GSK3A PE=1 SV=2;tr|A0A024R0L5|A0A024R0L5_HUMAN Glycogen s	5	12	8	8	11	9	7	7	9	10	8	7	6	4	4	6	6	5	7	6	4	4	6	6	5	36.3	27.1	27.1	43.486	388	388;401;483;483;167	6.92	7	3	27	32	18	0	94.526	32.7	28.1	22.2
A0A024R0L6;Q15102;M0R389;M0R1K3;M0QZT2;M0QXS6;M0R323	A0A024R0L6;Q15102;M0R389;M0R1K3	9;9;5;5;3;2;2	9;9;5;5;3;2;2	9;9;5;5;3;2;2	Platelet-activating factor acetylhydrolase IB subunit gamma	PAFAH1B3	tr|A0A024R0L6|A0A024R0L6_HUMAN Platelet-activating factor acetylhydrolase, isoform Ib, gamma subunit 29kDa, isoform CRA_a OS=Homo sapiens GN=PAFAH1B3 PE=4 SV=1;sp|Q15102|PA1B3_HUMAN Platelet-activating factor acetylhydrolase IB subunit gamma OS=Homo sapien	7	9	9	9	6	6	6	6	8	8	7	6	6	6	6	8	8	7	6	6	6	6	8	8	7	49.8	49.8	49.8	25.734	231	231;231;164;202;139;95;96	4.14	41	14	12	10	16	0	284.13	32.9	37.7	39
Q9BYZ8;A0A024R0M1;E9PNV6	Q9BYZ8;A0A024R0M1;E9PNV6	6;6;4	6;6;4	6;6;4	Regenerating islet-derived protein 4	REG4	sp|Q9BYZ8|REG4_HUMAN Regenerating islet-derived protein 4 OS=Homo sapiens GN=REG4 PE=1 SV=1;tr|A0A024R0M1|A0A024R0M1_HUMAN Regenerating islet-derived family, member 4, isoform CRA_c OS=Homo sapiens GN=REG4 PE=4 SV=1;tr|E9PNV6|E9PNV6_HUMAN Regenerating isle	3	6	6	6	5	5	3	4	2	1	4	5	5	3	4	2	1	4	5	5	3	4	2	1	4	42.4	42.4	42.4	18.23	158	158;158;103	6.59	8	3	17	17	14	0	323.31	36.1	37.3	30.4
Q0VAB1;A0A024R0M6;Q3ZCQ8;M0R003;M0R1Y4;M0R0C3;M0R2F8;M0QXC3;M0R2Z3;M0R303;M0R2D2;M0R047;M0R2Q2	Q0VAB1;A0A024R0M6;Q3ZCQ8;M0R003;M0R1Y4	11;11;11;7;6;5;5;3;3;3;3;3;2	11;11;11;7;6;5;5;3;3;3;3;3;2	11;11;11;7;6;5;5;3;3;3;3;3;2	Mitochondrial import inner membrane translocase subunit TIM50	TIMM50	tr|Q0VAB1|Q0VAB1_HUMAN Translocase of inner mitochondrial membrane 50 homolog (S. cerevisiae) OS=Homo sapiens GN=TIMM50 PE=2 SV=1;tr|A0A024R0M6|A0A024R0M6_HUMAN Translocase of inner mitochondrial membrane 50 homolog (Yeast), isoform CRA_b OS=Homo sapiens G	13	11	11	11	8	7	7	6	8	10	8	8	7	7	6	8	10	8	8	7	7	6	8	10	8	28.9	28.9	28.9	50.478	456	456;456;353;257;256;104;157;111;116;117;141;227;200	4.67	34	12	9	12	18	0	323.31	20.6	16.4	16.4
A0A024R0N8;Q96DU7	A0A024R0N8;Q96DU7	7;7	7;7	6;6	Inositol-trisphosphate 3-kinase C	ITPKC	tr|A0A024R0N8|A0A024R0N8_HUMAN Kinase OS=Homo sapiens GN=ITPKC PE=3 SV=1;sp|Q96DU7|IP3KC_HUMAN Inositol-trisphosphate 3-kinase C OS=Homo sapiens GN=ITPKC PE=1 SV=1	2	7	7	6	2	3	4	3	3	4	2	2	3	4	3	3	4	2	2	3	4	3	2	4	1	17.4	17.4	16.3	75.207	683	683;683	2.82	13	6	6	3		0	13.429	4.4	7.3	9.4
A0A024R0P8;P01137;Q7Z488;Q49IL8;Q49IK8;B2C8Z3;M0R2S0;A0A078BFK3;A0A078BCJ0;A0A078BCH8;A0A078BC11;A0A078BBI5	A0A024R0P8;P01137	5;5;1;1;1;1;1;1;1;1;1;1	5;5;1;1;1;1;1;1;1;1;1;1	5;5;1;1;1;1;1;1;1;1;1;1	Transforming growth factor beta-1;Latency-associated peptide	TGFB1	tr|A0A024R0P8|A0A024R0P8_HUMAN Transforming growth factor, beta 1 (Camurati-Engelmann disease), isoform CRA_a OS=Homo sapiens GN=TGFB1 PE=3 SV=1;sp|P01137|TGFB1_HUMAN Transforming growth factor beta-1 OS=Homo sapiens GN=TGFB1 PE=1 SV=2	12	5	5	5	0	0	0	0	2	4	0	0	0	0	0	2	4	0	0	0	0	0	2	4	0	16.9	16.9	16.9	44.341	390	390;390;118;118;118;118;120;143;143;143;143;143	3.17	2	2	1	1		0	23.656	0	0	0
A0A024R0Q0;Q9H0W8;M0R0U0;M0QZC7;M0QZH1;M0QX70;M0QYR7;M0R2N0	A0A024R0Q0;Q9H0W8	9;9;3;3;2;2;2;2	9;9;3;3;2;2;2;2	9;9;3;3;2;2;2;2	Protein SMG9	FLJ12886;SMG9	tr|A0A024R0Q0|A0A024R0Q0_HUMAN Uncharacterized protein OS=Homo sapiens GN=FLJ12886 PE=4 SV=1;sp|Q9H0W8|SMG9_HUMAN Protein SMG9 OS=Homo sapiens GN=SMG9 PE=1 SV=1	8	9	9	9	3	2	5	5	6	5	3	3	2	5	5	6	5	3	3	2	5	5	6	5	3	27.9	27.9	27.9	57.65	520	520;520;157;183;115;120;148;156	6.51	10	2	6	4	15	0	77.432	9.8	6.3	14.8
A8K8Y5;A0A024R0Q3;Q9NZL3;A0A087WT08;Q9UK13	A8K8Y5;A0A024R0Q3;Q9NZL3;A0A087WT08;Q9UK13	2;2;2;1;1	1;1;1;1;1	1;1;1;1;1	Zinc finger protein 224;Zinc finger protein 221	ZNF224;ZNF221	tr|A8K8Y5|A8K8Y5_HUMAN cDNA FLJ78762, highly similar to Homo sapiens zinc finger protein 224, mRNA OS=Homo sapiens PE=1 SV=1;tr|A0A024R0Q3|A0A024R0Q3_HUMAN Zinc finger protein 224, isoform CRA_a OS=Homo sapiens GN=ZNF224 PE=4 SV=1;sp|Q9NZL3|ZN224_HUMAN Zin	5	2	1	1	1	2	1	1	0	1	0	0	1	0	1	0	1	0	0	1	0	1	0	1	0	4.7	2.1	2.1	82.254	707	707;707;707;617;617	9.5				2	2	0.005932	1.4538	2.5	4.7	2.5
A0A024R0Q4;Q8IV08;B4DEL6;M0R3G9;M0R1F7;M0R2E7;M0QY94;M0QX50;M0R2W7;M0QX99;A0A0A0MS28;E2QRG1	A0A024R0Q4;Q8IV08;B4DEL6	9;9;6;2;2;1;1;1;1;1;1;1	9;9;6;2;2;1;1;1;1;1;1;1	9;9;6;2;2;1;1;1;1;1;1;1	Phospholipase D3	PLD3	tr|A0A024R0Q4|A0A024R0Q4_HUMAN Phospholipase D family, member 3, isoform CRA_b OS=Homo sapiens GN=PLD3 PE=4 SV=1;sp|Q8IV08|PLD3_HUMAN Phospholipase D3 OS=Homo sapiens GN=PLD3 PE=1 SV=1;tr|B4DEL6|B4DEL6_HUMAN cDNA FLJ59669, highly similar to Homo sapiens ph	12	9	9	9	4	4	4	3	6	5	3	4	4	4	3	6	5	3	4	4	4	3	6	5	3	23.7	23.7	23.7	54.705	490	490;490;402;71;213;44;70;81;111;119;128;177	5.32	9	7	7	7	8	0	20.531	9.2	8.6	11.2
A0A024R0Q5;Q8WUF5;Q6ZNZ8;K7EN03;A7YME7;K7EPP1	A0A024R0Q5;Q8WUF5;Q6ZNZ8	24;24;19;6;5;2	24;24;19;6;5;2	24;24;19;6;5;2	RelA-associated inhibitor	PPP1R13L	tr|A0A024R0Q5|A0A024R0Q5_HUMAN Protein phosphatase 1, regulatory (Inhibitor) subunit 13 like, isoform CRA_a OS=Homo sapiens GN=PPP1R13L PE=4 SV=1;sp|Q8WUF5|IASPP_HUMAN RelA-associated inhibitor OS=Homo sapiens GN=PPP1R13L PE=1 SV=4;tr|Q6ZNZ8|Q6ZNZ8_HUMAN c	6	24	24	24	18	18	16	18	15	16	13	18	18	16	18	15	16	13	18	18	16	18	15	16	13	41.1	41.1	41.1	89.09	828	828;828;508;128;407;60	4.68	77	7	19	34	29	0	323.31	32.7	31.2	29.6
A0A024R0Q6;P07992;K7ES46;K7EJW9;K7ER89;K7EP14;K7ER60	A0A024R0Q6;P07992;K7ES46;K7EJW9;K7ER89;K7EP14	6;6;4;3;3;3;1	6;6;4;3;3;3;1	6;6;4;3;3;3;1	DNA excision repair protein ERCC-1	ERCC1	tr|A0A024R0Q6|A0A024R0Q6_HUMAN Excision repair cross-complementing rodent repair deficiency, complementation group 1 (Includes overlapping antisense sequence), isoform CRA_a OS=Homo sapiens GN=ERCC1 PE=4 SV=1;sp|P07992|ERCC1_HUMAN DNA excision repair prote	7	6	6	6	3	2	3	2	2	4	3	3	2	3	2	2	4	3	3	2	3	2	2	4	3	18.9	18.9	18.9	32.562	297	297;297;209;112;234;258;213	4.29	6	1	10	4		0.00013294	4.7246	12.1	8.1	12.1
Q9BPW0;H0YDU8;A0A024R0Q7;P53041;Q53FR0;B2R6R6;B4DLP6;B4DDZ8;A8MU39;Q59F46;B7Z1I1	Q9BPW0;H0YDU8;A0A024R0Q7;P53041;Q53FR0;B2R6R6;B4DLP6;B4DDZ8;A8MU39	17;17;17;17;16;16;15;15;10;4;4	17;17;17;17;16;16;15;15;10;4;4	17;17;17;17;16;16;15;15;10;4;4	Serine/threonine-protein phosphatase;Serine/threonine-protein phosphatase 5	PPP5C	tr|Q9BPW0|Q9BPW0_HUMAN Serine/threonine-protein phosphatase (Fragment) OS=Homo sapiens GN=PPP5C PE=2 SV=2;tr|H0YDU8|H0YDU8_HUMAN Serine/threonine-protein phosphatase (Fragment) OS=Homo sapiens GN=PPP5C PE=1 SV=1;tr|A0A024R0Q7|A0A024R0Q7_HUMAN Serine/threon	11	17	17	17	10	8	9	10	10	14	10	10	8	9	10	10	14	10	10	8	9	10	10	14	10	43.4	43.4	43.4	55.096	484	484;485;499;499;499;499;482;486;371;260;295	4.67	27	31	38	13	20	0	274.52	26.9	23.1	25.4
A0A024R0R1;M0QZR4;Q92888;M0QYC1;Q49AN3;M0QYS3;M0R2C7;Q8NF33;M0QZH8;M0QXV6;M0R3H5	A0A024R0R1;M0QZR4;Q92888;M0QYC1	33;33;33;20;13;10;9;9;5;1;1	33;33;33;20;13;10;9;9;5;1;1	33;33;33;20;13;10;9;9;5;1;1	Rho guanine nucleotide exchange factor 1	ARHGEF1	tr|A0A024R0R1|A0A024R0R1_HUMAN Rho guanine nucleotide exchange factor (GEF) 1, isoform CRA_e OS=Homo sapiens GN=ARHGEF1 PE=4 SV=1;tr|M0QZR4|M0QZR4_HUMAN Rho guanine nucleotide exchange factor 1 OS=Homo sapiens GN=ARHGEF1 PE=1 SV=1;sp|Q92888|ARHG1_HUMAN Rho	11	33	33	33	14	21	16	18	25	19	17	14	21	16	18	25	19	17	14	21	16	18	25	19	17	40.8	40.8	40.8	102.43	912	912;968;912;702;277;307;291;700;275;68;88	4.97	68	30	20	19	50	0	323.31	20.1	27.1	22.9
A0A024R0R4;Q9UBE0;B3KNJ4;M0QZS6;M0QX65;B4DY66;M0R054;M0QYM8;M0R286;M0R375;M0QYP2	A0A024R0R4;Q9UBE0;B3KNJ4;M0QZS6;M0QX65;B4DY66	19;19;14;13;11;10;8;6;4;3;3	19;19;14;13;11;10;8;6;4;3;3	19;19;14;13;11;10;8;6;4;3;3	SUMO-activating enzyme subunit 1;SUMO-activating enzyme subunit 1, N-terminally processed	SAE1	tr|A0A024R0R4|A0A024R0R4_HUMAN SUMO-1 activating enzyme subunit 1, isoform CRA_b OS=Homo sapiens GN=SAE1 PE=4 SV=1;sp|Q9UBE0|SAE1_HUMAN SUMO-activating enzyme subunit 1 OS=Homo sapiens GN=SAE1 PE=1 SV=1;tr|B3KNJ4|B3KNJ4_HUMAN SUMO-1 activating enzyme subun	11	19	19	19	12	10	12	13	15	16	17	12	10	12	13	15	16	17	12	10	12	13	15	16	17	58.4	58.4	58.4	38.449	346	346;346;299;265;205;172;157;133;98;50;71	4.84	39	47	29	16	37	0	323.31	40.8	35.3	34.4
A0A024R0R6;Q92797;B7Z6F7;A0A087WUE9;Q4LE61;M0R3C7;M0QXP5;O75402;M0R180;M0R1C2;M0R033;M0R039	A0A024R0R6;Q92797;B7Z6F7;A0A087WUE9;Q4LE61;M0R3C7	46;46;45;35;35;25;7;6;6;5;2;1	46;46;45;35;35;25;7;6;6;5;2;1	46;46;45;35;35;25;7;6;6;5;2;1	Symplekin	SYMPK;SYMPK variant protein	tr|A0A024R0R6|A0A024R0R6_HUMAN Symplekin, isoform CRA_a OS=Homo sapiens GN=SYMPK PE=4 SV=1;sp|Q92797|SYMPK_HUMAN Symplekin OS=Homo sapiens GN=SYMPK PE=1 SV=2;tr|B7Z6F7|B7Z6F7_HUMAN cDNA FLJ61705, highly similar to Symplekin OS=Homo sapiens PE=2 SV=1;tr|A0A	12	46	46	46	20	24	28	24	35	30	32	20	24	28	24	35	30	32	20	24	28	24	35	30	32	48.5	48.5	48.5	141.15	1274	1274;1274;1274;1058;1073;673;142;131;137;115;95;50	5.65	69	47	90	93	62	0	323.31	19.9	26.1	29.6
A0A024R0R9;P54920;M0R0Y2;M0R2M1;M0R213;M0R058;A0A024R0V6;M0R0I4;M0R027;M0QZM9;M0QZN5;M0R031	A0A024R0R9;P54920;M0R0Y2;M0R2M1	21;21;17;13;8;8;6;6;5;1;1;1	21;21;17;13;8;8;6;6;5;1;1;1	18;18;14;11;7;6;4;6;3;1;1;1	Alpha-soluble NSF attachment protein	NAPA	tr|A0A024R0R9|A0A024R0R9_HUMAN N-ethylmaleimide-sensitive factor attachment protein, alpha, isoform CRA_c OS=Homo sapiens GN=NAPA PE=4 SV=1;sp|P54920|SNAA_HUMAN Alpha-soluble NSF attachment protein OS=Homo sapiens GN=NAPA PE=1 SV=3;tr|M0R0Y2|M0R0Y2_HUMAN A	12	21	21	18	14	17	17	16	17	20	14	14	17	17	16	17	20	14	12	15	15	14	14	17	12	76.9	76.9	65.4	33.232	295	295;295;256;268;83;137;118;139;102;35;60;74	6.01	31	64	75	72	69	0	323.31	58.6	68.8	63.4
A0A024R0S8;Q59HH7;F5H8D7;P18887;B2RCY5;B4DTD3;B4DEB2;M0QYS5;M0R0D2;M0QZ96;M0R1U8;V9VB20;M4WFF9;L7QJP1	A0A024R0S8;Q59HH7;F5H8D7;P18887;B2RCY5;B4DTD3;B4DEB2	18;18;17;17;16;15;10;7;5;4;4;3;3;2	18;18;17;17;16;15;10;7;5;4;4;3;3;2	18;18;17;17;16;15;10;7;5;4;4;3;3;2	DNA repair protein XRCC1	XRCC1	tr|A0A024R0S8|A0A024R0S8_HUMAN X-ray repair complementing defective repair in Chinese hamster cells 1, isoform CRA_b OS=Homo sapiens GN=XRCC1 PE=4 SV=1;tr|Q59HH7|Q59HH7_HUMAN X-ray repair cross complementing protein 1 variant (Fragment) OS=Homo sapiens PE=	14	18	18	18	3	4	7	4	13	11	11	3	4	7	4	13	11	11	3	4	7	4	13	11	11	36.5	36.5	36.5	69.525	633	633;647;602;633;633;602;400;292;172;165;210;30;38;38	5.4	20	9	10	4	20	0	48.113	4.9	7.4	12
A0A024R0T1;Q6UWP2;A0A0U5BLD0;A0A087WZN3;A0A087X0R1	A0A024R0T1;Q6UWP2;A0A0U5BLD0;A0A087WZN3	5;5;4;3;2	5;5;4;3;2	5;5;4;3;2	Dehydrogenase/reductase SDR family member 11	MGC4172;DHRS11	tr|A0A024R0T1|A0A024R0T1_HUMAN Short-chain dehydrogenase/reductase, isoform CRA_b OS=Homo sapiens GN=MGC4172 PE=3 SV=1;sp|Q6UWP2|DHR11_HUMAN Dehydrogenase/reductase SDR family member 11 OS=Homo sapiens GN=DHRS11 PE=1 SV=1;tr|A0A0U5BLD0|A0A0U5BLD0_HUMAN Ina	5	5	5	5	2	3	0	2	1	2	2	2	3	0	2	1	2	2	2	3	0	2	1	2	2	25.4	25.4	25.4	28.308	260	260;260;229;150;109	5.92	3	1	1	7	1	0	9.7323	11.5	13.8	0
A0A024R0T2;Q7L8J4	A0A024R0T2;Q7L8J4	1;1	1;1	1;1	SH3 domain-binding protein 5-like	SH3BP5L	tr|A0A024R0T2|A0A024R0T2_HUMAN SH3-binding domain protein 5-like, isoform CRA_a OS=Homo sapiens GN=SH3BP5L PE=4 SV=1;sp|Q7L8J4|3BP5L_HUMAN SH3 domain-binding protein 5-like OS=Homo sapiens GN=SH3BP5L PE=1 SV=1	2	1	1	1	0	0	0	1	0	0	0	0	0	0	1	0	0	0	0	0	0	1	0	0	0	6.6	6.6	6.6	43.499	393	393;393	2		1				0.0013207	2.2452	0	0	0
A0A024R0V3;Q6P597;K7EL76;K7ENJ3;K7ELP9	A0A024R0V3;Q6P597;K7EL76;K7ENJ3	9;9;7;5;2	7;7;5;4;1	7;7;5;4;1	Kinesin light chain 3	KLC3	tr|A0A024R0V3|A0A024R0V3_HUMAN Kinesin light chain 3, isoform CRA_a OS=Homo sapiens GN=KLC3 PE=4 SV=1;sp|Q6P597|KLC3_HUMAN Kinesin light chain 3 OS=Homo sapiens GN=KLC3 PE=1 SV=2;tr|K7EL76|K7EL76_HUMAN Kinesin light chain 3 (Fragment) OS=Homo sapiens GN=KL	5	9	7	7	4	4	3	5	7	6	3	2	3	1	4	5	4	2	2	3	1	4	5	4	2	26.4	21.8	21.8	55.364	504	504;504;396;297;157	6.12	7	2	10	6	9	0	12.355	8.9	12.7	7.1
A0A0S2Z4N8;A0A024R0V4;P50552;A0A0S2Z4I9;A0A0S2Z4I7;K7ENL7;A0A0S2Z4H6;K7EM16;K7ENR7;K7EIG8;K7EQD0	A0A0S2Z4N8;A0A024R0V4;P50552;A0A0S2Z4I9;A0A0S2Z4I7	16;16;16;15;14;4;4;4;3;2;1	16;16;16;15;14;4;4;4;3;2;1	16;16;16;15;14;4;4;4;3;2;1	Vasodilator-stimulated phosphoprotein	VASP	tr|A0A0S2Z4N8|A0A0S2Z4N8_HUMAN Vasodilator-stimulated phosphoprotein isoform 2 (Fragment) OS=Homo sapiens GN=VASP PE=2 SV=1;tr|A0A024R0V4|A0A024R0V4_HUMAN Vasodilator-stimulated phosphoprotein isoform 1 OS=Homo sapiens GN=VASP PE=2 SV=1;sp|P50552|VASP_HUMA	11	16	16	16	14	13	12	15	14	11	11	14	13	12	15	14	11	11	14	13	12	15	14	11	11	51.5	51.5	51.5	35.427	328	328;380;380;327;288;103;116;183;59;46;35	5.9	73	9	23	46	62	0	249.97	47.3	47.3	39.6
A8K6H9;A0A024R0W3;Q96QD8;F8VUY8	A8K6H9;A0A024R0W3;Q96QD8;F8VUY8	4;4;4;2	4;4;4;2	4;4;4;2	Sodium-coupled neutral amino acid transporter 2	SLC38A2	tr|A8K6H9|A8K6H9_HUMAN cDNA FLJ75876, highly similar to Homo sapiens solute carrier family 38, member 2 (SLC38A2), mRNA OS=Homo sapiens PE=2 SV=1;tr|A0A024R0W3|A0A024R0W3_HUMAN Solute carrier family 38, member 2, isoform CRA_b OS=Homo sapiens GN=SLC38A2 PE	4	4	4	4	1	1	1	2	1	2	3	1	1	1	2	1	2	3	1	1	1	2	1	2	3	15.4	15.4	15.4	56.053	506	506;506;506;88	2.94		11	5			0	17.053	4.2	4.2	4.2
Q9UMZ2;A0A024R0X0;A0A087WZS7	Q9UMZ2;A0A024R0X0	14;14;3	14;14;3	14;14;3	Synergin gamma	SYNRG;AP1GBP1	sp|Q9UMZ2|SYNRG_HUMAN Synergin gamma OS=Homo sapiens GN=SYNRG PE=1 SV=2;tr|A0A024R0X0|A0A024R0X0_HUMAN AP1 gamma subunit binding protein 1, isoform CRA_d OS=Homo sapiens GN=AP1GBP1 PE=4 SV=1	3	14	14	14	5	6	7	6	10	9	4	5	6	7	6	10	9	4	5	6	7	6	10	9	4	14.9	14.9	14.9	140.65	1314	1314;1314;236	4.69	16	14	8	17	6	0	97.383	4.9	6.3	8.3
B3KU13;A0A0S2Z4G1;A0A024R0Y4;O75478;A0A087WTV5;A0A087WWR4	B3KU13;A0A0S2Z4G1;A0A024R0Y4;O75478;A0A087WTV5;A0A087WWR4	4;4;4;4;2;2	4;4;4;4;2;2	4;4;4;4;2;2	Transcriptional adapter 2-alpha	TADA2L;TADA2A	tr|B3KU13|B3KU13_HUMAN Transcriptional adapter OS=Homo sapiens PE=2 SV=1;tr|A0A0S2Z4G1|A0A0S2Z4G1_HUMAN Transcriptional adaptor 2A isoform 1 (Fragment) OS=Homo sapiens GN=TADA2A PE=2 SV=1;tr|A0A024R0Y4|A0A024R0Y4_HUMAN Transcriptional adapter OS=Homo sapie	6	4	4	4	0	0	0	1	1	2	0	0	0	0	1	1	2	0	0	0	0	1	1	2	0	11.4	11.4	11.4	40.01	342	342;443;443;443;194;305	3.5		2	2			0.007688	1.3473	0	0	0
P08237;A0A024R0Y5;A0A0S2Z4A1;A0A0S2Z4I1;Q96I60;B4E162;Q7KYX9;A0A0S2Z4A8;F8VNX2;F8VP00;F8VZQ1;F8VX13;Q7Z683;F8VSL1;P78457;F8VZI0;F8VTQ3;F8VYK8;F8VUB8;F8VW30;F8VSF7;F8W1J8;F8VVE3;H0YHB8	P08237;A0A024R0Y5;A0A0S2Z4A1;A0A0S2Z4I1;Q96I60;B4E162;Q7KYX9	28;28;27;26;26;23;18;13;5;5;5;5;5;4;3;3;3;3;3;3;3;3;2;2	25;25;24;25;25;20;18;13;5;5;5;5;5;4;3;3;3;3;3;3;3;3;2;2	25;25;24;25;25;20;18;13;5;5;5;5;5;4;3;3;3;3;3;3;3;3;2;2	ATP-dependent 6-phosphofructokinase, muscle type;ATP-dependent 6-phosphofructokinase	PFKM	sp|P08237|PFKAM_HUMAN ATP-dependent 6-phosphofructokinase, muscle type OS=Homo sapiens GN=PFKM PE=1 SV=2;tr|A0A024R0Y5|A0A024R0Y5_HUMAN ATP-dependent 6-phosphofructokinase OS=Homo sapiens GN=PFKM PE=2 SV=1;tr|A0A0S2Z4A1|A0A0S2Z4A1_HUMAN Phosphofructokinase	24	28	25	25	20	19	20	21	21	23	20	18	17	18	19	18	21	17	18	17	18	19	18	21	17	47.2	43.7	43.7	85.182	780	780;780;725;749;747;607;465;395;157;176;161;156;110;139;48;152;149;149;141;116;102;84;165;41	5.67	60	31	94	73	54	0	323.31	31.3	34.6	34
B3KY11;A0A024R0Z3;Q9BUQ8;A8KA56;H0YI52;F8VVA2;H0YIL9	B3KY11;A0A024R0Z3;Q9BUQ8;A8KA56	30;30;30;29;3;1;1	30;30;30;29;3;1;1	30;30;30;29;3;1;1	Probable ATP-dependent RNA helicase DDX23	DDX23	tr|B3KY11|B3KY11_HUMAN cDNA FLJ46571 fis, clone THYMU3041428, highly similar to Probable ATP-dependent RNA helicase DDX23 (EC 3.6.1.-) OS=Homo sapiens PE=2 SV=1;tr|A0A024R0Z3|A0A024R0Z3_HUMAN DEAD (Asp-Glu-Ala-Asp) box polypeptide 23, isoform CRA_b OS=Homo	7	30	30	30	14	13	17	15	23	23	16	14	13	17	15	23	23	16	14	13	17	15	23	23	16	42	42	42	93.233	800	800;820;820;820;152;182;259	6.03	33	26	46	48	45	0	195.28	21.8	20.6	26.8
B3KWE3;A0A024R0Z5;P55061;F8VQW0;F8VX73;F8VPI1;F8W201;F8W086;F8VR05;B7Z984;F8VQQ5;F8VSI7;F8VVJ4;B7Z5Y9;F8W1G3;F8W1V3	B3KWE3;A0A024R0Z5;P55061;F8VQW0;F8VX73;F8VPI1;F8W201;F8W086;F8VR05;B7Z984;F8VQQ5;F8VSI7;F8VVJ4;B7Z5Y9;F8W1G3	4;4;4;3;3;3;3;3;3;3;3;3;3;3;2;1	4;4;4;3;3;3;3;3;3;3;3;3;3;3;2;1	4;4;4;3;3;3;3;3;3;3;3;3;3;3;2;1	Bax inhibitor 1	TEGT;TMBIM6	tr|B3KWE3|B3KWE3_HUMAN cDNA FLJ42859 fis, clone BRHIP2009414, highly similar to Bax inhibitor 1 OS=Homo sapiens PE=2 SV=1;tr|A0A024R0Z5|A0A024R0Z5_HUMAN Testis enhanced gene transcript (BAX inhibitor 1), isoform CRA_a OS=Homo sapiens GN=TEGT PE=3 SV=1;sp|P	16	4	4	4	3	3	3	3	4	4	1	3	3	3	3	4	4	1	3	3	3	3	4	4	1	13.5	13.5	13.5	26.507	237	237;237;237;41;44;89;95;108;113;126;130;138;145;147;16;200	7.24	1	2	15	17	10	0.0001397	6.6954	9.3	8	8
Q2PEG1;Q2PEF9;A0A024R100;Q2PEG2;Q7Z412;Q2PEG0;A0A0S2Z5M7;E9PRC5	Q2PEG1;Q2PEF9;A0A024R100;Q2PEG2;Q7Z412;Q2PEG0;A0A0S2Z5M7	7;7;7;7;7;6;5;2	7;7;7;7;7;6;5;2	7;7;7;7;7;6;5;2	Peroxisome assembly protein 26	PEX26C350T;PEX26T131C;PEX26;PEX26C457G+C861del;PEX26C292T	tr|Q2PEG1|Q2PEG1_HUMAN Pex26pP117L OS=Homo sapiens GN=PEX26C350T PE=2 SV=1;tr|Q2PEF9|Q2PEF9_HUMAN Pex26pL44P OS=Homo sapiens GN=PEX26T131C PE=2 SV=1;tr|A0A024R100|A0A024R100_HUMAN Peroxisomal biogenesis factor 26 isoform 1 OS=Homo sapiens GN=PEX26 PE=2 SV=	8	7	7	7	1	3	3	5	3	4	3	1	3	3	5	3	4	3	1	3	3	5	3	4	3	32.5	32.5	32.5	33.914	305	305;305;305;365;305;305;256;189	6.28	1		16	4	4	0	15.195	7.2	14.1	14.1
A0A024R101;Q86XZ4;F8VS10;F8VXB3;F8VZS5;F8VXP9;F8VRH4	A0A024R101;Q86XZ4;F8VS10	5;5;3;2;1;1;1	5;5;3;2;1;1;1	5;5;3;2;1;1;1	Spermatogenesis-associated serine-rich protein 2	SPATS2	tr|A0A024R101|A0A024R101_HUMAN Spermatogenesis associated, serine-rich 2, isoform CRA_a OS=Homo sapiens GN=SPATS2 PE=4 SV=1;sp|Q86XZ4|SPAS2_HUMAN Spermatogenesis-associated serine-rich protein 2 OS=Homo sapiens GN=SPATS2 PE=1 SV=1;tr|F8VS10|F8VS10_HUMAN Sp	7	5	5	5	2	0	3	1	2	1	2	2	0	3	1	2	1	2	2	0	3	1	2	1	2	14.7	14.7	14.7	59.544	545	545;545;295;98;66;67;74	5	6	1	2	3	3	0	11.219	4.6	0	6.8
A0A024R102;Q96GM5;A0A024R137;A8K9I5;F8VRQ4;H0YHV1;B4DF50;F8VUB0;F8VZ70;F8VW95	A0A024R102;Q96GM5;A0A024R137;A8K9I5;F8VRQ4	13;13;12;9;9;4;4;4;3;2	12;12;11;9;9;4;3;3;2;1	12;12;11;9;9;4;3;3;2;1	SWI/SNF-related matrix-associated actin-dependent regulator of chromatin subfamily D member 1	SMARCD1	tr|A0A024R102|A0A024R102_HUMAN SWI/SNF related, matrix associated, actin dependent regulator of chromatin, subfamily d, member 1, isoform CRA_e OS=Homo sapiens GN=SMARCD1 PE=4 SV=1;sp|Q96GM5|SMRD1_HUMAN SWI/SNF-related matrix-associated actin-dependent reg	10	13	12	12	3	4	5	6	8	7	6	3	4	5	5	8	7	5	3	4	5	5	8	7	5	25.7	23	23	70.961	639	639;515;598;292;313;115;263;289;278;113	7.34	6	4	12	16	21	0	98.248	5.2	8.8	11.1
G3V1V1;A0A024R106;Q8TBF4;F8VXY6;Q05DR1	G3V1V1;A0A024R106;Q8TBF4;F8VXY6;Q05DR1	2;2;2;1;1	2;2;2;1;1	2;2;2;1;1	Zinc finger CCHC-type and RNA-binding motif-containing protein 1	ZCRB1	tr|G3V1V1|G3V1V1_HUMAN Zinc finger CCHC-type and RNA binding motif 1, isoform CRA_b OS=Homo sapiens GN=ZCRB1 PE=1 SV=1;tr|A0A024R106|A0A024R106_HUMAN Zinc finger CCHC-type and RNA binding motif 1, isoform CRA_a OS=Homo sapiens GN=ZCRB1 PE=4 SV=1;sp|Q8TBF4|	5	2	2	2	1	1	1	1	1	2	1	1	1	1	1	1	2	1	1	1	1	1	1	2	1	17.6	17.6	17.6	20.113	176	176;217;217;133;141	8.2			4	6	5	0	8.295	9.1	9.1	9.1
H0YI09;A0A024R118;Q9H8H3;B4DDW1;F8VQX6	H0YI09;A0A024R118;Q9H8H3;B4DDW1;F8VQX6	6;6;6;5;5	6;6;6;5;5	6;6;6;5;5	Methyltransferase-like protein 7A	METTL7A	tr|H0YI09|H0YI09_HUMAN Methyltransferase-like protein 7A (Fragment) OS=Homo sapiens GN=METTL7A PE=1 SV=1;tr|A0A024R118|A0A024R118_HUMAN Methyltransferase like 7A, isoform CRA_a OS=Homo sapiens GN=METTL7A PE=4 SV=1;sp|Q9H8H3|MET7A_HUMAN Methyltransferase-li	5	6	6	6	5	5	5	5	6	5	5	5	5	5	5	6	5	5	5	5	5	5	6	5	5	31.1	31.1	31.1	28.188	244	244;244;244;175;180	6.6	16	3	33	36	24	0	139.45	27.9	27.9	27.9
A0A024R120;Q12800;F8VX55;F8VWL0	A0A024R120;Q12800;F8VX55;F8VWL0	12;12;10;9	12;12;10;9	10;10;8;8	Alpha-globin transcription factor CP2	TFCP2	tr|A0A024R120|A0A024R120_HUMAN Transcription factor CP2, isoform CRA_a OS=Homo sapiens GN=TFCP2 PE=4 SV=1;sp|Q12800|TFCP2_HUMAN Alpha-globin transcription factor CP2 OS=Homo sapiens GN=TFCP2 PE=1 SV=2;tr|F8VX55|F8VX55_HUMAN Alpha-globin transcription facto	4	12	12	10	7	6	9	9	7	10	7	7	6	9	9	7	10	7	6	5	7	7	5	8	5	32.5	32.5	26.3	57.255	502	502;502;424;381	5.12	8	12	43	18	4	0	140.98	22.1	17.7	29.3
A0A024R124;F8VX04;Q9H2H9;Q8NCD8;F8VX12	A0A024R124;F8VX04;Q9H2H9;Q8NCD8	7;7;7;6;1	7;7;7;6;1	7;7;7;6;1	Sodium-coupled neutral amino acid transporter 1	SLC38A1	tr|A0A024R124|A0A024R124_HUMAN Solute carrier family 38, member 1, isoform CRA_a OS=Homo sapiens GN=SLC38A1 PE=4 SV=1;tr|F8VX04|F8VX04_HUMAN Sodium-coupled neutral amino acid transporter 1 OS=Homo sapiens GN=SLC38A1 PE=1 SV=1;sp|Q9H2H9|S38A1_HUMAN Sodium-c	5	7	7	7	4	2	3	2	3	3	3	4	2	3	2	3	3	3	4	2	3	2	3	3	3	16	16	16	54.047	487	487;503;487;413;78	7.07	5	1	7	3	12	0	8.5773	7.2	4.1	5.1
P54619;A0A024R125;F8VYY9;H0YIC9;F8VZX1;F8VVA3;H0YHF8;B4E094;F8VSL2;F8VPF5;F8VRY2;F8VSH3;F8W046;B4DT70;B4DUK8;A0A024R426;Q9UGI9	P54619;A0A024R125;F8VYY9;H0YIC9	18;18;15;12;8;8;7;7;6;5;4;3;2;1;1;1;1	18;18;15;12;8;8;7;7;6;5;4;3;2;1;1;1;1	16;16;13;12;8;8;5;7;6;5;4;3;2;1;1;1;1	5-AMP-activated protein kinase subunit gamma-1	PRKAG1	sp|P54619|AAKG1_HUMAN 5-AMP-activated protein kinase subunit gamma-1 OS=Homo sapiens GN=PRKAG1 PE=1 SV=1;tr|A0A024R125|A0A024R125_HUMAN Protein kinase, AMP-activated, gamma 1 non-catalytic subunit, isoform CRA_a OS=Homo sapiens GN=PRKAG1 PE=4 SV=1;tr|F8VY	17	18	18	16	10	11	10	10	11	10	10	10	11	10	10	11	10	10	9	10	9	9	10	8	9	66.5	66.5	61.3	37.579	331	331;331;280;251;202;161;93;137;125;145;82;69;82;305;353;489;489	5.79	24	6	61	30	23	0	127.72	34.7	38.4	34.4
F8VQD9;A0A024R128;Q9BSB4;F8VVA0;H3BMZ4	F8VQD9;A0A024R128;Q9BSB4;F8VVA0	5;5;5;3;1	5;5;5;3;1	5;5;5;3;1	Autophagy-related protein 101	ATG101;C12orf44	tr|F8VQD9|F8VQD9_HUMAN Autophagy-related protein 101 (Fragment) OS=Homo sapiens GN=ATG101 PE=1 SV=1;tr|A0A024R128|A0A024R128_HUMAN Chromosome 12 open reading frame 44, isoform CRA_a OS=Homo sapiens GN=C12orf44 PE=4 SV=1;sp|Q9BSB4|ATGA1_HUMAN Autophagy-rela	5	5	5	5	1	3	1	1	3	2	0	1	3	1	1	3	2	0	1	3	1	1	3	2	0	37.9	37.9	37.9	21.926	190	190;218;218;141;84	5.77	2	3	2	3	3	0	10.384	5.3	22.6	5.3
Q9H0H5;A0A024R136;B2RE34;F8VRD2;H0YIK5;Q9H9L9;F8VWY4;F8VZ66;F8VVE5;F8VV47;F8W1E5;F8W0L1;F8VWX0;F8W1T4;F8VV37;F8VS54;F8VQZ5;F8VV39;F8VUW9;F8VZ41;F8VYH6;F8VQF5;F8VRL2;F8VVY0;F8VXH1	Q9H0H5;A0A024R136;B2RE34;F8VRD2	24;24;24;12;11;8;6;5;5;5;5;5;5;4;4;4;3;3;3;2;2;2;2;1;1	24;24;24;12;11;8;6;5;5;5;5;5;5;4;4;4;3;3;3;2;2;2;2;1;1	19;19;19;10;8;6;4;3;3;3;4;3;3;3;3;3;2;2;2;2;1;1;2;0;0	Rac GTPase-activating protein 1	RACGAP1	sp|Q9H0H5|RGAP1_HUMAN Rac GTPase-activating protein 1 OS=Homo sapiens GN=RACGAP1 PE=1 SV=1;tr|A0A024R136|A0A024R136_HUMAN Rac GTPase activating protein 1, isoform CRA_a OS=Homo sapiens GN=RACGAP1 PE=4 SV=1;tr|B2RE34|B2RE34_HUMAN cDNA, FLJ96901, highly simi	25	24	24	19	14	12	19	16	20	22	19	14	12	19	16	20	22	19	11	9	15	12	15	17	15	44.9	44.9	39.1	71.026	632	632;632;632;293;280;255;174;150;177;155;155;139;130;136;152;129;124;111;107;117;83;67;34;49;56	5.41	66	14	43	45	43	0	211.86	27.4	24.2	37.5
B2R6C0;A0A024R138;P21695;B4DJ37;Q13139	B2R6C0;A0A024R138;P21695	4;4;4;1;1	4;4;4;1;1	4;4;4;1;1	Glycerol-3-phosphate dehydrogenase [NAD(+)];Glycerol-3-phosphate dehydrogenase [NAD(+)], cytoplasmic	GPD1	tr|B2R6C0|B2R6C0_HUMAN Glycerol-3-phosphate dehydrogenase [NAD(+)] OS=Homo sapiens PE=2 SV=1;tr|A0A024R138|A0A024R138_HUMAN Glycerol-3-phosphate dehydrogenase [NAD(+)] OS=Homo sapiens GN=GPD1 PE=3 SV=1;sp|P21695|GPDA_HUMAN Glycerol-3-phosphate dehydrogenas	5	4	4	4	2	1	0	2	0	0	1	2	1	0	2	0	0	1	2	1	0	2	0	0	1	12.6	12.6	12.6	37.599	349	349;349;349;213;331	8			2	2	2	0.00037216	2.854	6.9	2.6	0
A0A024R141;B2R717;O60911	A0A024R141;B2R717;O60911	3;3;3	3;3;3	3;3;3	Cathepsin L2	CTSL2;CTSV	tr|A0A024R141|A0A024R141_HUMAN Cathepsin L2, isoform CRA_a OS=Homo sapiens GN=CTSL2 PE=3 SV=1;tr|B2R717|B2R717_HUMAN cDNA, FLJ93235, highly similar to Homo sapiens cathepsin L2 (CTSL2), mRNA OS=Homo sapiens PE=2 SV=1;sp|O60911|CATL2_HUMAN Cathepsin L2 OS=H	3	3	3	3	0	1	1	1	2	3	2	0	1	1	1	2	3	2	0	1	1	1	2	3	2	9.3	9.3	9.3	37.329	334	334;334;334	7.57		2	3	4	5	0.00036941	2.7208	0	3.6	3.6
A0A024R143;A0A024R165;Q14142;B4E0G2;B7ZAZ9	A0A024R143;A0A024R165;Q14142	9;9;9;4;4	9;9;9;4;4	9;9;9;4;4	Tripartite motif-containing protein 14	TRIM14	tr|A0A024R143|A0A024R143_HUMAN Tripartite motif-containing 14, isoform CRA_c OS=Homo sapiens GN=TRIM14 PE=4 SV=1;tr|A0A024R165|A0A024R165_HUMAN Tripartite motif-containing 14, isoform CRA_a OS=Homo sapiens GN=TRIM14 PE=4 SV=1;sp|Q14142|TRI14_HUMAN Triparti	5	9	9	9	4	4	6	6	6	6	5	4	4	6	6	6	6	5	4	4	6	6	6	6	5	28.4	28.4	28.4	39.674	349	349;442;442;220;223	4.96	11	11	14	9	8	0	64.753	14	12.9	21.5
A0A087WXX2;A8K430;A0A024R145;P05062;Q8NHT3	A0A087WXX2;A8K430;A0A024R145;P05062;Q8NHT3	4;4;4;4;3	3;3;3;3;2	3;3;3;3;2	Fructose-bisphosphate aldolase;Fructose-bisphosphate aldolase B	ALDOB	tr|A0A087WXX2|A0A087WXX2_HUMAN Fructose-bisphosphate aldolase OS=Homo sapiens GN=ALDOB PE=1 SV=1;tr|A8K430|A8K430_HUMAN Fructose-bisphosphate aldolase OS=Homo sapiens PE=2 SV=1;tr|A0A024R145|A0A024R145_HUMAN Fructose-bisphosphate aldolase OS=Homo sapiens G	5	4	3	3	3	4	2	3	2	2	2	2	3	1	2	1	1	1	2	3	1	2	1	1	1	18.4	16.1	16.1	34.854	316	316;364;364;364;316	4.62	5		3	5		0	41.193	12	18.4	7.3
A8K9S3;A0A024R150;Q92828;Q59EK2	A8K9S3;A0A024R150;Q92828	19;19;19;1	19;19;19;1	19;19;19;1	Coronin;Coronin-2A	CORO2A	tr|A8K9S3|A8K9S3_HUMAN Coronin OS=Homo sapiens PE=2 SV=1;tr|A0A024R150|A0A024R150_HUMAN Coronin OS=Homo sapiens GN=CORO2A PE=3 SV=1;sp|Q92828|COR2A_HUMAN Coronin-2A OS=Homo sapiens GN=CORO2A PE=2 SV=2	4	19	19	19	13	15	10	13	13	13	12	13	15	10	13	13	13	12	13	15	10	13	13	13	12	43.2	43.2	43.2	59.833	525	525;525;525;125	6.29	21	18	40	41	36	0	80.589	24.2	27.4	22.5
A0A024R151;Q8WWI5;B3KMS7;B3KWF2	A0A024R151;Q8WWI5	17;17;6;5	17;17;6;5	17;17;6;5	Choline transporter-like protein 1	SLC44A1	tr|A0A024R151|A0A024R151_HUMAN Solute carrier family 44, member 1, isoform CRA_a OS=Homo sapiens GN=SLC44A1 PE=3 SV=1;sp|Q8WWI5|CTL1_HUMAN Choline transporter-like protein 1 OS=Homo sapiens GN=SLC44A1 PE=1 SV=1	4	17	17	17	10	13	10	11	15	14	12	10	13	10	11	15	14	12	10	13	10	11	15	14	12	30.9	30.9	30.9	73.301	657	657;657;449;446	5.64	30	24	45	31	34	0	242.04	18.9	25	20.2
P50151;A0A024R156;D3DQV2	P50151;A0A024R156;D3DQV2	4;4;3	4;4;3	1;1;0	Guanine nucleotide-binding protein G(I)/G(S)/G(O) subunit gamma-10;Guanine nucleotide-binding protein subunit gamma	GNG10;hCG_1994888;hCG_1992840	sp|P50151|GBG10_HUMAN Guanine nucleotide-binding protein G(I)/G(S)/G(O) subunit gamma-10 OS=Homo sapiens GN=GNG10 PE=1 SV=1;tr|A0A024R156|A0A024R156_HUMAN Guanine nucleotide-binding protein subunit gamma OS=Homo sapiens GN=hCG_1994888 PE=3 SV=1;tr|D3DQV2|D	3	4	4	1	3	4	4	2	4	3	3	3	4	4	2	4	3	3	0	1	1	0	1	0	0	69.1	69.1	16.2	7.2053	68	68;68;68	6.2	20	2	8	17	19	0	144.15	52.9	69.1	69.1
A0A024R157;Q16739	A0A024R157;Q16739	7;7	7;7	7;7	Ceramide glucosyltransferase	UGCG	tr|A0A024R157|A0A024R157_HUMAN UDP-glucose ceramide glucosyltransferase, isoform CRA_a OS=Homo sapiens GN=UGCG PE=4 SV=1;sp|Q16739|CEGT_HUMAN Ceramide glucosyltransferase OS=Homo sapiens GN=UGCG PE=1 SV=1	2	7	7	7	2	3	3	2	3	3	3	2	3	3	2	3	3	3	2	3	3	2	3	3	3	22.8	22.8	22.8	44.853	394	394;394	6.52	1	2	7	8	3	0	25.203	7.6	10.7	10.4
O95347;A0A024R158;A8K984;B3KMB1;B7ZLZ7;Q05BV1;Q2KQ72;B3KM27;Q6IPS5;A0JLM9;Q32Q15;Q05D74;Q7Z2X1;A0A0C4DGE5;Q6P712;Q5T821;Q13497	O95347;A0A024R158;A8K984;B3KMB1;B7ZLZ7;Q05BV1;Q2KQ72	53;53;52;52;52;35;34;20;13;11;10;9;8;8;7;6;1	53;53;52;52;52;35;34;20;13;11;10;9;8;8;7;6;1	53;53;52;52;52;35;34;20;13;11;10;9;8;8;7;6;1	Structural maintenance of chromosomes protein 2;Structural maintenance of chromosomes protein	SMC2;SMC2L1	sp|O95347|SMC2_HUMAN Structural maintenance of chromosomes protein 2 OS=Homo sapiens GN=SMC2 PE=1 SV=2;tr|A0A024R158|A0A024R158_HUMAN Structural maintenance of chromosomes protein OS=Homo sapiens GN=SMC2L1 PE=3 SV=1;tr|A8K984|A8K984_HUMAN Structural mainte	17	53	53	53	22	17	28	26	45	41	42	22	17	28	26	45	41	42	22	17	28	26	45	41	42	49.5	49.5	49.5	135.65	1197	1197;1197;1197;1197;1197;781;760;489;356;289;291;289;209;166;212;145;42	6.71	63	43	94	95	140	0	323.31	20.8	17.5	28.3
A0A024R163;O95758;X6R242;B1ALY4	A0A024R163;O95758	19;19;7;2	16;16;6;2	16;16;6;2	Polypyrimidine tract-binding protein 3	ROD1;PTBP3	tr|A0A024R163|A0A024R163_HUMAN ROD1 regulator of differentiation 1 (S. pombe), isoform CRA_b OS=Homo sapiens GN=ROD1 PE=4 SV=1;sp|O95758|PTBP3_HUMAN Polypyrimidine tract-binding protein 3 OS=Homo sapiens GN=PTBP3 PE=1 SV=2	4	19	16	16	11	11	11	11	14	18	14	8	8	8	9	11	15	11	8	8	8	9	11	15	11	48.9	44.4	44.4	59.689	552	552;552;182;77	4.27	53	21	43	20	17	0	323.31	29.5	29.5	28.8
A0A024R169;Q9NXF1;B4DQR0;B7Z9D5;A0A0A0MSR3;B4E149	A0A024R169;Q9NXF1;B4DQR0	35;35;28;16;10;5	35;35;28;16;10;5	35;35;28;16;10;5	Testis-expressed sequence 10 protein	TEX10	tr|A0A024R169|A0A024R169_HUMAN Testis expressed sequence 10, isoform CRA_a OS=Homo sapiens GN=TEX10 PE=4 SV=1;sp|Q9NXF1|TEX10_HUMAN Testis-expressed protein 10 OS=Homo sapiens GN=TEX10 PE=1 SV=2;tr|B4DQR0|B4DQR0_HUMAN cDNA FLJ54377 OS=Homo sapiens PE=2 SV=	6	35	35	35	17	13	19	16	23	29	24	17	13	19	16	23	29	24	17	13	19	16	23	29	24	45.3	45.3	45.3	105.67	929	929;929;797;433;171;150	5.91	51	31	60	53	62	0	271.98	23.6	18	25.8
A0A024R178;P10398;Q96II5;A0A0S2Z3F2;B4DV85;Q59HC8;B4DMG5	A0A024R178;P10398;Q96II5;A0A0S2Z3F2;B4DV85	14;14;13;13;11;3;3	9;9;8;9;6;3;3	9;9;8;9;6;3;3	Serine/threonine-protein kinase A-Raf	ARAF	tr|A0A024R178|A0A024R178_HUMAN V-raf murine sarcoma 3611 viral oncogene homolog, isoform CRA_b OS=Homo sapiens GN=ARAF PE=2 SV=1;sp|P10398|ARAF_HUMAN Serine/threonine-protein kinase A-Raf OS=Homo sapiens GN=ARAF PE=1 SV=2;tr|Q96II5|Q96II5_HUMAN ARAF protei	7	14	9	9	7	7	7	8	8	9	7	3	5	5	5	5	5	4	3	5	5	5	5	5	4	29.7	21.1	21.1	67.585	606	606;606;609;611;472;188;188	3.98	17	6	7	5	5	0	51.45	13	13.9	13.7
A0A024R179;Q09161;X6R941;F2Z2T1	A0A024R179;Q09161	27;27;5;2	27;27;5;2	27;27;5;2	Nuclear cap-binding protein subunit 1	NCBP1	tr|A0A024R179|A0A024R179_HUMAN Nuclear cap binding protein subunit 1, 80kDa, isoform CRA_a OS=Homo sapiens GN=NCBP1 PE=4 SV=1;sp|Q09161|NCBP1_HUMAN Nuclear cap-binding protein subunit 1 OS=Homo sapiens GN=NCBP1 PE=1 SV=1	4	27	27	27	13	9	15	15	22	26	22	13	9	15	15	22	26	22	13	9	15	15	22	26	22	42.3	42.3	42.3	91.838	790	790;790;155;82	5.26	25	87	86	39	53	0	323.31	19.6	13.7	23.2
Q00536;B7Z8T0;A0A024R183;A0A140VK97;A0A087WZU2;Q9BRL4;Q96GA5;Q59FJ5;E5RGN0;Q6ZMU4;B7Z461;E5RJM2;H0YBX5;H0YAZ9;E5RIY8;E5RIU4;H0YC60;H0YC36	Q00536;B7Z8T0;A0A024R183;A0A140VK97;A0A087WZU2;Q9BRL4;Q96GA5;Q59FJ5;E5RGN0;Q6ZMU4;B7Z461	9;9;9;9;9;9;9;8;7;6;6;4;4;3;2;2;1;1	8;8;8;8;8;8;8;8;6;6;6;4;4;2;2;2;1;1	4;4;4;4;4;4;4;4;2;2;2;2;2;2;1;1;1;1	Cyclin-dependent kinase 16	CDK16;PCTK1	sp|Q00536|CDK16_HUMAN Cyclin-dependent kinase 16 OS=Homo sapiens GN=CDK16 PE=1 SV=1;tr|B7Z8T0|B7Z8T0_HUMAN cDNA FLJ56198, highly similar to Serine/threonine-protein kinase PCTAIRE-1 (EC 2.7.11.22) OS=Homo sapiens PE=2 SV=1;tr|A0A024R183|A0A024R183_HUMAN PC	18	9	8	4	2	3	2	4	3	6	5	1	2	1	3	2	5	4	1	2	1	2	1	4	1	21.4	19.8	11.1	55.715	496	496;601;502;496;448;448;395;556;393;356;335;189;152;260;150;153;166;84	6	2	4	2	9	2	0	13.521	3.6	5.8	3.6
A0A024R184;Q9H553;B3KNL8;A0A0A0MTE0	A0A024R184;Q9H553;B3KNL8	15;15;10;4	15;15;10;4	15;15;10;4	Alpha-1,3/1,6-mannosyltransferase ALG2	ALG2	tr|A0A024R184|A0A024R184_HUMAN Asparagine-linked glycosylation 2 homolog (Yeast, alpha-1,3-mannosyltransferase), isoform CRA_a OS=Homo sapiens GN=ALG2 PE=4 SV=1;sp|Q9H553|ALG2_HUMAN Alpha-1,3/1,6-mannosyltransferase ALG2 OS=Homo sapiens GN=ALG2 PE=1 SV=1;t	4	15	15	15	8	8	8	11	13	14	13	8	8	8	11	13	14	13	8	8	8	11	13	14	13	40.6	40.6	40.6	47.091	416	416;416;248;138	5.77	6	30	71	41	20	0	164.69	22.6	22.1	22.6
A0A024R187;A8MPS7	A0A024R187;A8MPS7	2;2	2;2	2;2	Carbohydrate deacetylase	LOC150223;YDJC	tr|A0A024R187|A0A024R187_HUMAN Uncharacterized protein OS=Homo sapiens GN=LOC150223 PE=4 SV=1;sp|A8MPS7|YDJC_HUMAN Carbohydrate deacetylase OS=Homo sapiens GN=YDJC PE=1 SV=1	2	2	2	2	0	1	0	0	1	0	0	0	1	0	0	1	0	0	0	1	0	0	1	0	0	19.9	19.9	19.9	14.446	136	136;323	6	1				1	0.0014359	2.1819	0	9.6	0
Q9BRR3;A0A024R188;Q24K26	Q9BRR3;A0A024R188;Q24K26	5;5;4	5;5;4	5;5;4	Transmembrane protein 246	TMEM246;C9orf125	sp|Q9BRR3|TM246_HUMAN Transmembrane protein 246 OS=Homo sapiens GN=TMEM246 PE=1 SV=1;tr|A0A024R188|A0A024R188_HUMAN Chromosome 9 open reading frame 125, isoform CRA_a OS=Homo sapiens GN=C9orf125 PE=4 SV=1;tr|Q24K26|Q24K26_HUMAN C9orf125 protein (Fragment)	3	5	5	5	1	0	3	1	2	5	2	1	0	3	1	2	5	2	1	0	3	1	2	5	2	19.9	19.9	19.9	46.587	403	403;403;245	6.94	2		5	5	4	0	16.636	5.2	0	14.9
A0A024R191;Q7Z4W7;P57729;H0YDB7;H0YEA4	A0A024R191;Q7Z4W7;P57729;H0YDB7	8;8;8;4;3	7;7;7;4;3	7;7;7;4;3	Ras-related protein Rab-38	RAB38	tr|A0A024R191|A0A024R191_HUMAN RAB38, member RAS oncogene family, isoform CRA_a OS=Homo sapiens GN=RAB38 PE=4 SV=1;tr|Q7Z4W7|Q7Z4W7_HUMAN Rab-related GTP-binding protein OS=Homo sapiens PE=2 SV=1;sp|P57729|RAB38_HUMAN Ras-related protein Rab-38 OS=Homo sap	5	8	7	7	4	4	6	4	5	7	6	3	3	5	3	4	6	5	3	3	5	3	4	6	5	54.5	49.3	49.3	23.712	211	211;212;211;210;89	5.21	5	10	6	7	6	0	14.41	20.4	21.3	39.3
A8K5A5;A0A024R1A2;Q92613;F2Z2B6;F2Z3N8	A8K5A5;A0A024R1A2;Q92613	4;4;4;1;1	4;4;4;1;1	4;4;4;1;1	Protein Jade-3	PHF16;JADE3	tr|A8K5A5|A8K5A5_HUMAN cDNA FLJ75393, highly similar to Homo sapiens PHD finger protein 16 (PHF16), mRNA OS=Homo sapiens PE=2 SV=1;tr|A0A024R1A2|A0A024R1A2_HUMAN PHD finger protein 16, isoform CRA_a OS=Homo sapiens GN=PHF16 PE=4 SV=1;sp|Q92613|JADE3_HUMAN	5	4	4	4	1	0	2	0	1	3	1	1	0	2	0	1	3	1	1	0	2	0	1	3	1	6.6	6.6	6.6	93.836	823	823;823;823;114;186	1.5	4	4				0	8.9212	2.1	0	3
A0A024R1A3;P22314;B4DL67;Q5JRR6;B3KUJ2;Q5JRR9;Q5JRS0;Q5JRS2;Q5JRS1;Q5JRS3;Q712V1;Q8WY81	A0A024R1A3;P22314;B4DL67	42;42;24;16;16;9;9;7;6;6;2;1	42;42;24;16;16;9;9;7;6;6;2;1	18;18;0;0;0;9;9;7;6;6;0;0	Ubiquitin-like modifier-activating enzyme 1	UBE1;UBA1	tr|A0A024R1A3|A0A024R1A3_HUMAN Testicular secretory protein Li 63 OS=Homo sapiens GN=UBE1 PE=2 SV=1;sp|P22314|UBA1_HUMAN Ubiquitin-like modifier-activating enzyme 1 OS=Homo sapiens GN=UBA1 PE=1 SV=3;tr|B4DL67|B4DL67_HUMAN cDNA FLJ53392, highly similar to U	12	42	42	18	29	28	28	33	37	36	33	29	28	28	33	37	36	33	12	12	10	16	16	16	15	50.6	50.6	21.9	117.85	1058	1058;1058;603;506;506;270;284;234;173;195;38;135	5.41	126	113	169	115	127	0	323.31	33	32.9	31.3
A0A024R1A4;P68036;A8K4W8;A0A1B0GUS4	A0A024R1A4;P68036;A8K4W8;A0A1B0GUS4	8;8;7;5	4;4;3;2	4;4;3;2	Ubiquitin-conjugating enzyme E2 L3	UBE2L3	tr|A0A024R1A4|A0A024R1A4_HUMAN Ubiquitin-conjugating enzyme E2L 3, isoform CRA_a OS=Homo sapiens GN=UBE2L3 PE=3 SV=1;sp|P68036|UB2L3_HUMAN Ubiquitin-conjugating enzyme E2 L3 OS=Homo sapiens GN=UBE2L3 PE=1 SV=1;tr|A8K4W8|A8K4W8_HUMAN cDNA FLJ77917, highly s	4	8	4	4	6	7	6	6	7	8	8	2	3	2	2	3	4	4	2	3	2	2	3	4	4	53.2	26	26	17.861	154	154;154;154;154	6.47	1	10	7	10	10	0	211.13	34.4	39	34.4
Q8N9S0;Q6FG56;A0A024R1A7;Q86SR6;Q59GR2;P19419	Q8N9S0;Q6FG56;A0A024R1A7;Q86SR6;Q59GR2;P19419	1;1;1;1;1;1	1;1;1;1;1;1	1;1;1;1;1;1	ETS domain-containing protein Elk-1	ELK1	tr|Q8N9S0|Q8N9S0_HUMAN cDNA FLJ36647 fis, clone UTERU1000106, moderately similar to ETS-DOMAIN PROTEIN ELK-1 OS=Homo sapiens PE=2 SV=1;tr|Q6FG56|Q6FG56_HUMAN ELK1 protein OS=Homo sapiens GN=ELK1 PE=2 SV=1;tr|A0A024R1A7|A0A024R1A7_HUMAN ELK1, member of ETS	6	1	1	1	0	0	0	1	1	1	0	0	0	0	1	1	1	0	0	0	0	1	1	1	0	14.9	14.9	14.9	12.478	121	121;428;428;454;507;428	8				3		0.00037641	3.0767	0	0	0
A8K0I0;A0A024R1C1;Q13356;B4DRD4;F8WC56;Q9BZH8	A8K0I0;A0A024R1C1;Q13356;B4DRD4	19;19;19;15;1;1	19;19;19;15;1;1	19;19;19;15;1;1	Peptidyl-prolyl cis-trans isomerase-like 2	PPIL2	tr|A8K0I0|A8K0I0_HUMAN cDNA FLJ75445, highly similar to Homo sapiens peptidylprolyl isomerase (cyclophilin)-like 2 (PPIL2), transcript variant 2, mRNA OS=Homo sapiens PE=2 SV=1;tr|A0A024R1C1|A0A024R1C1_HUMAN Peptidylprolyl isomerase (Cyclophilin)-like 2, i	6	19	19	19	9	9	13	10	15	15	10	9	9	13	10	15	15	10	9	9	13	10	15	15	10	51.7	51.7	51.7	58.76	520	520;520;520;489;41;68	5.58	22	13	24	31	16	0	126.01	22.3	25.6	34.6
A8K4N2;A0A024R1C2;O95985;H0Y6W0;B4E3G2;H7C4B0;B3KU89;C9JEI7	A8K4N2;A0A024R1C2;O95985;H0Y6W0	11;11;11;10;5;3;3;2	10;10;10;9;4;2;3;2	10;10;10;9;4;2;3;2	DNA topoisomerase;DNA topoisomerase 3-beta-1	TOP3B	tr|A8K4N2|A8K4N2_HUMAN DNA topoisomerase OS=Homo sapiens PE=2 SV=1;tr|A0A024R1C2|A0A024R1C2_HUMAN DNA topoisomerase OS=Homo sapiens GN=TOP3B PE=3 SV=1;sp|O95985|TOP3B_HUMAN DNA topoisomerase 3-beta-1 OS=Homo sapiens GN=TOP3B PE=1 SV=1;tr|H0Y6W0|H0Y6W0_HUMA	8	11	10	10	2	1	3	4	4	5	5	1	0	2	4	3	4	4	1	0	2	4	3	4	4	20.2	18.9	18.9	96.707	862	862;862;862;525;282;168;275;246	6.83		2	6	7	3	0	15.199	2.6	1.3	4.5
P51814;B4DY65;A0A024R1C4;Q15937;A0A087X2B0;Q59FE0;F5H032;A8K3P5;E9PQH3;B3KT55;A0A0C4DFY4;Q59F07;B3KRH5;Q6YL39;P51508;Q9Y473;P10075;Q52M93;Q6P3V2;B4DGQ9	P51814;B4DY65;A0A024R1C4;Q15937;A0A087X2B0;Q59FE0;F5H032;A8K3P5;E9PQH3;B3KT55;A0A0C4DFY4;Q59F07;B3KRH5;Q6YL39;P51508;Q9Y473;P10075;Q52M93;Q6P3V2;B4DGQ9	2;2;2;2;2;2;2;1;1;1;1;1;1;1;1;1;1;1;1;1	1;1;1;1;1;1;1;1;1;1;1;1;1;1;1;1;1;1;1;1	0;0;0;0;0;0;0;0;0;0;0;0;0;0;0;0;0;0;0;0	Zinc finger protein 41;Zinc finger protein 79;Zinc finger protein 81;Zinc finger protein 175;Zinc finger protein GLI4;Zinc finger protein 585B;Zinc finger protein 585A	ZNF41;ZNF79;ZNF585B;ZNF585A;ZNF81;ZNF175;GLI4	sp|P51814|ZNF41_HUMAN Zinc finger protein 41 OS=Homo sapiens GN=ZNF41 PE=1 SV=2;tr|B4DY65|B4DY65_HUMAN cDNA FLJ55298, highly similar to Zinc finger protein 79 OS=Homo sapiens PE=2 SV=1;tr|A0A024R1C4|A0A024R1C4_HUMAN Zinc finger protein 41, isoform CRA_d OS	20	2	1	0	2	2	1	2	2	2	2	1	1	0	1	1	1	1	0	0	0	0	0	0	0	4.8	3.7	0	93.727	821	821;474;779;498;364;698;474;769;714;714;714;127;357;381;661;711;376;769;769;472	8.55			2	5	4	0.00037106	2.8052	4.8	4.8	1.1
B0QYH3;B7Z820;A0A024R1C5;Q8IWD4	B0QYH3;B7Z820;A0A024R1C5;Q8IWD4	1;1;1;1	1;1;1;1	1;1;1;1	Coiled-coil domain-containing protein 117	CCDC117;FLJ33814	tr|B0QYH3|B0QYH3_HUMAN Coiled-coil domain-containing protein 117 (Fragment) OS=Homo sapiens GN=CCDC117 PE=1 SV=1;tr|B7Z820|B7Z820_HUMAN cDNA FLJ59662 OS=Homo sapiens PE=2 SV=1;tr|A0A024R1C5|A0A024R1C5_HUMAN Uncharacterized protein OS=Homo sapiens GN=FLJ338	4	1	1	1	0	0	0	0	1	1	0	0	0	0	0	1	1	0	0	0	0	0	1	1	0	17.1	17.1	17.1	8.1561	70	70;147;279;279	2		2				0	10.388	0	0	0
A0A024R1D6;Q13769;F8WCP5;C9JXG5;C9JXU6;F5GZF3;C9JCL9;H7C441;H7C072	A0A024R1D6;Q13769;F8WCP5	18;18;11;8;6;6;6;6;6	18;18;11;8;6;6;6;6;6	18;18;11;8;6;6;6;6;6	THO complex subunit 5 homolog	hCG_2011153;THOC5	tr|A0A024R1D6|A0A024R1D6_HUMAN HCG2011153, isoform CRA_b OS=Homo sapiens GN=hCG_2011153 PE=4 SV=1;sp|Q13769|THOC5_HUMAN THO complex subunit 5 homolog OS=Homo sapiens GN=THOC5 PE=1 SV=2;tr|F8WCP5|F8WCP5_HUMAN THO complex subunit 5 homolog OS=Homo sapiens GN	9	18	18	18	6	7	9	7	15	13	11	6	7	9	7	15	13	11	6	7	9	7	15	13	11	33.5	33.5	33.5	78.507	683	683;683;343;223;93;127;161;176;262	4.73	32	13	20	15	16	0	142.91	12.4	14.8	19.8
B2R7S4;A0A024R1D7;Q99999;C9J6M2;C9JE31;C9JGL4;C9J3S3;C9J2X7;C9JYD7	B2R7S4;A0A024R1D7;Q99999	5;5;5;2;2;2;1;1;1	5;5;5;2;2;2;1;1;1	5;5;5;2;2;2;1;1;1	Galactosylceramide sulfotransferase	GAL3ST1	tr|B2R7S4|B2R7S4_HUMAN cDNA, FLJ93581, highly similar to Homo sapiens galactose-3-O-sulfotransferase 1 (GAL3ST1), mRNA OS=Homo sapiens PE=2 SV=1;tr|A0A024R1D7|A0A024R1D7_HUMAN Galactose-3-O-sulfotransferase 1, isoform CRA_a OS=Homo sapiens GN=GAL3ST1 PE=4	9	5	5	5	1	2	4	3	0	1	0	1	2	4	3	0	1	0	1	2	4	3	0	1	0	15.8	15.8	15.8	48.748	423	423;423;423;242;265;279;163;170;199	6.92	2	1	4		6	0.00025988	3.9841	3.1	4.3	9
A0A024R1E4;Q9UDX5;B5MC22;F8WEN7	A0A024R1E4;Q9UDX5;B5MC22	5;5;4;1	1;1;1;1	1;1;1;1	Mitochondrial fission process protein 1	MTP18;MTFP1	tr|A0A024R1E4|A0A024R1E4_HUMAN Mitochondrial protein 18 kDa, isoform CRA_a OS=Homo sapiens GN=MTP18 PE=4 SV=1;sp|Q9UDX5|MTFP1_HUMAN Mitochondrial fission process protein 1 OS=Homo sapiens GN=MTFP1 PE=1 SV=1;tr|B5MC22|B5MC22_HUMAN Mitochondrial fission proc	4	5	1	1	3	3	3	3	3	4	4	1	1	1	1	1	1	1	1	1	1	1	1	1	1	41.6	7.8	7.8	18.01	166	166;166;143;74	2.43		6	1			0	15.489	22.9	22.9	22.9
A0A087WWW8;A0A024R1E5;Q9Y6J0;Q8WTX5;B5MEB3;Q9NPU0;C9JT60;C9J068;Q8IVX9;Q05C66	A0A087WWW8;A0A024R1E5;Q9Y6J0	17;17;17;7;5;4;3;3;3;3	17;17;17;7;5;4;3;3;3;3	17;17;17;7;5;4;3;3;3;3	Calcineurin-binding protein cabin-1	CABIN1	tr|A0A087WWW8|A0A087WWW8_HUMAN Calcineurin-binding protein cabin-1 OS=Homo sapiens GN=CABIN1 PE=1 SV=1;tr|A0A024R1E5|A0A024R1E5_HUMAN Calcineurin binding protein 1, isoform CRA_a OS=Homo sapiens GN=CABIN1 PE=4 SV=1;sp|Q9Y6J0|CABIN_HUMAN Calcineurin-binding	10	17	17	17	6	3	6	3	7	13	8	6	3	6	3	7	13	8	6	3	6	3	7	13	8	11.7	11.7	11.7	240.76	2170	2170;2220;2220;855;590;589;357;361;407;407	4.86	7	4	30	7	2	0	38.482	3.8	2	4.1
A0A024R1F9;Q9H1I8;A0A024R1E1;B1AH59;Q53H58;Q53G98;Q659F6;H7C3Y4	A0A024R1F9;Q9H1I8;A0A024R1E1;B1AH59	16;16;10;8;7;7;5;1	16;16;10;8;7;7;5;1	16;16;10;8;7;7;5;1	Activating signal cointegrator 1 complex subunit 2	ASCC2	tr|A0A024R1F9|A0A024R1F9_HUMAN Activating signal cointegrator 1 complex subunit 2, isoform CRA_c OS=Homo sapiens GN=ASCC2 PE=4 SV=1;sp|Q9H1I8|ASCC2_HUMAN Activating signal cointegrator 1 complex subunit 2 OS=Homo sapiens GN=ASCC2 PE=1 SV=3;tr|A0A024R1E1|A0	8	16	16	16	8	6	8	10	8	9	5	8	6	8	10	8	9	5	8	6	8	10	8	9	5	24.6	24.6	24.6	86.359	757	757;757;643;240;481;481;369;87	6.3	13	13	12	19	23	0	95.821	9.8	7.8	10.7
B7Z976;A0A024R1G9;O60704	B7Z976;A0A024R1G9;O60704	2;2;2	2;2;2	2;2;2	Protein-tyrosine sulfotransferase 2	TPST2	tr|B7Z976|B7Z976_HUMAN cDNA FLJ54247, highly similar to Protein-tyrosine sulfotransferase 2 (EC 2.8.2.20) OS=Homo sapiens PE=2 SV=1;tr|A0A024R1G9|A0A024R1G9_HUMAN Tyrosylprotein sulfotransferase 2, isoform CRA_a OS=Homo sapiens GN=TPST2 PE=4 SV=1;sp|O60704	3	2	2	2	1	1	1	1	0	1	1	1	1	1	1	0	1	1	1	1	1	1	0	1	1	11.9	11.9	11.9	34.582	310	310;377;377	4.5		1	5			0.0023577	1.9325	3.9	3.9	3.9
Q8IWF2;A0A024R1H0;B3KR58	Q8IWF2;A0A024R1H0;B3KR58	7;7;4	7;7;4	7;7;4	FAD-dependent oxidoreductase domain-containing protein 2	FOXRED2;RP5-1119A7.4	sp|Q8IWF2|FXRD2_HUMAN FAD-dependent oxidoreductase domain-containing protein 2 OS=Homo sapiens GN=FOXRED2 PE=1 SV=1;tr|A0A024R1H0|A0A024R1H0_HUMAN Uncharacterized protein OS=Homo sapiens GN=RP5-1119A7.4 PE=4 SV=1;tr|B3KR58|B3KR58_HUMAN cDNA FLJ33734 fis, c	3	7	7	7	1	0	1	1	4	7	1	1	0	1	1	4	7	1	1	0	1	1	4	7	1	11.8	11.8	11.8	77.79	684	684;684;236	5.71	3	2	6	2	4	0	12.788	1.8	0	1.6
A0A024R1H1;A0A087WWF1;Q8WWX9	A0A024R1H1;A0A087WWF1;Q8WWX9	1;1;1	1;1;1	1;1;1	Selenoprotein M	SELM	tr|A0A024R1H1|A0A024R1H1_HUMAN Selenoprotein M OS=Homo sapiens GN=SELM PE=4 SV=1;tr|A0A087WWF1|A0A087WWF1_HUMAN Selenoprotein M OS=Homo sapiens GN=SELENOM PE=1 SV=1;sp|Q8WWX9|SELM_HUMAN Selenoprotein M OS=Homo sapiens GN=SELENOM PE=1 SV=3	3	1	1	1	0	0	1	0	0	0	1	0	0	1	0	0	0	1	0	0	1	0	0	0	1	18.9	18.9	18.9	8.4254	74	74;144;145	1	2					0.003488	1.7273	0	0	18.9
A0A024R1H6;P53671;B5BU33;B4DR56;B2RAW9;A0A024R1M2;B4DYR0;B4DES9;B3KSH7	A0A024R1H6;P53671;B5BU33;B4DR56;B2RAW9;A0A024R1M2;B4DYR0;B4DES9;B3KSH7	10;10;9;8;8;8;7;7;6	10;10;9;8;8;8;7;7;6	2;2;2;0;0;0;0;0;2	LIM domain kinase 2	LIMK2	tr|A0A024R1H6|A0A024R1H6_HUMAN LIM domain kinase 2, isoform CRA_a OS=Homo sapiens GN=LIMK2 PE=4 SV=1;sp|P53671|LIMK2_HUMAN LIM domain kinase 2 OS=Homo sapiens GN=LIMK2 PE=1 SV=1;tr|B5BU33|B5BU33_HUMAN LIM domain kinase 2 isoform 2a OS=Homo sapiens GN=LIMK2	9	10	10	2	1	3	2	1	5	5	2	1	3	2	1	5	5	2	0	0	0	0	2	1	0	21.9	21.9	3.4	72.231	638	638;638;638;560;617;617;484;670;392	6.27	2	1	11	3	5	0	17.21	3	8.3	5.8
A0A024R1I2;A7E2W2;Q13615;G5E953;A8K0L6;Q9UPM2;C9JLU3	A0A024R1I2;A7E2W2;Q13615;G5E953;A8K0L6	11;11;11;10;10;2;1	11;11;11;10;10;2;1	11;11;11;10;10;2;1	Myotubularin-related protein 3	MTMR3	tr|A0A024R1I2|A0A024R1I2_HUMAN Myotubularin related protein 3, isoform CRA_d OS=Homo sapiens GN=MTMR3 PE=3 SV=1;tr|A7E2W2|A7E2W2_HUMAN Myotubularin related protein 3 OS=Homo sapiens GN=MTMR3 PE=2 SV=1;sp|Q13615|MTMR3_HUMAN Myotubularin-related protein 3 OS	7	11	11	11	4	4	4	5	5	3	3	4	4	4	5	5	3	3	4	4	4	5	5	3	3	18.1	18.1	18.1	129.44	1161	1161;1198;1198;1062;1198;318;139	5.46	5	10	6	6	8	0	83.037	4.5	7.1	4.7
A0A024R1I3;Q96GD0	A0A024R1I3;Q96GD0	9;9	8;8	8;8	Pyridoxal phosphate phosphatase	PDXP	tr|A0A024R1I3|A0A024R1I3_HUMAN Pyridoxal (Pyridoxine, vitamin B6) phosphatase, isoform CRA_a OS=Homo sapiens GN=PDXP PE=2 SV=1;sp|Q96GD0|PLPP_HUMAN Pyridoxal phosphate phosphatase OS=Homo sapiens GN=PDXP PE=1 SV=2	2	9	8	8	7	5	5	5	7	6	7	6	4	4	4	7	5	6	6	4	4	4	7	5	6	39.5	36.1	36.1	31.698	296	296;296	3.83	23	1	12	11	1	0	33.624	32.1	20.6	25.3
B3KRD8;B7Z3Z8;B2RAW8;A0A024R1I5;O76054;C9JZI9;C9JYY7;B4DNV5;Q495V9;B5MC44;B3KYA6;Q6XCI7;Q6ISB2;Q9UDX4	B3KRD8;B7Z3Z8;B2RAW8;A0A024R1I5;O76054;C9JZI9	12;12;12;12;12;7;1;1;1;1;1;1;1;1	12;12;12;12;12;7;1;1;1;1;1;1;1;1	7;7;7;7;7;5;1;0;0;0;0;0;0;0	SEC14-like protein 2	SEC14L2	tr|B3KRD8|B3KRD8_HUMAN SEC14-like 2 (S. cerevisiae), isoform CRA_c OS=Homo sapiens GN=SEC14L2 PE=1 SV=1;tr|B7Z3Z8|B7Z3Z8_HUMAN cDNA FLJ54104, highly similar to SEC14-like protein 2 OS=Homo sapiens PE=2 SV=1;tr|B2RAW8|B2RAW8_HUMAN cDNA, FLJ95164, highly sim	14	12	12	7	6	10	6	8	8	7	4	6	10	6	8	8	7	4	3	6	2	5	4	3	3	44.4	44.4	23.1	37.455	329	329;349;403;403;403;203;84;304;341;353;353;400;400;400	5.23	14	20	13	23	11	0	188.01	17.3	41.6	26.1
A0A024R1I6;Q6P1K3;Q6ICH6;A8K2E6;E5RG08;F8VYA9;F8WC53;F1LLU8;Q9NQG7;B3KTD7	A0A024R1I6;Q6P1K3;Q6ICH6;A8K2E6;E5RG08;F8VYA9;F8WC53;F1LLU8;Q9NQG7	3;3;3;3;2;2;2;2;2;1	3;3;3;3;2;2;2;2;2;1	3;3;3;3;2;2;2;2;2;1	Hermansky-Pudlak syndrome 4 protein	HPS4;bK1048E9.4	tr|A0A024R1I6|A0A024R1I6_HUMAN Hermansky-Pudlak syndrome 4, isoform CRA_a OS=Homo sapiens GN=HPS4 PE=4 SV=1;tr|Q6P1K3|Q6P1K3_HUMAN Hermansky-Pudlak syndrome 4 OS=Homo sapiens GN=HPS4 PE=2 SV=1;tr|Q6ICH6|Q6ICH6_HUMAN BK1048E9.4 protein OS=Homo sapiens GN=bK	10	3	3	3	0	0	0	0	1	2	0	0	0	0	0	1	2	0	0	0	0	0	1	2	0	6.3	6.3	6.3	76.417	703	703;708;708;708;167;191;196;481;708;443	3.67	1		2			0.00037388	2.9328	0	0	0
Q8N523;A0A024R1I7;Q9UBB9;B4DPE5;B4DSX8;H0Y4U8;B1AHQ3;F6UKU9;F6SQZ1;F6XM96	Q8N523;A0A024R1I7;Q9UBB9;B4DPE5	27;27;27;20;12;4;4;1;1;1	27;27;27;20;12;4;4;1;1;1	27;27;27;20;12;4;4;1;1;1	Tuftelin-interacting protein 11	TFIP11	tr|Q8N523|Q8N523_HUMAN Tuftelin-interacting protein 11 OS=Homo sapiens GN=TFIP11 PE=2 SV=1;tr|A0A024R1I7|A0A024R1I7_HUMAN Tuftelin-interacting protein 11 OS=Homo sapiens GN=TFIP11 PE=3 SV=1;sp|Q9UBB9|TFP11_HUMAN Tuftelin-interacting protein 11 OS=Homo sapi	10	27	27	27	13	10	16	12	17	17	14	13	10	16	12	17	17	14	13	10	16	12	17	17	14	40.1	40.1	40.1	96.793	837	837;837;837;522;454;190;190;86;88;121	5.8	26	16	34	35	26	0	87.796	19.2	15.9	24.3
A0A024R1J2;Q9Y3P4	A0A024R1J2;Q9Y3P4	3;3	3;3	3;3	Rhomboid domain-containing protein 3	RHBDD3	tr|A0A024R1J2|A0A024R1J2_HUMAN Rhomboid domain containing 3, isoform CRA_a OS=Homo sapiens GN=RHBDD3 PE=4 SV=1;sp|Q9Y3P4|RHBD3_HUMAN Rhomboid domain-containing protein 3 OS=Homo sapiens GN=RHBDD3 PE=2 SV=1	2	3	3	3	0	1	1	1	2	1	1	0	1	1	1	2	1	1	0	1	1	1	2	1	1	9.6	9.6	9.6	40.484	386	386;386	3	5		1		1	0.0030377	1.8054	0	2.3	2.8
A0A024R1J3;Q00587;B0QYC6;B0QYC7;B0QYC8	A0A024R1J3;Q00587	9;9;2;2;2	9;9;2;2;2	9;9;2;2;2	Cdc42 effector protein 1	CDC42EP1	tr|A0A024R1J3|A0A024R1J3_HUMAN CDC42 effector protein (Rho GTPase binding) 1, isoform CRA_a OS=Homo sapiens GN=CDC42EP1 PE=4 SV=1;sp|Q00587|BORG5_HUMAN Cdc42 effector protein 1 OS=Homo sapiens GN=CDC42EP1 PE=1 SV=1	5	9	9	9	5	5	7	4	9	5	4	5	5	7	4	9	5	4	5	5	7	4	9	5	4	38.3	38.3	38.3	39.686	384	384;391;48;60;70	5.94	11	6	24	17	13	0	91.635	21.9	23.2	32
Q53HE0;B3KM22;A0A024R1J5;Q9NRD5;A0A024R1R7;F6V107;B4DSC9	Q53HE0;B3KM22;A0A024R1J5;Q9NRD5;A0A024R1R7;F6V107	6;6;6;6;4;3;1	6;6;6;6;4;3;1	6;6;6;6;4;3;1	PRKCA-binding protein	PICK1	tr|Q53HE0|Q53HE0_HUMAN Protein kinase C, alpha binding protein variant (Fragment) OS=Homo sapiens PE=2 SV=1;tr|B3KM22|B3KM22_HUMAN cDNA FLJ10013 fis, clone HEMBA1000369, highly similar to PRKCA-binding protein (Protein kinase C-alpha-binding protein) OS=Ho	7	6	6	6	4	2	4	3	1	5	4	4	2	4	3	1	5	4	4	2	4	3	1	5	4	16.1	16.1	16.1	46.627	415	415;415;415;415;364;229;199	6.39	2		14	13	2	0	16.291	9.6	5.3	11.6
A0A024R1J9;A0A024R1J8;P35240;B7Z4B6;A0A024R1I0;A0A024R1F6;A0A024R1D9	A0A024R1J9;A0A024R1J8;P35240;B7Z4B6;A0A024R1I0;A0A024R1F6;A0A024R1D9	19;19;19;18;17;17;16	19;19;19;18;17;17;16	19;19;19;18;17;17;16	Merlin	NF2	tr|A0A024R1J9|A0A024R1J9_HUMAN Neurofibromin 2 (Bilateral acoustic neuroma), isoform CRA_e OS=Homo sapiens GN=NF2 PE=4 SV=1;tr|A0A024R1J8|A0A024R1J8_HUMAN Neurofibromin 2 (Bilateral acoustic neuroma), isoform CRA_a OS=Homo sapiens GN=NF2 PE=4 SV=1;sp|P3524	7	19	19	19	8	7	9	9	10	15	7	8	7	9	9	10	15	7	8	7	9	9	10	15	7	37.1	37.1	37.1	69.089	590	590;595;595;601;548;549;507	5.92	5	11	41	31	8	0	37.361	15.8	14.2	19.3
A0A024R1K0;Q9NRA8;B1AKL4;Q6PJR2;B4DR76;B1AKL5;B0QYZ7;B1AKL6	A0A024R1K0;Q9NRA8;B1AKL4	12;12;10;5;5;3;3;2	12;12;10;5;5;3;3;2	12;12;10;5;5;3;3;2	Eukaryotic translation initiation factor 4E transporter	EIF4ENIF1	tr|A0A024R1K0|A0A024R1K0_HUMAN Eukaryotic translation initiation factor 4E nuclear import factor 1, isoform CRA_a OS=Homo sapiens GN=EIF4ENIF1 PE=4 SV=1;sp|Q9NRA8|4ET_HUMAN Eukaryotic translation initiation factor 4E transporter OS=Homo sapiens GN=EIF4ENIF	8	12	12	12	3	3	6	4	5	5	3	3	3	6	4	5	5	3	3	3	6	4	5	5	3	18.3	18.3	18.3	108.2	985	985;985;961;436;640;188;239;63	5.34	2	10	10	15	1	0	110.51	3.8	4.7	7.4
A0A024R1K7;Q04917;B2R6N6;Q9H4N8;A2IDB2;F8WEB6;A2IDB1	A0A024R1K7;Q04917;B2R6N6;Q9H4N8;A2IDB2	17;17;14;12;10;3;3	14;14;11;11;9;2;2	14;14;11;11;9;2;2	14-3-3 protein eta	YWHAH	tr|A0A024R1K7|A0A024R1K7_HUMAN Tyrosine 3-monooxygenase/tryptophan 5-monooxygenase activation protein, eta polypeptide, isoform CRA_b OS=Homo sapiens GN=YWHAH PE=3 SV=1;sp|Q04917|1433F_HUMAN 14-3-3 protein eta OS=Homo sapiens GN=YWHAH PE=1 SV=4;tr|B2R6N6|B	7	17	14	14	13	12	12	15	13	16	16	11	9	9	12	10	14	13	11	9	9	12	10	14	13	66.3	56.1	56.1	28.218	246	246;246;246;176;162;39;72	5.54	51	21	34	41	41	0	281.42	48.4	48.4	48.4
A0A024R1K8;Q15459;B4E091;H7C1L2;F8WB66;F8WC79	A0A024R1K8;Q15459;B4E091	37;37;30;8;3;1	37;37;30;8;3;1	37;37;30;8;3;1	Splicing factor 3A subunit 1	SF3A1	tr|A0A024R1K8|A0A024R1K8_HUMAN Splicing factor 3a, subunit 1, 120kDa, isoform CRA_a OS=Homo sapiens GN=SF3A1 PE=4 SV=1;sp|Q15459|SF3A1_HUMAN Splicing factor 3A subunit 1 OS=Homo sapiens GN=SF3A1 PE=1 SV=1;tr|B4E091|B4E091_HUMAN cDNA FLJ55438, highly simila	6	37	37	37	24	25	26	27	28	30	30	24	25	26	27	28	30	30	24	25	26	27	28	30	30	53.2	53.2	53.2	88.885	793	793;793;690;259;63;38	5.83	134	54	68	85	140	0	323.31	36.6	37.8	35.3
A0A024R1L3;Q9H0J7;B0QY95;Q9NQG6	A0A024R1L3;Q9H0J7;B0QY95;Q9NQG6	4;4;4;4	4;4;4;4	4;4;4;4	Mitochondrial dynamics protein MID51	RP5-1104E15.5;DKFZp434F0116;MIEF1	tr|A0A024R1L3|A0A024R1L3_HUMAN Uncharacterized protein OS=Homo sapiens GN=RP5-1104E15.5 PE=4 SV=1;tr|Q9H0J7|Q9H0J7_HUMAN Putative uncharacterized protein DKFZp434F0116 OS=Homo sapiens GN=DKFZp434F0116 PE=2 SV=1;tr|B0QY95|B0QY95_HUMAN Mitochondrial dynamics	4	4	4	4	1	0	1	0	3	2	1	1	0	1	0	3	2	1	1	0	1	0	3	2	1	11.7	11.7	11.7	51.293	463	463;478;478;463	4.12	1	3	3		1	0.00013931	6.5013	1.9	0	2.6
B4DGP7;V9GYY5;B3KQ09;A0A024R1M6;Q9UGY1	B4DGP7;V9GYY5;B3KQ09;A0A024R1M6;Q9UGY1	4;4;4;4;4	4;4;4;4;4	4;4;4;4;4	Nucleolar protein 12	MGC3731;NOL12	tr|B4DGP7|B4DGP7_HUMAN cDNA FLJ57924 OS=Homo sapiens PE=2 SV=1;tr|V9GYY5|V9GYY5_HUMAN Uncharacterized protein (Fragment) OS=Homo sapiens PE=4 SV=1;tr|B3KQ09|B3KQ09_HUMAN cDNA FLJ32577 fis, clone SPLEN2000255 OS=Homo sapiens PE=2 SV=1;tr|A0A024R1M6|A0A024R1	5	4	4	4	1	2	3	0	0	2	1	1	2	3	0	0	2	1	1	2	3	0	0	2	1	35	35	35	18.633	160	160;206;213;213;213	5.5		2	7	2	1	0	18.497	5	21.9	30
A0A024R1N1;P35579;Q86XU5;Q6ZNL4;Q5BKV1;Q99529;B1AH99;Q2PS10;Q9UMJ0;REV__B4DQZ7;REV__S4R3H4;REV__E7EQT4;REV__Q9UKV3	A0A024R1N1;P35579;Q86XU5	155;155;101;40;17;14;11;4;1;1;1;1;1	155;155;101;40;17;14;11;4;1;1;1;1;1	0;0;0;0;0;0;0;0;0;0;0;0;0	Myosin-9	MYH9	tr|A0A024R1N1|A0A024R1N1_HUMAN Myosin, heavy polypeptide 9, non-muscle, isoform CRA_a OS=Homo sapiens GN=MYH9 PE=3 SV=1;sp|P35579|MYH9_HUMAN Myosin-9 OS=Homo sapiens GN=MYH9 PE=1 SV=4;tr|Q86XU5|Q86XU5_HUMAN MYH9 protein (Fragment) OS=Homo sapiens GN=MYH9 P	13	155	155	0	124	117	112	123	124	129	114	124	117	112	123	124	129	114	0	0	0	0	0	0	0	65.9	65.9	0	226.53	1960	1960;1960;1374;563;218;208;103;71;37;1096;1283;1301;1341	5.79	666	736	753	715	961	0	323.31	53.7	52.7	51.6
09;1054510;1054511;1054512;1054513;1054514;1054515;1054516;1054517;1054518;1054519;1054520;1071944;1071945;1071946;1071947;1071948;1071949;1071950;1071951;1071952;1071953;1071954;1071955;1071956;1071957;1071958;1071959;1071960;1071961;1071962;1071963;1071964;1071965;1071966;1071967;1071968;1071969;1071970;1071971;1071972;1071973;1071974;1071975;1071976;1071977;1071978;1071979;1071980;1072428;1072…	14076;14113;33164;36655;36696;51831;51868;51869;52735;53303;67674;77316;82723;85060;110551;114607;116580;130579;131910;135999;150822;155210;155861;157089;166657;188914;188943;209553;211830;212935;215618;215628;240634;241713;252982;253023;253045;261943;263209;263219;294892;316546;316587;336321;342222;348581;353067;420715;422321;445160;445297;454577;454628;457458;457557;457570;485617;504765;518773;…	54;55;181;182;183;184;185;186;187;188;189;190;191;192;193;194;195;196;197;198;199;200;201;202;203;204;205;206;207;208;209	86;137;146;318;323;326;329;337;365;484;547;589;627;847;871;879;941;1028;1190;1369;1373;1489;1506;1510;1537;1565;1594;1678;1682;1797;1910
A0A024R1N4;P12956;B2RDN9;B1AHC9;B4DE32;B4E356;Q6IC76	A0A024R1N4;P12956;B2RDN9;B1AHC9;B4DE32;B4E356	42;42;40;39;36;29;17	42;42;40;39;36;29;17	42;42;40;39;36;29;17	X-ray repair cross-complementing protein 6	XRCC6	tr|A0A024R1N4|A0A024R1N4_HUMAN X-ray repair complementing defective repair in Chinese hamster cells 6 (Ku autoantigen, 70kDa), isoform CRA_a OS=Homo sapiens GN=XRCC6 PE=4 SV=1;sp|P12956|XRCC6_HUMAN X-ray repair cross-complementing protein 6 OS=Homo sapiens	7	42	42	42	28	25	29	34	34	36	34	28	25	29	34	34	36	34	28	25	29	34	34	36	34	59.9	59.9	59.9	69.842	609	609;609;609;559;559;476;227	5.97	97	170	194	186	193	0	323.31	41.9	41.1	43.8
A0A024R1P2;P15153;B1AH77;B1AH80;B1AH78;Q59FQ0	A0A024R1P2;P15153;B1AH77;B1AH80;B1AH78	9;9;8;8;7;2	3;3;3;3;2;0	3;3;3;3;2;0	Ras-related C3 botulinum toxin substrate 2	RAC2	tr|A0A024R1P2|A0A024R1P2_HUMAN Ras-related C3 botulinum toxin substrate 2 (Rho family, small GTP binding protein Rac2), isoform CRA_a OS=Homo sapiens GN=RAC2 PE=3 SV=1;sp|P15153|RAC2_HUMAN Ras-related C3 botulinum toxin substrate 2 OS=Homo sapiens GN=RAC2	6	9	3	3	8	8	8	8	7	8	6	3	3	3	3	2	3	2	3	3	3	3	2	3	2	51.6	19.3	19.3	21.429	192	192;192;148;185;166;144	5.87	12	3		4	12	0	18.816	42.7	49.5	49.5
A0A024R1P3;Q9Y535;F8WDV1;E7ERZ2;Q6ZPA8	A0A024R1P3;Q9Y535;F8WDV1	3;3;2;1;1	3;3;2;1;1	3;3;2;1;1	DNA-directed RNA polymerase III subunit RPC8	POLR3H	tr|A0A024R1P3|A0A024R1P3_HUMAN Polymerase (RNA) III (DNA directed) polypeptide H (22.9kD), isoform CRA_a OS=Homo sapiens GN=POLR3H PE=4 SV=1;sp|Q9Y535|RPC8_HUMAN DNA-directed RNA polymerase III subunit RPC8 OS=Homo sapiens GN=POLR3H PE=1 SV=1;tr|F8WDV1|F8W	5	3	3	3	1	0	2	1	3	3	0	1	0	2	1	3	3	0	1	0	2	1	3	3	0	29.4	29.4	29.4	22.918	204	204;204;123;70;121	3.2		6	4			0	41.702	7.8	0	22.1
H0YGT9;A0A024R1P5;Q15040;B0QY55;B0QY57;B0QY56;Q6IB81;B0QY58	H0YGT9;A0A024R1P5;Q15040;B0QY55;B0QY57;B0QY56;Q6IB81	5;5;5;3;3;3;3;2	5;5;5;3;3;3;3;2	5;5;5;3;3;3;3;2	Josephin-1	JOSD1;KIAA0063	tr|H0YGT9|H0YGT9_HUMAN Josephin-1 (Fragment) OS=Homo sapiens GN=JOSD1 PE=1 SV=1;tr|A0A024R1P5|A0A024R1P5_HUMAN Josephin domain containing 1, isoform CRA_a OS=Homo sapiens GN=JOSD1 PE=4 SV=1;sp|Q15040|JOS1_HUMAN Josephin-1 OS=Homo sapiens GN=JOSD1 PE=1 SV=1	8	5	5	5	1	3	4	2	1	2	0	1	3	4	2	1	2	0	1	3	4	2	1	2	0	46.1	46.1	46.1	17.59	154	154;202;202;62;104;123;202;61	5.47	5	1	2	4	3	0	9.8056	5.8	26.6	40.3
A0A024R1P7;B4E2A6;Q9UH99;A8K129;Q6NT72;A0A024R1S6;B0QY64;H0Y686;B0QY60;B0QY68;B0QY66;B0QY67;B0QY69	A0A024R1P7;B4E2A6;Q9UH99;A8K129;Q6NT72	25;25;25;21;19;12;4;3;3;2;2;2;1	25;25;25;21;19;12;4;3;3;2;2;2;1	1;1;1;0;0;1;1;0;0;1;1;1;0	SUN domain-containing protein 2	UNC84B;SUN2	tr|A0A024R1P7|A0A024R1P7_HUMAN Unc-84 homolog B (C. elegans), isoform CRA_b OS=Homo sapiens GN=UNC84B PE=4 SV=1;tr|B4E2A6|B4E2A6_HUMAN cDNA FLJ55508, highly similar to Sad1/unc-84-like protein 2 OS=Homo sapiens PE=2 SV=1;sp|Q9UH99|SUN2_HUMAN SUN domain-con	13	25	25	1	12	20	16	21	21	22	19	12	20	16	21	21	22	19	0	1	1	1	1	1	1	50.1	50.1	2.4	80.31	717	717;752;717;717;442;420;228;143;198;100;110;144;124	5.84	38	62	94	62	71	0	323.31	26.4	37.7	33.6
A0A024R1Q0;Q12772;B4DSU0;Q8NCY3;A0A087X1T2;G3V0I8	A0A024R1Q0;Q12772;B4DSU0	4;4;3;1;1;1	4;4;3;1;1;1	3;3;2;1;1;1	Sterol regulatory element-binding protein 2;Processed sterol regulatory element-binding protein 2	SREBF2	tr|A0A024R1Q0|A0A024R1Q0_HUMAN Sterol regulatory element binding transcription factor 2, isoform CRA_a OS=Homo sapiens GN=SREBF2 PE=4 SV=1;sp|Q12772|SRBP2_HUMAN Sterol regulatory element-binding protein 2 OS=Homo sapiens GN=SREBF2 PE=1 SV=2;tr|B4DSU0|B4DSU	6	4	4	3	0	0	1	1	1	2	0	0	0	1	1	1	2	0	0	0	0	1	1	2	0	4.6	4.6	3.7	123.69	1141	1141;1141;1102;215;654;684	6.33	1	2			3	0.00013635	5.6355	0	0	1
A0A024R1Q3;Q9NSP4;B1AHQ6;B1AHQ7	A0A024R1Q3;Q9NSP4;B1AHQ6	3;3;2;1	3;3;2;1	3;3;2;1	Centromere protein M	C22orf18;CENPM	tr|A0A024R1Q3|A0A024R1Q3_HUMAN Chromosome 22 open reading frame 18, isoform CRA_a OS=Homo sapiens GN=C22orf18 PE=4 SV=1;sp|Q9NSP4|CENPM_HUMAN Centromere protein M OS=Homo sapiens GN=CENPM PE=1 SV=1;tr|B1AHQ6|B1AHQ6_HUMAN Centromere protein M OS=Homo sapien	4	3	3	3	0	1	1	1	3	2	0	0	1	1	1	3	2	0	0	1	1	1	3	2	0	21.1	21.1	21.1	19.737	180	180;180;146;73	5.22	1	2	2	4		0.0083569	1.3247	0	5.6	5.6
A0A024R1Q5;P17050	A0A024R1Q5;P17050	7;7	7;7	7;7	Alpha-N-acetylgalactosaminidase	NAGA	tr|A0A024R1Q5|A0A024R1Q5_HUMAN N-acetylgalactosaminidase, alpha-, isoform CRA_a OS=Homo sapiens GN=NAGA PE=3 SV=1;sp|P17050|NAGAB_HUMAN Alpha-N-acetylgalactosaminidase OS=Homo sapiens GN=NAGA PE=1 SV=2	2	7	7	7	3	2	2	4	4	6	4	3	2	2	4	4	6	4	3	2	2	4	4	6	4	22.6	22.6	22.6	46.564	411	411;411	5.26	9	7	4	6	8	0	81.453	8.8	5.4	5.6
Q9BTQ7;A0A024R1Q8;P62829;J3KT29;J3KTJ3;C9JD32;B9ZVP7;J3QQT9;A4D142	Q9BTQ7;A0A024R1Q8;P62829;J3KT29;J3KTJ3;C9JD32	11;11;11;8;6;6;5;1;1	11;11;11;8;6;6;5;1;1	11;11;11;8;6;6;5;1;1	60S ribosomal protein L23	RPL23	tr|Q9BTQ7|Q9BTQ7_HUMAN Similar to ribosomal protein L23 (Fragment) OS=Homo sapiens PE=2 SV=1;tr|A0A024R1Q8|A0A024R1Q8_HUMAN Ribosomal protein L23, isoform CRA_b OS=Homo sapiens GN=RPL23 PE=3 SV=1;sp|P62829|RL23_HUMAN 60S ribosomal protein L23 OS=Homo sapie	9	11	11	11	8	8	6	7	7	6	5	8	8	6	7	7	6	5	8	8	6	7	7	6	5	75.4	75.4	75.4	14.149	134	134;140;140;122;81;91;114;34;107	4.94	45	109	100	64	49	0	207.12	61.9	71.6	57.5
A0A024R1R0;O43731	A0A024R1R0;O43731	2;2	2;2	2;2	ER lumen protein-retaining receptor;ER lumen protein-retaining receptor 3	KDELR3	tr|A0A024R1R0|A0A024R1R0_HUMAN ER lumen protein-retaining receptor OS=Homo sapiens GN=KDELR3 PE=3 SV=1;sp|O43731|ERD23_HUMAN ER lumen protein-retaining receptor 3 OS=Homo sapiens GN=KDELR3 PE=2 SV=1	2	2	2	2	2	2	1	1	1	1	1	2	2	1	1	1	1	1	2	2	1	1	1	1	1	8.9	8.9	8.9	25.027	214	214;214	9.2		1		3	6	0.00097076	2.4447	8.9	8.9	4.7
B2R935;A0A024R1S2;Q99741;J3QLN7;J3KTI7;J3QR52	B2R935;A0A024R1S2;Q99741	7;7;7;2;1;1	7;7;7;2;1;1	7;7;7;2;1;1	Cell division control protein 6 homolog	CDC6	tr|B2R935|B2R935_HUMAN cDNA, FLJ94190, highly similar to Homo sapiens CDC6 cell division cycle 6 homolog (S. cerevisiae)(CDC6), mRNA OS=Homo sapiens PE=2 SV=1;tr|A0A024R1S2|A0A024R1S2_HUMAN CDC6 cell division cycle 6 homolog (S. cerevisiae), isoform CRA_a	6	7	7	7	0	0	0	0	3	4	2	0	0	0	0	3	4	2	0	0	0	0	3	4	2	16.1	16.1	16.1	62.768	560	560;560;560;182;100;118	3.3	5	2	1	1	1	0	49.2	0	0	0
B4DGM3;A0A024R1S7;Q969G3;J3QKS7;K7EMQ8;J3QR61;C0IMW8;H7C048;J3KT85;J3QKX6;J3KS99;J3QL66	B4DGM3;A0A024R1S7;Q969G3;J3QKS7;K7EMQ8	17;17;17;15;9;8;8;8;7;4;1;1	16;16;16;14;8;8;8;7;7;4;1;1	16;16;16;14;8;8;8;7;7;4;1;1	SWI/SNF-related matrix-associated actin-dependent regulator of chromatin subfamily E member 1	SMARCE1	tr|B4DGM3|B4DGM3_HUMAN SWI/SNF-related matrix-associated actin-dependent regulator of chromatin subfamily E member 1 OS=Homo sapiens GN=SMARCE1 PE=1 SV=1;tr|A0A024R1S7|A0A024R1S7_HUMAN SWI/SNF related, matrix associated, actin dependent regulator of chroma	12	17	16	16	7	10	12	11	10	13	9	7	10	11	10	9	13	9	7	10	11	10	9	13	9	40.7	38.9	38.9	44.77	393	393;411;411;288;177;153;153;157;101;129;55;77	5.52	33	30	24	35	33	0	209.94	23.2	31.6	31.3
A0A024R1S8;Q14847;A8K1D2;C9J9W2;B4DIC4;B4DJI4;F6S2S5;Q9NPR7;K7ESD6;J3KSN1	A0A024R1S8;Q14847;A8K1D2;C9J9W2;B4DIC4;B4DJI4	17;17;15;14;9;9;4;3;2;2	17;17;15;14;9;9;4;3;2;2	16;16;14;13;8;8;3;3;2;2	LIM and SH3 domain protein 1	LASP1	tr|A0A024R1S8|A0A024R1S8_HUMAN LIM and SH3 protein 1, isoform CRA_b OS=Homo sapiens GN=LASP1 PE=4 SV=1;sp|Q14847|LASP1_HUMAN LIM and SH3 domain protein 1 OS=Homo sapiens GN=LASP1 PE=1 SV=2;tr|A8K1D2|A8K1D2_HUMAN cDNA FLJ76601, highly similar to Homo sapien	10	17	17	16	16	13	14	11	14	15	14	16	13	14	11	14	15	14	15	12	13	10	13	14	13	62.8	62.8	59	29.717	261	261;261;261;166;125;220;91;144;71;105	4.8	106	10	34	26	55	0	323.31	62.8	52.9	58.6
Q86WX3;A0A024R1T1;F8WFE7	Q86WX3;A0A024R1T1	6;6;2	6;6;2	6;6;2	Active regulator of SIRT1	RPS19BP1	sp|Q86WX3|AROS_HUMAN Active regulator of SIRT1 OS=Homo sapiens GN=RPS19BP1 PE=1 SV=1;tr|A0A024R1T1|A0A024R1T1_HUMAN Ribosomal protein S19 binding protein 1, isoform CRA_a OS=Homo sapiens GN=RPS19BP1 PE=4 SV=1	3	6	6	6	3	3	5	4	3	4	3	3	3	5	4	3	4	3	3	3	5	4	3	4	3	39	39	39	15.434	136	136;136;69	3.83	17	7	1	4	6	0	61.054	23.5	28.7	33.8
C4AM86;A0A024R1T2;Q92764;CON__Q92764;Q16275	C4AM86;A0A024R1T2;Q92764;CON__Q92764	8;8;8;7;2	1;1;1;1;0	1;1;1;1;0	Keratin, type I cuticular Ha5	KRT35;KRTHA5	tr|C4AM86|C4AM86_HUMAN Keratin, type I cuticular Ha5 OS=Homo sapiens GN=KRT35 PE=1 SV=1;tr|A0A024R1T2|A0A024R1T2_HUMAN Keratin, hair, acidic, 5, isoform CRA_a OS=Homo sapiens GN=KRTHA5 PE=3 SV=1;sp|Q92764|KRT35_HUMAN Keratin, type I cuticular Ha5 OS=Homo s	5	8	1	1	2	2	2	7	3	2	3	0	0	0	0	1	0	1	0	0	0	0	1	0	1	19.5	1.6	1.6	47.591	425	425;455;455;425;85	9.5				1	1	1	-2	3.8	3.8	3.8
H0Y720;A0A024R1T4;Q9UPQ9;B4E231;A0A024R1N5	H0Y720;A0A024R1T4;Q9UPQ9;B4E231;A0A024R1N5	8;8;8;7;7	8;8;8;7;7	8;8;8;7;7	Trinucleotide repeat-containing gene 6B protein	TNRC6B	tr|H0Y720|H0Y720_HUMAN Trinucleotide repeat-containing gene 6B protein (Fragment) OS=Homo sapiens GN=TNRC6B PE=1 SV=1;tr|A0A024R1T4|A0A024R1T4_HUMAN Trinucleotide repeat containing 6B, isoform CRA_b OS=Homo sapiens GN=TNRC6B PE=4 SV=1;sp|Q9UPQ9|TNR6B_HUMAN	5	8	8	8	2	2	4	1	4	5	4	2	2	4	1	4	5	4	2	2	4	1	4	5	4	8.4	8.4	8.4	148.57	1391	1391;1527;1833;762;1029	5.12	3	5	11	4	3	0	55.18	2.4	2.6	5.1
A0A024R1T5;P09543;B4DI06;B4DFN6;K7ERC4;C9K0L8;K7ERZ0;K7EN66	A0A024R1T5;P09543;B4DI06	26;26;13;11;10;8;8;7	26;26;13;11;10;8;8;7	26;26;13;11;10;8;8;7	2,3-cyclic-nucleotide 3-phosphodiesterase	CNP	tr|A0A024R1T5|A0A024R1T5_HUMAN 2,3-cyclic-nucleotide 3-phosphodiesterase OS=Homo sapiens GN=CNP PE=3 SV=1;sp|P09543|CN37_HUMAN 2,3-cyclic-nucleotide 3-phosphodiesterase OS=Homo sapiens GN=CNP PE=1 SV=2;tr|B4DI06|B4DI06_HUMAN cDNA FLJ52954, highly sim	8	26	26	26	17	16	17	19	22	22	20	17	16	17	19	22	22	20	17	16	17	19	22	22	20	50.4	50.4	50.4	45.098	401	401;421;298;186;164;144;153;120	6.55	62	26	57	63	103	0	277.82	31.4	29.2	29.9
Q9NVR0;A0A024R1T8;B4DXF5	Q9NVR0;A0A024R1T8;B4DXF5	5;5;4	5;5;4	5;5;4	Kelch-like protein 11	KLHL11	sp|Q9NVR0|KLH11_HUMAN Kelch-like protein 11 OS=Homo sapiens GN=KLHL11 PE=1 SV=1;tr|A0A024R1T8|A0A024R1T8_HUMAN Kelch-like 11 (Drosophila), isoform CRA_a OS=Homo sapiens GN=KLHL11 PE=4 SV=1;tr|B4DXF5|B4DXF5_HUMAN cDNA FLJ51370, highly similar to Kelch-like	3	5	5	5	0	0	1	0	1	1	4	0	0	1	0	1	1	4	0	0	1	0	1	1	4	12.6	12.6	12.6	80.147	708	708;708;571	4.62		2	5	1		0	37.345	0	0	2.4
A0A024R1T9;Q4LE36;P53396;A0A024R1Y2;Q8N9C4;K7ESG8;K7EIE7	A0A024R1T9;Q4LE36;P53396;A0A024R1Y2;Q8N9C4	54;54;54;53;29;6;5	54;54;54;53;29;6;5	54;54;54;53;29;6;5	ATP-citrate synthase	ACLY;ACLY variant protein	tr|A0A024R1T9|A0A024R1T9_HUMAN ATP-citrate synthase OS=Homo sapiens GN=ACLY PE=3 SV=1;tr|Q4LE36|Q4LE36_HUMAN ACLY variant protein (Fragment) OS=Homo sapiens GN=ACLY variant protein PE=2 SV=1;sp|P53396|ACLY_HUMAN ATP-citrate synthase OS=Homo sapiens GN=ACLY	7	54	54	54	39	39	42	46	42	47	42	39	39	42	46	42	47	42	39	39	42	46	42	47	42	50.8	50.8	50.8	120.84	1101	1101;1137;1101;1091;701;109;133	5.48	149	144	220	170	153	0	323.31	38.8	40.9	42.7
A0A024R1U0;P46060;B4DY16;B4E0U0;Q9BSK3;H0Y4Q3;B0QYT5;B0QYT4;Q8WUS7;B0QYT6	A0A024R1U0;P46060;B4DY16;B4E0U0	33;33;26;20;12;11;7;7;4;3	33;33;26;20;12;11;7;7;4;3	33;33;26;20;12;11;7;7;4;3	Ran GTPase-activating protein 1	RANGAP1	tr|A0A024R1U0|A0A024R1U0_HUMAN Ran GTPase activating protein 1, isoform CRA_d OS=Homo sapiens GN=RANGAP1 PE=4 SV=1;sp|P46060|RAGP1_HUMAN Ran GTPase-activating protein 1 OS=Homo sapiens GN=RANGAP1 PE=1 SV=1;tr|B4DY16|B4DY16_HUMAN cDNA FLJ51385, highly simil	10	33	33	33	21	20	21	19	25	30	24	21	20	21	19	25	30	24	21	20	21	19	25	30	24	61.3	61.3	61.3	63.541	587	587;587;532;373;213;253;100;133;60;37	5.59	88	50	75	70	85	0	323.31	38.5	36.6	40.4
A0A024R1U2;Q7RTV0	A0A024R1U2;Q7RTV0	7;7	7;7	7;7	PHD finger-like domain-containing protein 5A	PHF5A	tr|A0A024R1U2|A0A024R1U2_HUMAN PHD finger protein 5A, isoform CRA_a OS=Homo sapiens GN=PHF5A PE=4 SV=1;sp|Q7RTV0|PHF5A_HUMAN PHD finger-like domain-containing protein 5A OS=Homo sapiens GN=PHF5A PE=1 SV=1	2	7	7	7	7	5	5	5	6	7	6	7	5	5	5	6	7	6	7	5	5	5	6	7	6	69.1	69.1	69.1	12.405	110	110;110	6.8	26	3	13	28	37	0	174.22	69.1	48.2	48.2
A0A024R1U4;P51148;K7ERI8;F8VVK3;K7ENY4;F8VWU4;F8VSF8;K7EIP6	A0A024R1U4;P51148;K7ERI8;F8VVK3;K7ENY4	12;12;7;6;6;4;3;1	12;12;7;6;6;4;3;1	5;5;0;0;2;0;0;1	Ras-related protein Rab-5C	RAB5C	tr|A0A024R1U4|A0A024R1U4_HUMAN RAB5C, member RAS oncogene family, isoform CRA_a OS=Homo sapiens GN=RAB5C PE=4 SV=1;sp|P51148|RAB5C_HUMAN Ras-related protein Rab-5C OS=Homo sapiens GN=RAB5C PE=1 SV=2;tr|K7ERI8|K7ERI8_HUMAN Uncharacterized protein OS=Homo sa	8	12	12	5	8	8	8	11	9	11	12	8	8	8	11	9	11	12	3	3	3	5	3	5	5	76.4	76.4	29.2	23.482	216	216;216;161;124;150;91;74;27	6.03	23	46	87	62	54	0	287.54	47.7	47.7	47.7
Q92871;A0A024R1U5;F8WFD5	Q92871;A0A024R1U5	6;6;1	5;5;1	5;5;1	Phosphomannomutase 1;Phosphomannomutase	PMM1	sp|Q92871|PMM1_HUMAN Phosphomannomutase 1 OS=Homo sapiens GN=PMM1 PE=1 SV=2;tr|A0A024R1U5|A0A024R1U5_HUMAN Phosphomannomutase OS=Homo sapiens GN=PMM1 PE=3 SV=1	3	6	5	5	4	4	3	4	3	3	1	3	3	2	3	2	2	1	3	3	2	3	2	2	1	25.6	22.9	22.9	29.746	262	262;262;68	6.74		2	7	7	3	0	10.016	16.8	17.9	11.8
A0A024R1U8;P22692	A0A024R1U8;P22692	2;2	2;2	2;2	Insulin-like growth factor-binding protein 4	IGFBP4	tr|A0A024R1U8|A0A024R1U8_HUMAN Insulin-like growth factor binding protein 4, isoform CRA_a OS=Homo sapiens GN=IGFBP4 PE=4 SV=1;sp|P22692|IBP4_HUMAN Insulin-like growth factor-binding protein 4 OS=Homo sapiens GN=IGFBP4 PE=1 SV=2	2	2	2	2	0	0	0	0	2	1	1	0	0	0	0	2	1	1	0	0	0	0	2	1	1	11.2	11.2	11.2	27.934	258	258;258	6.29		3	1		3	0.00014055	7.0813	0	0	0
E4W6B6;A0A024R1V4;P61353;B2R4D8;K7ELC7;K7EQQ9;Q6LCU2;K7ERY7	E4W6B6;A0A024R1V4;P61353;B2R4D8;K7ELC7;K7EQQ9	8;8;8;7;7;4;2;1	8;8;8;7;7;4;2;1	8;8;8;7;7;4;2;1	60S ribosomal protein L27	RPL27	tr|E4W6B6|E4W6B6_HUMAN RPL27/NME2 fusion protein (Fragment) OS=Homo sapiens GN=RPL27 PE=2 SV=1;tr|A0A024R1V4|A0A024R1V4_HUMAN 60S ribosomal protein L27 OS=Homo sapiens GN=RPL27 PE=3 SV=1;sp|P61353|RL27_HUMAN 60S ribosomal protein L27 OS=Homo sapiens GN=RPL	8	8	8	8	7	5	7	7	6	6	7	7	5	7	7	6	6	7	7	5	7	7	6	6	7	55.6	55.6	55.6	14.257	126	126;136;136;136;144;80;40;40	6.59	68	16	52	59	103	0	156.13	53.2	46.8	49.2
A0A087WW39;A0A024R1V5;P55198;A0A087WVY1;Q96I32	A0A087WW39;A0A024R1V5;P55198	4;4;4;1;1	4;4;4;1;1	4;4;4;1;1	Protein AF-17	MLLT6	tr|A0A087WW39|A0A087WW39_HUMAN Protein AF-17 OS=Homo sapiens GN=MLLT6 PE=1 SV=1;tr|A0A024R1V5|A0A024R1V5_HUMAN Myeloid/lymphoid or mixed-lineage leukemia (Trithorax homolog, Drosophila) translocated to, 6, isoform CRA_a OS=Homo sapiens GN=MLLT6 PE=4 SV=1;s	5	4	4	4	0	1	2	2	2	4	2	0	1	2	2	2	4	2	0	1	2	2	2	4	2	5.9	5.9	5.9	112.05	1093	1093;1093;1093;302;303	3.31	12			1	3	0	10.974	0	1.8	3.9
P38398;G8I0D8;Q5XLT4;A0A024R1W0;Q3LRH8;A0A024R1Y1;A0A024R1V8;A0A024R1Y0;Q5YLB2;Q05BZ9;A0A0U1RRA9;E9PH68;E7EWN5;Q3B891;A0A024R1V0;G3XAC3;A0A024R1V7;A0A024R1Z8;Q7Z606;Q5U3B7;E7EUM2;Q6P671;A0A0A0MSN1;E7EQW4;E7ENB7;H0Y8D8;Q3B890;A0A0A1ESW9;E9PC22;Q4EW25;C9IZW4;B4DES0;Q64FK3;Q92897;A0A0N9E014;A0A068BCB6;A0A0U4JQJ0;A0A068BI55;H6TXS1;C6YB47;A0A068BFV4;A0A0F7G9S0;K7EPC7;C6YB45;Q7KYU6;B7ZA85;A0A0K0PU86;G1…	P38398;G8I0D8;Q5XLT4;A0A024R1W0;Q3LRH8;A0A024R1Y1;A0A024R1V8;A0A024R1Y0;Q5YLB2;Q05BZ9;A0A0U1RRA9;E9PH68;E7EWN5;Q3B891;A0A024R1V0;G3XAC3;A0A024R1V7;A0A024R1Z8;Q7Z606	10;10;10;10;10;10;10;10;9;8;8;8;8;7;5;5;5;5;5;4;4;4;4;4;4;3;3;3;3;2;2;2;1;1;1;1;1;1;1;1;1;1;1;1;1;1;1;1;1	10;10;10;10;10;10;10;10;9;8;8;8;8;7;5;5;5;5;5;4;4;4;4;4;4;3;3;3;3;2;2;2;1;1;1;1;1;1;1;1;1;1;1;1;1;1;1;1;1	10;10;10;10;10;10;10;10;9;8;8;8;8;7;5;5;5;5;5;4;4;4;4;4;4;3;3;3;3;2;2;2;1;1;1;1;1;1;1;1;1;1;1;1;1;1;1;1;1	Breast cancer type 1 susceptibility protein	BRCA1	sp|P38398|BRCA1_HUMAN Breast cancer type 1 susceptibility protein OS=Homo sapiens GN=BRCA1 PE=1 SV=2;tr|G8I0D8|G8I0D8_HUMAN Breast and ovarian cancer sususceptibility protein 1 OS=Homo sapiens GN=BRCA1 PE=2 SV=1;tr|Q5XLT4|Q5XLT4_HUMAN Breast and ovarian ca	49	10	10	10	1	1	3	1	5	8	4	1	1	3	1	5	8	4	1	1	3	1	5	8	4	7.6	7.6	7.6	207.72	1863	1863;1863;1841;1822;1822;1624;1598;1863;1399;657;798;622;649;473;759;680;719;721;1141;624;623;440;437;222;98;319;259;192;59;166;177;712;91;26;27;27;29;47;86;354;92;139;354;173;233;572;259;23;22	5.69	3	4	6	12	1	0	15.859	0.7	0.6	1.8
Q658U4;A0A024R1W3;Q96AY3;B4DJJ5;Q6ZME7;Q8NAG5;K7ELI6;K7ESG6;H0Y827;K7EM43	Q658U4;A0A024R1W3;Q96AY3;B4DJJ5;Q6ZME7;Q8NAG5	6;6;6;5;5;3;2;2;2;1	5;5;5;4;4;2;1;1;2;1	5;5;5;4;4;2;1;1;2;1	Peptidyl-prolyl cis-trans isomerase FKBP10	DKFZp666D193;FKBP10	tr|Q658U4|Q658U4_HUMAN Peptidylprolyl isomerase OS=Homo sapiens GN=DKFZp666D193 PE=2 SV=1;tr|A0A024R1W3|A0A024R1W3_HUMAN Peptidylprolyl isomerase OS=Homo sapiens GN=FKBP10 PE=4 SV=1;sp|Q96AY3|FKB10_HUMAN Peptidyl-prolyl cis-trans isomerase FKBP10 OS=Homo s	10	6	5	5	2	0	1	1	2	4	3	1	0	1	1	2	3	2	1	0	1	1	2	3	2	13.9	12.7	12.7	64.131	582	582;582;582;510;543;470;171;172;386;147	4.75	3		6	3		0	9.3089	3.3	0	2.1
A0A024R1W6;Q8N138;J3KTF9;J3QRM9	A0A024R1W6;Q8N138;J3KTF9;J3QRM9	5;5;4;3	5;5;4;3	3;3;2;2	ORM1-like protein 3	ORMDL3	tr|A0A024R1W6|A0A024R1W6_HUMAN ORM1-like 3 (S. cerevisiae), isoform CRA_b OS=Homo sapiens GN=ORMDL3 PE=4 SV=1;sp|Q8N138|ORML3_HUMAN ORM1-like protein 3 OS=Homo sapiens GN=ORMDL3 PE=1 SV=1;tr|J3KTF9|J3KTF9_HUMAN ORM1-like protein 3 (Fragment) OS=Homo sapien	4	5	5	3	3	2	3	3	2	4	4	3	2	3	3	2	4	4	2	2	1	2	1	2	2	38.6	38.6	26.8	17.494	153	153;153;102;129	5.06	10	4	7	4	7	0	131.92	28.8	15	21.6
Q59G74;K7EID0;A0A024R1W8;Q9UH92;B4DJK1;B4E046	Q59G74;K7EID0;A0A024R1W8;Q9UH92;B4DJK1;B4E046	2;2;2;2;1;1	2;2;2;2;1;1	2;2;2;2;1;1	Max-like protein X	MLX	tr|Q59G74|Q59G74_HUMAN Transcription factor-like protein 4 isoform alpha variant (Fragment) OS=Homo sapiens PE=2 SV=1;tr|K7EID0|K7EID0_HUMAN Max-like protein X (Fragment) OS=Homo sapiens GN=MLX PE=1 SV=1;tr|A0A024R1W8|A0A024R1W8_HUMAN MAX-like protein X, i	6	2	2	2	1	2	1	0	1	1	1	1	2	1	0	1	1	1	1	2	1	0	1	1	1	21.3	21.3	21.3	17.705	155	155;248;298;298;162;162	5.75			6	2		0.0024729	1.9122	6.5	21.3	6.5
B4DKR6;A0A024R1X0;O15234;J3KSY7;J3QSC4	B4DKR6;A0A024R1X0;O15234;J3KSY7	4;4;4;3;1	4;4;4;3;1	4;4;4;3;1	Protein CASC3	CASC3	tr|B4DKR6|B4DKR6_HUMAN cDNA FLJ60283, highly similar to Protein CASC3 OS=Homo sapiens PE=2 SV=1;tr|A0A024R1X0|A0A024R1X0_HUMAN Cancer susceptibility candidate 3, isoform CRA_a OS=Homo sapiens GN=CASC3 PE=4 SV=1;sp|O15234|CASC3_HUMAN Protein CASC3 OS=Homo s	5	4	4	4	2	1	0	1	0	3	2	2	1	0	1	0	3	2	2	1	0	1	0	3	2	10.1	10.1	10.1	70.077	641	641;741;703;223;129	8.33		1	2	1	5	0.00013587	5.5029	3.9	1.4	0
A0A024R1X3;Q9BRG1;K7ENE3;K7EKV4;K7EP45	A0A024R1X3;Q9BRG1;K7ENE3;K7EKV4	9;9;6;6;2	9;9;6;6;2	9;9;6;6;2	Vacuolar protein-sorting-associated protein 25	VPS25	tr|A0A024R1X3|A0A024R1X3_HUMAN Vacuolar protein sorting 25 (Yeast), isoform CRA_a OS=Homo sapiens GN=VPS25 PE=4 SV=1;sp|Q9BRG1|VPS25_HUMAN Vacuolar protein-sorting-associated protein 25 OS=Homo sapiens GN=VPS25 PE=1 SV=1;tr|K7ENE3|K7ENE3_HUMAN Vacuolar pro	5	9	9	9	5	6	5	6	6	8	5	5	6	5	6	6	8	5	5	6	5	6	6	8	5	47.7	47.7	47.7	20.747	176	176;176;108;111;99	6.17	11	12	21	27	17	0	111.32	34.1	36.9	34.1
Q9Y2R0;A0A024R1X4;K7EPV0	Q9Y2R0;A0A024R1X4;K7EPV0	5;5;4	5;5;4	5;5;4	Cytochrome c oxidase assembly factor 3 homolog, mitochondrial	COA3;hCG_16955	sp|Q9Y2R0|COA3_HUMAN Cytochrome c oxidase assembly factor 3 homolog, mitochondrial OS=Homo sapiens GN=COA3 PE=1 SV=1;tr|A0A024R1X4|A0A024R1X4_HUMAN HCG16955, isoform CRA_b OS=Homo sapiens GN=hCG_16955 PE=4 SV=1;tr|K7EPV0|K7EPV0_HUMAN Cytochrome c oxidase a	3	5	5	5	4	3	5	3	4	5	3	4	3	5	3	4	5	3	4	3	5	3	4	5	3	47.2	47.2	47.2	11.731	106	106;106;71	5.41	24	4	5	6	19	0	12.702	37.7	29.2	47.2
Q53F78;A0A024R1X5;Q14457;B4DS82;E7EV84;B4DQ36;W0FFG4;K7ER46;K7EN35;K7ELY9;K7EMA2;K7EQQ7;K7EKK2	Q53F78;A0A024R1X5;Q14457;B4DS82;E7EV84;B4DQ36;W0FFG4;K7ER46	10;10;10;8;6;6;6;5;4;4;3;2;1	10;10;10;8;6;6;6;5;4;4;3;2;1	10;10;10;8;6;6;6;5;4;4;3;2;1	Beclin-1	BECN1	tr|Q53F78|Q53F78_HUMAN Beclin 1 variant (Fragment) OS=Homo sapiens PE=2 SV=1;tr|A0A024R1X5|A0A024R1X5_HUMAN Beclin 1 (Coiled-coil, myosin-like BCL2 interacting protein), isoform CRA_b OS=Homo sapiens GN=BECN1 PE=2 SV=1;sp|Q14457|BECN1_HUMAN Beclin-1 OS=Hom	13	10	10	10	4	3	4	4	7	7	5	4	3	4	4	7	7	5	4	3	4	4	7	7	5	26.4	26.4	26.4	51.949	450	450;450;450;363;279;279;355;132;176;229;106;59;76	7.6	3	2	14	16	18	0	22.199	11.3	9.1	11.3
A0A0S2Z487;A0A024R1X8;P14923;A0A0S2Z495;Q7KZ86	A0A0S2Z487;A0A024R1X8;P14923	46;46;46;18;12	28;28;28;17;9	24;24;24;15;7	Junction plakoglobin	JUP	tr|A0A0S2Z487|A0A0S2Z487_HUMAN Junction plakoglobin isoform 1 (Fragment) OS=Homo sapiens GN=JUP PE=2 SV=1;tr|A0A024R1X8|A0A024R1X8_HUMAN Junction plakoglobin, isoform CRA_a OS=Homo sapiens GN=JUP PE=4 SV=1;sp|P14923|PLAK_HUMAN Junction plakoglobin OS=Homo	5	46	28	24	34	35	34	42	39	42	41	19	20	18	26	22	26	23	15	16	14	22	18	22	19	77.9	45.1	40.5	81.744	745	745;745;745;334;171	5.68	162	73	132	139	149	0	323.31	58.7	62	59.6
CON__Q9C075;A0A024R1X9;Q9C075;Q8TC04;J3QR55;B2RBC7;CON__Q99PS0;K7EPI0;Q9UFN7	CON__Q9C075;A0A024R1X9;Q9C075;Q8TC04	37;37;37;35;16;14;5;3;2	35;35;35;35;14;14;5;3;2	34;34;34;34;13;14;4;3;2	Keratin, type I cytoskeletal 23	KRT23	;tr|A0A024R1X9|A0A024R1X9_HUMAN Keratin 23 (Histone deacetylase inducible), isoform CRA_a OS=Homo sapiens GN=KRT23 PE=3 SV=1;sp|Q9C075|K1C23_HUMAN Keratin, type I cytoskeletal 23 OS=Homo sapiens GN=KRT23 PE=1 SV=2;tr|Q8TC04|Q8TC04_HUMAN Keratin 23 (Histone	9	37	35	34	22	21	24	30	27	29	27	20	20	23	29	26	28	26	19	19	22	28	25	27	25	79.1	77	74.9	48.131	422	422;422;422;422;149;209;422;52;37	5.86	83	67	73	70	112	0	323.31	51.9	56.2	60.2
A0A024R1Y7;Q8N2G8;B3KVB0;K7ESN3;K7EJT7;K7EQ41;K7EL54	A0A024R1Y7;Q8N2G8;B3KVB0;K7ESN3	16;16;14;13;2;2;2	16;16;14;13;2;2;2	16;16;14;13;2;2;2	GH3 domain-containing protein	LGP1;GHDC	tr|A0A024R1Y7|A0A024R1Y7_HUMAN Homolog of mouse LGP1, isoform CRA_a OS=Homo sapiens GN=LGP1 PE=4 SV=1;sp|Q8N2G8|GHDC_HUMAN GH3 domain-containing protein OS=Homo sapiens GN=GHDC PE=1 SV=2;tr|B3KVB0|B3KVB0_HUMAN cDNA FLJ16322 fis, clone SPLEN2037678, highly	7	16	16	16	9	7	9	6	9	10	9	9	7	9	6	9	10	9	9	7	9	6	9	10	9	39.4	39.4	39.4	57.522	530	530;530;474;479;112;130;146	5.23	33	7	4	13	22	0	166.53	19.6	14.7	19.6
A0A024R1Z1;P49427;U3KQP9;U3KQ77;U3KPV8	A0A024R1Z1;P49427;U3KQP9;U3KQ77;U3KPV8	4;4;3;2;2	4;4;3;2;2	4;4;3;2;2	Ubiquitin-conjugating enzyme E2 R1	CDC34	tr|A0A024R1Z1|A0A024R1Z1_HUMAN Cell division cycle 34, isoform CRA_a OS=Homo sapiens GN=CDC34 PE=3 SV=1;sp|P49427|UB2R1_HUMAN Ubiquitin-conjugating enzyme E2 R1 OS=Homo sapiens GN=CDC34 PE=1 SV=2;tr|U3KQP9|U3KQP9_HUMAN Ubiquitin-conjugating enzyme E2 R1 (F	5	4	4	4	1	1	2	1	2	3	2	1	1	2	1	2	3	2	1	1	2	1	2	3	2	15.7	15.7	15.7	26.736	236	236;236;107;119;146	6.1	5	1	4	5	5	0.00013827	6.1751	4.7	4.7	9.3
K7ERG2;A0A024R1Z4;H7BXP1;Q9NYR9	K7ERG2;A0A024R1Z4;H7BXP1;Q9NYR9	5;5;5;5	5;5;5;5	5;5;5;5	NF-kappa-B inhibitor-interacting Ras-like protein 2	NKIRAS2	tr|K7ERG2|K7ERG2_HUMAN NF-kappa-B inhibitor-interacting Ras-like protein 2 (Fragment) OS=Homo sapiens GN=NKIRAS2 PE=1 SV=8;tr|A0A024R1Z4|A0A024R1Z4_HUMAN NFKB inhibitor interacting Ras-like 2, isoform CRA_b OS=Homo sapiens GN=NKIRAS2 PE=4 SV=1;tr|H7BXP1|H7	4	5	5	5	1	2	1	3	3	2	2	1	2	1	3	3	2	2	1	2	1	3	3	2	2	36.4	36.4	36.4	16.301	140	140;191;229;191	6.88		1	7	5	3	0.00013503	5.29	8.6	15	8.6
A0A024R1Z6;Q99536;B3KUF8;K7ERT7;K7ESA3;K7ENX2;K7EM19;K7EJM4;K7ER81	A0A024R1Z6;Q99536;B3KUF8	17;17;11;7;5;5;5;2;1	17;17;11;7;5;5;5;2;1	17;17;11;7;5;5;5;2;1	Synaptic vesicle membrane protein VAT-1 homolog	VAT1	tr|A0A024R1Z6|A0A024R1Z6_HUMAN Vesicle amine transport protein 1 homolog (T californica), isoform CRA_a OS=Homo sapiens GN=VAT1 PE=4 SV=1;sp|Q99536|VAT1_HUMAN Synaptic vesicle membrane protein VAT-1 homolog OS=Homo sapiens GN=VAT1 PE=1 SV=2;tr|B3KUF8|B3KUF	9	17	17	17	13	13	12	14	13	16	14	13	13	12	14	13	16	14	13	13	12	14	13	16	14	61.8	61.8	61.8	41.92	393	393;393;300;146;125;151;154;30;92	5.74	85	31	66	68	79	0	323.31	43.8	49.9	43.3
A0A024R201;B4DJ66;Q9Y6E3;H0YD73;Q9UNM7;Q5HYL3	A0A024R201;B4DJ66;Q9Y6E3;H0YD73	21;18;18;12;7;2	1;0;0;0;0;1	1;0;0;0;0;1		PSMD13	tr|A0A024R201|A0A024R201_HUMAN Proteasome (Prosome, macropain) 26S subunit, non-ATPase, 13, isoform CRA_a OS=Homo sapiens GN=PSMD13 PE=4 SV=1;tr|B4DJ66|B4DJ66_HUMAN Proteasome (Prosome, macropain) 26S subunit, non-ATPase, 13, isoform CRA_d OS=Homo sapiens	6	21	1	1	17	18	19	18	20	20	19	1	1	1	1	1	1	1	1	1	1	1	1	1	1	64.6	5.9	5.9	42.918	376	376;311;377;221;160;72	8.32	3		2	3	11	0	69.44	50.5	53.7	54.3
K7EIY6;A0A024R206;Q9BV68;A8K0Q1;U3KQF4;O60372;Q9NPN4	K7EIY6;A0A024R206;Q9BV68;A8K0Q1;U3KQF4	5;5;5;4;3;2;2	5;5;5;4;3;2;2	5;5;5;4;3;2;2	E3 ubiquitin-protein ligase RNF126	RNF126	tr|K7EIY6|K7EIY6_HUMAN E3 ubiquitin-protein ligase RNF126 (Fragment) OS=Homo sapiens GN=RNF126 PE=1 SV=7;tr|A0A024R206|A0A024R206_HUMAN Ring finger protein 126, isoform CRA_b OS=Homo sapiens GN=RNF126 PE=4 SV=1;sp|Q9BV68|RN126_HUMAN E3 ubiquitin-protein li	7	5	5	5	3	4	4	4	2	5	3	3	4	4	4	2	5	3	3	4	4	4	2	5	3	30.7	30.7	30.7	30.785	283	283;311;326;311;74;103;163	6.93	9	1	7	10	15	0	42.766	16.6	21.2	21.2
A0A024R210;H7BYV1;E9PQN9;Q6IBB0;H9NL12;P13164;Q01629	A0A024R210	3;1;1;1;1;1;1	3;1;1;1;1;1;1	2;0;0;0;0;0;0		IFITM1	tr|A0A024R210|A0A024R210_HUMAN Interferon induced transmembrane protein 1 (9-27), isoform CRA_a OS=Homo sapiens GN=IFITM1 PE=4 SV=1	7	3	3	2	2	1	2	2	1	2	1	2	1	2	2	1	2	1	1	0	1	1	0	1	0	29.6	29.6	16.8	13.938	125	125;74;112;132;133;125;132	6.95	7		1	3	10	0	60.591	27.2	12.8	29.6
O76080;A0A024R219;Q5QPB1	O76080;A0A024R219;Q5QPB1	2;2;1	2;2;1	2;2;1	AN1-type zinc finger protein 5	ZFAND5;ZA20D2	sp|O76080|ZFAN5_HUMAN AN1-type zinc finger protein 5 OS=Homo sapiens GN=ZFAND5 PE=1 SV=1;tr|A0A024R219|A0A024R219_HUMAN Zinc finger, A20 domain containing 2, isoform CRA_a OS=Homo sapiens GN=ZA20D2 PE=4 SV=1;tr|Q5QPB1|Q5QPB1_HUMAN AN1-type zinc finger prot	3	2	2	2	0	0	0	1	2	1	1	0	0	0	1	2	1	1	0	0	0	1	2	1	1	12.2	12.2	12.2	23.132	213	213;213;211	5.4	1		2	2		0.0030363	1.8027	0	0	0
A0A024R222;B4DHQ3;Q9Y617;A0A024R280;B4DHX7;A9LS35	A0A024R222;B4DHQ3;Q9Y617;A0A024R280	19;19;19;17;7;1	19;19;19;17;7;1	19;19;19;17;7;1	Phosphoserine aminotransferase	PSAT1	tr|A0A024R222|A0A024R222_HUMAN Phosphoserine aminotransferase OS=Homo sapiens GN=PSAT1 PE=3 SV=1;tr|B4DHQ3|B4DHQ3_HUMAN Phosphoserine aminotransferase OS=Homo sapiens PE=2 SV=1;sp|Q9Y617|SERC_HUMAN Phosphoserine aminotransferase OS=Homo sapiens GN=PSAT1 PE	6	19	19	19	14	15	16	16	17	17	16	14	15	16	16	17	17	16	14	15	16	16	17	17	16	58.9	58.9	58.9	40.422	370	370;415;370;324;194;20	6.49	50	30	63	89	82	0	171.23	39.7	45.9	45.9
Q3ZTS5;A0A024R224;Q9H0C5;H0YL89;A0A087WXN3;B7Z271;B7Z572	Q3ZTS5;A0A024R224;Q9H0C5	4;4;4;1;1;1;1	4;4;4;1;1;1;1	2;2;2;1;0;0;0	BTB/POZ domain-containing protein 1	BTBD1	tr|Q3ZTS5|Q3ZTS5_HUMAN BTB domain containing 1 OS=Homo sapiens GN=BTBD1 PE=2 SV=1;tr|A0A024R224|A0A024R224_HUMAN BTB (POZ) domain containing 1, isoform CRA_a OS=Homo sapiens GN=BTBD1 PE=4 SV=1;sp|Q9H0C5|BTBD1_HUMAN BTB/POZ domain-containing protein 1 OS=Ho	7	4	4	2	2	2	0	1	2	1	0	2	2	0	1	2	1	0	0	1	0	0	1	1	0	9.8	9.8	5.4	52.725	482	482;482;482;37;116;178;203	7.8	2		1	2	5	0.00097029	2.4393	4.4	5.2	0
A0A024R228;P61978;B3KU16;S4R457;S4R359	A0A024R228;P61978	28;28;10;7;4	2;2;0;0;0	0;0;0;0;0	Heterogeneous nuclear ribonucleoprotein K	HNRPK;HNRNPK	tr|A0A024R228|A0A024R228_HUMAN Heterogeneous nuclear ribonucleoprotein K, isoform CRA_d OS=Homo sapiens GN=HNRPK PE=4 SV=1;sp|P61978|HNRPK_HUMAN Heterogeneous nuclear ribonucleoprotein K OS=Homo sapiens GN=HNRNPK PE=1 SV=1	5	28	2	0	22	22	23	25	27	28	26	0	0	0	1	1	2	2	0	0	0	0	0	0	0	62.2	8	0	51.218	463	463;463;223;77;100	3.12		5	3			0	47.582	46.2	49	49
A0A024R229;Q9UHN6;F5H6B2;B4DTX3;B4E1B9;H3BLX9;B3KNL9;H3BLY0	A0A024R229;Q9UHN6	54;54;21;21;14;9;8;6	54;54;21;21;14;9;8;6	53;53;20;20;14;9;8;6	Transmembrane protein 2	TMEM2	tr|A0A024R229|A0A024R229_HUMAN Transmembrane protein 2, isoform CRA_b OS=Homo sapiens GN=TMEM2 PE=4 SV=1;sp|Q9UHN6|TMEM2_HUMAN Cell surface hyaluronidase OS=Homo sapiens GN=TMEM2 PE=1 SV=1	8	54	54	53	25	25	28	26	47	51	38	25	25	28	26	47	51	38	25	25	27	26	47	50	38	45.4	45.4	44.8	154.37	1383	1383;1383;580;657;376;176;217;178	5.39	122	52	102	68	102	0	323.31	21.5	21.6	23.8
Q8WXJ4;Q5VWE5;Q548C2;A0A024R230;Q16620	Q8WXJ4;Q5VWE5;Q548C2;A0A024R230;Q16620	1;1;1;1;1	1;1;1;1;1	1;1;1;1;1	Tyrosine-protein kinase receptor;BDNF/NT-3 growth factors receptor	NTRK2	tr|Q8WXJ4|Q8WXJ4_HUMAN Neurotrophin receptor tyrosine kinase type 2 (Fragment) OS=Homo sapiens GN=NTRK2 PE=4 SV=1;tr|Q5VWE5|Q5VWE5_HUMAN Neurotrophic tyrosine kinase, receptor, type 2, isoform CRA_a OS=Homo sapiens GN=NTRK2 PE=2 SV=1;tr|Q548C2|Q548C2_HUMAN	5	1	1	1	0	0	1	1	1	1	1	0	0	1	1	1	1	1	0	0	1	1	1	1	1	21.4	21.4	21.4	7.887	70	70;477;822;838;822	7.5			1	5		0.00013576	5.4754	0	0	21.4
A0A024R231;Q9Y2T3;Q5SZC6;B3KUM3;H0YDZ7;B4DIP8;Q5SZC3;Q5SZC5	A0A024R231;Q9Y2T3;Q5SZC6;B3KUM3	20;20;15;10;6;6;6;6	20;20;15;10;6;6;6;6	20;20;15;10;6;6;6;6	Guanine deaminase	GDA	tr|A0A024R231|A0A024R231_HUMAN Guanine deaminase, isoform CRA_b OS=Homo sapiens GN=GDA PE=4 SV=1;sp|Q9Y2T3|GUAD_HUMAN Guanine deaminase OS=Homo sapiens GN=GDA PE=1 SV=1;tr|Q5SZC6|Q5SZC6_HUMAN Guanine deaminase OS=Homo sapiens GN=GDA PE=1 SV=1;tr|B3KUM3|B3K	8	20	20	20	16	15	15	16	15	18	17	16	15	15	16	15	18	17	16	15	15	16	15	18	17	56.8	56.8	56.8	51.002	454	454;454;393;233;176;178;179;195	6.24	28	39	72	55	64	0	323.31	41.9	41.6	39.2
A0A024R240;P50148;G9FP35;B1AM21;G3V1P7	A0A024R240;P50148;G9FP35	19;19;18;8;7	11;11;11;7;1	11;11;11;7;1	Guanine nucleotide-binding protein G(q) subunit alpha	GNAQ	tr|A0A024R240|A0A024R240_HUMAN Guanine nucleotide binding protein (G protein), q polypeptide, isoform CRA_c OS=Homo sapiens GN=GNAQ PE=4 SV=1;sp|P50148|GNAQ_HUMAN Guanine nucleotide-binding protein G(q) subunit alpha OS=Homo sapiens GN=GNAQ PE=1 SV=4;tr|G9	5	19	11	11	10	11	11	9	14	17	14	5	6	7	4	8	9	7	5	6	7	4	8	9	7	58.2	36.8	36.8	42.142	359	359;359;359;170;157	5.57	17	18	20	23	18	0	180.18	29.2	37	33.1
A0A024R241;D9IVD5;Q16649	A0A024R241;D9IVD5;Q16649	5;5;5	5;5;5	5;5;5	Nuclear factor interleukin-3-regulated protein	NFIL3	tr|A0A024R241|A0A024R241_HUMAN Nuclear factor interleukin-3-regulated protein OS=Homo sapiens GN=NFIL3 PE=3 SV=1;tr|D9IVD5|D9IVD5_HUMAN Nuclear factor interleukin-3-regulated protein OS=Homo sapiens GN=NFIL3 PE=2 SV=1;sp|Q16649|NFIL3_HUMAN Nuclear factor i	3	5	5	5	1	2	2	0	2	3	1	1	2	2	0	2	3	1	1	2	2	0	2	3	1	17.3	17.3	17.3	51.471	462	462;462;462	8.5		1	1	5	5	0	10.94	2.6	6.3	8.7
A0A024R273;A8K4G2;A0A024R244;P43405;B3KQJ1;C3W981;C3W980;Q13196;B0YIV3;Q8NFD2	A0A024R273;A8K4G2;A0A024R244;P43405	24;24;24;24;11;9;7;1;1;1	24;24;24;24;11;9;7;1;1;1	23;23;23;23;10;9;7;1;0;0	Tyrosine-protein kinase;Tyrosine-protein kinase SYK	SYK	tr|A0A024R273|A0A024R273_HUMAN Tyrosine-protein kinase OS=Homo sapiens GN=SYK PE=3 SV=1;tr|A8K4G2|A8K4G2_HUMAN Tyrosine-protein kinase OS=Homo sapiens PE=2 SV=1;tr|A0A024R244|A0A024R244_HUMAN Tyrosine-protein kinase OS=Homo sapiens GN=SYK PE=3 SV=1;sp|P434	10	24	24	23	10	9	9	10	17	21	13	10	9	9	10	17	21	13	10	9	8	9	16	20	12	52.3	52.3	51	69.509	612	612;635;635;635;312;335;238;35;765;765	5.7	14	22	70	32	23	0	251.21	24.8	21.2	22.7
A0A024R248;Q96LW7	A0A024R248;Q96LW7	9;7	9;7	9;7	Bcl10-interacting CARD protein	C9orf89	tr|A0A024R248|A0A024R248_HUMAN Chromosome 9 open reading frame 89, isoform CRA_b OS=Homo sapiens GN=C9orf89 PE=4 SV=1;sp|Q96LW7|CAR19_HUMAN Caspase recruitment domain-containing protein 19 OS=Homo sapiens GN=CARD19 PE=1 SV=1	2	9	9	9	4	6	4	4	6	7	5	4	6	4	4	6	7	5	4	6	4	4	6	7	5	54.6	54.6	54.6	20.625	183	183;228	5.91	21	5	8	16	19	0	79.278	23.5	39.9	23.5
A0A024R250;Q76FK4;F5H101;A6H8Z4;F8WE42;Q6AI50;B4DM91;F5GWN9;A0A0A0MSJ1;F5H8B8;F5GXV1;F5H532;F5H0I5;F5H7D5;F5H797;F5H692	A0A024R250;Q76FK4;F5H101;A6H8Z4;F8WE42;Q6AI50;B4DM91;F5GWN9	20;20;19;18;17;17;16;10;6;3;2;2;2;1;1;1	20;20;19;18;17;17;16;10;6;3;2;2;2;1;1;1	20;20;19;18;17;17;16;10;6;3;2;2;2;1;1;1	Nucleolar protein 8	NOL8;DKFZp686P12242	tr|A0A024R250|A0A024R250_HUMAN Nucleolar protein 8, isoform CRA_a OS=Homo sapiens GN=NOL8 PE=4 SV=1;sp|Q76FK4|NOL8_HUMAN Nucleolar protein 8 OS=Homo sapiens GN=NOL8 PE=1 SV=1;tr|F5H101|F5H101_HUMAN Nucleolar protein 8 OS=Homo sapiens GN=NOL8 PE=1 SV=1;tr|A	16	20	20	20	6	4	9	1	16	12	9	6	4	9	1	16	12	9	6	4	9	1	16	12	9	20.3	20.3	20.3	132.32	1173	1173;1167;1085;1099;969;1085;933;413;257;145;86;101;130;52;109;146	5.38	8	26	20	9	19	0	165.16	5.4	4.7	9.5
A0A024R252;Q5JSP0;Q9NXY1;A8K9G1;B4DXH4	A0A024R252;Q5JSP0;Q9NXY1;A8K9G1	3;3;2;2;1	3;3;2;2;1	3;3;2;2;1	FYVE, RhoGEF and PH domain-containing protein 3	FGD3;FLJ00004	tr|A0A024R252|A0A024R252_HUMAN FYVE, RhoGEF and PH domain containing 3, isoform CRA_a OS=Homo sapiens GN=FGD3 PE=4 SV=1;sp|Q5JSP0|FGD3_HUMAN FYVE, RhoGEF and PH domain-containing protein 3 OS=Homo sapiens GN=FGD3 PE=1 SV=1;tr|Q9NXY1|Q9NXY1_HUMAN FLJ00004 p	5	3	3	3	0	0	0	0	2	2	1	0	0	0	0	2	2	1	0	0	0	0	2	2	1	6.3	6.3	6.3	79.4	725	725;725;698;724;328	4.2	1	2	1		1	0.0055981	1.4843	0	0	0
A0A024R254;Q9Y5V3	A0A024R254;Q9Y5V3	5;5	4;4	1;1	Melanoma-associated antigen D1	MAGED1	tr|A0A024R254|A0A024R254_HUMAN Melanoma antigen family D, 1, isoform CRA_a OS=Homo sapiens GN=MAGED1 PE=4 SV=1;sp|Q9Y5V3|MAGD1_HUMAN Melanoma-associated antigen D1 OS=Homo sapiens GN=MAGED1 PE=1 SV=3	2	5	4	1	1	1	4	1	2	1	0	1	1	3	1	1	0	0	1	1	1	1	0	0	0	7.3	5.8	1	86.178	778	778;778	5.11	2	1	2	4		0.00026072	4.0763	1	1	5.9
A0A024R258;Q59FJ2;H0YDS0	A0A024R258	13;5;2	1;0;0	1;0;0		UBQLN1	tr|A0A024R258|A0A024R258_HUMAN Ubiquilin 1, isoform CRA_d OS=Homo sapiens GN=UBQLN1 PE=4 SV=1	3	13	1	1	9	9	9	10	9	11	9	0	0	0	1	0	0	1	0	0	0	1	0	0	1	38.9	5.2	5.2	59.219	561	561;325;157	6			2	1		0.00013633	5.6345	23	25.5	22.6
A0A024R259;O43310	A0A024R259;O43310	3;3	3;3	3;3	CBP80/20-dependent translation initiation factor	KIAA0427;CTIF	tr|A0A024R259|A0A024R259_HUMAN KIAA0427, isoform CRA_a OS=Homo sapiens GN=KIAA0427 PE=4 SV=1;sp|O43310|CTIF_HUMAN CBP80/20-dependent translation initiation factor OS=Homo sapiens GN=CTIF PE=1 SV=1	2	3	3	3	0	0	0	0	1	3	1	0	0	0	0	1	3	1	0	0	0	0	1	3	1	6.5	6.5	6.5	67.586	598	598;598	5.62	1	2	2	1	2	0.00013314	4.7409	0	0	0
A0A087WXM6;J3QQT2;J3KRX5;A0A024R261;A0A0A6YYL6;P18621;J3QLC8;A0A0A0MRF8;J3KRB3;A0A087WWH0;J3QS96;A0A087WY81;J3KSJ0;A4D1R6;A4D1R5	A0A087WXM6;J3QQT2;J3KRX5;A0A024R261;A0A0A6YYL6;P18621;J3QLC8;A0A0A0MRF8;J3KRB3;A0A087WWH0;J3QS96	11;11;11;11;11;11;10;10;8;8;8;5;2;2;2	11;11;11;11;11;11;10;10;8;8;8;5;2;2;2	11;11;11;11;11;11;10;10;8;8;8;5;2;2;2	60S ribosomal protein L17	RPL17;hCG_24487;RPL17-C18orf32	tr|A0A087WXM6|A0A087WXM6_HUMAN 60S ribosomal protein L17 (Fragment) OS=Homo sapiens GN=RPL17 PE=3 SV=1;tr|J3QQT2|J3QQT2_HUMAN 60S ribosomal protein L17 (Fragment) OS=Homo sapiens GN=RPL17 PE=3 SV=1;tr|J3KRX5|J3KRX5_HUMAN 60S ribosomal protein L17 (Fragment	15	11	11	11	10	9	8	7	9	9	9	10	9	8	7	9	9	9	10	9	8	7	9	9	9	58.6	58.6	58.6	19.586	169	169;171;174;184;228;184;174;190;129;131;138;97;56;102;282	5.62	33	29	122	47	41	0	323.31	58	51.5	50.9
K7EIU8;A0A024R274;Q13485;Q9BYG6;A0A0S2Z4B2;A0A087WUF3;K7ES96;K7EIJ2;B4DZP1;K7EL18;U6BKH8;K7ELK2;K7EL15	K7EIU8;A0A024R274;Q13485;Q9BYG6;A0A0S2Z4B2	11;11;11;10;10;5;5;3;3;2;1;1;1	11;11;11;10;10;5;5;3;3;2;1;1;1	8;8;8;7;7;5;2;0;0;0;1;1;0	Mothers against decapentaplegic homolog;Mothers against decapentaplegic homolog 4	SMAD4	tr|K7EIU8|K7EIU8_HUMAN Mothers against decapentaplegic homolog OS=Homo sapiens GN=SMAD4 PE=1 SV=1;tr|A0A024R274|A0A024R274_HUMAN Mothers against decapentaplegic homolog OS=Homo sapiens GN=SMAD4 PE=2 SV=1;sp|Q13485|SMAD4_HUMAN Mothers against decapentaplegi	13	11	11	8	4	4	4	4	4	6	5	4	4	4	4	4	6	5	4	4	3	4	2	4	4	37.3	37.3	30.5	50.052	456	456;552;552;436;486;220;320;140;177;126;60;82;120	5.84	5	6	12	5	9	0	138.68	12.3	16.4	13.6
A0A024R275;Q969G6;B2RDZ2;H7C4G0	A0A024R275;Q969G6;B2RDZ2	3;3;2;1	3;3;2;1	3;3;2;1	Riboflavin kinase	RFK	tr|A0A024R275|A0A024R275_HUMAN Riboflavin kinase, isoform CRA_a OS=Homo sapiens GN=RFK PE=4 SV=1;sp|Q969G6|RIFK_HUMAN Riboflavin kinase OS=Homo sapiens GN=RFK PE=1 SV=2;tr|B2RDZ2|B2RDZ2_HUMAN cDNA, FLJ96841 OS=Homo sapiens PE=2 SV=1	4	3	3	3	2	2	1	0	2	3	2	2	2	1	0	2	3	2	2	2	1	0	2	3	2	26.5	26.5	26.5	18.41	162	162;155;162;120	6.58		1	7	11		0	9.5028	13.6	13.6	6.8
B3KQK4;A5PLM9;A0A024R276;P07711;Q9HBQ7;Q5T8F0;Q5K630;Q6LAF7	B3KQK4;A5PLM9;A0A024R276;P07711;Q9HBQ7;Q5T8F0	4;4;4;4;2;2;1;1	4;4;4;4;2;2;1;1	4;4;4;4;2;2;1;1	Cathepsin L1;Cathepsin L1 heavy chain;Cathepsin L1 light chain	CTSL1;CTSL	tr|B3KQK4|B3KQK4_HUMAN cDNA FLJ90619 fis, clone PLACE1002374, highly similar to Cathepsin L (EC 3.4.22.15) OS=Homo sapiens PE=2 SV=1;tr|A5PLM9|A5PLM9_HUMAN Cathepsin L1 OS=Homo sapiens GN=CTSL1 PE=2 SV=1;tr|A0A024R276|A0A024R276_HUMAN Cathepsin L, isoform	8	4	4	4	1	1	1	1	1	1	1	1	1	1	1	1	1	1	1	1	1	1	1	1	1	17.7	17.7	17.7	37.53	333	333;333;333;333;151;225;51;175	2.43	3	2	2			0.00026466	4.5903	4.2	4.2	3
A0A024R277;O15269;Q6NUL7;Q59EQ4;B4DR90	A0A024R277;O15269;Q6NUL7;Q59EQ4	21;21;17;11;6	21;21;17;11;6	21;21;17;11;6	Serine palmitoyltransferase 1	SPTLC1	tr|A0A024R277|A0A024R277_HUMAN Serine palmitoyltransferase, long chain base subunit 1, isoform CRA_a OS=Homo sapiens GN=SPTLC1 PE=4 SV=1;sp|O15269|SPTC1_HUMAN Serine palmitoyltransferase 1 OS=Homo sapiens GN=SPTLC1 PE=1 SV=1;tr|Q6NUL7|Q6NUL7_HUMAN SPTLC1 p	5	21	21	21	11	12	10	14	14	18	17	11	12	10	14	14	18	17	11	12	10	14	14	18	17	51	51	51	52.743	473	473;473;513;262;181	5.6	74	31	39	41	70	0	323.31	24.9	28.3	24.7
A0A024R292;Q06136;K7EQS7;K7ERC8	A0A024R292;Q06136;K7EQS7;K7ERC8	8;8;5;5	8;8;5;5	8;8;5;5	3-ketodihydrosphingosine reductase	FVT1;KDSR	tr|A0A024R292|A0A024R292_HUMAN Follicular lymphoma variant translocation 1, isoform CRA_a OS=Homo sapiens GN=FVT1 PE=3 SV=1;sp|Q06136|KDSR_HUMAN 3-ketodihydrosphingosine reductase OS=Homo sapiens GN=KDSR PE=1 SV=1;tr|K7EQS7|K7EQS7_HUMAN 3-ketodihydrosphing	4	8	8	8	4	4	5	3	6	8	7	4	4	5	3	6	8	7	4	4	5	3	6	8	7	28	28	28	36.187	332	332;332;155;203	5.25	12	10	25	16	8	0	86.204	15.7	16.9	21.1
A0A024R294;Q96BD8;K7EPW0;K7EP61	A0A024R294;Q96BD8;K7EPW0;K7EP61	6;6;3;3	6;6;3;3	6;6;3;3	Spindle and kinetochore-associated protein 1	C18orf24;SKA1	tr|A0A024R294|A0A024R294_HUMAN Chromosome 18 open reading frame 24, isoform CRA_a OS=Homo sapiens GN=C18orf24 PE=4 SV=1;sp|Q96BD8|SKA1_HUMAN Spindle and kinetochore-associated protein 1 OS=Homo sapiens GN=SKA1 PE=1 SV=1;tr|K7EPW0|K7EPW0_HUMAN Spindle and k	4	6	6	6	0	1	2	2	5	5	2	0	1	2	2	5	5	2	0	1	2	2	5	5	2	30.6	30.6	30.6	29.484	255	255;255;91;104	6.45		5	11	7	6	0	39.291	0	3.5	8.2
A0A024R297;Q9Y657;Q5JUX0;A0A1W2PR54;Q5JZB7;A0A087X074;A0A024R9Y9;A0A024R9W1;Q9BPZ2;Q99865	A0A024R297;Q9Y657	10;10;3;2;1;1;1;1;1;1	10;10;3;2;1;1;1;1;1;1	10;10;3;2;1;1;1;1;1;1	Spindlin-1	SPIN;SPIN1	tr|A0A024R297|A0A024R297_HUMAN Spindlin, isoform CRA_a OS=Homo sapiens GN=SPIN PE=4 SV=1;sp|Q9Y657|SPIN1_HUMAN Spindlin-1 OS=Homo sapiens GN=SPIN1 PE=1 SV=3	10	10	10	10	2	3	5	6	8	7	6	2	3	5	6	8	7	6	2	3	5	6	8	7	6	47.3	47.3	47.3	29.6	262	262;262;258;157;157;157;258;258;258;258	5.41	10	16	12	14	12	0	72.55	11.5	15.3	31.7
A0A024R2A7;P49257;Q53FS4;B2R774;A0PJ85;B4DVV0	A0A024R2A7;P49257;Q53FS4;B2R774	22;22;21;21;9;3	22;22;21;21;9;3	22;22;21;21;9;3	Protein ERGIC-53	LMAN1	tr|A0A024R2A7|A0A024R2A7_HUMAN Lectin, mannose-binding, 1, isoform CRA_b OS=Homo sapiens GN=LMAN1 PE=4 SV=1;sp|P49257|LMAN1_HUMAN Protein ERGIC-53 OS=Homo sapiens GN=LMAN1 PE=1 SV=2;tr|Q53FS4|Q53FS4_HUMAN Lectin, mannose-binding, 1 variant (Fragment) OS=Ho	6	22	22	22	12	11	14	12	19	19	15	12	11	14	12	19	19	15	12	11	14	12	19	19	15	46.7	46.7	46.7	57.548	510	510;510;510;510;311;223	5.84	47	39	77	33	72	0	323.31	33.9	32.2	35.7
A0A024R2B1;P50452;B2R9H3;A0A1B0GU38;C9JVA8;H7BXK7;C9JTJ8	A0A024R2B1;P50452;B2R9H3;A0A1B0GU38;C9JVA8;H7BXK7	11;11;9;8;7;6;5	8;8;6;6;6;4;4	8;8;6;6;6;4;4	Serpin B8	SERPINB8	tr|A0A024R2B1|A0A024R2B1_HUMAN Serpin peptidase inhibitor, clade B (Ovalbumin), member 8, isoform CRA_a OS=Homo sapiens GN=SERPINB8 PE=3 SV=1;sp|P50452|SPB8_HUMAN Serpin B8 OS=Homo sapiens GN=SERPINB8 PE=1 SV=2;tr|B2R9H3|B2R9H3_HUMAN cDNA, FLJ94391, highly	7	11	8	8	8	9	8	8	8	11	7	5	6	5	5	5	8	4	5	6	5	5	5	8	4	32.6	24.6	24.6	42.766	374	374;374;374;259;164;189;124	7.77	5	3	12	17	25	0	81.206	24.1	26.5	22.5
B2RCS7;A8K6Y4;A0A024R2B5;Q9Y5X9;J3QQQ0;B4DTR8;A0A075B751	B2RCS7;A8K6Y4;A0A024R2B5;Q9Y5X9;J3QQQ0;B4DTR8	8;8;8;8;7;6;2	8;8;8;8;7;6;2	8;8;8;8;7;6;2	Endothelial lipase	LIPG	tr|B2RCS7|B2RCS7_HUMAN cDNA, FLJ96256, highly similar to Homo sapiens lipase, endothelial (LIPG), mRNA OS=Homo sapiens PE=2 SV=1;tr|A8K6Y4|A8K6Y4_HUMAN cDNA FLJ77993, highly similar to Homo sapiens endothelial lipase mRNA OS=Homo sapiens PE=2 SV=1;tr|A0A02	7	8	8	8	1	0	3	1	6	5	6	1	0	3	1	6	5	6	1	0	3	1	6	5	6	21	21	21	56.847	500	500;500;500;500;390;426;188	4.25	6	7	15	1	3	0	39.427	3.6	0	7.4
P36952;A0A024R2B6;C9JLM5	P36952;A0A024R2B6	20;20;8	20;20;8	8;8;8	Serpin B5	SERPINB5	sp|P36952|SPB5_HUMAN Serpin B5 OS=Homo sapiens GN=SERPINB5 PE=1 SV=2;tr|A0A024R2B6|A0A024R2B6_HUMAN Serpin peptidase inhibitor, clade B (Ovalbumin), member 5, isoform CRA_b OS=Homo sapiens GN=SERPINB5 PE=3 SV=1	3	20	20	8	15	17	18	17	19	19	16	15	17	18	17	19	19	16	6	7	7	7	7	7	7	70.9	70.9	24.8	42.1	375	375;375;129	5.93	35	79	91	84	78	0	323.31	52.5	58.7	61.6
O95427;K7ELE1;A0A1W2PS19;A0A024R2C3;B2RCI8;A0A1W2PNH8;A0A1W2PNR0;A0A1W2PQP4;A0A1W2PQZ1;A0A1W2PPR7;A0A1W2PPB6;A0A1W2PNW5;K7EPJ2;A0A1W2PQA9;K7EMD7;A0A1W2PRH3;A0A1W2PNQ8;A0A1W2PQR8;A0A1W2PR74;K7EL34;K7ESH9;A0A1W2PQ49;K7EID9;K7ERX5;K7EPN0;K7EQG0;K7EQ07;K7ENK2	O95427;K7ELE1;A0A1W2PS19;A0A024R2C3;B2RCI8;A0A1W2PNH8;A0A1W2PNR0;A0A1W2PQP4;A0A1W2PQZ1;A0A1W2PPR7;A0A1W2PPB6;A0A1W2PNW5;K7EPJ2;A0A1W2PQA9;K7EMD7;A0A1W2PRH3;A0A1W2PNQ8;A0A1W2PQR8;A0A1W2PR74;K7EL34;K7ESH9;A0A1W2PQ49;K7EID9	4;4;4;4;4;4;4;4;4;4;4;4;4;4;3;3;3;3;2;2;2;2;2;1;1;1;1;1	4;4;4;4;4;4;4;4;4;4;4;4;4;4;3;3;3;3;2;2;2;2;2;1;1;1;1;1	4;4;4;4;4;4;4;4;4;4;4;4;4;4;3;3;3;3;2;2;2;2;2;1;1;1;1;1	GPI ethanolamine phosphate transferase 1	PIGN	sp|O95427|PIGN_HUMAN GPI ethanolamine phosphate transferase 1 OS=Homo sapiens GN=PIGN PE=1 SV=1;tr|K7ELE1|K7ELE1_HUMAN GPI ethanolamine phosphate transferase 1 OS=Homo sapiens GN=PIGN PE=1 SV=2;tr|A0A1W2PS19|A0A1W2PS19_HUMAN GPI ethanolamine phosphate tran	28	4	4	4	1	2	1	1	2	4	3	1	2	1	1	2	4	3	1	2	1	1	2	4	3	5.7	5.7	5.7	105.81	931	931;490;936;931;931;911;897;870;798;797;738;621;391;970;395;375;847;854;751;283;198;184;140;83;183;138;103;70	4.29		7	12	2		0	8.1012	1.3	3	1.3
A0A024R2C5;O75351;A8K5D8;A8K4G7;K7EKZ3;Q6PJZ4;K7EL71	A0A024R2C5;O75351;A8K5D8;A8K4G7	19;19;16;16;2;1;1	19;19;16;16;2;1;1	14;14;11;12;2;1;1	Vacuolar protein sorting-associated protein 4B	VPS4B	tr|A0A024R2C5|A0A024R2C5_HUMAN Vacuolar protein sorting 4B (Yeast), isoform CRA_a OS=Homo sapiens GN=VPS4B PE=3 SV=1;sp|O75351|VPS4B_HUMAN Vacuolar protein sorting-associated protein 4B OS=Homo sapiens GN=VPS4B PE=1 SV=2;tr|A8K5D8|A8K5D8_HUMAN cDNA FLJ7593	7	19	19	14	10	12	7	10	14	13	10	10	12	7	10	14	13	10	7	9	4	7	10	10	7	51.6	51.6	41.9	49.301	444	444;444;444;444;128;81;111	6.52	24	12	36	42	40	0	323.31	27.9	34.7	21.4
B4DQT8;A0A024R2D4;B4E1J8;Q9NVJ2	B4DQT8;A0A024R2D4;B4E1J8;Q9NVJ2	9;9;9;9	3;3;3;3	3;3;3;3	ADP-ribosylation factor-like protein 8B	ARL8B	tr|B4DQT8|B4DQT8_HUMAN cDNA FLJ61158, highly similar to ADP-ribosylation factor-like protein 8B OS=Homo sapiens PE=2 SV=1;tr|A0A024R2D4|A0A024R2D4_HUMAN ADP-ribosylation factor-like 8B, isoform CRA_b OS=Homo sapiens GN=ARL8B PE=3 SV=1;tr|B4E1J8|B4E1J8_HUMA	4	9	3	3	6	6	4	8	7	8	8	3	3	3	2	2	3	3	3	3	3	2	2	3	3	55.9	14.1	14.1	20.598	177	177;186;238;186	6.07	2	7	18	12	7	0	42.877	37.9	37.9	27.1
Q92611;A0A024R2D5;B4DPV5	Q92611;A0A024R2D5	6;6;1	6;6;1	6;6;1	ER degradation-enhancing alpha-mannosidase-like protein 1;alpha-1,2-Mannosidase	EDEM1	sp|Q92611|EDEM1_HUMAN ER degradation-enhancing alpha-mannosidase-like protein 1 OS=Homo sapiens GN=EDEM1 PE=1 SV=1;tr|A0A024R2D5|A0A024R2D5_HUMAN alpha-1,2-Mannosidase OS=Homo sapiens GN=EDEM1 PE=3 SV=1	3	6	6	6	2	2	2	3	0	2	1	2	2	2	3	0	2	1	2	2	2	3	0	2	1	11.4	11.4	11.4	73.767	657	657;657;212	6.15		2	6	3	2	0	9.8993	3	4.7	4.7
O95352;B3KQM6;A0A024R2E9;B2RB57;B4DQK1;C9JFF4;C9J415;H7C2J8;C9JE55;H7BZ92;H7C2R3;F8WDY9;H7C059;C9JKA3;C9JNU2;H7C369;C9JGL2	O95352;B3KQM6;A0A024R2E9;B2RB57;B4DQK1	23;23;23;22;21;5;4;3;3;3;3;1;1;1;1;1;1	23;23;23;22;21;5;4;3;3;3;3;1;1;1;1;1;1	23;23;23;22;21;5;4;3;3;3;3;1;1;1;1;1;1	Ubiquitin-like modifier-activating enzyme ATG7	ATG7	sp|O95352|ATG7_HUMAN Ubiquitin-like modifier-activating enzyme ATG7 OS=Homo sapiens GN=ATG7 PE=1 SV=1;tr|B3KQM6|B3KQM6_HUMAN cDNA FLJ90740 fis, clone PLACE1011045, highly similar to Autophagy-related protein 7 OS=Homo sapiens PE=2 SV=1;tr|A0A024R2E9|A0A024	17	23	23	23	11	10	10	19	16	14	10	11	10	10	19	16	14	10	11	10	10	19	16	14	10	42	42	42	77.959	703	703;703;695;703;681;176;152;139;126;96;95;76;105;93;89;77;66	6.84	22	10	23	38	42	0	82.909	19.2	18.6	17.4
B4E1V7;A0A0S2Z4K1;A0A024R2F2;P40337	B4E1V7;A0A0S2Z4K1;A0A024R2F2;P40337	1;1;1;1	1;1;1;1	1;1;1;1	Von Hippel-Lindau disease tumor suppressor	VHL	tr|B4E1V7|B4E1V7_HUMAN cDNA FLJ51515, highly similar to Von Hippel-Lindau disease tumor suppressor OS=Homo sapiens PE=2 SV=1;tr|A0A0S2Z4K1|A0A0S2Z4K1_HUMAN von Hippel-Lindau tumor suppressor isoform 1 (Fragment) OS=Homo sapiens GN=VHL PE=2 SV=1;tr|A0A024R2	4	1	1	1	0	0	1	0	1	1	0	0	0	1	0	1	1	0	0	0	1	0	1	1	0	10.7	10.7	10.7	15.219	131	131;172;213;213	2.5		5	1			0.00061185	2.6199	0	0	10.7
H7BZJ2;H7C1W4;A8K179;A0A024R2F3;Q93075	H7BZJ2;H7C1W4;A8K179;A0A024R2F3;Q93075	1;1;1;1;1	1;1;1;1;1	1;1;1;1;1	Putative deoxyribonuclease TATDN2	TATDN2	tr|H7BZJ2|H7BZJ2_HUMAN Putative deoxyribonuclease TATDN2 (Fragment) OS=Homo sapiens GN=TATDN2 PE=1 SV=1;tr|H7C1W4|H7C1W4_HUMAN Uncharacterized protein (Fragment) OS=Homo sapiens PE=4 SV=1;tr|A8K179|A8K179_HUMAN cDNA FLJ76748, highly similar to Homo sapiens	5	1	1	1	0	0	0	0	0	0	1	0	0	0	0	0	0	1	0	0	0	0	0	0	1	7.1	7.1	7.1	20.874	182	182;665;761;761;761	8				1		0.0014383	2.2128	0	0	0
A0A024R2F4;Q9BV44;H7C3J3;H7C0R6;C9J9V2;C9JP31	A0A024R2F4;Q9BV44	13;13;5;4;3;1	13;13;5;4;3;1	13;13;5;4;3;1	THUMP domain-containing protein 3	THUMPD3	tr|A0A024R2F4|A0A024R2F4_HUMAN THUMP domain containing 3, isoform CRA_a OS=Homo sapiens GN=THUMPD3 PE=4 SV=1;sp|Q9BV44|THUM3_HUMAN THUMP domain-containing protein 3 OS=Homo sapiens GN=THUMPD3 PE=1 SV=1	6	13	13	13	3	3	7	6	9	10	5	3	3	7	6	9	10	5	3	3	7	6	9	10	5	31	31	31	57.002	507	507;507;269;232;123;40	4.09	25	9	2	10	8	0	47.051	6.1	6.9	16.4
A0A024R2F8;A0A024R2I5;Q8N4Q1	A0A024R2F8;A0A024R2I5;Q8N4Q1	7;7;7	7;7;7	7;7;7	Mitochondrial intermembrane space import and assembly protein 40	CHCHD4	tr|A0A024R2F8|A0A024R2F8_HUMAN Coiled-coil-helix-coiled-coil-helix domain containing 4, isoform CRA_b OS=Homo sapiens GN=CHCHD4 PE=4 SV=1;tr|A0A024R2I5|A0A024R2I5_HUMAN Coiled-coil-helix-coiled-coil-helix domain containing 4, isoform CRA_a OS=Homo sapiens	3	7	7	7	5	3	5	4	7	7	5	5	3	5	4	7	7	5	5	3	5	4	7	7	5	47.1	47.1	47.1	17.385	155	155;142;142	4.46	15	10	13	3	9	0	224.29	35.5	29.7	41.3
A0A024R2F9;Q9BTV4;A0A0S2Z5N2;V9GY05	A0A024R2F9;Q9BTV4;A0A0S2Z5N2	22;22;17;3	22;22;17;3	5;5;3;1	Transmembrane protein 43	TMEM43	tr|A0A024R2F9|A0A024R2F9_HUMAN Transmembrane protein 43 isoform 1 OS=Homo sapiens GN=TMEM43 PE=2 SV=1;sp|Q9BTV4|TMM43_HUMAN Transmembrane protein 43 OS=Homo sapiens GN=TMEM43 PE=1 SV=1;tr|A0A0S2Z5N2|A0A0S2Z5N2_HUMAN Transmembrane protein 43 isoform 2 OS=Ho	4	22	22	5	14	11	15	13	19	19	18	14	11	15	13	19	19	18	4	3	4	4	5	5	5	54.2	54.2	19.2	44.875	400	400;400;269;133	5.34	50	52	70	56	47	0	323.31	38.8	33.2	39.5
Q96HD1;A0A024R2G1;F8WBY3	Q96HD1;A0A024R2G1	8;8;1	8;8;1	8;8;1	Cysteine-rich with EGF-like domain protein 1	CRELD1	sp|Q96HD1|CREL1_HUMAN Cysteine-rich with EGF-like domain protein 1 OS=Homo sapiens GN=CRELD1 PE=1 SV=3;tr|A0A024R2G1|A0A024R2G1_HUMAN Cysteine-rich with EGF-like domains 1, isoform CRA_b OS=Homo sapiens GN=CRELD1 PE=4 SV=1	3	8	8	8	4	3	5	6	4	5	2	4	3	5	6	4	5	2	4	3	5	6	4	5	2	26.2	26.2	26.2	45.439	420	420;420;101	6.47	1	9	5	11	8	0	163.79	10.2	8.3	19.3
A0A024R2G2;Q9BXW9;H7BZJ7;F8WE37	A0A024R2G2;Q9BXW9	32;32;10;1	32;32;10;1	32;32;10;1	Fanconi anemia group D2 protein	FANCD2	tr|A0A024R2G2|A0A024R2G2_HUMAN Fanconi anemia, complementation group D2, isoform CRA_b OS=Homo sapiens GN=FANCD2 PE=4 SV=1;sp|Q9BXW9|FACD2_HUMAN Fanconi anemia group D2 protein OS=Homo sapiens GN=FANCD2 PE=1 SV=2	4	32	32	32	6	4	5	7	21	20	22	6	4	5	7	21	20	22	6	4	5	7	21	20	22	28.5	28.5	28.5	164.13	1451	1451;1451;749;38	5.72	24	20	32	25	29	0	162.28	5.7	3.9	4.7
D3YTB1;A0A024R2G7;F8W727;P62910;A0A090N8E7	D3YTB1;A0A024R2G7;F8W727;P62910	8;8;8;8;1	8;8;8;8;1	8;8;8;8;1	60S ribosomal protein L32	RPL32	tr|D3YTB1|D3YTB1_HUMAN 60S ribosomal protein L32 (Fragment) OS=Homo sapiens GN=RPL32 PE=1 SV=1;tr|A0A024R2G7|A0A024R2G7_HUMAN Ribosomal protein L32, isoform CRA_a OS=Homo sapiens GN=RPL32 PE=4 SV=1;tr|F8W727|F8W727_HUMAN 60S ribosomal protein L32 OS=Homo s	5	8	8	8	7	7	5	8	5	6	6	7	7	5	8	5	6	6	7	7	5	8	5	6	6	50.4	50.4	50.4	15.616	133	133;135;153;135;132	5.9	52	8	28	32	48	0	183.9	49.6	49.6	39.1
A0A024R2G8;O15084;B4DIW9;B4DS25;H7C4A0;B7Z6Z7;Q53T07;H7C209;Q8N8A2	A0A024R2G8;O15084;B4DIW9	13;13;7;3;1;1;1;1;1	13;13;7;3;1;1;1;1;1	13;13;7;3;1;1;1;1;1	Serine/threonine-protein phosphatase 6 regulatory ankyrin repeat subunit A	ANKRD28	tr|A0A024R2G8|A0A024R2G8_HUMAN Ankyrin repeat domain 28, isoform CRA_c OS=Homo sapiens GN=ANKRD28 PE=4 SV=1;sp|O15084|ANR28_HUMAN Serine/threonine-protein phosphatase 6 regulatory ankyrin repeat subunit A OS=Homo sapiens GN=ANKRD28 PE=1 SV=5;tr|B4DIW9|B4DI	9	13	13	13	7	7	3	7	7	5	5	7	7	3	7	7	5	5	7	7	3	7	7	5	5	19	19	19	112.96	1053	1053;1053;722;133;316;507;525;791;993	7.29	2	2	17	25	12	0	72.527	9.6	10.4	4.7
U3KQU8;A0A024R2G9;C9JLB7;B4DQJ7;Q96HP4	U3KQU8;A0A024R2G9;C9JLB7;B4DQJ7;Q96HP4	4;4;4;4;4	4;4;4;4;4	4;4;4;4;4	Oxidoreductase NAD-binding domain-containing protein 1	OXNAD1	tr|U3KQU8|U3KQU8_HUMAN Oxidoreductase NAD-binding domain-containing protein 1 OS=Homo sapiens GN=OXNAD1 PE=1 SV=1;tr|A0A024R2G9|A0A024R2G9_HUMAN Oxidoreductase NAD-binding domain containing 1, isoform CRA_a OS=Homo sapiens GN=OXNAD1 PE=4 SV=1;tr|C9JLB7|C9J	5	4	4	4	2	2	2	2	1	3	3	2	2	2	2	1	3	3	2	2	2	2	1	3	3	19.9	19.9	19.9	34.725	311	311;312;330;330;312	6.5		3	8	8	3	0	12.613	8.7	8.7	8.7
A0A024R2J9;A0A024R2H0;B9A6K1;Q92609;C9J3F6;C9JDR8;C9JNM0;C9JED7;F2Z3C3;C9K0P2;C9J397;C9JWX0;C9JW04;C9JMP7;C9JIU4;F2Z3I5	A0A024R2J9;A0A024R2H0;B9A6K1;Q92609;C9J3F6	21;21;20;20;14;5;2;2;2;2;2;2;2;1;1;1	21;21;20;20;14;5;2;2;2;2;2;2;2;1;1;1	21;21;20;20;14;5;2;2;2;2;2;2;2;1;1;1	TBC1 domain family member 5	TBC1D5	tr|A0A024R2J9|A0A024R2J9_HUMAN TBC1 domain family, member 5, isoform CRA_b OS=Homo sapiens GN=TBC1D5 PE=4 SV=1;tr|A0A024R2H0|A0A024R2H0_HUMAN TBC1 domain family, member 5, isoform CRA_a OS=Homo sapiens GN=TBC1D5 PE=4 SV=1;tr|B9A6K1|B9A6K1_HUMAN TBC1 domain	16	21	21	21	13	10	9	11	13	14	8	13	10	9	11	13	14	8	13	10	9	11	13	14	8	33.3	33.3	33.3	88.989	795	795;795;795;795;593;183;74;79;88;110;129;140;142;30;32;40	4.72	37	9	22	17	16	0	102.38	19.4	13.8	14.5
C9J7Z4;B7Z355;A8K568;A0A024R2H2;Q8NCE0	C9J7Z4;B7Z355;A8K568;A0A024R2H2;Q8NCE0	5;5;5;5;5	5;5;5;5;5	5;5;5;5;5	tRNA-splicing endonuclease subunit Sen2	TSEN2	tr|C9J7Z4|C9J7Z4_HUMAN tRNA-splicing endonuclease subunit Sen2 (Fragment) OS=Homo sapiens GN=TSEN2 PE=1 SV=1;tr|B7Z355|B7Z355_HUMAN tRNA-splicing endonuclease subunit Sen2 OS=Homo sapiens PE=2 SV=1;tr|A8K568|A8K568_HUMAN tRNA-splicing endonuclease subunit	5	5	5	5	0	0	0	0	4	2	1	0	0	0	0	4	2	1	0	0	0	0	4	2	1	14.8	14.8	14.8	43.174	378	378;438;465;465;465	2	3	3	1			0.00014039	6.9774	0	0	0
A8K5H3;A0A024R2H4;Q9H1K0;H7C204;Q6MZR5	A8K5H3;A0A024R2H4;Q9H1K0	9;9;9;3;1	9;9;9;3;1	9;9;9;3;1	Rabenosyn-5	ZFYVE20;RBSN	tr|A8K5H3|A8K5H3_HUMAN cDNA FLJ78647, highly similar to Homo sapiens zinc finger, FYVE domain containing 20 (ZFYVE20), mRNA OS=Homo sapiens PE=2 SV=1;tr|A0A024R2H4|A0A024R2H4_HUMAN Zinc finger, FYVE domain containing 20, isoform CRA_a OS=Homo sapiens GN=ZF	5	9	9	9	5	3	3	1	5	5	1	5	3	3	1	5	5	1	5	3	3	1	5	5	1	14.7	14.7	14.7	88.917	784	784;784;784;156;96	6.88	1	3	7	8	6	0	16.411	8.3	5.9	5.2
A0A024R2H7;Q96Q11;C9JRS7;F8W8C3	A0A024R2H7;Q96Q11	17;17;2;1	17;17;2;1	17;17;2;1	CCA tRNA nucleotidyltransferase 1, mitochondrial	TRNT1	tr|A0A024R2H7|A0A024R2H7_HUMAN tRNA nucleotidyl transferase, CCA-adding, 1, isoform CRA_b OS=Homo sapiens GN=TRNT1 PE=3 SV=1;sp|Q96Q11|TRNT1_HUMAN CCA tRNA nucleotidyltransferase 1, mitochondrial OS=Homo sapiens GN=TRNT1 PE=1 SV=2	4	17	17	17	5	11	8	8	13	14	8	5	11	8	8	13	14	8	5	11	8	8	13	14	8	48.8	48.8	48.8	50.143	434	434;434;62;65	5.58	21	24	26	19	28	0	82.747	14.5	30.9	25.1
B4DW89;J3QT87;A0A024R2H8;A0A1W2PPJ5;Q96SW2	B4DW89;J3QT87;A0A024R2H8;A0A1W2PPJ5;Q96SW2	1;1;1;1;1	1;1;1;1;1	1;1;1;1;1	Protein cereblon	CRBN	tr|B4DW89|B4DW89_HUMAN cDNA FLJ52785, highly similar to Protein cereblon OS=Homo sapiens PE=2 SV=1;tr|J3QT87|J3QT87_HUMAN Protein cereblon (Fragment) OS=Homo sapiens GN=CRBN PE=1 SV=1;tr|A0A024R2H8|A0A024R2H8_HUMAN Cereblon, isoform CRA_c OS=Homo sapiens G	5	1	1	1	1	1	0	0	1	0	0	1	1	0	0	1	0	0	1	1	0	0	1	0	0	3.2	3.2	3.2	43.293	376	376;394;442;490;442	4.67	1		1	1		0.0042784	1.6462	3.2	3.2	0
A0A024R2I7;Q53H10;Q9NS91;F8WE49;H7C0A5;H7C3I2;C9J0Q4;F8WFA6	A0A024R2I7;Q53H10;Q9NS91;F8WE49	13;12;12;8;2;2;1;1	13;12;12;8;2;2;1;1	13;12;12;8;2;2;1;1	E3 ubiquitin-protein ligase RAD18	RAD18	tr|A0A024R2I7|A0A024R2I7_HUMAN RAD18 homolog (S. cerevisiae), isoform CRA_a OS=Homo sapiens GN=RAD18 PE=4 SV=1;tr|Q53H10|Q53H10_HUMAN Postreplication repair protein hRAD18p variant (Fragment) OS=Homo sapiens PE=2 SV=1;sp|Q9NS91|RAD18_HUMAN E3 ubiquitin-pro	8	13	13	13	4	0	9	2	9	12	8	4	0	9	2	9	12	8	4	0	9	2	9	12	8	34.3	34.3	34.3	56.194	495	495;495;495;310;79;131;91;126	4.46	19	4	13	12	4	0	67.402	11.3	0	27.5
A0A024R2J0;A8KAN5;A0A024R2L0;Q9NZI7;F8WEP8;C9JWL3;B3KN18	A0A024R2J0;A8KAN5;A0A024R2L0;Q9NZI7	9;9;9;9;3;2;1	8;8;8;8;3;1;1	8;8;8;8;3;1;1	Upstream-binding protein 1	UBP1	tr|A0A024R2J0|A0A024R2J0_HUMAN Upstream binding protein 1 (LBP-1a), isoform CRA_b OS=Homo sapiens GN=UBP1 PE=4 SV=1;tr|A8KAN5|A8KAN5_HUMAN cDNA FLJ75097, highly similar to Homo sapiens upstream binding protein 1 (LBP-1a) (UBP1), mRNA OS=Homo sapiens PE=2 S	7	9	8	8	5	4	6	6	4	7	8	5	4	5	5	3	6	7	5	4	5	5	3	6	7	21	17.5	17.5	56.452	504	504;540;540;540;164;148;254	6.33	6	2	21	13	10	0	74.836	13.7	11.3	17.3
A0A024R2K1;P20339;A0A0A1HAN9;F8WCY6;F8WD79;F8VPW9;F8VWZ7	A0A024R2K1;P20339;A0A0A1HAN9	10;10;6;1;1;1;1	7;7;5;0;0;0;0	7;7;5;0;0;0;0	Ras-related protein Rab-5A	RAB5A	tr|A0A024R2K1|A0A024R2K1_HUMAN RAB5A, member RAS oncogene family, isoform CRA_a OS=Homo sapiens GN=RAB5A PE=4 SV=1;sp|P20339|RAB5A_HUMAN Ras-related protein Rab-5A OS=Homo sapiens GN=RAB5A PE=1 SV=2;tr|A0A0A1HAN9|A0A0A1HAN9_HUMAN H.sapiens ras-related Hrab	7	10	7	7	7	7	7	9	7	10	9	4	4	4	6	4	7	6	4	4	4	6	4	7	6	72.1	57.2	57.2	23.658	215	215;215;215;62;65;73;79	4.61	15	15	31	22	1	0	189.16	41.4	41.4	41.4
C9J2P0;H7C061;B7Z306;A0A024R2K3;P51965;A0A087X283;C9J180	C9J2P0;H7C061;B7Z306;A0A024R2K3;P51965;A0A087X283	4;4;4;4;4;3;1	4;4;4;4;4;3;1	1;1;1;1;1;0;0	Ubiquitin-conjugating enzyme E2 E1	UBE2E1;UBE2E2	tr|C9J2P0|C9J2P0_HUMAN Ubiquitin-conjugating enzyme E2 E1 (Fragment) OS=Homo sapiens GN=UBE2E1 PE=1 SV=1;tr|H7C061|H7C061_HUMAN Ubiquitin-conjugating enzyme E2 E1 (Fragment) OS=Homo sapiens GN=UBE2E1 PE=1 SV=1;tr|B7Z306|B7Z306_HUMAN Ubiquitin-conjugating e	7	4	4	1	1	3	3	1	3	2	2	1	3	3	1	3	2	2	1	1	1	1	1	1	1	37.4	37.4	12.2	16.21	147	147;151;167;193;193;94;164	5.05	8	4	1	1	7	0	17.047	12.2	32	25.2
A0A1S5UZ17;A0A024R2K4;Q9Y608;C9JSU1;H7C3N9;C9JJC9;C9JC17;C9J321;C9J0U5	A0A1S5UZ17;A0A024R2K4;Q9Y608	11;11;11;4;3;1;1;1;1	10;10;10;3;3;1;1;1;1	10;10;10;3;3;1;1;1;1	Leucine-rich repeat flightless-interacting protein 2	LRRFIP2	tr|A0A1S5UZ17|A0A1S5UZ17_HUMAN Leucine-rich repeat flightless-interacting protein 2 OS=Homo sapiens GN=LRRFIP2 PE=2 SV=1;tr|A0A024R2K4|A0A024R2K4_HUMAN Leucine rich repeat (In FLII) interacting protein 2, isoform CRA_b OS=Homo sapiens GN=LRRFIP2 PE=4 SV=1;	9	11	10	10	6	8	4	6	9	6	3	5	7	3	5	8	5	2	5	7	3	5	8	5	2	27	24.2	24.2	49.343	434	434;742;721;225;182;59;59;59;67	6.36	17	2	6	12	19	0	55.413	21.7	27	13.8
A0A024R2L1;Q8TAF3;F8W9K4;F8W7Q3;F8W7Y5;F8W6P2;C9JC24	A0A024R2L1;Q8TAF3	17;17;3;3;2;2;2	17;17;3;3;2;2;2	17;17;3;3;2;2;2	WD repeat-containing protein 48	WDR48	tr|A0A024R2L1|A0A024R2L1_HUMAN Testicular tissue protein Li 224 OS=Homo sapiens GN=WDR48 PE=2 SV=1;sp|Q8TAF3|WDR48_HUMAN WD repeat-containing protein 48 OS=Homo sapiens GN=WDR48 PE=1 SV=1	7	17	17	17	5	6	5	4	10	10	6	5	6	5	4	10	10	6	5	6	5	4	10	10	6	32.1	32.1	32.1	76.21	677	677;677;120;134;63;74;162	5.81	13	10	9	9	17	0	59.661	7.5	8.6	9.5
A0A024R2L3;Q96FZ5;F8WDZ3;H0YGW1;Q8NDQ0	A0A024R2L3;Q96FZ5;F8WDZ3	3;3;2;1;1	3;3;2;1;1	3;3;2;1;1	CKLF-like MARVEL transmembrane domain-containing protein 7	CMTM7	tr|A0A024R2L3|A0A024R2L3_HUMAN CKLF-like MARVEL transmembrane domain containing 7, isoform CRA_b OS=Homo sapiens GN=CMTM7 PE=4 SV=1;sp|Q96FZ5|CKLF7_HUMAN CKLF-like MARVEL transmembrane domain-containing protein 7 OS=Homo sapiens GN=CMTM7 PE=2 SV=1;tr|F8WDZ	5	3	3	3	1	1	1	1	2	2	1	1	1	1	1	2	2	1	1	1	1	1	2	2	1	30.3	30.3	30.3	18.834	175	175;175;151;44;217	1.4	6	4				0	39.219	4.6	4.6	4.6
A0A024R2L5;Q96DW6	A0A024R2L5;Q96DW6	1;1	1;1	1;1	Solute carrier family 25 member 38	FLJ20551;SLC25A38	tr|A0A024R2L5|A0A024R2L5_HUMAN Solute carrier family 25 member 38 OS=Homo sapiens GN=FLJ20551 PE=3 SV=1;sp|Q96DW6|S2538_HUMAN Solute carrier family 25 member 38 OS=Homo sapiens GN=SLC25A38 PE=1 SV=1	2	1	1	1	0	0	0	0	0	1	0	0	0	0	0	0	1	0	0	0	0	0	0	1	0	3.6	3.6	3.6	33.565	304	304;304	2		1				0.0076862	1.3411	0	0	0
A0A024R2M6;P09110;B4DEN6;C9JDE9;Q8NCW8;H7C131;A0A140VJX0;H0Y4D4;B4E072;O43203;B4DVF4;F2Z2Q6;F2Z3P7	A0A024R2M6;P09110;B4DEN6;C9JDE9;Q8NCW8;H7C131;A0A140VJX0;H0Y4D4	20;20;18;18;17;14;12;11;7;4;4;2;2	20;20;18;18;17;14;12;11;7;4;4;2;2	20;20;18;18;17;14;12;11;7;4;4;2;2	3-ketoacyl-CoA thiolase, peroxisomal	ACAA1	tr|A0A024R2M6|A0A024R2M6_HUMAN Acetyl-Coenzyme A acyltransferase 1 (Peroxisomal 3-oxoacyl-Coenzyme A thiolase), isoform CRA_a OS=Homo sapiens GN=ACAA1 PE=3 SV=1;sp|P09110|THIK_HUMAN 3-ketoacyl-CoA thiolase, peroxisomal OS=Homo sapiens GN=ACAA1 PE=1 SV=2;tr	13	20	20	20	13	15	15	16	14	17	15	13	15	15	16	14	17	15	13	15	15	16	14	17	15	62.3	62.3	62.3	44.292	424	424;424;356;383;326;290;331;237;126;132;153;113;121	5.8	86	24	83	75	78	0	323.31	48.6	46.2	46.2
A0A024R2M7;O95747;C9JIG9;F8WBK9	A0A024R2M7;O95747;C9JIG9	20;20;15;3	15;15;10;1	15;15;10;1	Serine/threonine-protein kinase OSR1	OXSR1	tr|A0A024R2M7|A0A024R2M7_HUMAN Oxidative-stress responsive 1, isoform CRA_a OS=Homo sapiens GN=OXSR1 PE=4 SV=1;sp|O95747|OXSR1_HUMAN Serine/threonine-protein kinase OSR1 OS=Homo sapiens GN=OXSR1 PE=1 SV=1;tr|C9JIG9|C9JIG9_HUMAN Serine/threonine-protein kin	4	20	15	15	11	14	12	13	13	15	10	8	10	9	8	9	11	6	8	10	9	8	9	11	6	45.5	37.2	37.2	58.022	527	527;527;468;113	5.72	16	20	37	29	21	0	259.59	25.2	31.1	29
A0A024R2M8;Q01831;X5DRB1;A8K146;D9I4E1;D2CPI8;D2CPJ1;D2CPI9;D2CPJ0;D2CPJ3;E7EUB5;D2CPK7;D2CPK1;D2CPK0;D2CPJ5;D2CPJ8;D2CPJ4;D2CPK4;D2CPJ9	A0A024R2M8;Q01831;X5DRB1;A8K146;D9I4E1	19;18;18;18;17;9;7;6;6;6;3;3;3;3;2;2;2;1;1	19;18;18;18;17;9;7;6;6;6;3;3;3;3;2;2;2;1;1	19;18;18;18;17;9;7;6;6;6;3;3;3;3;2;2;2;1;1	DNA repair protein complementing XP-C cells	XPC	tr|A0A024R2M8|A0A024R2M8_HUMAN Xeroderma pigmentosum, complementation group C, isoform CRA_a OS=Homo sapiens GN=XPC PE=4 SV=1;sp|Q01831|XPC_HUMAN DNA repair protein complementing XP-C cells OS=Homo sapiens GN=XPC PE=1 SV=4;tr|X5DRB1|X5DRB1_HUMAN Xeroderma	19	19	19	19	6	5	5	4	12	15	9	6	5	5	4	12	15	9	6	5	5	4	12	15	9	25.9	25.9	25.9	105.95	940	940;940;940;940;940;508;326;265;266;175;168;173;143;181;149;102;138;47;239	5.97	12	10	14	21	14	0	27.688	8.7	8.2	6.2
C9JAW5;B2R4G1;A0A024R2M9;C9JNU6;Q9Y241;A8MV81	C9JAW5;B2R4G1;A0A024R2M9;C9JNU6;Q9Y241	3;3;3;3;3;1	3;3;3;3;3;1	3;3;3;3;3;1	HIG1 domain family member 1A, mitochondrial	HIGD1A	tr|C9JAW5|C9JAW5_HUMAN Uncharacterized protein OS=Homo sapiens PE=4 SV=1;tr|B2R4G1|B2R4G1_HUMAN cDNA, FLJ92076, Homo sapiens likely ortholog of mouse hypoxia induced gene 1(HIG1), mRNA OS=Homo sapiens PE=2 SV=1;tr|A0A024R2M9|A0A024R2M9_HUMAN HIG1 domain fa	6	3	3	3	2	1	2	1	2	2	2	2	1	2	1	2	2	2	2	1	2	1	2	2	2	36.1	36.1	36.1	8.8131	83	83;93;93;96;93;97	6.1	5	8	1	8	9	0	163.72	25.3	21.7	32.5
A0A024R2N0;A0A087WY96;P31641;Q59GD7;A0A087WYN0;B4E140;H7C1B9;C9JPV1	A0A024R2N0;A0A087WY96;P31641;Q59GD7;A0A087WYN0;B4E140	4;4;4;3;3;2;1;1	4;4;4;3;3;2;1;1	4;4;4;3;3;2;1;1	Transporter;Sodium- and chloride-dependent taurine transporter	SLC6A6	tr|A0A024R2N0|A0A024R2N0_HUMAN Transporter OS=Homo sapiens GN=SLC6A6 PE=3 SV=1;tr|A0A087WY96|A0A087WY96_HUMAN Transporter OS=Homo sapiens GN=SLC6A6 PE=1 SV=1;sp|P31641|SC6A6_HUMAN Sodium- and chloride-dependent taurine transporter OS=Homo sapiens GN=SLC6A6	8	4	4	4	3	0	3	1	3	3	2	3	0	3	1	3	3	2	3	0	3	1	3	3	2	8.5	8.5	8.5	70.057	622	622;721;620;367;460;359;95;109	3.95	9	3	4		4	0	10.523	6.8	0	6.8
C9JH33;C9JDT8;A0A024R2N2;B4DNY6;P32241	C9JH33;C9JDT8;A0A024R2N2;B4DNY6;P32241	1;1;1;1;1	1;1;1;1;1	1;1;1;1;1	Vasoactive intestinal polypeptide receptor 1	VIPR1	tr|C9JH33|C9JH33_HUMAN Vasoactive intestinal polypeptide receptor 1 (Fragment) OS=Homo sapiens GN=VIPR1 PE=1 SV=1;tr|C9JDT8|C9JDT8_HUMAN Vasoactive intestinal polypeptide receptor 1 (Fragment) OS=Homo sapiens GN=VIPR1 PE=1 SV=1;tr|A0A024R2N2|A0A024R2N2_HUM	5	1	1	1	0	1	1	0	0	0	0	0	1	1	0	0	0	0	0	1	1	0	0	0	0	12.7	12.7	12.7	13.833	126	126;219;416;430;457	8				2		0.0040589	1.6955	0	12.7	12.7
A0A024R2N6;P30414;Q6M1B8;A0A087WYW3;C9JMM5;A8K7K2;Q6M1B6;Q6MZH6;Q59EC3;Q6N014	A0A024R2N6;P30414;Q6M1B8;A0A087WYW3	7;7;5;5;2;2;2;1;1;1	7;7;5;5;2;2;2;1;1;1	7;7;5;5;2;2;2;1;1;1	NK-tumor recognition protein;Putative peptidyl-prolyl cis-trans isomerase	NKTR;DKFZp686J06106	tr|A0A024R2N6|A0A024R2N6_HUMAN Natural killer-tumor recognition sequence, isoform CRA_a OS=Homo sapiens GN=NKTR PE=4 SV=1;sp|P30414|NKTR_HUMAN NK-tumor recognition protein OS=Homo sapiens GN=NKTR PE=1 SV=2;tr|Q6M1B8|Q6M1B8_HUMAN Putative uncharacterized pr	10	7	7	7	2	1	3	2	2	3	2	2	1	3	2	2	3	2	2	1	3	2	2	3	2	5.6	5.6	5.6	165.67	1462	1462;1462;1162;1162;104;105;144;191;317;590	4	7	2	2	4	1	0.00038575	3.6736	2.1	1.2	2.6
C9J9K3;A0A024R2P0;A0A0C4DG17;P08865;Q96RS2;A0A024R7P5;F8WD59;A0A024RCF2	C9J9K3;A0A024R2P0;A0A0C4DG17;P08865;Q96RS2;A0A024R7P5;F8WD59	12;12;12;12;9;8;7;1	12;12;12;12;9;8;7;1	12;12;12;12;9;8;7;1	40S ribosomal protein SA	RPSA;LOC388524	tr|C9J9K3|C9J9K3_HUMAN 40S ribosomal protein SA (Fragment) OS=Homo sapiens GN=RPSA PE=1 SV=8;tr|A0A024R2P0|A0A024R2P0_HUMAN 40S ribosomal protein SA OS=Homo sapiens GN=RPSA PE=3 SV=1;tr|A0A0C4DG17|A0A0C4DG17_HUMAN 40S ribosomal protein SA OS=Homo sapiens G	8	12	12	12	12	12	10	12	12	12	12	12	12	10	12	12	12	12	12	12	10	12	12	12	12	59.3	59.3	59.3	29.404	263	263;295;300;295;295;199;116;161	5.97	57	55	94	99	78	0	323.31	59.3	59.3	48.3
A0A024R2P4;Q8NAT1	A0A024R2P4;Q8NAT1	1;1	1;1	1;1	Protein O-linked-mannose beta-1,4-N-acetylglucosaminyltransferase 2	C3orf39;POMGNT2	tr|A0A024R2P4|A0A024R2P4_HUMAN Chromosome 3 open reading frame 39, isoform CRA_a OS=Homo sapiens GN=C3orf39 PE=4 SV=1;sp|Q8NAT1|PMGT2_HUMAN Protein O-linked-mannose beta-1,4-N-acetylglucosaminyltransferase 2 OS=Homo sapiens GN=POMGNT2 PE=1 SV=1	2	1	1	1	0	1	1	0	1	0	1	0	1	1	0	1	0	1	0	1	1	0	1	0	1	2.4	2.4	2.4	66.615	580	580;580	5		1	3	1		0.0093196	1.2669	0	2.4	2.4
B2RDZ9;A0A024R2P7;Q15024;B4DIU0	B2RDZ9;A0A024R2P7;Q15024;B4DIU0	14;14;14;7	14;14;14;7	14;14;14;7	Exosome complex component RRP42	EXOSC7	tr|B2RDZ9|B2RDZ9_HUMAN cDNA, FLJ96850 OS=Homo sapiens PE=2 SV=1;tr|A0A024R2P7|A0A024R2P7_HUMAN Exosome component 7, isoform CRA_a OS=Homo sapiens GN=EXOSC7 PE=4 SV=1;sp|Q15024|EXOS7_HUMAN Exosome complex component RRP42 OS=Homo sapiens GN=EXOSC7 PE=1 SV=3;	4	14	14	14	6	6	6	7	12	12	8	6	6	6	7	12	12	8	6	6	6	7	12	12	8	64.3	64.3	64.3	31.874	291	291;291;291;164	4.95	21	31	21	25	16	0	263.6	24.4	31.3	28.9
R4GND1;A0A1B0GX65;A0A024R2Q2;Q96LR5;Q969T4;R4GN77	R4GND1;A0A1B0GX65;A0A024R2Q2;Q96LR5;Q969T4;R4GN77	4;4;4;4;4;2	1;1;1;1;1;1	1;1;1;1;1;1	Ubiquitin-conjugating enzyme E2 E2;Ubiquitin-conjugating enzyme E2 E3	UBE2E3;UBE2E2	tr|R4GND1|R4GND1_HUMAN Ubiquitin-conjugating enzyme E2 E3 OS=Homo sapiens GN=UBE2E3 PE=1 SV=8;tr|A0A1B0GX65|A0A1B0GX65_HUMAN Ubiquitin-conjugating enzyme E2 E3 (Fragment) OS=Homo sapiens GN=UBE2E3 PE=1 SV=1;tr|A0A024R2Q2|A0A024R2Q2_HUMAN Ubiquitin-conjugat	6	4	1	1	0	2	3	0	3	2	2	0	0	1	0	1	1	1	0	0	1	0	1	1	1	31.6	10.3	10.3	19.13	174	174;175;201;201;207;123	4.33	4				2	0.00026529	4.6619	0	16.7	21.3
A0A024R2Q3;P35222;B4DL06;B4DGU4;B5BU28;B4DSW9;E7EMJ5;G9GAG7;E9PDF9;E7EV28;C9IZ65	A0A024R2Q3;P35222;B4DL06;B4DGU4;B5BU28;B4DSW9	38;38;37;37;36;35;4;2;2;2;1	33;33;32;32;31;30;4;2;2;2;1	33;33;32;32;31;30;4;2;2;2;1	Catenin beta-1	CTNNB1	tr|A0A024R2Q3|A0A024R2Q3_HUMAN Catenin (Cadherin-associated protein), beta 1, 88kDa, isoform CRA_a OS=Homo sapiens GN=CTNNB1 PE=4 SV=1;sp|P35222|CTNB1_HUMAN Catenin beta-1 OS=Homo sapiens GN=CTNNB1 PE=1 SV=1;tr|B4DL06|B4DL06_HUMAN cDNA FLJ59565, highly sim	11	38	33	33	33	35	31	36	36	37	37	28	30	26	31	31	32	32	28	30	26	31	31	32	32	63.9	58.5	58.5	85.496	781	781;781;739;774;781;709;149;71;100;108;59	5.45	193	99	147	132	167	0	323.31	52.8	57.9	51.5
A0A024R2Q4;P61313;E7EQV9;E7ENU7;B4DLP4;E7EX53;B4DEN1;E7ERA2;Q76N55;Q96S84	A0A024R2Q4;P61313;E7EQV9;E7ENU7;B4DLP4;E7EX53	15;15;13;12;9;8;6;3;2;1	15;15;13;12;9;8;6;3;2;1	13;13;11;10;7;6;4;3;2;1	Ribosomal protein L15;60S ribosomal protein L15	RPL15	tr|A0A024R2Q4|A0A024R2Q4_HUMAN Ribosomal protein L15 OS=Homo sapiens GN=RPL15 PE=3 SV=1;sp|P61313|RL15_HUMAN 60S ribosomal protein L15 OS=Homo sapiens GN=RPL15 PE=1 SV=2;tr|E7EQV9|E7EQV9_HUMAN Ribosomal protein L15 (Fragment) OS=Homo sapiens GN=RPL15 PE=1	10	15	15	13	12	12	12	13	13	14	14	12	12	12	13	13	14	14	10	10	10	11	11	12	12	51.5	51.5	43.6	24.146	204	204;204;174;175;164;133;108;59;42;204	5.57	90	22	46	38	78	0	165.91	46.6	43.1	40.7
Q53R15;A0A024R2Q5;P05976;P08590	Q53R15;A0A024R2Q5;P05976;P08590	2;2;2;2	2;2;2;2	2;2;2;2	Myosin light chain 1/3, skeletal muscle isoform;Myosin light chain 3	MYL1;MYL3	tr|Q53R15|Q53R15_HUMAN Putative uncharacterized protein MYL1 (Fragment) OS=Homo sapiens GN=MYL1 PE=4 SV=1;tr|A0A024R2Q5|A0A024R2Q5_HUMAN Myosin, light polypeptide 3, alkali ventricular, skeletal, slow, isoform CRA_a OS=Homo sapiens GN=MYL3 PE=4 SV=1;sp|P05	4	2	2	2	2	2	2	2	2	2	2	2	2	2	2	2	2	2	2	2	2	2	2	2	2	11.4	11.4	11.4	15.603	140	140;195;194;195	5.43	15		5	5	10	0	64.555	11.4	11.4	11.4
A0A024R2Q9;Q9NWU1;B4E3Q7;C9J2G3;C9JQQ2;F8VNS3	A0A024R2Q9;Q9NWU1	12;12;5;5;5;1	12;12;5;5;5;1	12;12;5;5;5;1	3-oxoacyl-[acyl-carrier-protein] synthase, mitochondrial	OXSM	tr|A0A024R2Q9|A0A024R2Q9_HUMAN 3-oxoacyl-[acyl-carrier-protein] synthase, mitochondrial OS=Homo sapiens GN=OXSM PE=3 SV=1;sp|Q9NWU1|OXSM_HUMAN 3-oxoacyl-[acyl-carrier-protein] synthase, mitochondrial OS=Homo sapiens GN=OXSM PE=1 SV=1	6	12	12	12	7	6	5	9	6	10	7	7	6	5	9	6	10	7	7	6	5	9	6	10	7	45.1	45.1	45.1	48.842	459	459;459;184;220;231;102	5.56	12	27	24	25	19	0	158.31	23.1	21.4	18.7
A0A024R2S0;Q9NW15;C9IYD3;C9JQC9;C9JPY2;C9J670;C9IZD0;C9JA49;C9JH90;C9JJS5;H7C3N6	A0A024R2S0;Q9NW15	16;16;7;7;7;7;6;6;5;3;2	16;16;7;7;7;7;6;6;5;3;2	16;16;7;7;7;7;6;6;5;3;2	Anoctamin;Anoctamin-10	TMEM16K;ANO10	tr|A0A024R2S0|A0A024R2S0_HUMAN Anoctamin OS=Homo sapiens GN=TMEM16K PE=3 SV=1;sp|Q9NW15|ANO10_HUMAN Anoctamin-10 OS=Homo sapiens GN=ANO10 PE=1 SV=2	11	16	16	16	9	9	8	12	9	12	11	9	9	8	12	9	12	11	9	9	8	12	9	12	11	30.8	30.8	30.8	76.328	660	660;660;140;141;146;192;112;134;162;38;188	6.04	19	14	33	32	25	0	158.62	14.2	15.9	16.1
A0A024R2X6;A0A024R2T0;Q13107;Q53H56;Q53FJ3;Q08AK7;H7C189;C9JNU9	A0A024R2X6;A0A024R2T0;Q13107;Q53H56;Q53FJ3;Q08AK7;H7C189	26;26;26;25;25;25;19;6	24;24;24;23;23;24;18;6	23;23;23;22;22;23;17;6	Ubiquitin carboxyl-terminal hydrolase;Ubiquitin carboxyl-terminal hydrolase 4	USP4	tr|A0A024R2X6|A0A024R2X6_HUMAN Ubiquitin specific peptidase 4 (Proto-oncogene), isoform CRA_b OS=Homo sapiens GN=USP4 PE=3 SV=1;tr|A0A024R2T0|A0A024R2T0_HUMAN Ubiquitin specific peptidase 4 (Proto-oncogene), isoform CRA_d OS=Homo sapiens GN=USP4 PE=3 SV=1;	8	26	24	23	12	10	10	12	15	20	13	10	8	10	11	13	19	12	9	7	9	10	12	18	11	34	31.9	31.9	103.96	916	916;963;963;916;963;963;621;363	5.69	13	20	44	30	18	0	81.008	15	13.8	14.8
A0A024R2T1	A0A024R2T1	2	1	1		GPX1	tr|A0A024R2T1|A0A024R2T1_HUMAN Glutathione peroxidase 1 OS=Homo sapiens GN=GPX1 PE=4 SV=1	1	2	1	1	1	1	1	1	0	2	1	0	1	0	0	0	1	1	0	1	0	0	0	1	1	63.8	34	34	4.6724	47	47	11					3	0	8.1531	29.8	34	29.8
A0A024R2T5;Q9H5V8;A0A172Q398	A0A024R2T5;Q9H5V8;A0A172Q398	19;18;17	19;18;17	2;1;0	CUB domain-containing protein 1	CDCP1	tr|A0A024R2T5|A0A024R2T5_HUMAN CUB domain containing protein 1, isoform CRA_a OS=Homo sapiens GN=CDCP1 PE=4 SV=1;sp|Q9H5V8|CDCP1_HUMAN CUB domain-containing protein 1 OS=Homo sapiens GN=CDCP1 PE=1 SV=3;tr|A0A172Q398|A0A172Q398_HUMAN CUB domain-containing p	3	19	19	2	12	14	15	14	13	15	13	12	14	15	14	13	15	13	1	1	2	2	1	2	1	24	24	3.1	92.873	836	836;836;637	5.8	51	13	39	39	46	0	143.37	16.9	19.3	20.2
A0A024R2T6;Q7L2E3;H7BXY3;Q6W6M7;F6R0H4	A0A024R2T6;Q7L2E3;H7BXY3	56;56;54;7;2	56;56;54;7;2	56;56;54;7;2	Putative ATP-dependent RNA helicase DHX30	DHX30	tr|A0A024R2T6|A0A024R2T6_HUMAN DEAH (Asp-Glu-Ala-His) box polypeptide 30, isoform CRA_b OS=Homo sapiens GN=DHX30 PE=4 SV=1;sp|Q7L2E3|DHX30_HUMAN Putative ATP-dependent RNA helicase DHX30 OS=Homo sapiens GN=DHX30 PE=1 SV=1;tr|H7BXY3|H7BXY3_HUMAN Putative AT	5	56	56	56	32	26	35	29	46	49	41	32	26	35	29	46	49	41	32	26	35	29	46	49	41	57.3	57.3	57.3	133.94	1194	1194;1194;1166;210;42	5.55	143	45	89	80	122	0	323.31	32.8	28.7	36.6
A0A024R2T9;A5PL36;O94966;E7ESU0;E7EST9;B5MEG5;A0A0A0MR08;B4DK86;A4UCT4	A0A024R2T9;A5PL36;O94966;E7ESU0;E7EST9;B5MEG5	25;25;25;23;23;23;8;6;1	25;25;25;23;23;23;8;6;1	25;25;25;23;23;23;8;6;1	Ubiquitin carboxyl-terminal hydrolase;Ubiquitin carboxyl-terminal hydrolase 19	USP19	tr|A0A024R2T9|A0A024R2T9_HUMAN Ubiquitin specific peptidase 19, isoform CRA_a OS=Homo sapiens GN=USP19 PE=4 SV=1;tr|A5PL36|A5PL36_HUMAN USP19 protein (Fragment) OS=Homo sapiens GN=USP19 PE=2 SV=1;sp|O94966|UBP19_HUMAN Ubiquitin carboxyl-terminal hydrolase	9	25	25	25	5	6	9	11	7	15	10	5	6	9	11	7	15	10	5	6	9	11	7	15	10	32.9	32.9	32.9	145.67	1318	1318;1449;1318;1180;1321;1358;568;516;139	5.76	13	8	22	18	13	0	132.49	6.5	9	13.6
G5E9N5;A0A024R2U1;Q60I27;H7C0M4	G5E9N5;A0A024R2U1;Q60I27;H7C0M4	5;5;5;4	5;5;5;4	4;4;4;4	ALS2 C-terminal-like protein	ALS2CL	tr|G5E9N5|G5E9N5_HUMAN ALS2 C-terminal like, isoform CRA_a OS=Homo sapiens GN=ALS2CL PE=1 SV=1;tr|A0A024R2U1|A0A024R2U1_HUMAN ALS2 C-terminal like, isoform CRA_c OS=Homo sapiens GN=ALS2CL PE=4 SV=1;sp|Q60I27|AL2CL_HUMAN ALS2 C-terminal-like protein OS=Homo	4	5	5	4	1	5	2	1	2	1	0	1	5	2	1	2	1	0	1	4	2	1	2	1	0	14.2	14.2	11.6	59.382	535	535;953;953;302	3.57	8		2	4		0	11.442	3	14.2	6.2
A0A024R307;A0A024R2U4;Q8WXE1;A0A0U1RQW3;A0A0U1RQJ8;A0A0U1RQR9;A0A0U1RRM7	A0A024R307;A0A024R2U4;Q8WXE1;A0A0U1RQW3;A0A0U1RQJ8	7;7;7;4;4;3;3	7;7;7;4;4;3;3	7;7;7;4;4;3;3	ATR-interacting protein	TREX1;ATRIP	tr|A0A024R307|A0A024R307_HUMAN Three prime repair exonuclease 1, isoform CRA_d OS=Homo sapiens GN=TREX1 PE=4 SV=1;tr|A0A024R2U4|A0A024R2U4_HUMAN Three prime repair exonuclease 1, isoform CRA_b OS=Homo sapiens GN=TREX1 PE=4 SV=1;sp|Q8WXE1|ATRIP_HUMAN ATR-in	7	7	7	7	2	2	3	3	4	5	2	2	2	3	3	4	5	2	2	2	3	3	4	5	2	10.5	10.5	10.5	83.003	764	764;791;791;464;604;131;196	7.67	2		5	10	7	0.00013924	6.4818	2.7	3	5
A0A024R2U6;P52756;Q59HE6;A0A0S2Z549;C9JFQ5;E1CJT4;A0A0S2Z5U0;C9J9P7;F8WE23;C9JR02;F8W910	A0A024R2U6;P52756;Q59HE6	17;17;12;5;3;3;3;2;1;1;1	15;15;10;5;3;3;3;2;1;1;1	15;15;10;5;3;3;3;2;1;1;1	RNA-binding protein 5	RBM5	tr|A0A024R2U6|A0A024R2U6_HUMAN RNA binding motif protein 5, isoform CRA_a OS=Homo sapiens GN=RBM5 PE=4 SV=1;sp|P52756|RBM5_HUMAN RNA-binding protein 5 OS=Homo sapiens GN=RBM5 PE=1 SV=2;tr|Q59HE6|Q59HE6_HUMAN RNA binding motif protein 5 variant (Fragment) O	11	17	15	15	8	4	7	10	13	11	7	8	4	7	10	11	10	7	8	4	7	10	11	10	7	23.4	21.1	21.1	92.153	815	815;815;505;546;137;143;150;120;81;105;138	4.7	25	14	9	10	15	0	74.028	11.9	6.3	11.4
P48728;A0A024R2U7;A0A1B0GTM2;B3KTU4;A0A1B0GVP5;B3KRJ7;A0A1B0GTA8;H0Y695;A0A1B0GTV8;A0A1B0GTB6;B4DGG9;A0A1B0GWC4;A0A1B0GUU7;Q49A62;A0A1B0GU55;A0A1B0GV07;B4DEE9;B4DVG6;F8WF62;A0A1B0GVD0	P48728;A0A024R2U7;A0A1B0GTM2;B3KTU4;A0A1B0GVP5;B3KRJ7;A0A1B0GTA8;H0Y695;A0A1B0GTV8;A0A1B0GTB6;B4DGG9;A0A1B0GWC4;A0A1B0GUU7;Q49A62	12;12;11;11;11;11;10;10;9;8;8;8;7;6;5;4;4;3;1;1	12;12;11;11;11;11;10;10;9;8;8;8;7;6;5;4;4;3;1;1	4;4;3;3;3;4;3;3;4;1;0;3;4;0;4;0;3;3;0;0	Aminomethyltransferase, mitochondrial;Aminomethyltransferase	AMT;hCG_2001997	sp|P48728|GCST_HUMAN Aminomethyltransferase, mitochondrial OS=Homo sapiens GN=AMT PE=1 SV=1;tr|A0A024R2U7|A0A024R2U7_HUMAN Aminomethyltransferase OS=Homo sapiens GN=hCG_2001997 PE=3 SV=1;tr|A0A1B0GTM2|A0A1B0GTM2_HUMAN Aminomethyltransferase OS=Homo sapiens	20	12	12	4	7	6	6	5	9	11	7	7	6	6	5	9	11	7	3	3	3	2	3	4	2	41.7	41.7	13.2	43.946	403	403;403;376;355;351;334;359;338;351;321;306;257;242;270;226;146;142;151;119;66	5.69	23	4	20	20	17	0	54.343	21.6	18.9	18.6
A0A024R2U9;C9JIF9;P13798;H7C393;H7C1U0;C9JLK2;F8WEH5;H0YFE5	A0A024R2U9;C9JIF9;P13798;H7C393	23;23;23;12;11;7;2;1	23;23;23;12;11;7;2;1	23;23;23;12;11;7;2;1	Acylamino-acid-releasing enzyme	APEH	tr|A0A024R2U9|A0A024R2U9_HUMAN N-acylaminoacyl-peptide hydrolase, isoform CRA_b OS=Homo sapiens GN=APEH PE=4 SV=1;tr|C9JIF9|C9JIF9_HUMAN Acylamino-acid-releasing enzyme OS=Homo sapiens GN=APEH PE=1 SV=1;sp|P13798|ACPH_HUMAN Acylamino-acid-releasing enzyme	8	23	23	23	17	15	16	16	16	21	21	17	15	16	16	16	21	21	17	15	16	16	16	21	21	44.5	44.5	44.5	81.224	732	732;737;732;284;308;232;50;47	5.89	80	29	55	41	91	0	323.31	28.1	26	27.7
A0A0S2Z472;A8KAH7;A0A024R2W3;P13861;H7C330;H7C1L0;B3KY43;Q6DHZ2;A0A024R712;P31323;H7C4A9;C9J830;A0A0K0K1I3;Q75MP1;O60380	A0A0S2Z472;A8KAH7;A0A024R2W3;P13861	19;19;19;19;7;6;3;3;3;3;2;2;2;2;1	19;19;19;19;7;6;3;3;3;3;2;2;2;2;1	19;19;19;19;7;6;3;3;3;3;2;2;2;2;1	cAMP-dependent protein kinase type II-alpha regulatory subunit	PRKAR2A	tr|A0A0S2Z472|A0A0S2Z472_HUMAN Protein kinase cAMP-dependent regulatory type II alpha isoform 1 (Fragment) OS=Homo sapiens GN=PRKAR2A PE=2 SV=1;tr|A8KAH7|A8KAH7_HUMAN cDNA FLJ75444, highly similar to Homo sapiens protein kinase, cAMP-dependent, regulatory,	15	19	19	19	15	15	17	17	17	17	13	15	15	17	17	17	17	13	15	15	17	17	17	17	13	62.8	62.8	62.8	43.066	382	382;404;404;404;92;200;405;418;418;418;99;114;161;306;112	5.8	52	40	43	66	56	0	323.31	51.3	51.8	55.8
A0A024R2W4;Q14118;B4DN78;C9JYS1;C9J196;C9JQL4	A0A024R2W4;Q14118	23;23;5;1;1;1	23;23;5;1;1;1	23;23;5;1;1;1	Dystroglycan;Alpha-dystroglycan;Beta-dystroglycan	DAG1	tr|A0A024R2W4|A0A024R2W4_HUMAN Dystroglycan 1 (Dystrophin-associated glycoprotein 1), isoform CRA_a OS=Homo sapiens GN=DAG1 PE=4 SV=1;sp|Q14118|DAG1_HUMAN Dystroglycan OS=Homo sapiens GN=DAG1 PE=1 SV=2	6	23	23	23	11	15	18	13	17	20	14	11	15	18	13	17	20	14	11	15	18	13	17	20	14	32.6	32.6	32.6	97.539	895	895;895;142;95;106;117	6.39	18	25	66	82	36	0	143.05	13.4	20.8	25.6
C9J8E1;B5BUJ8;B2R8Z2;A8K4K4;A0A024R2W7;Q16644;C9JPW3;A0A024R177;O43930	C9J8E1;B5BUJ8;B2R8Z2;A8K4K4;A0A024R2W7;Q16644	7;7;7;7;7;7;3;1;1	7;7;7;7;7;7;3;1;1	5;5;5;5;5;5;3;0;0	MAP kinase-activated protein kinase 3	MAPKAPK3	tr|C9J8E1|C9J8E1_HUMAN MAP kinase-activated protein kinase 3 (Fragment) OS=Homo sapiens GN=MAPKAPK3 PE=1 SV=1;tr|B5BUJ8|B5BUJ8_HUMAN Mitogen-activated protein kinase-activated protein kinase 3 (Fragment) OS=Homo sapiens GN=MAPKAPK3 PE=2 SV=1;tr|B2R8Z2|B2R8	9	7	7	5	5	3	4	4	5	6	2	5	3	4	4	5	6	2	4	3	3	3	3	5	2	29.8	29.8	23.8	37.389	332	332;382;382;382;382;382;119;277;277	6.76	4	2	10	20	6	0	27.703	20.5	13	11.1
A0A024R329;A0A024R2X1;Q9Y5P6	A0A024R329;A0A024R2X1;Q9Y5P6	10;10;10	10;10;10	10;10;10	Mannose-1-phosphate guanyltransferase beta	GMPPB	tr|A0A024R329|A0A024R329_HUMAN GDP-mannose pyrophosphorylase B, isoform CRA_a OS=Homo sapiens GN=GMPPB PE=4 SV=1;tr|A0A024R2X1|A0A024R2X1_HUMAN GDP-mannose pyrophosphorylase B, isoform CRA_b OS=Homo sapiens GN=GMPPB PE=4 SV=1;sp|Q9Y5P6|GMPPB_HUMAN Mannose-	3	10	10	10	7	9	7	9	7	8	8	7	9	7	9	7	8	8	7	9	7	9	7	8	8	37.2	37.2	37.2	42.621	387	387;360;360	5.2	44	6	4	9	31	0	96.197	22.5	33.9	23.3
Q92551;A0A024R2X2;C9JNA8	Q92551;A0A024R2X2	7;7;3	7;7;3	7;7;3	Inositol hexakisphosphate kinase 1	IP6K1;IHPK1	sp|Q92551|IP6K1_HUMAN Inositol hexakisphosphate kinase 1 OS=Homo sapiens GN=IP6K1 PE=1 SV=3;tr|A0A024R2X2|A0A024R2X2_HUMAN Kinase OS=Homo sapiens GN=IHPK1 PE=3 SV=1	3	7	7	7	3	2	5	3	4	4	6	3	2	5	3	4	4	6	3	2	5	3	4	4	6	21.8	21.8	21.8	50.235	441	441;441;274	5.98		4	21	13	2	0	14.211	7	7.7	16.3
A0A024R2Y2;B2RAF3;Q12893	A0A024R2Y2;B2RAF3;Q12893	5;5;5	5;5;5	5;5;5	Transmembrane protein 115	TMEM115	tr|A0A024R2Y2|A0A024R2Y2_HUMAN Testicular tissue protein Li 201 OS=Homo sapiens GN=TMEM115 PE=2 SV=1;tr|B2RAF3|B2RAF3_HUMAN cDNA, FLJ94877, highly similar to Homo sapiens placental protein 6 (PL6), mRNA OS=Homo sapiens PE=2 SV=1;sp|Q12893|TM115_HUMAN Trans	3	5	5	5	0	0	1	0	2	4	2	0	0	1	0	2	4	2	0	0	1	0	2	4	2	15.7	15.7	15.7	38.197	351	351;351;351	3.6	2	5		3		0	41.063	0	0	5.7
A8K5P5;A0A024R2Y6;Q9NRH2;Q13612;E7EUC4;B4DHM9	A8K5P5;A0A024R2Y6;Q9NRH2	4;4;4;1;1;1	4;4;4;1;1;1	4;4;4;1;1;1	SNF-related serine/threonine-protein kinase	SNRK	tr|A8K5P5|A8K5P5_HUMAN cDNA FLJ77864, highly similar to Homo sapiens HSNFRK (HSNFRK) mRNA OS=Homo sapiens PE=2 SV=1;tr|A0A024R2Y6|A0A024R2Y6_HUMAN SNF related kinase, isoform CRA_a OS=Homo sapiens GN=SNRK PE=4 SV=1;sp|Q9NRH2|SNRK_HUMAN SNF-related serine/t	6	4	4	4	2	2	0	1	1	0	0	2	2	0	1	1	0	0	2	2	0	1	1	0	0	6	6	6	84.104	765	765;765;765;48;559;559	7.5			2	3	1	0.001437	2.1982	2.6	3.4	0
A0A024R300;Q12891	A0A024R300;Q12891	2;2	2;2	2;2	Hyaluronidase;Hyaluronidase-2	HYAL2	tr|A0A024R300|A0A024R300_HUMAN Hyaluronidase OS=Homo sapiens GN=HYAL2 PE=3 SV=1;sp|Q12891|HYAL2_HUMAN Hyaluronidase-2 OS=Homo sapiens GN=HYAL2 PE=1 SV=4	2	2	2	2	0	0	0	0	1	1	1	0	0	0	0	1	1	1	0	0	0	0	1	1	1	5.5	5.5	5.5	53.843	473	473;473	8		1			2	0.00061305	2.6423	0	0	0
A0A024R301;Q8NE62;C9JYW4;C9J7D8	A0A024R301;Q8NE62	22;22;4;4	22;22;4;4	9;9;4;4	Choline dehydrogenase, mitochondrial	CHDH	tr|A0A024R301|A0A024R301_HUMAN Choline dehydrogenase, isoform CRA_a OS=Homo sapiens GN=CHDH PE=3 SV=1;sp|Q8NE62|CHDH_HUMAN Choline dehydrogenase, mitochondrial OS=Homo sapiens GN=CHDH PE=1 SV=2	4	22	22	9	15	13	13	14	14	18	12	15	13	13	14	14	18	12	5	6	5	5	7	8	5	53	53	19.7	65.401	594	594;594;126;155	6.16	42	14	43	55	46	0	225.85	36	35.2	33
A0A024R302;Q8IVS8;A0A0C4DGA0;C9JA32;C9J3N5	A0A024R302;Q8IVS8;A0A0C4DGA0;C9JA32;C9J3N5	3;3;2;2;2	3;3;2;2;2	3;3;2;2;2	Glycerate kinase	GLYCTK	tr|A0A024R302|A0A024R302_HUMAN CG9886-like, isoform CRA_e OS=Homo sapiens GN=GLYCTK PE=4 SV=1;sp|Q8IVS8|GLCTK_HUMAN Glycerate kinase OS=Homo sapiens GN=GLYCTK PE=1 SV=1;tr|A0A0C4DGA0|A0A0C4DGA0_HUMAN CG9886-like, isoform CRA_d OS=Homo sapiens GN=GLYCTK PE=	5	3	3	3	2	1	1	1	0	1	1	2	1	1	1	0	1	1	2	1	1	1	0	1	1	10.5	10.5	10.5	55.252	523	523;523;212;240;283	6	2	1	1		3	0	12.698	5.5	3.4	2.1
F8W6N3;A0A024R305;Q92560;H0Y8E8	F8W6N3;A0A024R305;Q92560	5;5;5;1	5;5;5;1	5;5;5;1	Ubiquitin carboxyl-terminal hydrolase;Ubiquitin carboxyl-terminal hydrolase BAP1	BAP1	tr|F8W6N3|F8W6N3_HUMAN Ubiquitin carboxyl-terminal hydrolase OS=Homo sapiens GN=BAP1 PE=1 SV=1;tr|A0A024R305|A0A024R305_HUMAN Ubiquitin carboxyl-terminal hydrolase OS=Homo sapiens GN=BAP1 PE=3 SV=1;sp|Q92560|BAP1_HUMAN Ubiquitin carboxyl-terminal hydrolase	4	5	5	5	1	0	0	2	4	1	2	1	0	0	2	4	1	2	1	0	0	2	4	1	2	10.7	10.7	10.7	78.15	711	711;729;729;253	4.33	2	4	3	2	1	0	28.446	1.3	0	0
Q9Y2S6;A0A024R306;A0A024R1R8	Q9Y2S6;A0A024R306	3;3;1	3;3;1	3;3;1	Translation machinery-associated protein 7	TMA7;CCDC72	sp|Q9Y2S6|TMA7_HUMAN Translation machinery-associated protein 7 OS=Homo sapiens GN=TMA7 PE=1 SV=1;tr|A0A024R306|A0A024R306_HUMAN Coiled-coil domain containing 72, isoform CRA_a OS=Homo sapiens GN=CCDC72 PE=4 SV=1	3	3	3	3	2	0	2	0	2	2	2	2	0	2	0	2	2	2	2	0	2	0	2	2	2	32.8	32.8	32.8	7.0662	64	64;64;64	4.72	2	7	5		4	0.00013879	6.3211	18.8	0	29.7
A0A024R313;Q68CQ7;C9J880;C9JA13;C9JPK4;C9JNB0;C9JY96	A0A024R313;Q68CQ7;C9J880	7;7;4;3;2;1;1	7;7;4;3;2;1;1	7;7;4;3;2;1;1	Glycosyltransferase 8 domain-containing protein 1	GLT8D1	tr|A0A024R313|A0A024R313_HUMAN Glycosyltransferase 8 domain containing 1, isoform CRA_a OS=Homo sapiens GN=GLT8D1 PE=4 SV=1;sp|Q68CQ7|GL8D1_HUMAN Glycosyltransferase 8 domain-containing protein 1 OS=Homo sapiens GN=GLT8D1 PE=1 SV=2;tr|C9J880|C9J880_HUMAN G	7	7	7	7	5	4	6	4	3	6	3	5	4	6	4	3	6	3	5	4	6	4	3	6	3	26.1	26.1	26.1	41.935	371	371;371;174;116;89;62;63	5.76	8	2	12	22	1	0	88.085	19.4	13.5	23.7
A0A024R319;P55268;Q15483;Q8N9Q8;F5H520	A0A024R319;P55268	13;13;6;4;2	13;13;6;4;2	13;13;6;4;2	Laminin subunit beta-2	LAMB2	tr|A0A024R319|A0A024R319_HUMAN Laminin, beta 2 (Laminin S), isoform CRA_a OS=Homo sapiens GN=LAMB2 PE=4 SV=1;sp|P55268|LAMB2_HUMAN Laminin subunit beta-2 OS=Homo sapiens GN=LAMB2 PE=1 SV=2	5	13	13	13	3	2	7	6	6	5	4	3	2	7	6	6	5	4	3	2	7	6	6	5	4	9.3	9.3	9.3	195.98	1798	1798;1798;616;381;151	4.36	16	9	3		11	0	69.32	1.4	1.7	4.6
C9JTY5;C9JZY3;C9J0A4;F6TJN8;A0A024R320;P57723;B3KM64;Q9HCU2;Q9GZT1	C9JTY5;C9JZY3;C9J0A4;F6TJN8;A0A024R320;P57723;B3KM64;Q9HCU2;Q9GZT1	2;2;2;2;2;2;1;1;1	1;1;1;1;1;1;1;1;1	1;1;1;1;1;1;1;1;1	Poly(rC)-binding protein 4	PCBP4	tr|C9JTY5|C9JTY5_HUMAN Poly(rC)-binding protein 4 (Fragment) OS=Homo sapiens GN=PCBP4 PE=1 SV=1;tr|C9JZY3|C9JZY3_HUMAN Poly(rC)-binding protein 4 (Fragment) OS=Homo sapiens GN=PCBP4 PE=1 SV=1;tr|C9J0A4|C9J0A4_HUMAN Poly(rC)-binding protein 4 OS=Homo sapien	9	2	1	1	1	1	2	1	2	2	2	0	0	1	0	1	1	1	0	0	1	0	1	1	1	17.7	11.3	11.3	12.951	124	124;168;323;378;403;403;243;369;424	5	3				2	0.0030402	1.8263	6.5	6.5	17.7
A0A024R323;Q9BV23;Q9HBL9;C9JNE7;C9J010	A0A024R323;Q9BV23;Q9HBL9	17;17;14;8;5	17;17;14;8;5	17;17;14;8;5	Monoacylglycerol lipase ABHD6	ABHD6	tr|A0A024R323|A0A024R323_HUMAN Abhydrolase domain containing 6, isoform CRA_a OS=Homo sapiens GN=ABHD6 PE=4 SV=1;sp|Q9BV23|ABHD6_HUMAN Monoacylglycerol lipase ABHD6 OS=Homo sapiens GN=ABHD6 PE=1 SV=1;tr|Q9HBL9|Q9HBL9_HUMAN Lipase OS=Homo sapiens PE=2 SV=1	5	17	17	17	12	10	11	9	10	15	11	12	10	11	9	10	15	11	12	10	11	9	10	15	11	52.2	52.2	52.2	38.33	337	337;337;320;225;173	6.77	23	4	37	43	39	0	101.92	40.1	32	37.1
A0A024R324;P61586;B4DKN9;Q9BVT0;Q5JR07;C9JNR4;C9JX21;Q5JR05;A0A0B6XK12;Q5JR06;E9PN11;U3KQA9;U3KQV3;E9PLA2;C9JRM1	A0A024R324;P61586;B4DKN9;Q9BVT0;Q5JR07;C9JNR4;C9JX21;Q5JR05	11;11;10;7;6;6;6;6;5;4;4;4;4;3;3	11;11;10;7;6;6;6;6;5;4;4;4;4;3;3	4;4;4;4;0;0;0;0;3;0;0;0;0;0;0	Transforming protein RhoA	RHOA;ARHA;RHOC	tr|A0A024R324|A0A024R324_HUMAN Ras homolog gene family, member A, isoform CRA_a OS=Homo sapiens GN=RHOA PE=3 SV=1;sp|P61586|RHOA_HUMAN Transforming protein RhoA OS=Homo sapiens GN=RHOA PE=1 SV=1;tr|B4DKN9|B4DKN9_HUMAN cDNA FLJ57740, highly similar to Trans	15	11	11	4	8	8	8	8	8	8	7	8	8	8	8	8	8	7	3	3	3	3	3	3	2	46.1	46.1	18.7	21.768	193	193;193;173;101;127;129;187;199;101;91;129;248;271;66;90	5.61	71	27	50	53	61	0	323.31	32.6	34.7	38.9
A0A024R325;Q96I99;Q3ZCW5;E9PDQ8;B7Z2D5;Q9Y436;H0Y852	A0A024R325;Q96I99;Q3ZCW5;E9PDQ8;B7Z2D5	25;25;23;21;19;12;11	25;25;23;21;19;12;11	25;25;23;21;19;12;11	Succinyl-CoA ligase subunit beta;Succinyl-CoA ligase [GDP-forming] subunit beta, mitochondrial	SUCLG2	tr|A0A024R325|A0A024R325_HUMAN Succinate--CoA ligase [GDP-forming] subunit beta, mitochondrial OS=Homo sapiens GN=SUCLG2 PE=3 SV=1;sp|Q96I99|SUCB2_HUMAN Succinate--CoA ligase [GDP-forming] subunit beta, mitochondrial OS=Homo sapiens GN=SUCLG2 PE=1 SV=2;tr|	7	25	25	25	18	17	21	19	15	20	15	18	17	21	19	15	20	15	18	17	21	19	15	20	15	62	62	62	46.51	432	432;432;362;379;379;192;190	5.68	60	43	68	60	65	0	323.31	40.5	37.5	44.4
A0A024R326;Q6IPI1;P47914	A0A024R326;Q6IPI1;P47914	3;3;3	3;3;3	3;3;3	60S ribosomal protein L29	RPL29	tr|A0A024R326|A0A024R326_HUMAN 60S ribosomal protein L29 OS=Homo sapiens GN=RPL29 PE=3 SV=1;tr|Q6IPI1|Q6IPI1_HUMAN 60S ribosomal protein L29 OS=Homo sapiens GN=RPL29 PE=2 SV=1;sp|P47914|RL29_HUMAN 60S ribosomal protein L29 OS=Homo sapiens GN=RPL29 PE=1 SV=	3	3	3	3	3	2	1	2	2	2	2	3	2	1	2	2	2	2	3	2	1	2	2	2	2	21	21	21	17.553	157	157;161;159	6.69	9		5	6	12	0	26.649	21	14.6	9.6
A0A024R328;Q05655;B4DFV1;C9K0E3;C9J9P1;C9JZU8;Q53RT0;E9PBI2;G3V4Q6	A0A024R328;Q05655;B4DFV1	31;31;27;10;5;4;1;1;1	31;31;27;10;5;4;1;1;1	29;29;25;9;5;4;0;0;0	Protein kinase C delta type;Protein kinase C delta type;Protein kinase C delta type regulatory subunit;Protein kinase C delta type catalytic subunit;Protein kinase C	PRKCD	tr|A0A024R328|A0A024R328_HUMAN Protein kinase C delta type OS=Homo sapiens GN=PRKCD PE=3 SV=1;sp|Q05655|KPCD_HUMAN Protein kinase C delta type OS=Homo sapiens GN=PRKCD PE=1 SV=2;tr|B4DFV1|B4DFV1_HUMAN Protein kinase C OS=Homo sapiens PE=2 SV=1	9	31	31	29	17	22	17	24	8	11	7	17	22	17	24	8	11	7	16	21	16	23	7	10	6	51	51	48.2	77.504	676	676;676;603;223;125;77;124;219;224	6.68	19	23	32	60	44	0	323.31	26.9	32.4	26.3
A0A024R332;Q6I9Y2;A0A024R341;H7C5E3;F8WF22	A0A024R332;Q6I9Y2;A0A024R341	10;10;6;2;2	10;10;6;2;2	10;10;6;2;2	THO complex subunit 7 homolog	NIF3L1BP1;THOC7	tr|A0A024R332|A0A024R332_HUMAN Ngg1 interacting factor 3 like 1 binding protein 1, isoform CRA_a OS=Homo sapiens GN=NIF3L1BP1 PE=4 SV=1;sp|Q6I9Y2|THOC7_HUMAN THO complex subunit 7 homolog OS=Homo sapiens GN=THOC7 PE=1 SV=3;tr|A0A024R341|A0A024R341_HUMAN Ng	5	10	10	10	7	5	6	6	7	9	7	7	5	6	6	7	9	7	7	5	6	6	7	9	7	54.9	54.9	54.9	23.743	204	204;204;152;30;60	6.95	15	4	12	22	27	0	157.92	45.1	32.8	40.7
A0A024R333;Q6UXN9;C9JBU3;C9J355	A0A024R333;Q6UXN9	17;17;5;1	17;17;5;1	17;17;5;1	WD repeat-containing protein 82	TMEM113;WDR82	tr|A0A024R333|A0A024R333_HUMAN Transmembrane protein 113, isoform CRA_a OS=Homo sapiens GN=TMEM113 PE=4 SV=1;sp|Q6UXN9|WDR82_HUMAN WD repeat-containing protein 82 OS=Homo sapiens GN=WDR82 PE=1 SV=1	4	17	17	17	9	8	7	8	9	13	11	9	8	7	8	9	13	11	9	8	7	8	9	13	11	62.6	62.6	62.6	35.079	313	313;313;74;47	6.32	33	12	32	38	44	0	178.36	32.3	27.8	21.4
A0A024R338;Q9UHJ3;C9IZZ5;C9IY64	A0A024R338;Q9UHJ3	7;7;1;1	7;7;1;1	7;7;1;1	Scm-like with four MBT domains protein 1	SFMBT1	tr|A0A024R338|A0A024R338_HUMAN Scm-like with four mbt domains 1, isoform CRA_b OS=Homo sapiens GN=SFMBT1 PE=4 SV=1;sp|Q9UHJ3|SMBT1_HUMAN Scm-like with four MBT domains protein 1 OS=Homo sapiens GN=SFMBT1 PE=1 SV=2	4	7	7	7	1	0	1	0	4	3	3	1	0	1	0	4	3	3	1	0	1	0	4	3	3	9.4	9.4	9.4	98.14	866	866;866;94;121	5.5	3	2		6	1	0.00026459	4.5888	0.8	0	2.1
U3KQU4;A0A024R342;O14569	U3KQU4;A0A024R342;O14569	1;1;1	1;1;1	1;1;1	Cytochrome b561 domain-containing protein 2	CYB561D2	tr|U3KQU4|U3KQU4_HUMAN Uncharacterized protein OS=Homo sapiens PE=4 SV=1;tr|A0A024R342|A0A024R342_HUMAN Cytochrome b-561 domain containing 2, isoform CRA_a OS=Homo sapiens GN=CYB561D2 PE=4 SV=1;sp|O14569|C56D2_HUMAN Cytochrome b561 domain-containing protei	3	1	1	1	1	1	1	1	1	1	1	1	1	1	1	1	1	1	1	1	1	1	1	1	1	24	24	24	5.212	50	50;222;222	5.78	19			8	14	0	10.218	24	24	24
A0A024R355;Q8IV48;B4DWF4;E5RIV7	A0A024R355;Q8IV48	9;9;4;3	9;9;4;3	9;9;4;3	3-5 exoribonuclease 1	THEX1;ERI1	tr|A0A024R355|A0A024R355_HUMAN Three prime histone mRNA exonuclease 1, isoform CRA_b OS=Homo sapiens GN=THEX1 PE=4 SV=1;sp|Q8IV48|ERI1_HUMAN 3-5 exoribonuclease 1 OS=Homo sapiens GN=ERI1 PE=1 SV=3	4	9	9	9	6	6	5	5	6	6	6	6	6	5	5	6	6	6	6	6	5	5	6	6	6	36.1	36.1	36.1	40.063	349	349;349;136;99	5.45	9	12	21	16	9	0	25.569	20.3	20.1	18.3
Q969S2;A0A024R361;Q3ZCR7	Q969S2;A0A024R361	3;3;1	3;3;1	3;3;1	Endonuclease 8-like 2	NEIL2	sp|Q969S2|NEIL2_HUMAN Endonuclease 8-like 2 OS=Homo sapiens GN=NEIL2 PE=1 SV=3;tr|A0A024R361|A0A024R361_HUMAN Nei like 2 (E. coli), isoform CRA_a OS=Homo sapiens GN=NEIL2 PE=4 SV=1	3	3	3	3	0	0	0	0	1	1	1	0	0	0	0	1	1	1	0	0	0	0	1	1	1	16.3	16.3	16.3	36.826	332	332;332;77	4		2		1		0	8.6507	0	0	0
A0A024R366;P49789;Q194U8;A0A0A0MRB0;Q194V0;E9PBZ0	A0A024R366;P49789	5;5;2;2;1;1	5;5;2;2;1;1	5;5;2;2;1;1	Bis(5-adenosyl)-triphosphatase	FHIT	tr|A0A024R366|A0A024R366_HUMAN Fragile histidine triad gene, isoform CRA_a OS=Homo sapiens GN=FHIT PE=4 SV=1;sp|P49789|FHIT_HUMAN Bis(5-adenosyl)-triphosphatase OS=Homo sapiens GN=FHIT PE=1 SV=3	6	5	5	5	1	3	4	2	2	3	0	1	3	4	2	2	3	0	1	3	4	2	2	3	0	50.3	50.3	50.3	16.858	147	147;147;31;58;31;78	7.06	2	3	4		9	0	11.419	8.8	30.6	35.4
A0A024R370;P82094;B4DQY7;F8WF45;Q6PII6	A0A024R370;P82094;B4DQY7;F8WF45	51;51;45;31;19	51;51;45;31;19	51;51;45;31;19	TATA element modulatory factor	TMF1	tr|A0A024R370|A0A024R370_HUMAN TATA element modulatory factor 1, isoform CRA_a OS=Homo sapiens GN=TMF1 PE=4 SV=1;sp|P82094|TMF1_HUMAN TATA element modulatory factor OS=Homo sapiens GN=TMF1 PE=1 SV=2;tr|B4DQY7|B4DQY7_HUMAN cDNA FLJ51280, highly similar to T	5	51	51	51	31	34	30	27	26	37	22	31	34	30	27	26	37	22	31	34	30	27	26	37	22	56.5	56.5	56.5	122.84	1093	1093;1093;992;775;533	5.45	81	36	53	58	65	0	323.31	36.2	40.7	34.3
B4DZZ0;B3KQB4;A0A024R371;O75915;F8WF90;C9JQU6;F8WF33;B4DWQ6	B4DZZ0;B3KQB4;A0A024R371;O75915	7;7;7;7;3;3;3;3	7;7;7;7;3;3;3;3	7;7;7;7;3;3;3;3	PRA1 family protein 3	ARL6IP5	tr|B4DZZ0|B4DZZ0_HUMAN PRA1 family protein OS=Homo sapiens PE=2 SV=1;tr|B3KQB4|B3KQB4_HUMAN PRA1 family protein OS=Homo sapiens PE=2 SV=1;tr|A0A024R371|A0A024R371_HUMAN PRA1 family protein OS=Homo sapiens GN=ARL6IP5 PE=3 SV=1;sp|O75915|PRAF3_HUMAN PRA1 fam	8	7	7	7	4	6	5	5	5	6	4	4	6	5	5	5	6	4	4	6	5	5	5	6	4	32.7	32.7	32.7	19.206	165	165;188;188;188;59;88;93;136	5.46	19	15	15	28	13	0	260.28	25.5	26.1	32.1
A0A024R372;Q8N8Q9	A0A024R372;Q8N8Q9	3;3	3;3	3;3	Magnesium transporter NIPA2	NIPA2	tr|A0A024R372|A0A024R372_HUMAN Non imprinted in Prader-Willi/Angelman syndrome 2, isoform CRA_a OS=Homo sapiens GN=NIPA2 PE=4 SV=1;sp|Q8N8Q9|NIPA2_HUMAN Magnesium transporter NIPA2 OS=Homo sapiens GN=NIPA2 PE=2 SV=1	2	3	3	3	1	2	2	0	1	2	1	1	2	2	0	1	2	1	1	2	2	0	1	2	1	10.3	10.3	10.3	39.185	360	360;360	1.8	5	4	1			0	14.085	2.8	6.7	6.4
P07858;A0A024R374;A8K2H4;B3KUJ8;B4DMY4;E9PNL5;E9PQM1;E9PSG5;E9PLY3;E9PHZ5;E9PKQ7;E9PCB3;E9PJ67;E9PR54;E9PS78;R4GMQ5;E9PIS1;E9PKX0;E9PL32;Q8TAC7	P07858;A0A024R374;A8K2H4;B3KUJ8;B4DMY4	17;17;16;10;10;7;7;7;7;7;7;6;6;6;5;4;1;1;1;1	17;17;16;10;10;7;7;7;7;7;7;6;6;6;5;4;1;1;1;1	1;1;1;0;0;1;1;1;1;1;1;1;1;1;1;0;1;1;1;0	Cathepsin B;Cathepsin B light chain;Cathepsin B heavy chain	CTSB	sp|P07858|CATB_HUMAN Cathepsin B OS=Homo sapiens GN=CTSB PE=1 SV=3;tr|A0A024R374|A0A024R374_HUMAN Cathepsin B, isoform CRA_a OS=Homo sapiens GN=CTSB PE=3 SV=1;tr|A8K2H4|A8K2H4_HUMAN cDNA FLJ78235 OS=Homo sapiens PE=2 SV=1;tr|B3KUJ8|B3KUJ8_HUMAN cDNA FLJ400	20	17	17	1	9	11	10	13	9	15	13	9	11	10	13	9	15	13	0	0	1	1	0	1	1	56	56	5.3	37.821	339	339;339;339;276;245;143;175;170;165;148;136;110;101;98;92;76;55;70;68;37	5.86	74	20	49	46	74	0	323.31	31.9	38.3	37.2
A0A024R377;Q6IQ32;H0YM09;H0YLN6	A0A024R377;Q6IQ32	5;5;2;1	5;5;2;1	5;5;2;1	ADNP homeobox protein 2	KIAA0863;ADNP2	tr|A0A024R377|A0A024R377_HUMAN KIAA0863 protein, isoform CRA_a OS=Homo sapiens GN=KIAA0863 PE=4 SV=1;sp|Q6IQ32|ADNP2_HUMAN ADNP homeobox protein 2 OS=Homo sapiens GN=ADNP2 PE=1 SV=1	4	5	5	5	1	0	1	1	2	4	0	1	0	1	1	2	4	0	1	0	1	1	2	4	0	7.8	7.8	7.8	122.83	1131	1131;1131;229;171	4.78	2		5	2		0.0010845	2.3113	1.1	0	0.8
Q59HC5;A0A024R383	Q59HC5;A0A024R383	1;1	1;1	1;1		hCG_21098	tr|Q59HC5|Q59HC5_HUMAN Zinc finger protein 236 variant (Fragment) OS=Homo sapiens PE=2 SV=1;tr|A0A024R383|A0A024R383_HUMAN HCG21098, isoform CRA_c OS=Homo sapiens GN=hCG_21098 PE=4 SV=1	2	1	1	1	0	0	0	0	0	1	0	0	0	0	0	0	1	0	0	0	0	0	0	1	0	1.9	1.9	1.9	152.64	1387	1387;1558	2		1				0.0052662	1.5109	0	0	0
P02686;A0A024R384;J3QQK6;J3KS94;E9PLQ9;B7Z3Y6;H7BYR8;A8K1H8;A8MZH3;J3QKL5;B4DF42;J3QL64;E9PLU9;H0YF02;E9PKX9;E9PMR5;E9PNZ1;F8WEU6;E9PQE7;F5H7N4;E9PSE2;J3KT34;H0YEA2	P02686;A0A024R384;J3QQK6;J3KS94;E9PLQ9;B7Z3Y6;H7BYR8;A8K1H8;A8MZH3;J3QKL5;B4DF42;J3QL64;E9PLU9;H0YF02;E9PKX9;E9PMR5;E9PNZ1;F8WEU6;E9PQE7;F5H7N4;E9PSE2;J3KT34;H0YEA2	2;2;2;2;1;1;1;1;1;1;1;1;1;1;1;1;1;1;1;1;1;1;1	2;2;2;2;1;1;1;1;1;1;1;1;1;1;1;1;1;1;1;1;1;1;1	2;2;2;2;1;1;1;1;1;1;1;1;1;1;1;1;1;1;1;1;1;1;1	Myelin basic protein	MBP	sp|P02686|MBP_HUMAN Myelin basic protein OS=Homo sapiens GN=MBP PE=1 SV=3;tr|A0A024R384|A0A024R384_HUMAN Myelin basic protein, isoform CRA_a OS=Homo sapiens GN=MBP PE=4 SV=1;tr|J3QQK6|J3QQK6_HUMAN Myelin basic protein OS=Homo sapiens GN=MBP PE=1 SV=1;tr|J3	23	2	2	2	1	1	0	2	1	1	2	1	1	0	2	1	1	2	1	1	0	2	1	1	2	13.8	13.8	13.8	33.117	304	304;304;253;159;59;251;236;186;181;171;160;157;32;108;108;98;86;73;68;66;64;60;119	1.62	6	1	1			0	36.732	3.9	3.9	0
A0A024R386;I3NI21;I3L288;I3NI23;Q96B96	A0A024R386;I3NI21;I3L288;I3NI23;Q96B96	3;2;2;2;2	3;2;2;2;2	3;2;2;2;2	Promethin	LOC57146;TMEM159	tr|A0A024R386|A0A024R386_HUMAN Promethin, isoform CRA_a OS=Homo sapiens GN=LOC57146 PE=4 SV=1;tr|I3NI21|I3NI21_HUMAN Promethin (Fragment) OS=Homo sapiens GN=TMEM159 PE=1 SV=1;tr|I3L288|I3L288_HUMAN Promethin OS=Homo sapiens GN=TMEM159 PE=1 SV=1;tr|I3NI23|I	5	3	3	3	1	1	1	1	1	2	2	1	1	1	1	1	2	2	1	1	1	1	1	2	2	18.6	18.6	18.6	17.508	161	161;46;90;163;161	6.35	1	2	5	7	2	0	28.944	8.1	8.1	8.1
A0A024R388;Q9NXG2;Q6MZT3;O60362;B4DFY9;H3BNW0	A0A024R388;Q9NXG2;Q6MZT3;O60362;B4DFY9	17;17;16;14;11;4	17;17;16;14;11;4	17;17;16;14;11;4	THUMP domain-containing protein 1	THUMPD1;DKFZp686C1054;44M2.1	tr|A0A024R388|A0A024R388_HUMAN THUMP domain containing 1, isoform CRA_a OS=Homo sapiens GN=THUMPD1 PE=4 SV=1;sp|Q9NXG2|THUM1_HUMAN THUMP domain-containing protein 1 OS=Homo sapiens GN=THUMPD1 PE=1 SV=2;tr|Q6MZT3|Q6MZT3_HUMAN Putative uncharacterized protei	6	17	17	17	9	7	6	7	14	14	8	9	7	6	7	14	14	8	9	7	6	7	14	14	8	53.8	53.8	53.8	39.315	353	353;353;439;242;206;145	5.64	33	7	24	21	27	0	92.657	28	21	24.4
A0A024R394;Q9UHD1;A0A024R3C3;E9PHZ2;Q9NZ93;E9PPQ5;E9PIZ4;E9PSD5;E9PL00;E9PIF7	A0A024R394;Q9UHD1;A0A024R3C3;E9PHZ2	19;19;18;10;8;8;6;6;2;1	19;19;18;10;8;8;6;6;2;1	19;19;18;10;8;8;6;6;2;1	Cysteine and histidine-rich domain-containing protein 1	CHORDC1	tr|A0A024R394|A0A024R394_HUMAN Cysteine and histidine-rich domain (CHORD)-containing 1, isoform CRA_c OS=Homo sapiens GN=CHORDC1 PE=4 SV=1;sp|Q9UHD1|CHRD1_HUMAN Cysteine and histidine-rich domain-containing protein 1 OS=Homo sapiens GN=CHORDC1 PE=1 SV=2;tr	10	19	19	19	10	8	10	11	14	12	13	10	8	10	11	14	12	13	10	8	10	11	14	12	13	70.8	70.8	70.8	37.533	332	332;332;313;144;116;184;116;120;39;117	5.59	42	16	47	41	33	0	312.11	38.6	31	43.7
F8W7U8;A0A024R395;P49959;Q05D78;F5GXT0;Q9BS79;F5H742;A0A0S2Z438;F5H256	F8W7U8;A0A024R395;P49959;Q05D78	26;26;26;24;8;7;5;5;5	26;26;26;24;8;7;5;5;5	26;26;26;24;8;7;5;5;5	Double-strand break repair protein MRE11A	MRE11A	tr|F8W7U8|F8W7U8_HUMAN Double-strand break repair protein MRE11 OS=Homo sapiens GN=MRE11 PE=1 SV=1;tr|A0A024R395|A0A024R395_HUMAN MRE11 meiotic recombination 11 homolog A (S. cerevisiae), isoform CRA_a OS=Homo sapiens GN=MRE11A PE=3 SV=1;sp|P49959|MRE11_HU	9	26	26	26	12	15	14	13	22	22	21	12	15	14	13	22	22	21	12	15	14	13	22	22	21	46.3	46.3	46.3	80.521	707	707;708;708;517;221;206;111;114;127	6.32	31	37	38	48	63	0	259.32	19.1	23.6	23.8
A8K718;A0A024R396;Q9H0W9;A0A087WT99;E9PQS1;A0A024R3B0;E9PPB5;E9PJU8;E9PIP1;E9PSC3;E9PLC5;E9PLB3;E9PR95	A8K718;A0A024R396;Q9H0W9;A0A087WT99;E9PQS1;A0A024R3B0;E9PPB5;E9PJU8	13;13;13;12;11;10;9;8;6;5;5;5;4	5;5;5;5;3;5;3;2;3;3;3;3;3	5;5;5;5;3;5;3;2;3;3;3;3;3	Ester hydrolase C11orf54	C11orf54	tr|A8K718|A8K718_HUMAN cDNA FLJ77502 OS=Homo sapiens PE=2 SV=1;tr|A0A024R396|A0A024R396_HUMAN Chromosome 11 open reading frame 54, isoform CRA_a OS=Homo sapiens GN=C11orf54 PE=4 SV=1;sp|Q9H0W9|CK054_HUMAN Ester hydrolase C11orf54 OS=Homo sapiens GN=C11orf5	13	13	5	5	10	9	5	8	6	6	6	4	3	1	3	0	2	1	4	3	1	3	0	2	1	49.5	13.3	13.3	35.116	315	315;315;315;256;239;265;185;187;171;95;100;149;76	5.85	8	3	1	7	7	0	89.038	37.5	37.8	25.1
B6ETL5;A0A024R397;Q96RD7	B6ETL5;A0A024R397;Q96RD7	6;6;6	6;6;6	6;6;6	Pannexin;Pannexin-1	PANX1	tr|B6ETL5|B6ETL5_HUMAN Pannexin OS=Homo sapiens GN=PANX1 PE=2 SV=1;tr|A0A024R397|A0A024R397_HUMAN Pannexin OS=Homo sapiens GN=PANX1 PE=3 SV=1;sp|Q96RD7|PANX1_HUMAN Pannexin-1 OS=Homo sapiens GN=PANX1 PE=1 SV=4	3	6	6	6	1	2	3	3	4	5	2	1	2	3	3	4	5	2	1	2	3	3	4	5	2	21.6	21.6	21.6	47.936	425	425;426;426	4.76		12	3	10		0	40.297	3.8	5.9	7.8
A0A024R3A2;Q9BTE7;E9PM04;B4DP84;H0YCN4;E9PQV9;H0Y9C5;E9PLH8;J3QQL8;E9PM78;H0YD80;E9PLS2;H0Y907	A0A024R3A2;Q9BTE7;E9PM04;B4DP84;H0YCN4	7;7;5;5;5;2;1;1;1;1;1;1;1	7;7;5;5;5;2;1;1;1;1;1;1;1	6;6;4;4;4;2;0;1;1;1;1;1;0	DCN1-like protein;DCN1-like protein 5	DCUN1D5	tr|A0A024R3A2|A0A024R3A2_HUMAN DCN1-like protein OS=Homo sapiens GN=DCUN1D5 PE=4 SV=1;sp|Q9BTE7|DCNL5_HUMAN DCN1-like protein 5 OS=Homo sapiens GN=DCUN1D5 PE=1 SV=1;tr|E9PM04|E9PM04_HUMAN DCN1-like protein OS=Homo sapiens GN=DCUN1D5 PE=1 SV=1;tr|B4DP84|B4D	13	7	7	6	2	2	4	4	4	5	3	2	2	4	4	4	5	3	2	2	3	4	4	4	3	31.2	31.2	28.3	27.508	237	237;237;152;168;195;84;21;30;42;67;68;71;116	6.65	3	5	12	9	11	0	9.6433	11	8.4	15.6
E9PKT4;A0A024R3A5;Q8N131	E9PKT4;A0A024R3A5;Q8N131	1;1;1	1;1;1	1;1;1	Porimin	TMEM123	tr|E9PKT4|E9PKT4_HUMAN Porimin OS=Homo sapiens GN=TMEM123 PE=1 SV=1;tr|A0A024R3A5|A0A024R3A5_HUMAN Transmembrane protein 123, isoform CRA_a OS=Homo sapiens GN=TMEM123 PE=4 SV=1;sp|Q8N131|PORIM_HUMAN Porimin OS=Homo sapiens GN=TMEM123 PE=1 SV=1	3	1	1	1	1	1	1	1	1	1	1	1	1	1	1	1	1	1	1	1	1	1	1	1	1	7.5	7.5	7.5	12.737	120	120;189;208	7.12		3	5	3	6	0.0048432	1.6148	7.5	7.5	7.5
A0A024R3A8;Q9BRL6;A4D2F7	A0A024R3A8;Q9BRL6	5;5;2	3;3;1	3;3;1	Serine/arginine-rich splicing factor 8	SRP46;SRSF8	tr|A0A024R3A8|A0A024R3A8_HUMAN Splicing factor, arginine/serine-rich, 46kD, isoform CRA_a OS=Homo sapiens GN=SRP46 PE=4 SV=1;sp|Q9BRL6|SRSF8_HUMAN Serine/arginine-rich splicing factor 8 OS=Homo sapiens GN=SRSF8 PE=1 SV=1	3	5	3	3	5	5	5	5	4	5	5	3	3	3	3	2	3	3	3	3	3	3	2	3	3	22.3	17	17	32.287	282	282;282;293	8.12	5	3		5	19	0	228.23	22.3	22.3	22.3
H3BNK2;A0A024R3C2;O43325	H3BNK2;A0A024R3C2;O43325	3;3;3	3;3;3	3;3;3	LYR motif-containing protein 1	LYRM1;LOC57149	tr|H3BNK2|H3BNK2_HUMAN LYR motif-containing protein 1 OS=Homo sapiens GN=LYRM1 PE=1 SV=1;tr|A0A024R3C2|A0A024R3C2_HUMAN Uncharacterized protein OS=Homo sapiens GN=LOC57149 PE=3 SV=1;sp|O43325|LYRM1_HUMAN LYR motif-containing protein 1 OS=Homo sapiens GN=LY	3	3	3	3	2	2	2	3	2	3	0	2	2	2	3	2	3	0	2	2	2	3	2	3	0	20.6	20.6	20.6	12.455	107	107;122;122	8.45		1	1	12	6	0.00026151	4.1758	20.6	20.6	19.6
A0A024R3C4;Q7Z4H8;B2R8W4;H0YEM3	A0A024R3C4;Q7Z4H8;B2R8W4	14;14;12;3	14;14;12;3	14;14;12;3	KDEL motif-containing protein 2	KDELC2	tr|A0A024R3C4|A0A024R3C4_HUMAN KDEL (Lys-Asp-Glu-Leu) containing 2, isoform CRA_a OS=Homo sapiens GN=KDELC2 PE=4 SV=1;sp|Q7Z4H8|KDEL2_HUMAN KDEL motif-containing protein 2 OS=Homo sapiens GN=KDELC2 PE=1 SV=2;tr|B2R8W4|B2R8W4_HUMAN cDNA, FLJ94092 OS=Homo sa	4	14	14	14	4	3	4	8	5	12	8	4	3	4	8	5	12	8	4	3	4	8	5	12	8	36.1	36.1	36.1	58.572	507	507;507;402;160	3.37	14	17	15	2	3	0	122.45	10.8	10.5	12
A0A024R3C7;Q13315;Q68DE6;E9PIN0;B4DSP3;E2I6F3;Q96QM9;A8WFP7;H0YDU7;Q8TDS0;Q8TDS2;E9PRG7;Q6P7P1;M0QXY8;E9PIQ5;A0A087X0E9	A0A024R3C7;Q13315	34;34;13;13;12;4;2;2;2;1;1;1;1;1;1;1	34;34;13;13;12;4;2;2;2;1;1;1;1;1;1;1	34;34;13;13;12;4;2;2;2;1;1;1;1;1;1;1	Serine-protein kinase ATM	ATM	tr|A0A024R3C7|A0A024R3C7_HUMAN Ataxia telangiectasia mutated (Includes complementation groups A, C and D), isoform CRA_a OS=Homo sapiens GN=ATM PE=3 SV=1;sp|Q13315|ATM_HUMAN Serine-protein kinase ATM OS=Homo sapiens GN=ATM PE=1 SV=4	16	34	34	34	5	1	7	6	20	18	14	5	1	7	6	20	18	14	5	1	7	6	20	18	14	14.8	14.8	14.8	350.68	3056	3056;3056;1017;1369;1090;219;138;139;155;49;87;93;112;135;154;168	5.63	3	21	26	20	11	0	110.86	1.8	0.4	2.7
A0A024R3D4;Q8ND24;E9PN76;E9PRE9	A0A024R3D4;Q8ND24;E9PN76	10;10;8;1	10;10;8;1	10;10;8;1	RING finger protein 214	DKFZp547C195;RNF214	tr|A0A024R3D4|A0A024R3D4_HUMAN Uncharacterized protein OS=Homo sapiens GN=DKFZp547C195 PE=4 SV=1;sp|Q8ND24|RN214_HUMAN RING finger protein 214 OS=Homo sapiens GN=RNF214 PE=1 SV=2;tr|E9PN76|E9PN76_HUMAN RING finger protein 214 OS=Homo sapiens GN=RNF214 PE=1	4	10	10	10	5	4	5	4	7	7	4	5	4	5	4	7	7	4	5	4	5	4	7	7	4	19.5	19.5	19.5	77.667	703	703;703;513;146	5.85	1	12	14	15	6	0	97.237	11.5	9.8	10
B4DJX1;Q86YI5;A0A024R3D8;P10515;E9PEJ4;H0YDD4;B4DS43;B4DLQ2;Q01991;Q16791;B4E1P6	B4DJX1;Q86YI5;A0A024R3D8;P10515;E9PEJ4;H0YDD4;B4DS43;B4DLQ2	22;22;22;22;20;18;15;15;8;6;2	22;22;22;22;20;18;15;15;8;6;2	22;22;22;22;20;18;15;15;8;6;2	Acetyltransferase component of pyruvate dehydrogenase complex;Dihydrolipoyllysine-residue acetyltransferase component of pyruvate dehydrogenase complex, mitochondrial	DLAT	tr|B4DJX1|B4DJX1_HUMAN Acetyltransferase component of pyruvate dehydrogenase complex OS=Homo sapiens PE=2 SV=1;tr|Q86YI5|Q86YI5_HUMAN Acetyltransferase component of pyruvate dehydrogenase complex OS=Homo sapiens GN=DLAT PE=2 SV=1;tr|A0A024R3D8|A0A024R3D8_H	11	22	22	22	12	13	14	16	17	17	17	12	13	14	16	17	17	17	12	13	14	16	17	17	17	50.3	50.3	50.3	62.696	591	591;647;647;647;542;479;418;428;220;273;225	5.99	29	43	103	91	47	0	323.31	26.2	27.6	31.1
A0A024R3E0;B0YJ28;Q14116;Q96KJ8;Q9NQ49	A0A024R3E0;B0YJ28;Q14116;Q96KJ8	7;7;7;4;1	7;7;7;4;1	7;7;7;4;1	Interleukin-18	IL18	tr|A0A024R3E0|A0A024R3E0_HUMAN Interleukin 18 (Interferon-gamma-inducing factor), isoform CRA_a OS=Homo sapiens GN=IL18 PE=3 SV=1;tr|B0YJ28|B0YJ28_HUMAN Interleukin-18 OS=Homo sapiens GN=IL18 PE=3 SV=1;sp|Q14116|IL18_HUMAN Interleukin-18 OS=Homo sapiens GN	5	7	7	7	6	4	5	6	4	6	5	6	4	5	6	4	6	5	6	4	5	6	4	6	5	49.7	49.7	49.7	21.896	189	189;193;193;193;45	5.32	15	9	10	9	13	0	107.55	36	22.2	31.2
Q5W9G0;A0A024R3F4;A0A024R3H6;Q86UU1;Q96D60;B0YJ65;Q6ZUD6;Q8NC75;A0A087WZL0;Q96C94;B3KQD4;Q96SW0	Q5W9G0;A0A024R3F4;A0A024R3H6;Q86UU1;Q96D60;B0YJ65;Q6ZUD6;Q8NC75;A0A087WZL0	5;5;5;5;4;4;4;3;3;2;2;2	5;5;5;5;4;4;4;3;3;2;2;2	5;5;5;5;4;4;4;3;3;2;2;2	Pleckstrin homology-like domain family B member 1	KIAA0638;PHLDB1	tr|Q5W9G0|Q5W9G0_HUMAN KIAA0638 splice variant 2 (Fragment) OS=Homo sapiens GN=KIAA0638 PE=2 SV=1;tr|A0A024R3F4|A0A024R3F4_HUMAN Pleckstrin homology-like domain, family B, member 1, isoform CRA_c OS=Homo sapiens GN=PHLDB1 PE=4 SV=1;tr|A0A024R3H6|A0A024R3H6	12	5	5	5	0	2	1	0	3	0	0	0	2	1	0	3	0	0	0	2	1	0	3	0	0	6	6	6	124.52	1125	1125;1319;1377;1377;691;730;731;613;641;101;280;402	6.83	1		2	1	2	0.00013316	4.7444	0	2.7	1.2
A0A024R3G7;Q9H0K1	A0A024R3G7;Q9H0K1	5;5	5;5	5;5	Serine/threonine-protein kinase SIK2	SNF1LK2;SIK2	tr|A0A024R3G7|A0A024R3G7_HUMAN SNF1-like kinase 2, isoform CRA_c OS=Homo sapiens GN=SNF1LK2 PE=4 SV=1;sp|Q9H0K1|SIK2_HUMAN Serine/threonine-protein kinase SIK2 OS=Homo sapiens GN=SIK2 PE=1 SV=1	2	5	5	5	0	0	0	0	1	3	2	0	0	0	0	1	3	2	0	0	0	0	1	3	2	7.2	7.2	7.2	103.91	926	926;926	4.17	2	1	1	2		0.00013667	5.739	0	0	0
A0A024R3H2;Q92673;E9PPB3;B4DJ13;E9PS32;B4DHG9;E9PP43;B4DYT0;E9PKB0;B4DG45	A0A024R3H2;Q92673	51;51;24;24;21;21;21;21;17;17	51;51;24;24;21;21;21;21;17;17	51;51;24;24;21;21;21;21;17;17	Sortilin-related receptor	SORL1	tr|A0A024R3H2|A0A024R3H2_HUMAN Sortilin-related receptor, L(DLR class) A repeats-containing, isoform CRA_b OS=Homo sapiens GN=SORL1 PE=4 SV=1;sp|Q92673|SORL_HUMAN Sortilin-related receptor OS=Homo sapiens GN=SORL1 PE=1 SV=2	10	51	51	51	28	24	35	37	23	28	17	28	24	35	37	23	28	17	28	24	35	37	23	28	17	32.2	32.2	32.2	248.44	2214	2214;2214;1158;1158;1060;1060;1124;1124;829;829	5.48	64	44	67	40	67	0	323.31	16.8	14	21.5
A0A024R3H3;O00534;A8K6N3;B4DHS6;B2RC43	A0A024R3H3;O00534;A8K6N3;B4DHS6	10;10;9;6;3	10;10;9;6;3	10;10;9;6;3	von Willebrand factor A domain-containing protein 5A	LOH11CR2A;VWA5A	tr|A0A024R3H3|A0A024R3H3_HUMAN Loss of heterozygosity, 11, chromosomal region 2, gene A, isoform CRA_b OS=Homo sapiens GN=LOH11CR2A PE=4 SV=1;sp|O00534|VMA5A_HUMAN von Willebrand factor A domain-containing protein 5A OS=Homo sapiens GN=VWA5A PE=2 SV=2;tr|A	5	10	10	10	4	6	2	7	6	2	1	4	6	2	7	6	2	1	4	6	2	7	6	2	1	19.5	19.5	19.5	86.488	786	786;786;786;431;437	5.32	11	4	3	4	9	0	64.268	6.9	10.9	3.3
E9PSC8;E9PKA8;A0A024R3H5;Q6ZUT1	E9PSC8;E9PKA8;A0A024R3H5;Q6ZUT1	1;1;1;1	1;1;1;1	1;1;1;1	Uncharacterized protein C11orf57	C11orf57	tr|E9PSC8|E9PSC8_HUMAN Uncharacterized protein C11orf57 (Fragment) OS=Homo sapiens GN=C11orf57 PE=1 SV=1;tr|E9PKA8|E9PKA8_HUMAN Uncharacterized protein C11orf57 (Fragment) OS=Homo sapiens GN=C11orf57 PE=1 SV=1;tr|A0A024R3H5|A0A024R3H5_HUMAN Chromosome 11 o	4	1	1	1	0	0	0	0	1	1	0	0	0	0	0	1	1	0	0	0	0	0	1	1	0	9.7	9.7	9.7	13.367	113	113;215;293;292	2		2				0.00038105	3.3432	0	0	0
A0A1W2PPC6;B2R6Z9;B3KY32;A0A024R3H8;Q9H3H5;B4DXH3;F8W681;A0A1W2PQD1;F8WE55;A0A1W2PRR6;A0A1W2PQH0	A0A1W2PPC6;B2R6Z9;B3KY32;A0A024R3H8;Q9H3H5;B4DXH3	5;5;5;5;5;3;2;2;2;2;2	5;5;5;5;5;3;2;2;2;2;2	5;5;5;5;5;3;2;2;2;2;2	UDP-N-acetylglucosamine--dolichyl-phosphate N-acetylglucosaminephosphotransferase	DPAGT1	tr|A0A1W2PPC6|A0A1W2PPC6_HUMAN UDP-N-acetylglucosamine--dolichyl-phosphate N-acetylglucosaminephosphotransferase OS=Homo sapiens GN=DPAGT1 PE=4 SV=1;tr|B2R6Z9|B2R6Z9_HUMAN cDNA, FLJ93200, highly similar to Homo sapiens dolichyl-phosphate (UDP-N-acetylgluco	11	5	5	5	1	2	0	2	2	2	2	1	2	0	2	2	2	2	1	2	0	2	2	2	2	10.9	10.9	10.9	42.587	377	377;400;408;408;408;327;57;69;95;102;173	6.43	1	3	3	3	4	0.0064832	1.412	1.9	5	0
B4DPL8;A8K0S7;U3KPU7;Q6IBR9;A0A024R3H9;U3KQS2;A0A024R3L1;O43826;U3KQL4;B4DUH2;A0A024R3F7	B4DPL8;A8K0S7;U3KPU7;Q6IBR9;A0A024R3H9;U3KQS2;A0A024R3L1;O43826	3;3;3;3;3;3;3;3;1;1;1	3;3;3;3;3;3;3;3;1;1;1	3;3;3;3;3;3;3;3;1;1;1	Glucose-6-phosphate translocase	SLC37A4	tr|B4DPL8|B4DPL8_HUMAN cDNA FLJ51721, highly similar to Glucose-6-phosphate translocase OS=Homo sapiens PE=2 SV=1;tr|A8K0S7|A8K0S7_HUMAN cDNA FLJ78551, highly similar to Homo sapiens solute carrier family 37 (glycerol-6-phosphate transporter), member 4 (SL	11	3	3	3	1	1	1	1	2	2	2	1	1	1	1	2	2	2	1	1	1	1	2	2	2	9.7	9.7	9.7	44.58	413	413;428;429;429;429;451;451;429;356;356;371	4.4	6	2	1	5	1	0	19.951	3.1	3.1	3.1
B3KXZ9;B2R642;A8K6A6;A0A024R3I5;P43121	B3KXZ9;B2R642;A8K6A6;A0A024R3I5;P43121	3;3;3;3;3	3;3;3;3;3	3;3;3;3;3	Cell surface glycoprotein MUC18	MCAM	tr|B3KXZ9|B3KXZ9_HUMAN cDNA FLJ46477 fis, clone THYMU3025118, highly similar to Cell surface glycoprotein MUC18 OS=Homo sapiens PE=2 SV=1;tr|B2R642|B2R642_HUMAN cDNA, FLJ92775, highly similar to Homo sapiens melanoma cell adhesion molecule (MCAM), mRNA OS=	5	3	3	3	0	0	0	0	1	3	1	0	0	0	0	1	3	1	0	0	0	0	1	3	1	8.5	8.5	8.5	59.019	531	531;646;646;646;646	7.43	1	1		2	3	0	15.962	0	0	0
A0A024R3I8;O14681;E9PL33;Q59EJ1;E9PM05;E9PS58;E9PK61;E9PLB8;B7ZB74;B4DWJ0;E9PQN7;A0A087WV44	A0A024R3I8;O14681;E9PL33;Q59EJ1;E9PM05;E9PS58;E9PK61	5;5;3;3;3;3;3;2;2;2;1;1	5;5;3;3;3;3;3;2;2;2;1;1	5;5;3;3;3;3;3;2;2;2;1;1	Etoposide-induced protein 2.4 homolog	EI24	tr|A0A024R3I8|A0A024R3I8_HUMAN Etoposide induced 2.4 mRNA, isoform CRA_a OS=Homo sapiens GN=EI24 PE=4 SV=1;sp|O14681|EI24_HUMAN Etoposide-induced protein 2.4 homolog OS=Homo sapiens GN=EI24 PE=1 SV=4;tr|E9PL33|E9PL33_HUMAN Etoposide-induced protein 2.4 hom	12	5	5	5	4	5	4	4	4	4	4	4	5	4	4	4	4	4	4	5	4	4	4	4	4	15.9	15.9	15.9	38.964	340	340;340;125;185;187;217;262;91;167;167;14;41	6.84	13		3	13	16	0	26.801	13.8	15.9	13.8
A0A024R3J1;Q14134;Q53G41;Q0P6H7;B7Z5V8;B7Z8U9;E9PRL4;B7Z5V5;E9PIQ2;H0YD78;E9PI31;E9PPX1;E9PLI4;E9PJ94;E9PM74;E9PJD4	A0A024R3J1;Q14134;Q53G41;Q0P6H7;B7Z5V8	31;31;29;20;16;13;13;12;6;5;4;4;4;4;1;1	31;31;29;20;16;13;13;12;6;5;4;4;4;4;1;1	26;26;25;15;11;8;8;7;1;1;4;1;4;4;1;1	Tripartite motif-containing protein 29	TRIM29	tr|A0A024R3J1|A0A024R3J1_HUMAN Tripartite motif-containing 29, isoform CRA_a OS=Homo sapiens GN=TRIM29 PE=4 SV=1;sp|Q14134|TRI29_HUMAN Tripartite motif-containing protein 29 OS=Homo sapiens GN=TRIM29 PE=1 SV=2;tr|Q53G41|Q53G41_HUMAN Tripartite motif protei	16	31	31	26	24	23	23	24	24	26	23	24	23	23	24	24	26	23	20	19	20	20	21	22	19	56.8	56.8	46.3	65.834	588	588;588;588;446;357;321;327;327;121;119;89;94;95;97;38;169	5.14	126	47	47	34	99	0	323.31	41.5	41.8	40.3
A0A024R3J7;P46977;H0YET6;A0A0C4DH80;E9PN73;E9PI32	A0A024R3J7;P46977	21;21;5;4;4;4	21;21;5;4;4;4	20;20;5;3;3;3	Dolichyl-diphosphooligosaccharide--protein glycosyltransferase subunit STT3A	hCG_2032701;STT3A	tr|A0A024R3J7|A0A024R3J7_HUMAN HCG2032701, isoform CRA_a OS=Homo sapiens GN=hCG_2032701 PE=4 SV=1;sp|P46977|STT3A_HUMAN Dolichyl-diphosphooligosaccharide--protein glycosyltransferase subunit STT3A OS=Homo sapiens GN=STT3A PE=1 SV=2	6	21	21	20	16	12	16	13	16	18	17	16	12	16	13	16	18	17	15	11	15	13	16	18	17	27.7	27.7	26.7	80.428	703	703;705;194;102;117;119	4.96	50	40	57	34	35	0	240.86	20.1	17.2	20.1
A0A024R3K1;O60487	A0A024R3K1;O60487	4;4	4;4	4;4	Myelin protein zero-like protein 2	EVA1;MPZL2	tr|A0A024R3K1|A0A024R3K1_HUMAN Epithelial V-like antigen 1, isoform CRA_a OS=Homo sapiens GN=EVA1 PE=4 SV=1;sp|O60487|MPZL2_HUMAN Myelin protein zero-like protein 2 OS=Homo sapiens GN=MPZL2 PE=1 SV=1	2	4	4	4	2	3	1	1	2	3	2	2	3	1	1	2	3	2	2	3	1	1	2	3	2	18.1	18.1	18.1	24.484	215	215;215	2.07	11	2	1		1	0	17.931	10.2	14	6
A0A024R3K9;A0A024R3N2;Q6P4R8;E9PQ59;B4DSL1	A0A024R3K9;A0A024R3N2;Q6P4R8;E9PQ59;B4DSL1	9;9;9;7;7	9;9;9;7;7	9;9;9;7;7	Nuclear factor related to kappa-B-binding protein	NFRKB	tr|A0A024R3K9|A0A024R3K9_HUMAN Nuclear factor related to kappaB binding protein, isoform CRA_c OS=Homo sapiens GN=NFRKB PE=4 SV=1;tr|A0A024R3N2|A0A024R3N2_HUMAN Nuclear factor related to kappaB binding protein, isoform CRA_a OS=Homo sapiens GN=NFRKB PE=4 S	5	9	9	9	3	2	3	4	6	7	6	3	2	3	4	6	7	6	3	2	3	4	6	7	6	11.9	11.9	11.9	139	1299	1299;1371;1299;987;998	7.07	6	1	6	20	9	0	51.576	3.4	2	3.4
E9PMJ2;J3KP39;A0A024R3L8;Q9BPY3;G3V179;E9PIM5;E9PMW3	E9PMJ2;J3KP39;A0A024R3L8;Q9BPY3;G3V179	8;8;8;8;4;3;2	8;8;8;8;4;3;2	8;8;8;8;4;3;2	Protein FAM118B	FAM118B;FLJ21103	tr|E9PMJ2|E9PMJ2_HUMAN Protein FAM118B (Fragment) OS=Homo sapiens GN=FAM118B PE=1 SV=8;tr|J3KP39|J3KP39_HUMAN Protein FAM118B OS=Homo sapiens GN=FAM118B PE=1 SV=1;tr|A0A024R3L8|A0A024R3L8_HUMAN Uncharacterized protein OS=Homo sapiens GN=FLJ21103 PE=4 SV=1;	7	8	8	8	5	5	4	4	6	7	3	5	5	4	4	6	7	3	5	5	4	4	6	7	3	23.1	23.1	23.1	39.079	346	346;350;351;351;275;235;153	7.56	1	7	17	23	23	0	20.251	14.7	12.1	9.8
Q4G0F5;A0A024R3L9;H0YCI7	Q4G0F5;A0A024R3L9	13;13;1	11;11;1	11;11;1	Vacuolar protein sorting-associated protein 26B	VPS26B	sp|Q4G0F5|VP26B_HUMAN Vacuolar protein sorting-associated protein 26B OS=Homo sapiens GN=VPS26B PE=1 SV=2;tr|A0A024R3L9|A0A024R3L9_HUMAN Vacuolar protein sorting 26 homolog B (Yeast), isoform CRA_a OS=Homo sapiens GN=VPS26B PE=4 SV=1	3	13	11	11	7	6	7	9	7	10	7	7	5	7	9	6	9	7	7	5	7	9	6	9	7	45.5	38.4	38.4	39.154	336	336;336;72	4.91	24	4	17	10	12	0	39.418	25.6	24.1	25.6
A0A024R3M1;Q9P016	A0A024R3M1;Q9P016	10;10	10;10	10;10	Thymocyte nuclear protein 1	THYN1	tr|A0A024R3M1|A0A024R3M1_HUMAN Thymocyte nuclear protein 1, isoform CRA_a OS=Homo sapiens GN=THYN1 PE=4 SV=1;sp|Q9P016|THYN1_HUMAN Thymocyte nuclear protein 1 OS=Homo sapiens GN=THYN1 PE=1 SV=1	2	10	10	10	7	8	8	5	8	8	5	7	8	8	5	8	8	5	7	8	8	5	8	8	5	40.4	40.4	40.4	25.697	225	225;225	6.66	9	5	42	30	24	0	27.627	32	36.4	36.4
A0A024R3M2;J3KNL5;A0A1B0GWG7;A0A1B0GUD6;Q3KR37;B7Z4N9;E9PRD6;A0A0J9YY71;A0A0J9YXF6;A0A0J9YXZ1;S4R3I2;M0R0J9	A0A024R3M2;J3KNL5;A0A1B0GWG7;A0A1B0GUD6;Q3KR37;B7Z4N9;E9PRD6	6;6;6;6;6;5;3;1;1;1;1;1	6;6;6;6;6;5;3;1;1;1;1;1	5;5;5;5;5;4;2;0;0;0;0;0	GRAM domain-containing protein 1B	hCG_39893;GRAMD1B	tr|A0A024R3M2|A0A024R3M2_HUMAN GRAM domain-containing protein 1B OS=Homo sapiens GN=GRAMD1B PE=1 SV=1;tr|J3KNL5|J3KNL5_HUMAN GRAM domain-containing protein 1B OS=Homo sapiens GN=GRAMD1B PE=1 SV=1;tr|A0A1B0GWG7|A0A1B0GWG7_HUMAN GRAM domain-containing protei	12	6	6	5	2	3	4	2	1	0	1	2	3	4	2	1	0	1	2	3	3	1	0	0	0	10.8	10.8	9.2	80.628	694	694;738;767;877;738;713;441;108;166;171;205;222	5.82	4		7	2	4	0	9.8162	3	6.2	7.3
A0A024R3M4;P58753	A0A024R3M4;P58753	1;1	1;1	1;1	Toll/interleukin-1 receptor domain-containing adapter protein	TIRAP	tr|A0A024R3M4|A0A024R3M4_HUMAN Toll-interleukin 1 receptor (TIR) domain containing adaptor protein, isoform CRA_a OS=Homo sapiens GN=TIRAP PE=4 SV=1;sp|P58753|TIRAP_HUMAN Toll/interleukin-1 receptor domain-containing adapter protein OS=Homo sapiens GN=TIRA	2	1	1	1	0	0	1	0	0	1	0	0	0	1	0	0	1	0	0	0	1	0	0	1	0	10	10	10	23.883	221	221;221	7			1	2		0.0032588	1.746	0	0	10
A0A024R3N3;A0A140VJE9;Q06481;B4E3I5;B4DTV1;B4DKY3;E9PQS3;E9PSC7;E9PK76	A0A024R3N3;A0A140VJE9;Q06481;B4E3I5;B4DTV1;B4DKY3	24;24;24;20;16;12;5;3;1	23;23;23;19;15;12;5;3;1	23;23;23;19;15;12;5;3;1	Amyloid-like protein 2	APLP2	tr|A0A024R3N3|A0A024R3N3_HUMAN Amyloid beta (A4)-like protein 2, isoform CRA_a OS=Homo sapiens GN=APLP2 PE=4 SV=1;tr|A0A140VJE9|A0A140VJE9_HUMAN Testicular tissue protein Li 23 OS=Homo sapiens PE=2 SV=1;sp|Q06481|APLP2_HUMAN Amyloid-like protein 2 OS=Homo	9	24	23	23	11	15	14	12	14	15	14	10	15	14	11	13	14	13	10	15	14	11	13	14	13	45.8	44.6	44.6	81.979	710	710;751;763;689;551;396;158;158;116	6	25	23	33	40	34	0	154.47	20	26.2	26.6
A0A024R3N8;Q96B21	A0A024R3N8;Q96B21	5;5	5;5	5;5	Transmembrane protein 45B	TMEM45B	tr|A0A024R3N8|A0A024R3N8_HUMAN Transmembrane protein 45B, isoform CRA_b OS=Homo sapiens GN=TMEM45B PE=4 SV=1;sp|Q96B21|TM45B_HUMAN Transmembrane protein 45B OS=Homo sapiens GN=TMEM45B PE=1 SV=1	2	5	5	5	2	4	4	2	2	2	2	2	4	4	2	2	2	2	2	4	4	2	2	2	2	19.3	19.3	19.3	31.838	275	275;275	6.24	14	1	2	5	15	0	18.639	6.5	12.7	16.4
A0A024R3N9;Q8IW92;Q8NCG3;Q8NCI6	A0A024R3N9;Q8IW92;Q8NCG3	16;16;9;1	16;16;9;1	16;16;9;1	Beta-galactosidase;Beta-galactosidase-1-like protein 2	LOC89944;GLB1L2	tr|A0A024R3N9|A0A024R3N9_HUMAN Beta-galactosidase OS=Homo sapiens GN=LOC89944 PE=3 SV=1;sp|Q8IW92|GLBL2_HUMAN Beta-galactosidase-1-like protein 2 OS=Homo sapiens GN=GLB1L2 PE=2 SV=1;tr|Q8NCG3|Q8NCG3_HUMAN cDNA FLJ90269 fis, clone NT2RM4001843, weakly simil	4	16	16	16	9	8	10	12	10	14	13	9	8	10	12	10	14	13	9	8	10	12	10	14	13	31.4	31.4	31.4	72.078	636	636;636;307;653	5.38	14	29	34	25	19	0	267.69	13.5	12.3	15.6
A0A024R3P1;O15121	A0A024R3P1;O15121	3;3	3;3	3;3	Sphingolipid delta(4)-desaturase DES1	DEGS1	tr|A0A024R3P1|A0A024R3P1_HUMAN Degenerative spermatocyte homolog 1, lipid desaturase (Drosophila), isoform CRA_a OS=Homo sapiens GN=DEGS1 PE=4 SV=1;sp|O15121|DEGS1_HUMAN Sphingolipid delta(4)-desaturase DES1 OS=Homo sapiens GN=DEGS1 PE=1 SV=1	2	3	3	3	0	0	2	1	2	3	3	0	0	2	1	2	3	3	0	0	2	1	2	3	3	14.9	14.9	14.9	37.866	323	323;323	2.56		13	3			0	96.202	0	0	9.9
A0A024R3P9;Q9H3P7	A0A024R3P9;Q9H3P7	20;20	20;20	20;20	Golgi resident protein GCP60	ACBD3	tr|A0A024R3P9|A0A024R3P9_HUMAN Acyl-Coenzyme A binding domain containing 3, isoform CRA_a OS=Homo sapiens GN=ACBD3 PE=4 SV=1;sp|Q9H3P7|GCP60_HUMAN Golgi resident protein GCP60 OS=Homo sapiens GN=ACBD3 PE=1 SV=4	2	20	20	20	14	13	14	16	14	15	12	14	13	14	16	14	15	12	14	13	14	16	14	15	12	55.7	55.7	55.7	60.593	528	528;528	6.27	54	25	43	61	72	0	323.31	33.3	35.2	34.1
A0A024R3Q3;P84077;A0A024R0Y6;P61204;B4DN70;B4DEB9;B4DJC8;F5H423;B4E190;F5H0C7;H0YGG7;F5H1V1;F5H6T5	A0A024R3Q3;P84077;A0A024R0Y6;P61204;B4DN70;B4DEB9;B4DJC8;F5H423;B4E190	14;14;12;12;10;10;9;9;8;6;3;2;2	14;14;12;12;10;10;9;9;8;6;3;2;2	9;9;7;7;7;5;5;4;6;2;3;1;1	ADP-ribosylation factor 1;ADP-ribosylation factor 3	ARF1;ARF3	tr|A0A024R3Q3|A0A024R3Q3_HUMAN ADP-ribosylation factor 1, isoform CRA_a OS=Homo sapiens GN=ARF1 PE=3 SV=1;sp|P84077|ARF1_HUMAN ADP-ribosylation factor 1 OS=Homo sapiens GN=ARF1 PE=1 SV=2;tr|A0A024R0Y6|A0A024R0Y6_HUMAN ADP-ribosylation factor 3, isoform CRA	13	14	14	9	9	11	9	11	11	11	11	9	11	9	11	11	11	11	4	6	5	6	6	6	6	66.3	66.3	43.6	20.697	181	181;181;181;181;170;173;156;210;144;102;62;40;50	5.5	56	85	111	74	76	0	323.31	58.6	63.5	52.5
A0A024R3Q6;Q9NVF7	A0A024R3Q6;Q9NVF7	4;4	4;4	4;4	F-box only protein 28	FBXO28	tr|A0A024R3Q6|A0A024R3Q6_HUMAN F-box protein 28, isoform CRA_a OS=Homo sapiens GN=FBXO28 PE=4 SV=1;sp|Q9NVF7|FBX28_HUMAN F-box only protein 28 OS=Homo sapiens GN=FBXO28 PE=1 SV=1	2	4	4	4	2	1	2	2	2	4	3	2	1	2	2	2	4	3	2	1	2	2	2	4	3	15.8	15.8	15.8	41.149	368	368;368	4.94	7		2	5	2	0	35.648	7.3	3.8	7.3
A0A024R3R0;Q7Z7F7;X6R631;X6RIW1	A0A024R3R0;Q7Z7F7;X6R631	5;5;3;2	5;5;3;2	5;5;3;2	39S ribosomal protein L55, mitochondrial	MRPL55	tr|A0A024R3R0|A0A024R3R0_HUMAN Mitochondrial ribosomal protein L55, isoform CRA_a OS=Homo sapiens GN=MRPL55 PE=4 SV=1;sp|Q7Z7F7|RM55_HUMAN 39S ribosomal protein L55, mitochondrial OS=Homo sapiens GN=MRPL55 PE=1 SV=1;tr|X6R631|X6R631_HUMAN 39S ribosomal pro	4	5	5	5	1	1	3	3	4	5	3	1	1	3	3	4	5	3	1	1	3	3	4	5	3	37.5	37.5	37.5	15.128	128	128;128;55;76	4.56	7	17	6	6	7	0	77.595	6.2	6.2	18
A0A024R3R1;Q4LE39;X6RCR8;A0A024R3V1;A0PJ81;H0Y7Y8;H7C5R6	A0A024R3R1;Q4LE39;X6RCR8;A0A024R3V1	13;13;10;7;6;2;2	13;13;10;7;6;2;2	12;12;9;6;5;2;2	AT-rich interactive domain-containing protein 4B	ARID4B	tr|A0A024R3R1|A0A024R3R1_HUMAN AT rich interactive domain 4B (RBP1-like), isoform CRA_d OS=Homo sapiens GN=ARID4B PE=4 SV=1;sp|Q4LE39|ARI4B_HUMAN AT-rich interactive domain-containing protein 4B OS=Homo sapiens GN=ARID4B PE=1 SV=2;tr|X6RCR8|X6RCR8_HUMAN AT	7	13	13	12	3	3	6	3	8	7	3	3	3	6	3	8	7	3	3	3	5	3	7	6	3	13.9	13.9	13.1	147.81	1312	1312;1312;483;993;397;553;696	7.28		7	12	12	15	0	19.912	2.6	3.5	6.3
A0A024R3R5;Q14739;C9JXK0;B4E0Z3;C9JES9	A0A024R3R5;Q14739;C9JXK0	17;15;11;7;3	17;15;11;7;3	17;15;11;7;3	Lamin-B receptor	LBR	tr|A0A024R3R5|A0A024R3R5_HUMAN Lamin B receptor, isoform CRA_a OS=Homo sapiens GN=LBR PE=4 SV=1;sp|Q14739|LBR_HUMAN Lamin-B receptor OS=Homo sapiens GN=LBR PE=1 SV=2;tr|C9JXK0|C9JXK0_HUMAN Lamin-B receptor (Fragment) OS=Homo sapiens GN=LBR PE=1 SV=1	5	17	17	17	9	11	15	11	10	12	12	9	11	15	11	10	12	12	9	11	15	11	10	12	12	23.9	23.9	23.9	70.729	615	615;615;213;150;51	5.99	44	11	34	38	44	0	236.62	15.3	15.4	20.7
A0A024R3S1;Q9H425;E5RI90;E5RFY9	A0A024R3S1;Q9H425	5;5;2;1	5;5;2;1	5;5;2;1	Uncharacterized protein C1orf198	C1orf198	tr|A0A024R3S1|A0A024R3S1_HUMAN Chromosome 1 open reading frame 198, isoform CRA_a OS=Homo sapiens GN=C1orf198 PE=4 SV=1;sp|Q9H425|CA198_HUMAN Uncharacterized protein C1orf198 OS=Homo sapiens GN=C1orf198 PE=1 SV=1	4	5	5	5	0	0	2	0	4	2	0	0	0	2	0	4	2	0	0	0	2	0	4	2	0	16.2	16.2	16.2	36.346	327	327;327;160;110	3.22	1	6	1		1	0.00037655	3.0851	0	0	9.8
Q96RG9;A0A024R3S2;P20309	Q96RG9;A0A024R3S2;P20309	2;2;2	2;2;2	2;2;2	Muscarinic acetylcholine receptor;Muscarinic acetylcholine receptor M3	CHRM3	tr|Q96RG9|Q96RG9_HUMAN Muscarinic acetylcholine receptor (Fragment) OS=Homo sapiens GN=CHRM3 PE=2 SV=1;tr|A0A024R3S2|A0A024R3S2_HUMAN Muscarinic acetylcholine receptor OS=Homo sapiens GN=CHRM3 PE=3 SV=1;sp|P20309|ACM3_HUMAN Muscarinic acetylcholine recepto	3	2	2	2	2	0	2	0	1	2	1	2	0	2	0	1	2	1	2	0	2	0	1	2	1	6.7	6.7	6.7	62.853	564	564;590;590	3.22	7				2	0	34.18	6.7	0	6.7
A0A024R3S3;Q8NI60;B4DVB7;Q5T7A2;B4DN23;A1L377;B4DED1;B4DU83	A0A024R3S3;Q8NI60;B4DVB7;Q5T7A2;B4DN23;A1L377;B4DED1	13;13;12;10;8;8;7;6	13;13;12;10;8;8;7;6	13;13;12;10;8;8;7;6	Atypical kinase ADCK3, mitochondrial	CABC1;ADCK3	tr|A0A024R3S3|A0A024R3S3_HUMAN Chaperone, ABC1 activity of bc1 complex like (S. pombe), isoform CRA_b OS=Homo sapiens GN=CABC1 PE=4 SV=1;sp|Q8NI60|COQ8A_HUMAN Atypical kinase COQ8A, mitochondrial OS=Homo sapiens GN=COQ8A PE=1 SV=1;tr|B4DVB7|B4DVB7_HUMAN cD	8	13	13	13	10	10	9	9	9	12	13	10	10	9	9	9	12	13	10	10	9	9	9	12	13	27.4	27.4	27.4	71.949	647	647;647;598;492;368;410;314;321	5.43	33	8	50	11	30	0	151.6	21.9	21.5	18.1
A0A024R3T3;O94886;B3KMR6;Q2HIZ8;X6RI56	A0A024R3T3;O94886;B3KMR6	14;14;12;2;1	14;14;12;2;1	14;14;12;2;1	CSC1-like protein 1	TMEM63A	tr|A0A024R3T3|A0A024R3T3_HUMAN Transmembrane protein 63A, isoform CRA_a OS=Homo sapiens GN=TMEM63A PE=4 SV=1;sp|O94886|CSCL1_HUMAN CSC1-like protein 1 OS=Homo sapiens GN=TMEM63A PE=1 SV=3;tr|B3KMR6|B3KMR6_HUMAN cDNA FLJ12440 fis, clone NT2RM1000131, highly	5	14	14	14	5	5	8	9	6	12	10	5	5	8	9	6	12	10	5	5	8	9	6	12	10	24.5	24.5	24.5	92.125	807	807;807;807;82;118	5.52	22	4	21	17	15	0	71.919	7.2	7.3	10.5
A0A024R3T8;P09874;B4E0E1;B2R5W3;Q05D33;Q6PJL0;Q96P95;Q5VX84;Q5VX85	A0A024R3T8;P09874;B4E0E1;B2R5W3	64;64;61;61;19;19;7;4;4	64;64;61;61;19;19;7;4;4	64;64;61;61;19;19;7;4;4	Poly [ADP-ribose] polymerase 1	PARP1	tr|A0A024R3T8|A0A024R3T8_HUMAN Poly [ADP-ribose] polymerase OS=Homo sapiens GN=PARP1 PE=4 SV=1;sp|P09874|PARP1_HUMAN Poly [ADP-ribose] polymerase 1 OS=Homo sapiens GN=PARP1 PE=1 SV=4;tr|B4E0E1|B4E0E1_HUMAN Poly [ADP-ribose] polymerase OS=Homo sapiens PE=2	9	64	64	64	45	37	46	40	54	57	53	45	37	46	40	54	57	53	45	37	46	40	54	57	53	58.4	58.4	58.4	113.08	1014	1014;1014;993;1014;232;250;49;108;155	6.04	143	170	282	262	240	0	323.31	44	38.9	42.4
C9JR56;B3KPQ9;A0A024R3U6;Q59FT3;Q9UPW6	C9JR56;B3KPQ9;A0A024R3U6;Q59FT3;Q9UPW6	3;3;3;3;3	3;3;3;3;3	2;2;2;2;2	DNA-binding protein SATB;DNA-binding protein SATB2	SATB2	tr|C9JR56|C9JR56_HUMAN DNA-binding protein SATB OS=Homo sapiens GN=SATB2 PE=1 SV=1;tr|B3KPQ9|B3KPQ9_HUMAN DNA-binding protein SATB OS=Homo sapiens PE=2 SV=1;tr|A0A024R3U6|A0A024R3U6_HUMAN DNA-binding protein SATB OS=Homo sapiens GN=SATB2 PE=3 SV=1;tr|Q59FT	5	3	3	2	0	0	1	0	1	1	1	0	0	1	0	1	1	1	0	0	1	0	1	0	1	5.6	5.6	4.2	76.034	674	674;733;733;763;733	8		1		1	2	0.0040594	1.6969	0	0	2.2
Q8WWC4;A0A024R3U8;H7C0V0	Q8WWC4;A0A024R3U8;H7C0V0	9;9;6	9;9;6	9;9;6	Uncharacterized protein C2orf47, mitochondrial	C2orf47;FLJ22555	sp|Q8WWC4|MAIP1_HUMAN m-AAA protease-interacting protein 1, mitochondrial OS=Homo sapiens GN=MAIP1 PE=1 SV=1;tr|A0A024R3U8|A0A024R3U8_HUMAN Uncharacterized protein OS=Homo sapiens GN=FLJ22555 PE=4 SV=1;tr|H7C0V0|H7C0V0_HUMAN m-AAA protease-interacting prot	3	9	9	9	5	6	6	5	7	9	7	5	6	6	5	7	9	7	5	6	6	5	7	9	7	33	33	33	32.544	291	291;291;225	5.53	31	10	9	11	28	0	40.479	17.2	21.3	21.3
A0A0A1HAV9;A0A024R3U9;P20338;Q53GC2;A0A087WYT5	A0A0A1HAV9;A0A024R3U9;P20338;Q53GC2	11;11;11;9;4	11;11;11;9;4	4;4;4;4;3	Ras-related protein Rab-4A	RAB4A	tr|A0A0A1HAV9|A0A0A1HAV9_HUMAN H.sapiens ras-related Hrab4 protein OS=Homo sapiens PE=2 SV=1;tr|A0A024R3U9|A0A024R3U9_HUMAN RAB4A, member RAS oncogene family, isoform CRA_b OS=Homo sapiens GN=RAB4A PE=4 SV=1;sp|P20338|RAB4A_HUMAN Ras-related protein Rab-4A	5	11	11	4	8	7	7	8	10	9	6	8	7	7	8	10	9	6	2	3	2	2	4	4	1	51.6	51.6	24.4	23.902	213	213;218;218;218;113	6.69	30	4	23	30	44	0	132.93	40.4	41.8	37.1
A0A024R3V0;Q9NUQ6;B8ZZZ7;F8W6C2;C9JW67;C9JGM8;C9JKE4;F8VZ02;F8VT91;F2Z2S1;C9IZC3;C9J8M7;H7C2G5;Q4ZFW0;F8WAV0	A0A024R3V0;Q9NUQ6;B8ZZZ7;F8W6C2	17;17;14;11;8;6;5;5;5;4;3;3;3;1;1	17;17;14;11;8;6;5;5;5;4;3;3;3;1;1	17;17;14;11;8;6;5;5;5;4;3;3;3;1;1	SPATS2-like protein	DNAPTP6;SPATS2L	tr|A0A024R3V0|A0A024R3V0_HUMAN DNA polymerase-transactivated protein 6, isoform CRA_a OS=Homo sapiens GN=DNAPTP6 PE=4 SV=1;sp|Q9NUQ6|SPS2L_HUMAN SPATS2-like protein OS=Homo sapiens GN=SPATS2L PE=1 SV=2;tr|B8ZZZ7|B8ZZZ7_HUMAN DNA polymerase-transactivated p	15	17	17	17	8	10	11	12	12	15	10	8	10	11	12	12	15	10	8	10	11	12	12	15	10	41.4	41.4	41.4	61.728	558	558;558;498;265;238;193;154;173;188;139;94;115;117;13;23	6.33	27	11	24	44	32	0	152.07	15.8	22.4	23.3
B8ZZ77;A0A024R3V4;A0A0S2Z5A8;Q9H2H8;H7BZ14;C9K058;F8WC82;C9J4N2;Q86UR0;A0A0S2Z5X8	B8ZZ77;A0A024R3V4;A0A0S2Z5A8;Q9H2H8;H7BZ14;C9K058	5;5;5;5;4;3;1;1;1;1	5;5;5;5;4;3;1;1;1;1	1;1;1;1;1;0;0;0;0;0	Peptidyl-prolyl cis-trans isomerase;Peptidyl-prolyl cis-trans isomerase-like 3	PPIL3	tr|B8ZZ77|B8ZZ77_HUMAN Peptidyl-prolyl cis-trans isomerase OS=Homo sapiens GN=PPIL3 PE=1 SV=1;tr|A0A024R3V4|A0A024R3V4_HUMAN Peptidyl-prolyl cis-trans isomerase OS=Homo sapiens GN=PPIL3 PE=2 SV=1;tr|A0A0S2Z5A8|A0A0S2Z5A8_HUMAN Peptidyl-prolyl cis-trans iso	10	5	5	1	2	1	2	2	4	5	3	2	1	2	2	4	5	3	1	0	0	0	1	1	1	38.9	38.9	7	17.696	157	157;161;165;161;180;80;53;73;81;130	4.25	6	12	2	3	5	0	46.279	14.6	7.6	14.6
Q658J0;A0A024R3V5;A0A024R3V7;Q9GZT8;E7EXA3;Q6X734;B8ZZI0;C9JN42;H7C1A8	Q658J0;A0A024R3V5;A0A024R3V7;Q9GZT8;E7EXA3;Q6X734	12;12;12;12;7;7;4;2;1	12;12;12;12;7;7;4;2;1	12;12;12;12;7;7;4;2;1	NIF3-like protein 1	DKFZp762L015;NIF3L1	tr|Q658J0|Q658J0_HUMAN Putative uncharacterized protein DKFZp762L015 (Fragment) OS=Homo sapiens GN=DKFZp762L015 PE=2 SV=1;tr|A0A024R3V5|A0A024R3V5_HUMAN NIF3-like protein 1 OS=Homo sapiens GN=NIF3L1 PE=3 SV=1;tr|A0A024R3V7|A0A024R3V7_HUMAN NIF3-like protei	9	12	12	12	9	8	6	10	8	8	9	9	8	6	10	8	8	9	9	8	6	10	8	8	9	46.1	46.1	46.1	37.029	332	332;350;377;377;209;252;162;162;84	5.23	17	9	37	29	5	0	103.1	35.2	33.4	25
A0A0A0MRI7;H7C484;A0A024R3V6;Q9H2C2;H7C0E7;F6QB42	A0A0A0MRI7;H7C484;A0A024R3V6;Q9H2C2;H7C0E7	3;3;3;3;2;1	3;3;3;3;2;1	3;3;3;3;2;1	Protein ARV1	ARV1	tr|A0A0A0MRI7|A0A0A0MRI7_HUMAN Protein ARV1 OS=Homo sapiens GN=ARV1 PE=1 SV=1;tr|H7C484|H7C484_HUMAN Protein ARV1 (Fragment) OS=Homo sapiens GN=ARV1 PE=1 SV=1;tr|A0A024R3V6|A0A024R3V6_HUMAN ARV1 homolog (Yeast), isoform CRA_b OS=Homo sapiens GN=ARV1 PE=4 S	6	3	3	3	0	0	1	0	2	1	0	0	0	1	0	2	1	0	0	0	1	0	2	1	0	19.9	19.9	19.9	26.392	231	231;268;271;271;291;247	4	1	2			1	0	105.97	0	0	3.5
A0A024R3V8;Q99598;C4P0D6;C4P0D8;Q5VVQ1;C4P0D4;Q7Z3N9;Q9NRI2	A0A024R3V8;Q99598;C4P0D6;C4P0D8;Q5VVQ1	15;15;10;10;8;7;4;3	15;15;10;10;8;7;4;3	15;15;10;10;8;7;4;3	Translin-associated protein X	TSNAX;DISC1	tr|A0A024R3V8|A0A024R3V8_HUMAN Translin-associated factor X, isoform CRA_c OS=Homo sapiens GN=TSNAX PE=4 SV=1;sp|Q99598|TSNAX_HUMAN Translin-associated protein X OS=Homo sapiens GN=TSNAX PE=1 SV=1;tr|C4P0D6|C4P0D6_HUMAN Disrupted in schizophrenia 1 isoform	8	15	15	15	7	7	6	9	11	11	8	7	7	6	9	11	11	8	7	7	6	9	11	11	8	66.9	66.9	66.9	33.112	290	290;290;186;188;163;138;93;40	5.74	18	13	32	21	21	0	293.53	23.1	27.2	24.1
A0A024R3W2;Q15388	A0A024R3W2;Q15388	2;2	2;2	2;2	Mitochondrial import receptor subunit TOM20 homolog	TOMM20	tr|A0A024R3W2|A0A024R3W2_HUMAN Translocase of outer mitochondrial membrane 20 homolog (Yeast), isoform CRA_a OS=Homo sapiens GN=TOMM20 PE=3 SV=1;sp|Q15388|TOM20_HUMAN Mitochondrial import receptor subunit TOM20 homolog OS=Homo sapiens GN=TOMM20 PE=1 SV=1	2	2	2	2	2	2	2	1	2	2	1	2	2	2	1	2	2	1	2	2	2	1	2	2	1	13.8	13.8	13.8	16.298	145	145;145	1.87	5	9	1			0	13.571	13.8	13.8	13.8
A0A024R3W4;O95749;C9J6G3;C9J7M1	A0A024R3W4;O95749;C9J6G3;C9J7M1	8;8;6;6	8;8;6;6	8;8;6;6	Geranylgeranyl pyrophosphate synthase	GGPS1	tr|A0A024R3W4|A0A024R3W4_HUMAN Geranylgeranyl diphosphate synthase 1, isoform CRA_a OS=Homo sapiens GN=GGPS1 PE=3 SV=1;sp|O95749|GGPPS_HUMAN Geranylgeranyl pyrophosphate synthase OS=Homo sapiens GN=GGPS1 PE=1 SV=1;tr|C9J6G3|C9J6G3_HUMAN Geranylgeranyl pyro	4	8	8	8	6	6	4	7	5	6	6	6	6	4	7	5	6	6	6	6	4	7	5	6	6	29	29	29	34.87	300	300;300;230;242	6.64	8	9	11	10	21	0	21.034	21.3	22.3	16
A0A024R3W5;Q9ULF5;E7ENT5;E7EV45	A0A024R3W5;Q9ULF5	9;9;3;3	9;9;3;3	9;9;3;3	Zinc transporter ZIP10	SLC39A10	tr|A0A024R3W5|A0A024R3W5_HUMAN Solute carrier family 39 (Zinc transporter), member 10, isoform CRA_a OS=Homo sapiens GN=SLC39A10 PE=4 SV=1;sp|Q9ULF5|S39AA_HUMAN Zinc transporter ZIP10 OS=Homo sapiens GN=SLC39A10 PE=1 SV=2	4	9	9	9	3	5	7	1	5	7	4	3	5	7	1	5	7	4	3	5	7	1	5	7	4	13.7	13.7	13.7	94.131	831	831;831;126;130	7.77		2	14	8	15	0	41.782	4.1	8.4	10.3
A0A024R412;A0A024R3W6;X5D7M1;Q7LBX6;X5D2Q8;Q7Z3T9;O60462;B7ZL68;A8K4G9;Q96GU8;C9JH98	A0A024R412;A0A024R3W6;X5D7M1;Q7LBX6;X5D2Q8;Q7Z3T9;O60462;B7ZL68;A8K4G9	7;7;7;7;7;7;7;6;5;1;1	7;7;7;7;7;7;7;6;5;1;1	7;7;7;7;7;7;7;6;5;1;1	Neuropilin-2	NRP2;DKFZp686J1169	tr|A0A024R412|A0A024R412_HUMAN Neuropilin OS=Homo sapiens GN=NRP2 PE=1 SV=1;tr|A0A024R3W6|A0A024R3W6_HUMAN Neuropilin OS=Homo sapiens GN=NRP2 PE=1 SV=1;tr|X5D7M1|X5D7M1_HUMAN Neuropilin 2 isoform B (Fragment) OS=Homo sapiens GN=NRP2 PE=2 SV=1;tr|Q7LBX6|Q7L	11	7	7	7	0	3	4	2	0	2	0	0	3	4	2	0	2	0	0	3	4	2	0	2	0	10.4	10.4	10.4	101.38	901	901;909;926;926;931;931;931;926;555;99;101	3.42	4	3	3	2		0.00026494	4.6103	0	4.6	5.3
A0A024R3W7;P24534;A4D1M6;C9JZW3;F2Z2G2;F8WF65	A0A024R3W7;P24534;A4D1M6	11;11;8;3;2;1	8;8;5;3;2;1	8;8;5;3;2;1	Elongation factor 1-beta	EEF1B2;LOC392793	tr|A0A024R3W7|A0A024R3W7_HUMAN Eukaryotic translation elongation factor 1 beta 2, isoform CRA_a OS=Homo sapiens GN=EEF1B2 PE=3 SV=1;sp|P24534|EF1B_HUMAN Elongation factor 1-beta OS=Homo sapiens GN=EEF1B2 PE=1 SV=3;tr|A4D1M6|A4D1M6_HUMAN HCG19809 OS=Homo sa	6	11	8	8	8	10	8	9	9	10	9	6	7	6	7	7	8	7	6	7	6	7	7	8	7	60.9	52.4	52.4	24.763	225	225;225;225;123;68;29	5.46	24	41	36	37	31	0	323.31	40.9	58.2	40.9
P10809;A0A024R3X4;B3GQS7;B7Z597;B7Z4F6;B7Z5E7;Q53SE2;E7ESH4;E7EXB4;B9VPB4;B9VP19;A0A0S2Z415;Q53QD5;C9JL25;C9JCQ4;C9JL19;B9VP24;C9J0S9	P10809;A0A024R3X4;B3GQS7;B7Z597;B7Z4F6;B7Z5E7	57;57;52;52;48;47;20;19;19;8;8;6;5;5;4;3;2;1	57;57;52;52;48;47;20;19;19;8;8;6;5;5;4;3;2;1	36;36;31;33;28;30;10;10;10;3;3;6;2;5;4;3;1;1	60 kDa heat shock protein, mitochondrial	HSPD1	sp|P10809|CH60_HUMAN 60 kDa heat shock protein, mitochondrial OS=Homo sapiens GN=HSPD1 PE=1 SV=2;tr|A0A024R3X4|A0A024R3X4_HUMAN Heat shock 60kDa protein 1 (Chaperonin), isoform CRA_a OS=Homo sapiens GN=HSPD1 PE=2 SV=1;tr|B3GQS7|B3GQS7_HUMAN Mitochondrial h	18	57	57	36	44	40	39	47	51	49	49	44	40	39	47	51	49	49	29	26	24	28	31	30	29	85.2	85.2	55	61.054	573	573;573;569;564;550;517;233;234;221;184;184;169;55;175;94;83;185;58	4.83	220	647	549	345	240	0	323.31	80.3	73.6	76.6
A0A024R3Z2;B8ZZN6;P63165;B8ZZJ0;B8ZZ67;B9A032;G2XKQ0	A0A024R3Z2;B8ZZN6;P63165;B8ZZJ0;B8ZZ67;B9A032	6;6;6;3;3;3;2	6;6;6;3;3;3;2	6;6;6;3;3;3;2	Small ubiquitin-related modifier 1	SUMO1	tr|A0A024R3Z2|A0A024R3Z2_HUMAN Small ubiquitin-related modifier OS=Homo sapiens GN=SUMO1 PE=3 SV=1;tr|B8ZZN6|B8ZZN6_HUMAN Small ubiquitin-related modifier 1 OS=Homo sapiens GN=SUMO1 PE=1 SV=1;sp|P63165|SUMO1_HUMAN Small ubiquitin-related modifier 1 OS=Homo	7	6	6	6	5	5	6	6	6	5	5	5	5	6	6	6	5	5	5	5	6	6	6	5	5	51.5	51.5	51.5	11.557	101	101;146;101;58;62;77;101	6.43	33	8	16	26	43	0	73.186	43.6	43.6	51.5
Q6FHH6;Q53TN2;A0A024R3Z5;O43813;B2R602;E9PHS0;F8WDS9;B4DGM7;H7C2E3	Q6FHH6;Q53TN2;A0A024R3Z5;O43813;B2R602;E9PHS0	9;9;9;9;8;6;4;4;1	9;9;9;9;8;6;4;4;1	9;9;9;9;8;6;4;4;1	LanC-like protein 1	LANCL1	tr|Q6FHH6|Q6FHH6_HUMAN LANCL1 protein (Fragment) OS=Homo sapiens GN=LANCL1 PE=2 SV=1;tr|Q53TN2|Q53TN2_HUMAN LanC lantibiotic synthetase component C-like 1 (Bacterial), isoform CRA_a OS=Homo sapiens GN=LANCL1 PE=4 SV=1;tr|A0A024R3Z5|A0A024R3Z5_HUMAN LanC la	9	9	9	9	6	7	7	8	9	8	6	6	7	7	8	9	8	6	6	7	7	8	9	8	6	29.6	29.6	29.6	45.267	399	399;399;411;399;399;196;82;117;147	5.59	18	10	25	15	18	0	110.54	22.1	24.1	24.1
A0A024R3Z6;Q7L1Q6;Q53FN7;D3DN77;C9IZ80;B3KU41;C9JFN4;H0Y503;C9J188;C9JWF5;Q3LIC9;C9JV57	A0A024R3Z6;Q7L1Q6;Q53FN7;D3DN77;C9IZ80;B3KU41	21;21;20;16;14;11;7;5;5;5;3;3	20;20;19;15;14;11;7;5;5;5;3;3	20;20;19;15;14;11;7;5;5;5;3;3	Basic leucine zipper and W2 domain-containing protein 1	BZW1;hCG_2022736	tr|A0A024R3Z6|A0A024R3Z6_HUMAN Basic leucine zipper and W2 domains 1, isoform CRA_a OS=Homo sapiens GN=BZW1 PE=4 SV=1;sp|Q7L1Q6|BZW1_HUMAN Basic leucine zipper and W2 domain-containing protein 1 OS=Homo sapiens GN=BZW1 PE=1 SV=1;tr|Q53FN7|Q53FN7_HUMAN BZW1	12	21	20	20	14	12	15	13	15	17	12	13	11	14	12	14	16	11	13	11	14	12	14	16	11	51.6	49.9	49.9	48.043	419	419;419;424;268;294;211;216;135;154;161;37;116	5.79	46	23	44	35	51	0	127.65	29.8	25.3	31
A0A024R3Z8;Q14790;B6CGU5;B5BU46;Q6NVI2;A0A0A0MS31;A0A024R3Z9;E7ETB7;E7EQ06;H7C0E2;K4FGA0;E7EQ01;E7EVN1;C3S3G0;H7BZM4	A0A024R3Z8;Q14790;B6CGU5;B5BU46;Q6NVI2;A0A0A0MS31;A0A024R3Z9;E7ETB7;E7EQ06;H7C0E2	18;17;16;16;11;11;10;9;9;9;7;6;6;5;2	18;17;16;16;11;11;10;9;9;9;7;6;6;5;2	13;13;13;11;6;6;6;6;6;7;3;6;6;5;0	Caspase-8;Caspase-8 subunit p18;Caspase-8 subunit p10	hCG_16983;CASP8	tr|A0A024R3Z8|A0A024R3Z8_HUMAN HCG16983, isoform CRA_b OS=Homo sapiens GN=hCG_16983 PE=3 SV=1;sp|Q14790|CASP8_HUMAN Caspase-8 OS=Homo sapiens GN=CASP8 PE=1 SV=1;tr|B6CGU5|B6CGU5_HUMAN Caspase 8 splice variant OS=Homo sapiens GN=CASP8 PE=2 SV=1;tr|B5BU46|B5	15	18	18	13	9	9	8	15	11	12	10	9	9	8	15	11	12	10	6	7	5	12	9	9	7	48.5	48.5	36.9	53.768	464	464;479;395;464;278;278;276;198;209;258;178;116;124;108;83	5.88	13	23	24	12	29	0	159.7	21.8	25.4	20.3
C9JG97;A0A024R410;C9JEH3;Q13685;C9JTS3;Q59EM1;H7C0R2	C9JG97;A0A024R410;C9JEH3;Q13685;C9JTS3;Q59EM1	9;9;9;9;7;6;2	9;9;9;9;7;6;2	9;9;9;9;7;6;2	Angio-associated migratory cell protein	AAMP	tr|C9JG97|C9JG97_HUMAN Angio-associated migratory cell protein OS=Homo sapiens GN=AAMP PE=1 SV=1;tr|A0A024R410|A0A024R410_HUMAN Angio-associated, migratory cell protein, isoform CRA_b OS=Homo sapiens GN=AAMP PE=4 SV=1;tr|C9JEH3|C9JEH3_HUMAN Angio-associate	7	9	9	9	4	7	9	5	8	7	7	4	7	9	5	8	7	7	4	7	9	5	8	7	7	25.5	25.5	25.5	44.693	415	415;434;435;434;200;233;189	4.88	17	11	24	1	15	0	79.56	12.8	20.5	25.5
Q13416;A0A024R411;B4DYU9	Q13416;A0A024R411;B4DYU9	7;7;6	7;7;6	7;7;6	Origin recognition complex subunit 2	ORC2;ORC2L	sp|Q13416|ORC2_HUMAN Origin recognition complex subunit 2 OS=Homo sapiens GN=ORC2 PE=1 SV=2;tr|A0A024R411|A0A024R411_HUMAN Origin recognition complex, subunit 2-like (Yeast), isoform CRA_a OS=Homo sapiens GN=ORC2L PE=4 SV=1;tr|B4DYU9|B4DYU9_HUMAN cDNA FLJ6	3	7	7	7	2	2	3	4	4	6	6	2	2	3	4	4	6	6	2	2	3	4	4	6	6	16.8	16.8	16.8	65.971	577	577;577;514	5.85	7	10	5	7	12	0	91.385	3.8	4.3	6.6
O43676;A0A024R413;C9JKQ2	O43676;A0A024R413;C9JKQ2	3;3;2	3;3;2	3;3;2	NADH dehydrogenase [ubiquinone] 1 beta subcomplex subunit 3	NDUFB3	sp|O43676|NDUB3_HUMAN NADH dehydrogenase [ubiquinone] 1 beta subcomplex subunit 3 OS=Homo sapiens GN=NDUFB3 PE=1 SV=3;tr|A0A024R413|A0A024R413_HUMAN NADH dehydrogenase (Ubiquinone) 1 beta subcomplex, 3, 12kDa, isoform CRA_a OS=Homo sapiens GN=NDUFB3 PE=4 S	3	3	3	3	3	3	2	2	3	3	3	3	3	2	2	3	3	3	3	3	2	2	3	3	3	28.6	28.6	28.6	11.402	98	98;98;65	6.03	11	2	7	3	13	0	23.979	28.6	28.6	18.4
Q8N490;A0A024R415;Q96P23	Q8N490;A0A024R415	7;7;1	7;7;1	7;7;1	Probable hydrolase PNKD	PNKD	sp|Q8N490|PNKD_HUMAN Probable hydrolase PNKD OS=Homo sapiens GN=PNKD PE=1 SV=2;tr|A0A024R415|A0A024R415_HUMAN Paroxysmal nonkinesiogenic dyskinesia, isoform CRA_a OS=Homo sapiens GN=PNKD PE=3 SV=1	3	7	7	7	5	6	4	7	5	6	5	5	6	4	7	5	6	5	5	6	4	7	5	6	5	32.2	32.2	32.2	42.875	385	385;385;142	4.63	7	10	27	1	6	0	141.13	25.7	30.4	22.6
A0A024R419;B3KMB8;Q9NYY8	A0A024R419;B3KMB8;Q9NYY8	25;25;25	25;25;25	25;25;25	FAST kinase domain-containing protein 2	KIAA0971;FASTKD2	tr|A0A024R419|A0A024R419_HUMAN KIAA0971, isoform CRA_b OS=Homo sapiens GN=KIAA0971 PE=4 SV=1;tr|B3KMB8|B3KMB8_HUMAN cDNA FLJ10654 fis, clone NT2RP2005901, highly similar to FAST kinase domains-containing protein 2 OS=Homo sapiens PE=2 SV=1;sp|Q9NYY8|FAKD2_	3	25	25	25	11	8	13	9	20	21	16	11	8	13	9	20	21	16	11	8	13	9	20	21	16	45.5	45.5	45.5	81.462	710	710;710;710	5.57	39	25	56	34	40	0	293.65	18.6	14.2	21.1
B8ZZ56;A8K9A7;E7EV05;E9PFU9;B4DEN4;A0A024R435;Q8WV99;F8WEE4;A0A087X0D9;C9J1R6;B3KQB0	B8ZZ56;A8K9A7;E7EV05;E9PFU9;B4DEN4;A0A024R435;Q8WV99;F8WEE4;A0A087X0D9;C9J1R6	4;4;4;4;4;4;4;3;3;2;1	4;4;4;4;4;4;4;3;3;2;1	4;4;4;4;4;4;4;3;3;2;1	AN1-type zinc finger protein 2B	ZFAND2B	tr|B8ZZ56|B8ZZ56_HUMAN AN1-type zinc finger protein 2B OS=Homo sapiens GN=ZFAND2B PE=1 SV=1;tr|A8K9A7|A8K9A7_HUMAN cDNA FLJ78328 OS=Homo sapiens PE=2 SV=1;tr|E7EV05|E7EV05_HUMAN AN1-type zinc finger protein 2B (Fragment) OS=Homo sapiens GN=ZFAND2B PE=1 SV=	11	4	4	4	3	2	2	2	3	4	0	3	2	2	2	3	4	0	3	2	2	2	3	4	0	53.1	53.1	53.1	16.233	145	145;176;214;224;225;257;257;96;213;50;115	4.43	10		6	5	2	0	31.459	41.4	22.8	29
B3KPP7;A8K140;A0A024R438;Q7Z3C6;B4DYN3;H7C152;H7C1G6;C9JD65;C9JXG2;C9JX27;C9IYZ9;C9JKV7;C9JDK4;C9JS65;C9JFV2;F2Z3I6	B3KPP7;A8K140;A0A024R438;Q7Z3C6;B4DYN3	19;19;19;19;17;6;5;4;3;2;2;2;2;1;1;1	19;19;19;19;17;6;5;4;3;2;2;2;2;1;1;1	19;19;19;19;17;6;5;4;3;2;2;2;2;1;1;1	Autophagy-related protein 9A	ATG9A	tr|B3KPP7|B3KPP7_HUMAN Autophagy-related protein 9 OS=Homo sapiens PE=2 SV=1;tr|A8K140|A8K140_HUMAN Autophagy-related protein 9 OS=Homo sapiens PE=2 SV=1;tr|A0A024R438|A0A024R438_HUMAN Autophagy-related protein 9 OS=Homo sapiens GN=ATG9A PE=3 SV=1;sp|Q7Z3C	16	19	19	19	8	10	7	5	11	8	6	8	10	7	5	11	8	6	8	10	7	5	11	8	6	30.2	30.2	30.2	94.474	839	839;839;839;839;778;255;244;133;187;131;144;169;172;93;97;98	4.9	18	6	14	12	8	0	44.802	12.9	15.9	11.4
A0A024R440;B8ZZN3;O75716;B4DPS1;B4DXY6;B8ZZI5	A0A024R440;B8ZZN3;O75716;B4DPS1;B4DXY6;B8ZZI5	4;4;4;2;2;2	4;4;4;2;2;2	4;4;4;2;2;2	Serine/threonine-protein kinase 16	STK16	tr|A0A024R440|A0A024R440_HUMAN Serine/threonine kinase 16, isoform CRA_a OS=Homo sapiens GN=STK16 PE=4 SV=1;tr|B8ZZN3|B8ZZN3_HUMAN Serine/threonine-protein kinase 16 OS=Homo sapiens GN=STK16 PE=1 SV=1;sp|O75716|STK16_HUMAN Serine/threonine-protein kinase 1	6	4	4	4	1	1	1	2	1	3	0	1	1	1	2	1	3	0	1	1	1	2	1	3	0	23.3	23.3	23.3	34.656	305	305;350;305;187;213;273	3.82	7	1			3	0.00013403	5.008	3.9	3.9	3.9
Q9ULA0;B7Z7F0;E7ETB3;Q53SB6;A0A024R442;Q9BSS9;A0A024R443;E7EMB6;C9JBE1;B7Z822;F8WAN0;Q9HAC6;B9ZVU2;E7EPX3;C9J1E2;C9JRG3;E5RJ35	Q9ULA0;B7Z7F0;E7ETB3;Q53SB6;A0A024R442;Q9BSS9;A0A024R443;E7EMB6;C9JBE1	18;18;18;18;18;15;15;15;9;8;8;8;7;6;4;3;3	18;18;18;18;18;15;15;15;9;8;8;8;7;6;4;3;3	18;18;18;18;18;15;15;15;9;8;8;8;7;6;4;3;3	Aspartyl aminopeptidase	DNPEP	sp|Q9ULA0|DNPEP_HUMAN Aspartyl aminopeptidase OS=Homo sapiens GN=DNPEP PE=1 SV=1;tr|B7Z7F0|B7Z7F0_HUMAN cDNA FLJ56420, highly similar to Aspartyl aminopeptidase (EC 3.4.11.21) OS=Homo sapiens PE=2 SV=1;tr|E7ETB3|E7ETB3_HUMAN Aspartyl aminopeptidase OS=Homo	17	18	18	18	12	12	13	15	14	16	14	12	12	13	15	14	16	14	12	12	13	15	14	16	14	51.6	51.6	51.6	52.428	475	475;493;493;485;471;378;432;410;331;277;273;267;270;224;137;117;89	5.22	63	13	30	34	38	0	188.8	29.7	32.8	32.4
Q5R210;Q5R208;Q5R206;A0A024R454;P31327;A8K134;Q5R209;Q5R207;B7ZAW0;Q5R211	Q5R210;Q5R208;Q5R206;A0A024R454;P31327;A8K134;Q5R209;Q5R207	14;14;14;14;14;13;11;7;3;2	12;12;12;12;12;11;10;6;3;2	12;12;12;12;12;11;10;6;3;2	Carbamoyl-phosphate synthase [ammonia], mitochondrial	CPS1	tr|Q5R210|Q5R210_HUMAN Carbamoylphosphate synthetase I OS=Homo sapiens GN=CPS1 PE=2 SV=1;tr|Q5R208|Q5R208_HUMAN Carbamoylphosphate synthetase I OS=Homo sapiens GN=CPS1 PE=2 SV=1;tr|Q5R206|Q5R206_HUMAN Carbamoylphosphate synthetase I OS=Homo sapiens GN=CPS1	10	14	12	12	0	0	1	1	5	6	7	0	0	1	1	5	5	6	0	0	1	1	5	5	6	13.5	12.5	12.5	164.9	1500	1500;1500;1500;1500;1500;1500;1261;932;186;513	4.78	1	5	8	3	1	0	15.433	0	0	0.5
A0A024R455;Q8TEB9;B9A054;C9K011	A0A024R455;Q8TEB9;B9A054	6;6;3;1	6;6;3;1	6;6;3;1	Rhomboid-related protein 4	RHBDD1	tr|A0A024R455|A0A024R455_HUMAN Rhomboid domain containing 1, isoform CRA_a OS=Homo sapiens GN=RHBDD1 PE=4 SV=1;sp|Q8TEB9|RHBL4_HUMAN Rhomboid-related protein 4 OS=Homo sapiens GN=RHBDD1 PE=1 SV=1;tr|B9A054|B9A054_HUMAN Rhomboid-related protein 4 OS=Homo sa	4	6	6	6	1	2	3	1	0	3	1	1	2	3	1	0	3	1	1	2	3	1	0	3	1	30.5	30.5	30.5	35.823	315	315;315;157;151	7.31		1	5	3	4	0	32.341	7	11.4	15.6
A0A024R461;Q9GZU7;H7C270;A0A024R414;H7C1Z7	A0A024R461;Q9GZU7;H7C270;A0A024R414;H7C1Z7	5;5;3;3;3	4;4;2;2;2	4;4;2;2;2	Carboxy-terminal domain RNA polymerase II polypeptide A small phosphatase 1	CTDSP1	tr|A0A024R461|A0A024R461_HUMAN CTD (Carboxy-terminal domain, RNA polymerase II, polypeptide A) small phosphatase 1, isoform CRA_a OS=Homo sapiens GN=CTDSP1 PE=4 SV=1;sp|Q9GZU7|CTDS1_HUMAN Carboxy-terminal domain RNA polymerase II polypeptide A small phosph	5	5	4	4	2	4	2	2	4	4	3	1	3	2	2	3	3	2	1	3	2	2	3	3	2	20.7	16.9	16.9	29.203	261	261;261;254;255;262	5.42	7	2	1	4	5	0	12.007	8.4	16.5	8
A0A024R462;P02751;B7ZLE5;Q6MZM7;Q6MZF4;Q59G22;Q68CX6;Q6N084;H0Y7Z1;B4DTK1;B4DU16;Q5CZ99;Q6PJE5;B4DN21;B4DTH2;Q53S27;Q9H382;Q7L553;A6YID2;A6YID3;A6YID5;A6YID6;A6YID4;O95617;Q9UQS6	A0A024R462;P02751;B7ZLE5;Q6MZM7;Q6MZF4	26;25;25;20;14;8;8;8;7;7;7;5;4;4;4;3;3;3;2;2;2;2;1;1;1	26;25;25;20;14;8;8;8;7;7;7;5;4;4;4;3;3;3;2;2;2;2;1;1;1	26;25;25;20;14;8;8;8;7;7;7;5;4;4;4;3;3;3;2;2;2;2;1;1;1	Fibronectin;Anastellin;Ugl-Y1;Ugl-Y2;Ugl-Y3	FN1;DKFZp686O12165;DKFZp686K139	tr|A0A024R462|A0A024R462_HUMAN Fibronectin 1, isoform CRA_n OS=Homo sapiens GN=FN1 PE=4 SV=1;sp|P02751|FINC_HUMAN Fibronectin OS=Homo sapiens GN=FN1 PE=1 SV=4;tr|B7ZLE5|B7ZLE5_HUMAN FN1 protein OS=Homo sapiens GN=FN1 PE=2 SV=1;tr|Q6MZM7|Q6MZM7_HUMAN Putati	25	26	26	26	2	0	9	14	8	8	20	2	0	9	14	8	8	20	2	0	9	14	8	8	20	16.3	16.3	16.3	259.21	2355	2355;2386;2240;2193;1103;1011;2146;1034;1103;1014;894;787;268;306;337;137;163;211;613;588;524;644;523;379;354	6.16	20	4	27	14	26	0	159.4	1.4	0	5.1
A0A024R464;Q9H8Y5;B8ZZS4;B4DZT1;B4E0V1;C9JS61;C9K022;C9JQZ3	A0A024R464;Q9H8Y5;B8ZZS4	17;17;13;7;5;3;2;1	17;17;13;7;5;3;2;1	17;17;13;7;5;3;2;1	Ankyrin repeat and zinc finger domain-containing protein 1	ANKZF1	tr|A0A024R464|A0A024R464_HUMAN Ankyrin repeat and zinc finger domain containing 1, isoform CRA_b OS=Homo sapiens GN=ANKZF1 PE=4 SV=1;sp|Q9H8Y5|ANKZ1_HUMAN Ankyrin repeat and zinc finger domain-containing protein 1 OS=Homo sapiens GN=ANKZF1 PE=1 SV=1;tr|B8Z	8	17	17	17	9	8	7	9	10	10	9	9	8	7	9	10	10	9	9	8	7	9	10	10	9	27	27	27	80.926	726	726;726;516;370;216;115;140;90	5.88	31	1	16	17	26	0	43.554	15.2	13.6	11.6
C9JG41;A0A024R466;Q9NQX7;B4DIB1;F5H4I5;E7EUS6;B4E028;B8ZZM6	C9JG41;A0A024R466;Q9NQX7;B4DIB1;F5H4I5;E7EUS6;B4E028;B8ZZM6	6;6;6;5;4;4;4;4	6;6;6;5;4;4;4;4	6;6;6;5;4;4;4;4	Integral membrane protein 2C;CT-BRI3	ITM2C	tr|C9JG41|C9JG41_HUMAN Integral membrane protein 2C (Fragment) OS=Homo sapiens GN=ITM2C PE=1 SV=1;tr|A0A024R466|A0A024R466_HUMAN Integral membrane protein 2C, isoform CRA_a OS=Homo sapiens GN=ITM2C PE=4 SV=1;sp|Q9NQX7|ITM2C_HUMAN Integral membrane protein	8	6	6	6	3	3	3	2	5	5	3	3	3	3	2	5	5	3	3	3	3	2	5	5	3	42.2	42.2	42.2	20.056	180	180;267;267;218;122;125;135;205	5.21	14	1	4	8	7	0	44.95	25.6	23.9	23.9
Q53EX1;A0A024R467;Q9Y276;A8JZZ8;Q53RT4;C9J8G3;H7C492;C9J1S9;H7BZF6;C9JAS4;A0A0S2Z3G6;C9J4Q9;A8BSR7	Q53EX1;A0A024R467;Q9Y276;A8JZZ8;Q53RT4	19;19;19;18;10;9;8;7;5;4;3;2;1	19;19;19;18;10;9;8;7;5;4;3;2;1	19;19;19;18;10;9;8;7;5;4;3;2;1	Mitochondrial chaperone BCS1	BCS1L	tr|Q53EX1|Q53EX1_HUMAN BCS1-like variant (Fragment) OS=Homo sapiens PE=2 SV=1;tr|A0A024R467|A0A024R467_HUMAN BCS1-like (Yeast), isoform CRA_a OS=Homo sapiens GN=BCS1L PE=2 SV=1;sp|Q9Y276|BCS1_HUMAN Mitochondrial chaperone BCS1 OS=Homo sapiens GN=BCS1L PE=1	13	19	19	19	13	13	11	12	12	19	15	13	13	11	12	12	19	15	13	13	11	12	12	19	15	60.9	60.9	60.9	47.535	419	419;419;419;419;218;206;201;150;121;110;127;76;15	5.8	40	15	36	27	42	0	105.95	39.1	39.4	36.3
Q9H9Q2;A0A024R471;J3KQ34;J3KQ41;Q53GQ2;B3KW51;A0A087X1P5;A0A024R478;J3QT73;B3KV02;Q6ZTQ7;J3QT95;J3QT66;J3QT43;J3QT50;J3QT69;J3QT67;J3KQV6	Q9H9Q2;A0A024R471;J3KQ34;J3KQ41;Q53GQ2;B3KW51;A0A087X1P5;A0A024R478	7;7;6;5;5;4;4;4;3;3;2;2;1;1;1;1;1;1	7;7;6;5;5;4;4;4;3;3;2;2;1;1;1;1;1;1	7;7;6;5;5;4;4;4;3;3;2;2;1;1;1;1;1;1	COP9 signalosome complex subunit 7b	COPS7B	sp|Q9H9Q2|CSN7B_HUMAN COP9 signalosome complex subunit 7b OS=Homo sapiens GN=COPS7B PE=1 SV=1;tr|A0A024R471|A0A024R471_HUMAN COP9 constitutive photomorphogenic homolog subunit 7B (Arabidopsis), isoform CRA_b OS=Homo sapiens GN=COPS7B PE=4 SV=1;tr|J3KQ34|J3	18	7	7	7	2	2	2	4	5	5	4	2	2	2	4	5	5	4	2	2	2	4	5	5	4	39	39	39	29.622	264	264;264;230;278;264;157;209;157;172;157;171;150;62;103;78;68;62;54	3.03	13	11	2	2	3	0	207.58	8.3	11.4	8.7
Q969X1;C9IYT2;Q1MW40;B4DUD2;C9JWV9;C9JW19;C9IZ27;F8WDY4;C9JEN3;A0A024R472;B4DNZ1;C9JAK9;C9JAP5;C9JDV0;C9JI44;C9JN47;C9JM62	Q969X1;C9IYT2;Q1MW40;B4DUD2;C9JWV9;C9JW19;C9IZ27;F8WDY4;C9JEN3;A0A024R472;B4DNZ1	3;3;3;3;3;3;3;3;3;3;2;1;1;1;1;1;1	3;3;3;3;3;3;3;3;3;3;2;1;1;1;1;1;1	3;3;3;3;3;3;3;3;3;3;2;1;1;1;1;1;1	Protein lifeguard 3	TMBIM1;RECS1	sp|Q969X1|LFG3_HUMAN Protein lifeguard 3 OS=Homo sapiens GN=TMBIM1 PE=1 SV=2;tr|C9IYT2|C9IYT2_HUMAN Protein lifeguard 3 (Fragment) OS=Homo sapiens GN=TMBIM1 PE=1 SV=1;tr|Q1MW40|Q1MW40_HUMAN Responsive to centrifugal force and shear stress gene 1 OS=Homo sa	17	3	3	3	1	2	3	3	3	2	0	1	2	3	3	3	2	0	1	2	3	3	3	2	0	8.7	8.7	8.7	34.607	311	311;107;311;215;171;167;150;140;106;311;249;67;91;90;84;73;46	4.5	4	11	1	8	2	0	51.616	4.8	8.7	8.7
A0A024R473;Q9H9J2	A0A024R473;Q9H9J2	15;15	15;15	15;15	39S ribosomal protein L44, mitochondrial	MRPL44	tr|A0A024R473|A0A024R473_HUMAN Mitochondrial ribosomal protein L44, isoform CRA_a OS=Homo sapiens GN=MRPL44 PE=4 SV=1;sp|Q9H9J2|RM44_HUMAN 39S ribosomal protein L44, mitochondrial OS=Homo sapiens GN=MRPL44 PE=1 SV=1	2	15	15	15	9	11	11	12	11	13	12	9	11	11	12	11	13	12	9	11	11	12	11	13	12	43.1	43.1	43.1	37.535	332	332;332	5.26	42	19	60	18	36	0	280.44	31.3	34.9	28.9
A0A024R475;Q13618;Q53S54;B7Z600;A0A087WTG3;H7C1L6;A0A087X1R9;H7C399	A0A024R475;Q13618;Q53S54;B7Z600	35;35;33;22;13;9;5;2	35;35;33;22;13;9;5;2	35;35;33;22;13;9;5;2	Cullin-3	CUL3	tr|A0A024R475|A0A024R475_HUMAN Cullin 3, isoform CRA_a OS=Homo sapiens GN=CUL3 PE=3 SV=1;sp|Q13618|CUL3_HUMAN Cullin-3 OS=Homo sapiens GN=CUL3 PE=1 SV=2;tr|Q53S54|Q53S54_HUMAN Putative uncharacterized protein CUL3 (Fragment) OS=Homo sapiens GN=CUL3 PE=3 SV	8	35	35	35	20	24	20	27	28	31	25	20	24	20	27	28	31	25	20	24	20	27	28	31	25	50.9	50.9	50.9	88.929	768	768;768;746;550;342;192;55;111	5.74	55	47	84	63	68	0	323.31	31	38.3	33.2
A0A024R482;Q96IJ6;A0A087WUI8;F8WD54;C9J255;C9JAH0;A0A0U1RRC2;B4DJR0;Q59F69	A0A024R482;Q96IJ6;A0A087WUI8;F8WD54	12;12;8;6;5;4;3;2;2	12;12;8;6;5;4;3;2;2	12;12;8;6;5;4;3;2;2	Mannose-1-phosphate guanyltransferase alpha	GMPPA	tr|A0A024R482|A0A024R482_HUMAN GDP-mannose pyrophosphorylase A, isoform CRA_a OS=Homo sapiens GN=GMPPA PE=4 SV=1;sp|Q96IJ6|GMPPA_HUMAN Mannose-1-phosphate guanyltransferase alpha OS=Homo sapiens GN=GMPPA PE=1 SV=1;tr|A0A087WUI8|A0A087WUI8_HUMAN Mannose-1-p	9	12	12	12	9	11	6	11	8	8	8	9	11	6	11	8	8	8	9	11	6	11	8	8	8	40.2	40.2	40.2	46.291	420	420;420;399;290;179;249;114;124;138	5.09	30	5	35	12	18	0	323.31	29.8	38.3	21.4
A0A024R486;A0A087X1I8;Q7Z3E5;H7C3U7;H7BZY2;C9J535;H7BZA2;H7C2P6;C9JW07	A0A024R486;A0A087X1I8;Q7Z3E5;H7C3U7;H7BZY2	10;10;10;5;5;3;3;1;1	10;10;10;5;5;3;3;1;1	10;10;10;5;5;3;3;1;1	LisH domain-containing protein ARMC9	ARMC9	tr|A0A024R486|A0A024R486_HUMAN Armadillo repeat containing 9, isoform CRA_c OS=Homo sapiens GN=ARMC9 PE=4 SV=1;tr|A0A087X1I8|A0A087X1I8_HUMAN LisH domain-containing protein ARMC9 OS=Homo sapiens GN=ARMC9 PE=1 SV=1;sp|Q7Z3E5|ARMC9_HUMAN LisH domain-containi	9	10	10	10	3	2	4	2	4	6	4	3	2	4	2	4	6	4	3	2	4	2	4	6	4	21.7	21.7	21.7	75.594	665	665;818;817;194;208;158;172;73;166	4.75	7	2	13	3	3	0	11.922	6.3	4.2	7.7
A0A024R488;Q8IWB7;Q9H8N9;C9JJ54	A0A024R488;Q8IWB7;Q9H8N9	17;17;14;7	17;17;14;7	17;17;14;7	WD repeat and FYVE domain-containing protein 1	WDFY1	tr|A0A024R488|A0A024R488_HUMAN WD repeat and FYVE domain containing 1, isoform CRA_a OS=Homo sapiens GN=WDFY1 PE=4 SV=1;sp|Q8IWB7|WDFY1_HUMAN WD repeat and FYVE domain-containing protein 1 OS=Homo sapiens GN=WDFY1 PE=1 SV=1;tr|Q9H8N9|Q9H8N9_HUMAN cDNA FLJ1	4	17	17	17	12	13	11	14	12	16	13	12	13	11	14	12	16	13	12	13	11	14	12	16	13	61.2	61.2	61.2	46.323	410	410;410;367;215	6.59	32	25	41	57	63	0	323.31	41.5	43.4	36.3
A0A024R491;Q9GZY8;A0A0A0MS29;C9JHF5;H7C433;C9JU19;E9PQX8;E9PPW6;C9JI76;E9PPR7;E9PK16;C9JAF1	A0A024R491;Q9GZY8;A0A0A0MS29	16;16;11;7;7;2;2;2;1;1;1;1	16;16;11;7;7;2;2;2;1;1;1;1	16;16;11;7;7;2;2;2;1;1;1;1	Mitochondrial fission factor	C2orf33;MFF	tr|A0A024R491|A0A024R491_HUMAN Chromosome 2 open reading frame 33, isoform CRA_a OS=Homo sapiens GN=C2orf33 PE=4 SV=1;sp|Q9GZY8|MFF_HUMAN Mitochondrial fission factor OS=Homo sapiens GN=MFF PE=1 SV=1;tr|A0A0A0MS29|A0A0A0MS29_HUMAN Mitochondrial fission fac	12	16	16	16	10	8	11	11	10	14	11	10	8	11	11	10	14	11	10	8	11	11	10	14	11	59.6	59.6	59.6	38.464	342	342;342;221;138;154;60;69;89;32;52;59;71	4.96	38	13	30	24	19	0	129.27	39.5	33.9	43.6
A0A024R4D3;A0A024R492;Q9BV36;A8KA64;Q53QF3;Q6UWC1;H7C052;Q53QV8;H7C3K9;C9JKV5;H7C190;H7C2D8;C9JI01;H7C371	A0A024R4D3;A0A024R492;Q9BV36;A8KA64;Q53QF3;Q6UWC1	13;13;13;12;7;7;6;6;6;5;4;3;2;2	13;13;13;12;7;7;6;6;6;5;4;3;2;2	13;13;13;12;7;7;6;6;6;5;4;3;2;2	Melanophilin	MLPH;UNQ8200	tr|A0A024R4D3|A0A024R4D3_HUMAN Melanophilin, isoform CRA_b OS=Homo sapiens GN=MLPH PE=4 SV=1;tr|A0A024R492|A0A024R492_HUMAN Melanophilin, isoform CRA_c OS=Homo sapiens GN=MLPH PE=4 SV=1;sp|Q9BV36|MELPH_HUMAN Melanophilin OS=Homo sapiens GN=MLPH PE=1 SV=1;t	14	13	13	13	4	6	3	4	6	5	0	4	6	3	4	6	5	0	4	6	3	4	6	5	0	38.5	38.5	38.5	62.811	572	572;600;600;572;340;456;199;261;360;131;145;203;70;236	3.9	13	8	3		7	0	66.44	11.7	15.6	7.7
Q676U5;E7EVC7;A0A024R494;A5YM60;Q17RG0;B7ZLM5;L7UQD0;Q53SV2;A0A024R4B6;Q9NWG8;Q9H7M5;C9J1B2;Q8TCI4;C9JAY7;C9JK97;C9J8C6;D9N2U2	Q676U5;E7EVC7;A0A024R494;A5YM60;Q17RG0;B7ZLM5;L7UQD0;Q53SV2;A0A024R4B6;Q9NWG8;Q9H7M5	16;16;16;16;16;16;15;13;11;10;8;6;5;4;3;2;1	16;16;16;16;16;16;15;13;11;10;8;6;5;4;3;2;1	16;16;16;16;16;16;15;13;11;10;8;6;5;4;3;2;1	Autophagy-related protein 16-1	ATG16L1;FLJ10035;FLJ00045	sp|Q676U5|A16L1_HUMAN Autophagy-related protein 16-1 OS=Homo sapiens GN=ATG16L1 PE=1 SV=2;tr|E7EVC7|E7EVC7_HUMAN Autophagy-related protein 16-1 OS=Homo sapiens GN=ATG16L1 PE=1 SV=1;tr|A0A024R494|A0A024R494_HUMAN ATG16 autophagy related 16-like 1 (S. cerevi	17	16	16	16	6	6	7	12	8	5	5	6	6	7	12	8	5	5	6	6	7	12	8	5	5	40.2	40.2	40.2	68.264	607	607;624;588;588;580;561;588;523;463;309;272;187;293;164;177;55;34	4.42	14	18	21	13	5	0	276.69	16.8	15.3	19.6
A0A024R495;Q16760;Q53SE4;Q53SV4;A0A096LNI6;H7C0L1	A0A024R495;Q16760;Q53SE4	3;3;2;1;1;1	3;3;2;1;1;1	2;2;1;1;1;1	Diacylglycerol kinase;Diacylglycerol kinase delta	DGKD	tr|A0A024R495|A0A024R495_HUMAN Diacylglycerol kinase OS=Homo sapiens GN=DGKD PE=3 SV=1;sp|Q16760|DGKD_HUMAN Diacylglycerol kinase delta OS=Homo sapiens GN=DGKD PE=1 SV=4;tr|Q53SE4|Q53SE4_HUMAN Diacylglycerol kinase (Fragment) OS=Homo sapiens GN=DGKD PE=3 S	6	3	3	2	0	0	0	0	1	1	1	0	0	0	0	1	1	1	0	0	0	0	1	1	0	3.9	3.9	2.5	130.32	1170	1170;1214;1098;116;163;164	2.67	1	1	1			0.0010855	2.3223	0	0	0
A0A024R496;Q9Y376;Q7Z4X0;A0A087X0K1;Q53RN7	A0A024R496;Q9Y376;Q7Z4X0;A0A087X0K1	19;19;18;17;1	19;19;18;17;1	17;17;16;15;1	Calcium-binding protein 39	CAB39	tr|A0A024R496|A0A024R496_HUMAN Calcium binding protein 39, isoform CRA_a OS=Homo sapiens GN=CAB39 PE=4 SV=1;sp|Q9Y376|CAB39_HUMAN Calcium-binding protein 39 OS=Homo sapiens GN=CAB39 PE=1 SV=1;tr|Q7Z4X0|Q7Z4X0_HUMAN MO25-like protein OS=Homo sapiens PE=2 SV	5	19	19	17	13	15	14	14	15	16	14	13	15	14	14	15	16	14	11	13	12	12	13	14	12	57.5	57.5	52.8	39.869	341	341;341;341;339;38	6.61	10	26	53	58	41	0	94.346	35.5	42.2	39.6
B2RBE0;A0A024R497;O95573;B3KN05;Q6PIM8;F5H062;F5GWH2;C9JC11	B2RBE0;A0A024R497;O95573;B3KN05	35;35;35;33;7;5;5;4	35;35;35;33;7;5;5;4	12;12;12;10;0;5;5;4	Long-chain-fatty-acid--CoA ligase 3	ACSL3	tr|B2RBE0|B2RBE0_HUMAN cDNA, FLJ95462, highly similar to Homo sapiens fatty-acid-Coenzyme A ligase, long-chain 3 (FACL3),mRNA OS=Homo sapiens PE=2 SV=1;tr|A0A024R497|A0A024R497_HUMAN Acyl-CoA synthetase long-chain family member 3, isoform CRA_a OS=Homo sap	8	35	35	12	29	27	28	29	24	31	26	29	27	28	29	24	31	26	9	9	10	9	9	11	8	57.8	57.8	17.8	80.347	720	720;720;720;709;164;95;141;88	5.58	90	66	180	112	89	0	323.31	49.7	47.8	48.5
A0A024R499;P35568;W0KMC7;M1RSU5;W0KRH6;W0KR29	A0A024R499;P35568	15;15;2;1;1;1	15;15;2;1;1;1	15;15;2;1;1;1	Insulin receptor substrate 1	IRS1	tr|A0A024R499|A0A024R499_HUMAN Insulin receptor substrate 1, isoform CRA_a OS=Homo sapiens GN=IRS1 PE=4 SV=1;sp|P35568|IRS1_HUMAN Insulin receptor substrate 1 OS=Homo sapiens GN=IRS1 PE=1 SV=1	6	15	15	15	1	1	3	2	11	6	2	1	1	3	2	11	6	2	1	1	3	2	11	6	2	15.9	15.9	15.9	131.59	1242	1242;1242;133;120;133;133	3.96	12	5		6	3	0	22.923	2.2	0.8	2.9
A0A024R4A0;P19338;B3KTP9;B3KM80;Q6ZS99;Q9BQ02;H7BY16;C9JYW2;C9JLB1;C9J1H7;C9JWL1	A0A024R4A0;P19338;B3KTP9;B3KM80;Q6ZS99;Q9BQ02;H7BY16	37;37;32;30;30;27;21;7;7;7;7	37;37;32;30;30;27;21;7;7;7;7	37;37;32;30;30;27;21;7;7;7;7	Nucleolin	NCL	tr|A0A024R4A0|A0A024R4A0_HUMAN Nucleolin, isoform CRA_b OS=Homo sapiens GN=NCL PE=4 SV=1;sp|P19338|NUCL_HUMAN Nucleolin OS=Homo sapiens GN=NCL PE=1 SV=3;tr|B3KTP9|B3KTP9_HUMAN cDNA FLJ38578 fis, clone HCHON2007674, highly similar to NUCLEOLIN OS=Homo sapie	11	37	37	37	28	29	29	31	32	33	32	28	29	29	31	32	33	32	28	29	29	31	32	33	32	43.9	43.9	43.9	76.613	710	710;710;633;536;603;482;296;141;151;166;170	5.36	101	208	103	91	166	0	323.31	34.9	33.4	35.4
A0A024R4A4;Q9H0T7;Q6FIH2;C9J0T6;H7C1P7	A0A024R4A4;Q9H0T7;Q6FIH2;C9J0T6;H7C1P7	6;6;5;4;4	6;6;5;4;4	6;6;5;4;4	Ras-related protein Rab-17	RAB17	tr|A0A024R4A4|A0A024R4A4_HUMAN RAB17, member RAS oncogene family, isoform CRA_a OS=Homo sapiens GN=RAB17 PE=4 SV=1;sp|Q9H0T7|RAB17_HUMAN Ras-related protein Rab-17 OS=Homo sapiens GN=RAB17 PE=1 SV=2;tr|Q6FIH2|Q6FIH2_HUMAN RAB17 protein OS=Homo sapiens GN=R	5	6	6	6	3	1	3	2	2	4	3	3	1	3	2	2	4	3	3	1	3	2	2	4	3	35.4	35.4	35.4	23.491	212	212;212;212;130;140	5.32		7	3	9		0	43.245	15.1	4.2	16
Q6Y7W6;A0A024R4A5;I1E4Y6;E7ESB6;B4DZM1;B4DRT8;C9JHW1;C9JH18;F8WCD5;C9JPV7;C9JXQ0;C9J0V6;C9JHT0;C9JRZ2;B4DLU7;C9IYH5;C9JH78;B8ZZD2;C9J7G1;C9JW88;C9J1A6;C9JZC0;A0A1U8QZH8	Q6Y7W6;A0A024R4A5;I1E4Y6;E7ESB6;B4DZM1;B4DRT8;C9JHW1	28;28;27;17;16;16;16;5;4;4;4;4;4;4;4;3;3;2;2;2;1;1;1	28;28;27;17;16;16;16;5;4;4;4;4;4;4;4;3;3;2;2;2;1;1;1	28;28;27;17;16;16;16;5;4;4;4;4;4;4;4;3;3;2;2;2;1;1;1	PERQ amino acid-rich with GYF domain-containing protein 2	GIGYF2;TNRC15	sp|Q6Y7W6|GGYF2_HUMAN GRB10-interacting GYF protein 2 OS=Homo sapiens GN=GIGYF2 PE=1 SV=1;tr|A0A024R4A5|A0A024R4A5_HUMAN Trinucleotide repeat containing 15, isoform CRA_a OS=Homo sapiens GN=TNRC15 PE=4 SV=1;tr|I1E4Y6|I1E4Y6_HUMAN GRB10-interacting GYF prot	23	28	28	28	13	15	20	16	17	23	16	13	15	20	16	17	23	16	13	15	20	16	17	23	16	28.4	28.4	28.4	150.07	1299	1299;1298;1321;836;872;786;720;149;92;93;99;106;112;115;140;119;90;176;143;68;62;71;62	4.42	68	31	15	21	34	0	323.31	13.7	16.2	19.9
A0A024R4A8;Q9UMX3;Q53NU8;Q9UL32	A0A024R4A8;Q9UMX3;Q53NU8	3;3;2;1	3;3;2;1	3;3;2;1	Bcl-2-related ovarian killer protein	BOK	tr|A0A024R4A8|A0A024R4A8_HUMAN BCL2-related ovarian killer, isoform CRA_a OS=Homo sapiens GN=BOK PE=4 SV=1;sp|Q9UMX3|BOK_HUMAN Bcl-2-related ovarian killer protein OS=Homo sapiens GN=BOK PE=1 SV=1;tr|Q53NU8|Q53NU8_HUMAN Putative uncharacterized protein BOK	4	3	3	3	0	1	1	0	3	2	2	0	1	1	0	3	2	2	0	1	1	0	3	2	2	20.3	20.3	20.3	23.28	212	212;212;138;213	8		1	1	5	3	0.00025903	3.8717	0	6.6	6.6
O00506;A0A024R4B2;Q96BA2;B4DVS7;A0A0S2Z4Y2;B4E185;B4DMA5;B3KRS6;H7C279;Q5CZ67;C9J232;C9JCC0;C9J6L2;C9JDH9;C9JJV0;B4DZ52;C9JIH8;E7EM58;C9K0M6	O00506;A0A024R4B2;Q96BA2;B4DVS7;A0A0S2Z4Y2;B4E185;B4DMA5;B3KRS6;H7C279;Q5CZ67;C9J232;C9JCC0;C9J6L2;C9JDH9	9;9;9;9;9;9;8;8;8;7;7;7;7;6;3;1;1;1;1	3;3;3;3;3;3;3;3;2;1;1;1;1;1;1;1;1;1;1	3;3;3;3;3;3;3;3;2;1;1;1;1;1;1;1;1;1;1	Serine/threonine-protein kinase 25	STK25;DKFZp686J1430	sp|O00506|STK25_HUMAN Serine/threonine-protein kinase 25 OS=Homo sapiens GN=STK25 PE=1 SV=1;tr|A0A024R4B2|A0A024R4B2_HUMAN Serine/threonine kinase 25 (STE20 homolog, yeast), isoform CRA_a OS=Homo sapiens GN=STK25 PE=2 SV=1;tr|Q96BA2|Q96BA2_HUMAN STK25 prot	19	9	3	3	7	6	5	7	6	7	5	2	1	1	1	2	2	1	2	1	1	1	2	2	1	24.4	6.6	6.6	48.111	426	426;426;426;352;349;332;332;349;247;287;177;163;161;148;79;208;58;151;48	7.5		1	2	7	2	0.0043931	1.645	18.8	16.7	12.9
Q7Z518;A0A087WXC5;A0A024R4B3;E7ESZ7;O95299;A8K413;Q53SW4;Q59FM0;C9J6X0;H7C2W5;H7C2X4;Q8N1B9;Q53QE8	Q7Z518;A0A087WXC5;A0A024R4B3;E7ESZ7;O95299;A8K413;Q53SW4	16;16;16;16;16;15;14;7;6;5;5;5;2	16;16;16;16;16;15;14;7;6;5;5;5;2	11;11;11;11;11;10;9;7;5;0;0;5;2	NADH dehydrogenase [ubiquinone] 1 alpha subcomplex subunit 10, mitochondrial	NDUFA10	tr|Q7Z518|Q7Z518_HUMAN NADH dehydrogenase [ubiquinone] 1 alpha subcomplex subunit 10, mitochondrial OS=Homo sapiens PE=2 SV=1;tr|A0A087WXC5|A0A087WXC5_HUMAN NADH dehydrogenase [ubiquinone] 1 alpha subcomplex subunit 10, mitochondrial OS=Homo sapiens GN=NDU	13	16	16	11	10	10	13	11	15	16	12	10	10	13	11	15	16	12	7	7	9	7	11	11	9	50.3	50.3	35.3	40.676	354	354;355;355;390;355;355;333;241;244;129;138;201;22	5.76	18	39	57	46	33	0	323.31	24.9	24.9	33.9
A0A024R4B7;Q9H3M7;B4DVM7;B1ALI9;B4DVR8	A0A024R4B7;Q9H3M7;B4DVM7;B1ALI9	15;15;12;10;1	15;15;12;10;1	15;15;12;10;1	Thioredoxin-interacting protein	TXNIP	tr|A0A024R4B7|A0A024R4B7_HUMAN Thioredoxin interacting protein, isoform CRA_a OS=Homo sapiens GN=TXNIP PE=4 SV=1;sp|Q9H3M7|TXNIP_HUMAN Thioredoxin-interacting protein OS=Homo sapiens GN=TXNIP PE=1 SV=1;tr|B4DVM7|B4DVM7_HUMAN cDNA FLJ61424, highly similar t	5	15	15	15	9	9	8	12	5	10	10	9	9	8	12	5	10	10	9	9	8	12	5	10	10	46.8	46.8	46.8	43.661	391	391;391;335;304;115	4.14	25	27	30	18	6	0	245.75	32.5	32	26.1
Q53F76;A0A024R4C1;Q9BUI4;E9PHH9;Q9BT08	Q53F76;A0A024R4C1;Q9BUI4;E9PHH9;Q9BT08	14;14;14;12;11	14;14;14;12;11	14;14;14;12;11	DNA-directed RNA polymerase III subunit RPC3	POLR3C	tr|Q53F76|Q53F76_HUMAN Polymerase (RNA) III (DNA directed) polypeptide C (62kD) variant (Fragment) OS=Homo sapiens PE=2 SV=1;tr|A0A024R4C1|A0A024R4C1_HUMAN Polymerase (RNA) III (DNA directed) polypeptide C (62kD), isoform CRA_b OS=Homo sapiens GN=POLR3C PE	5	14	14	14	3	4	5	5	7	7	7	3	4	5	5	7	7	7	3	4	5	5	7	7	7	35.2	35.2	35.2	60.603	534	534;534;534;411;411	5.58	6	8	20	19	4	0	100.19	9.9	12.9	15.7
A0A024R4C5;P56559	A0A024R4C5;P56559	2;2	2;2	2;2	ADP-ribosylation factor-like protein 4C	ARL4C	tr|A0A024R4C5|A0A024R4C5_HUMAN ADP-ribosylation factor-like 4C, isoform CRA_a OS=Homo sapiens GN=ARL4C PE=3 SV=1;sp|P56559|ARL4C_HUMAN ADP-ribosylation factor-like protein 4C OS=Homo sapiens GN=ARL4C PE=1 SV=1	2	2	2	2	0	1	1	0	2	1	2	0	1	1	0	2	1	2	0	1	1	0	2	1	2	16.1	16.1	16.1	21.487	192	192;192	5		1	7	1		0.00013795	6.1038	0	8.9	8.9
A0A024R4C8;B4DZS0;O76075;J3KT26	A0A024R4C8;B4DZS0;O76075	3;3;3;1	3;3;3;1	3;3;3;1	DNA fragmentation factor subunit beta	DFFB	tr|A0A024R4C8|A0A024R4C8_HUMAN DNAation factor, 40kDa, beta polypeptide (Caspase-activated DNase), isoform CRA_b OS=Homo sapiens GN=DFFB PE=4 SV=1;tr|B4DZS0|B4DZS0_HUMAN DNA fragmentation factor subunit beta OS=Homo sapiens GN=DFFB PE=1 SV=1;sp|O76075|DFFB	4	3	3	3	0	0	0	0	2	1	1	0	0	0	0	2	1	1	0	0	0	0	2	1	1	15.4	15.4	15.4	39.081	338	338;362;338;78	5		2		2		0	24.015	0	0	0
E9PGT6;B2R8N1;A0A024R4D1;Q99627;H7C3S9;B4DFF9	E9PGT6;B2R8N1;A0A024R4D1;Q99627;H7C3S9	4;4;4;4;3;1	4;4;4;4;3;1	4;4;4;4;3;1	COP9 signalosome complex subunit 8	COPS8	tr|E9PGT6|E9PGT6_HUMAN COP9 signalosome complex subunit 8 OS=Homo sapiens GN=COPS8 PE=1 SV=1;tr|B2R8N1|B2R8N1_HUMAN cDNA, FLJ93976, highly similar to Homo sapiens COP9 homolog (COP9), mRNA OS=Homo sapiens PE=2 SV=1;tr|A0A024R4D1|A0A024R4D1_HUMAN COP9 const	6	4	4	4	3	3	4	4	4	4	4	3	3	4	4	4	4	4	3	3	4	4	4	4	4	36.4	36.4	36.4	19.344	173	173;209;209;209;83;115	6.04	14	3	6	10	14	0	233.46	28.9	28.9	36.4
A0A024R4D7;Q9NSA3	A0A024R4D7;Q9NSA3	2;2	2;2	2;2	Beta-catenin-interacting protein 1	CTNNBIP1	tr|A0A024R4D7|A0A024R4D7_HUMAN Catenin, beta interacting protein 1, isoform CRA_a OS=Homo sapiens GN=CTNNBIP1 PE=4 SV=1;sp|Q9NSA3|CNBP1_HUMAN Beta-catenin-interacting protein 1 OS=Homo sapiens GN=CTNNBIP1 PE=1 SV=1	2	2	2	2	1	2	2	2	2	2	2	1	2	2	2	2	2	2	1	2	2	2	2	2	2	29.6	29.6	29.6	9.1703	81	81;81	7.9	2	5			14	0	23.958	12.3	29.6	29.6
Q53GL1;A0A024R4E1;Q9HAN9;B1AN62;K7EPD7	Q53GL1;A0A024R4E1;Q9HAN9	8;8;8;2;1	8;8;8;2;1	8;8;8;2;1	Nicotinamide-nucleotide adenylyltransferase;Nicotinamide/nicotinic acid mononucleotide adenylyltransferase 1	NMNAT1	tr|Q53GL1|Q53GL1_HUMAN Nicotinamide-nucleotide adenylyltransferase (Fragment) OS=Homo sapiens PE=2 SV=1;tr|A0A024R4E1|A0A024R4E1_HUMAN Nicotinamide-nucleotide adenylyltransferase OS=Homo sapiens GN=NMNAT1 PE=3 SV=1;sp|Q9HAN9|NMNA1_HUMAN Nicotinamide/nicoti	5	8	8	8	2	4	2	3	7	4	4	2	4	2	3	7	4	4	2	4	2	3	7	4	4	36.6	36.6	36.6	31.92	279	279;279;279;160;42	5.9	5	6	8	2	10	0	20.821	10.4	17.9	10.4
Q13148;A0A024R4E2;A0A0A0N0L3;A0A087WYY0;A0A087X260;G3V162;B1AKP7;A0A087WX29;K7EN94;A0A0A0N0M3;A0A0A0N0N3;B4DRW3;K7EJM5;A0A087WV68;A0A087WXQ5;A0A087WXV3;A0A1W2PNU8;A0A087WX67;A0A087WW61;A0A087WZC9;A0A087WYE7;A0A0A0MSV7;K7EJ99;A0A087WZM1;K7EL26;A0A087WTZ4	Q13148;A0A024R4E2;A0A0A0N0L3;A0A087WYY0;A0A087X260;G3V162;B1AKP7;A0A087WX29;K7EN94;A0A0A0N0M3;A0A0A0N0N3;B4DRW3;K7EJM5;A0A087WV68;A0A087WXQ5	12;12;12;11;11;11;11;10;10;10;10;9;8;7;7;5;4;4;4;3;2;2;2;2;1;1	12;12;12;11;11;11;11;10;10;10;10;9;8;7;7;5;4;4;4;3;2;2;2;2;1;1	12;12;12;11;11;11;11;10;10;10;10;9;8;7;7;5;4;4;4;3;2;2;2;2;1;1	TAR DNA-binding protein 43	TARDBP;TDP43	sp|Q13148|TADBP_HUMAN TAR DNA-binding protein 43 OS=Homo sapiens GN=TARDBP PE=1 SV=1;tr|A0A024R4E2|A0A024R4E2_HUMAN TAR DNA binding protein, isoform CRA_b OS=Homo sapiens GN=TARDBP PE=4 SV=1;tr|A0A0A0N0L3|A0A0A0N0L3_HUMAN TDP43 isoform H OS=Homo sapiens GN	26	12	12	12	8	7	9	11	10	11	11	8	7	9	11	10	11	11	8	7	9	11	10	11	11	34.8	34.8	34.8	44.739	414	414;414;372;304;301;298;295;243;275;269;243;330;201;212;200;175;258;149;138;127;89;84;80;78;65;61	5.9	36	23	31	26	47	0	323.31	19.8	17.9	21.5
A0A024R4E5;Q00341;B2R5V9;H0Y394;B4DKR8;Q6ZS03;Q96CF6;H7C0A4;Q2HJC8;Q6ZN49;C9JIZ1;C9J5E5;C9JZI8;C9JHZ8;Q5HYC5;C9JES8;C9JHS7;H7BZC3;H7C2D1;C9JK79;C9JT62;C9JHN6;C9JEJ8;C9JBS3;C9JQ82;C9JMQ6;H7C3D0;C9J739;C9JHS9	A0A024R4E5;Q00341;B2R5V9;H0Y394;B4DKR8;Q6ZS03;Q96CF6	53;52;51;35;33;31;29;18;17;16;14;13;12;11;11;11;10;9;9;6;6;5;5;5;4;3;2;1;1	53;52;51;35;33;31;29;18;17;16;14;13;12;11;11;11;10;9;9;6;6;5;5;5;4;3;2;1;1	53;52;51;35;33;31;29;18;17;16;14;13;12;11;11;11;10;9;9;6;6;5;5;5;4;3;2;1;1	Vigilin	HDLBP	tr|A0A024R4E5|A0A024R4E5_HUMAN High density lipoprotein binding protein (Vigilin), isoform CRA_a OS=Homo sapiens GN=HDLBP PE=1 SV=1;sp|Q00341|VIGLN_HUMAN Vigilin OS=Homo sapiens GN=HDLBP PE=1 SV=2;tr|B2R5V9|B2R5V9_HUMAN cDNA, FLJ92652, highly similar to Ho	29	53	53	53	35	35	36	37	42	40	38	35	35	36	37	42	40	38	35	35	36	37	42	40	38	53.5	53.5	53.5	141.44	1268	1268;1268;1268;973;757;847;898;332;589;577;224;221;164;141;248;147;126;267;308;128;96;81;79;69;53;46;126;19;17	5.66	139	89	135	123	145	0	323.31	36.9	34.9	36.4
A0A024R4E7;O96011;B3KSS3;H7C3V6	A0A024R4E7;O96011	11;11;4;2	11;11;4;2	11;11;4;2	Peroxisomal membrane protein 11B	PEX11B	tr|A0A024R4E7|A0A024R4E7_HUMAN Peroxisomal biogenesis factor 11B, isoform CRA_a OS=Homo sapiens GN=PEX11B PE=4 SV=1;sp|O96011|PX11B_HUMAN Peroxisomal membrane protein 11B OS=Homo sapiens GN=PEX11B PE=1 SV=1	4	11	11	11	7	10	10	8	9	10	8	7	10	10	8	9	10	8	7	10	10	8	9	10	8	53.3	53.3	53.3	28.431	259	259;259;127;81	5.68	48	5	20	19	40	0	57.55	37.8	49.4	50.2
A0A024R4E9;Q9P2R6;H7BYW9;H0Y975;B1AKN3;A0A075B770	A0A024R4E9;Q9P2R6;H7BYW9	6;6;4;2;2;1	6;6;4;2;2;1	6;6;4;2;2;1	Arginine-glutamic acid dipeptide repeats protein	RERE	tr|A0A024R4E9|A0A024R4E9_HUMAN Arginine-glutamic acid dipeptide (RE) repeats, isoform CRA_a OS=Homo sapiens GN=RERE PE=4 SV=1;sp|Q9P2R6|RERE_HUMAN Arginine-glutamic acid dipeptide repeats protein OS=Homo sapiens GN=RERE PE=1 SV=2;tr|H7BYW9|H7BYW9_HUMAN Arg	6	6	6	6	1	1	2	3	2	2	2	1	1	2	3	2	2	2	1	1	2	3	2	2	2	5.9	5.9	5.9	172.42	1566	1566;1566;584;91;1298;213	5.23	3	2	1	7		0	12.225	0.8	0.8	1.4
A0A024R4F1;P06733;E2DRY6;K7EM90;A4UCS8;A4QMW8;E5RI09;E5RG95;K7EPM1;K7EKN2;E5RGZ4;L0R6S1;B4DUJ6	A0A024R4F1;P06733;E2DRY6	38;38;25;17;14;10;2;2;2;2;2;1;1	38;38;25;17;14;10;2;2;2;2;2;1;1	28;28;22;9;7;9;0;0;0;0;0;1;0	Alpha-enolase;Enolase	ENO1	tr|A0A024R4F1|A0A024R4F1_HUMAN Enolase 1, (Alpha), isoform CRA_a OS=Homo sapiens GN=ENO1 PE=2 SV=1;sp|P06733|ENOA_HUMAN Alpha-enolase OS=Homo sapiens GN=ENO1 PE=1 SV=2;tr|E2DRY6|E2DRY6_HUMAN C-myc promoter-binding protein 1 OS=Homo sapiens PE=2 SV=1	13	38	38	28	32	27	27	29	26	28	26	32	27	27	29	26	28	26	24	18	20	20	19	18	18	75.8	75.8	62	47.168	434	434;434;338;195;166;135;148;154;196;212;283;108;273	5.75	139	238	294	286	216	0	323.31	65.9	70	62
A0A024R4F4;M0R2B7;P28340;Q308M6;M0QZR8;Q59FA0;M0QXE6;M0QXQ2;M0QZB4;M0R3H8;M0R2I8	A0A024R4F4;M0R2B7;P28340;Q308M6;M0QZR8;Q59FA0	45;45;45;43;37;37;13;10;8;4;1	45;45;45;43;37;37;13;10;8;4;1	45;45;45;43;37;37;13;10;8;4;1	DNA polymerase;DNA polymerase delta catalytic subunit	POLD1	tr|A0A024R4F4|A0A024R4F4_HUMAN DNA polymerase OS=Homo sapiens GN=POLD1 PE=3 SV=1;tr|M0R2B7|M0R2B7_HUMAN DNA polymerase OS=Homo sapiens GN=POLD1 PE=1 SV=1;sp|P28340|DPOD1_HUMAN DNA polymerase delta catalytic subunit OS=Homo sapiens GN=POLD1 PE=1 SV=2;tr|Q30	11	45	45	45	18	17	23	19	35	33	31	18	17	23	19	35	33	31	18	17	23	19	35	33	31	54.3	54.3	54.3	123.63	1107	1107;1133;1107;1133;1009;1011;289;291;188;397;202	6.06	63	29	65	59	79	0	323.31	19.2	20.2	25.4
B3KS61;A0A024R4F6;O60725	B3KS61;A0A024R4F6;O60725	3;3;3	3;3;3	3;3;3	Protein-S-isoprenylcysteine O-methyltransferase	ICMT	tr|B3KS61|B3KS61_HUMAN Protein-S-isoprenylcysteine O-methyltransferase OS=Homo sapiens PE=2 SV=1;tr|A0A024R4F6|A0A024R4F6_HUMAN Protein-S-isoprenylcysteine O-methyltransferase OS=Homo sapiens GN=ICMT PE=3 SV=1;sp|O60725|ICMT_HUMAN Protein-S-isoprenylcystei	3	3	3	3	2	2	2	3	3	2	3	2	2	2	3	3	2	3	2	2	2	3	3	2	3	22.9	22.9	22.9	21.735	188	188;284;284	6.55	10	4	2	7	15	0	36.659	14.4	14.4	14.4
B7Z1X4;A0A0A0MSI6;A0A024R4J6;B7ZAN2;A0A024R4F9;B7Z1P2;Q9H4M3	B7Z1X4;A0A0A0MSI6;A0A024R4J6;B7ZAN2;A0A024R4F9;B7Z1P2;Q9H4M3	3;3;3;3;3;3;3	2;2;2;2;2;2;2	2;2;2;2;2;2;2	F-box only protein 44	FBXO44	tr|B7Z1X4|B7Z1X4_HUMAN cDNA FLJ59830, highly similar to F-box only protein 44 OS=Homo sapiens PE=2 SV=1;tr|A0A0A0MSI6|A0A0A0MSI6_HUMAN F-box only protein 44 (Fragment) OS=Homo sapiens GN=FBXO44 PE=1 SV=1;tr|A0A024R4J6|A0A024R4J6_HUMAN F-box protein 44, iso	7	3	2	2	1	0	0	0	1	3	2	0	0	0	0	1	2	2	0	0	0	0	1	2	2	30.8	25.4	25.4	15.56	130	130;165;224;255;255;256;255	3.2		3	2			0.00014257	7.7557	5.4	0	0
A0A024R4G1;Q8N1G4	A0A024R4G1;Q8N1G4	26;26	26;26	26;26	Leucine-rich repeat-containing protein 47	LRRC47	tr|A0A024R4G1|A0A024R4G1_HUMAN Leucine rich repeat containing 47, isoform CRA_a OS=Homo sapiens GN=LRRC47 PE=4 SV=1;sp|Q8N1G4|LRC47_HUMAN Leucine-rich repeat-containing protein 47 OS=Homo sapiens GN=LRRC47 PE=1 SV=1	2	26	26	26	19	17	18	20	20	24	20	19	17	18	20	20	24	20	19	17	18	20	20	24	20	53.2	53.2	53.2	63.472	583	583;583	5.72	82	22	60	72	66	0	323.31	40.7	35.5	37.9
A0A024R4H0;Q02809;B2R5M9;B4DGN8;B4DHT1;Q5JXB7;Q5JXB8	A0A024R4H0;Q02809;B2R5M9;B4DGN8	26;26;25;24;12;7;5	26;26;25;24;12;7;5	26;26;25;24;12;7;5	Procollagen-lysine,2-oxoglutarate 5-dioxygenase 1	PLOD1	tr|A0A024R4H0|A0A024R4H0_HUMAN Procollagen-lysine 1, 2-oxoglutarate 5-dioxygenase 1, isoform CRA_a OS=Homo sapiens GN=PLOD1 PE=4 SV=1;sp|Q02809|PLOD1_HUMAN Procollagen-lysine,2-oxoglutarate 5-dioxygenase 1 OS=Homo sapiens GN=PLOD1 PE=1 SV=2;tr|B2R5M9|B2R5M	7	26	26	26	16	15	14	24	25	23	19	16	15	14	24	25	23	19	16	15	14	24	25	23	19	45.4	45.4	45.4	83.549	727	727;727;727;690;391;283;225	5.65	60	41	58	46	67	0	323.31	28.3	26.1	25.4
A0A024R4H4;Q4R9M7;A0A087WWA3;Q4R9M9;O60333;Q4R9M8;B4DMF3;A0A0U1RQL3;H7C0K6;X5D2L7;G1UI30;B4DMM0	A0A024R4H4;Q4R9M7;A0A087WWA3;Q4R9M9;O60333;Q4R9M8;B4DMF3	29;29;29;29;29;28;15;9;2;2;1;1	29;29;29;29;29;28;15;9;2;2;1;1	23;23;23;23;23;22;14;9;0;0;0;0	Kinesin-like protein;Kinesin-like protein KIF1B	KIF1B;KIF1Bbeta	tr|A0A024R4H4|A0A024R4H4_HUMAN Kinesin family member 1B, isoform CRA_b OS=Homo sapiens GN=KIF1B PE=3 SV=1;tr|Q4R9M7|Q4R9M7_HUMAN Kinesin family member 1Bbeta isoform IV OS=Homo sapiens GN=KIF1Bbeta PE=2 SV=1;tr|A0A087WWA3|A0A087WWA3_HUMAN Kinesin-like prot	12	29	29	23	9	10	11	12	19	15	12	9	10	11	12	19	15	12	7	7	8	9	13	10	9	23.9	23.9	18.7	183.9	1633	1633;1783;1797;1809;1816;1797;886;498;227;448;184;760	6.16	18	16	18	19	30	0	146.28	6.9	8.1	9
X2J289;A0A024R4H6;P49862;B8K1J4;X2J4X7;B4DHX9;M0QYU8	X2J289;A0A024R4H6;P49862;B8K1J4	11;11;11;10;5;5;3	11;11;11;10;5;5;3	11;11;11;10;5;5;3	Kallikrein-7	KLK7	tr|X2J289|X2J289_HUMAN Kallikrein 7 (Fragment) OS=Homo sapiens GN=KLK7 PE=2 SV=1;tr|A0A024R4H6|A0A024R4H6_HUMAN Kallikrein 7 (Chymotryptic, stratum corneum), isoform CRA_b OS=Homo sapiens GN=KLK7 PE=3 SV=1;sp|P49862|KLK7_HUMAN Kallikrein-7 OS=Homo sapiens	7	11	11	11	8	10	6	6	5	9	1	8	10	6	6	5	9	1	8	10	6	6	5	9	1	62.5	62.5	62.5	25.05	232	232;253;253;253;97;140;69	6.87	9	5	26	31	22	0	139.95	46.1	50.4	39.7
Q8WZA0;A0A024R4I7;K7ES95	Q8WZA0;A0A024R4I7	7;7;3	7;7;3	7;7;3	Protein LZIC	LZIC	sp|Q8WZA0|LZIC_HUMAN Protein LZIC OS=Homo sapiens GN=LZIC PE=1 SV=1;tr|A0A024R4I7|A0A024R4I7_HUMAN Leucine zipper and CTNNBIP1 domain containing, isoform CRA_a OS=Homo sapiens GN=LZIC PE=4 SV=1	3	7	7	7	4	3	4	3	4	6	3	4	3	4	3	4	6	3	4	3	4	3	4	6	3	28.9	28.9	28.9	21.494	190	190;190;169	5.31	10	6	10	14	5	0	31.943	22.6	19.5	22.6
A0A024R4J8;A0A1R3UCE8;Q92876;Q6JIA6;E7ETY0	A0A024R4J8;A0A1R3UCE8;Q92876	11;11;11;1;1	11;11;11;1;1	11;11;11;1;1	Kallikrein-6	KLK6	tr|A0A024R4J8|A0A024R4J8_HUMAN Kallikrein 6 (Neurosin, zyme), isoform CRA_b OS=Homo sapiens GN=KLK6 PE=3 SV=1;tr|A0A1R3UCE8|A0A1R3UCE8_HUMAN Kallikrein I OS=Homo sapiens GN=KLNI PE=3 SV=1;sp|Q92876|KLK6_HUMAN Kallikrein-6 OS=Homo sapiens GN=KLK6 PE=1 SV=1	5	11	11	11	8	8	10	10	7	9	8	8	8	10	10	7	9	8	8	8	10	10	7	9	8	62.7	62.7	62.7	26.855	244	244;253;244;120;120	5.48	41	21	22	25	37	0	323.31	41.8	41	54.5
Q75MT9;Q6FHZ0;A0A024R4K3;P40926;Q0QF37;G3XAL0;B3KTM1	Q75MT9;Q6FHZ0;A0A024R4K3;P40926;Q0QF37;G3XAL0;B3KTM1	23;23;23;23;21;18;17	23;23;23;23;21;18;17	23;23;23;23;21;18;17	Malate dehydrogenase;Malate dehydrogenase, mitochondrial	MDH2	tr|Q75MT9|Q75MT9_HUMAN Malate dehydrogenase (Fragment) OS=Homo sapiens GN=MDH2 PE=3 SV=1;tr|Q6FHZ0|Q6FHZ0_HUMAN Malate dehydrogenase OS=Homo sapiens GN=MDH2 PE=2 SV=1;tr|A0A024R4K3|A0A024R4K3_HUMAN Malate dehydrogenase OS=Homo sapiens GN=MDH2 PE=2 SV=1;sp|	7	23	23	23	22	20	18	19	19	19	18	22	20	18	19	19	19	18	22	20	18	19	19	19	18	72.2	72.2	72.2	33.228	316	316;338;338;338;305;231;231	5.71	132	63	175	123	132	0	323.31	71.8	70.9	70.3
A0A024R4K9;A0A087X266;Q9BXJ8;A0A087WZA9;A0A087WV11	A0A024R4K9;A0A087X266;Q9BXJ8;A0A087WZA9	8;8;8;7;1	8;8;8;7;1	7;7;7;7;0	Transmembrane protein 120A	TMPIT;TMEM120A	tr|A0A024R4K9|A0A024R4K9_HUMAN Transmembrane protein 120A OS=Homo sapiens GN=TMPIT PE=1 SV=1;tr|A0A087X266|A0A087X266_HUMAN Transmembrane protein 120A OS=Homo sapiens GN=TMEM120A PE=1 SV=1;sp|Q9BXJ8|T120A_HUMAN Transmembrane protein 120A OS=Homo sapiens GN	5	8	8	7	5	4	3	3	5	4	3	5	4	3	3	5	4	3	4	4	2	3	4	3	2	31.7	31.7	28.9	35.887	322	322;369;343;174;229	4.23	11	5	6	4	4	0	20.241	19.9	16.1	10.6
A0A024R4M0;P46781;B5MCT8;C9JM19;B7Z732;A5D904;F2Z3C0;A8MXK4	A0A024R4M0;P46781;B5MCT8;C9JM19;B7Z732;A5D904	14;14;10;10;10;9;4;4	14;14;10;10;10;9;4;4	14;14;10;10;10;9;4;4	40S ribosomal protein S9	RPS9	tr|A0A024R4M0|A0A024R4M0_HUMAN 40S ribosomal protein S9 OS=Homo sapiens GN=RPS9 PE=1 SV=1;sp|P46781|RS9_HUMAN 40S ribosomal protein S9 OS=Homo sapiens GN=RPS9 PE=1 SV=3;tr|B5MCT8|B5MCT8_HUMAN 40S ribosomal protein S9 OS=Homo sapiens GN=RPS9 PE=1 SV=1;tr|C9	8	14	14	14	12	11	12	12	13	14	14	12	11	12	12	13	14	14	12	11	12	12	13	14	14	50	50	50	22.591	194	194;194;139;156;157;113;77;79	5.86	64	34	62	64	70	0	108.77	44.3	43.3	44.3
A0A024R4M8;Q8NBN7;G8JLA1;B3KVA3;A8K6B4;B2RDH1;K7EMY5;K7EQB5;K7ERV1	A0A024R4M8;Q8NBN7;G8JLA1;B3KVA3;A8K6B4;B2RDH1	11;11;8;7;7;6;2;1;1	11;11;8;7;7;6;2;1;1	11;11;8;7;7;6;2;1;1	Retinol dehydrogenase 13	RDH13	tr|A0A024R4M8|A0A024R4M8_HUMAN Retinol dehydrogenase 13 (All-trans and 9-cis), isoform CRA_a OS=Homo sapiens GN=RDH13 PE=3 SV=1;sp|Q8NBN7|RDH13_HUMAN Retinol dehydrogenase 13 OS=Homo sapiens GN=RDH13 PE=1 SV=2;tr|G8JLA1|G8JLA1_HUMAN Retinol dehydrogenase 1	9	11	11	11	6	4	7	8	8	9	7	6	4	7	8	8	9	7	6	4	7	8	8	9	7	45	45	45	35.932	331	331;331;220;220;220;260;42;29;35	4.53	24	21	8	7	17	0	79.359	20.5	12.1	26.9
B4DG42;A0A024R4N0;Q96S97;C9JZL8;C9J5M0;C9JC07;C9JJV6	B4DG42;A0A024R4N0;Q96S97;C9JZL8;C9J5M0;C9JC07;C9JJV6	4;4;4;3;3;3;2	4;4;4;3;3;3;2	4;4;4;3;3;3;2	Myeloid-associated differentiation marker	hCG_1640809;MYADM	tr|B4DG42|B4DG42_HUMAN cDNA FLJ53753, highly similar to Myeloid-associated differentiation marker OS=Homo sapiens PE=2 SV=1;tr|A0A024R4N0|A0A024R4N0_HUMAN HCG1640809, isoform CRA_b OS=Homo sapiens GN=hCG_1640809 PE=4 SV=1;sp|Q96S97|MYADM_HUMAN Myeloid-asso	7	4	4	4	2	2	2	2	2	4	3	2	2	2	2	2	4	3	2	2	2	2	2	4	3	21.8	21.8	21.8	31.225	285	285;322;322;188;242;259;146	5.86	6	3	12	7	7	0	19.836	7.4	7.4	7.4
A0A024R4N9;Q9BSV6;B4DT51;E7EQB3;B0V3J0;A9C4B9;A0A0G2JNK5	A0A024R4N9;Q9BSV6;B4DT51;E7EQB3;B0V3J0;A9C4B9;A0A0G2JNK5	9;9;7;7;6;6;6	9;9;7;7;6;6;6	9;9;7;7;6;6;6	tRNA-splicing endonuclease subunit Sen34	TSEN34	tr|A0A024R4N9|A0A024R4N9_HUMAN tRNA-splicing endonuclease subunit Sen34 OS=Homo sapiens GN=TSEN34 PE=1 SV=1;sp|Q9BSV6|SEN34_HUMAN tRNA-splicing endonuclease subunit Sen34 OS=Homo sapiens GN=TSEN34 PE=1 SV=1;tr|B4DT51|B4DT51_HUMAN tRNA-splicing endonuclease	7	9	9	9	3	1	2	3	7	7	3	3	1	2	3	7	7	3	3	1	2	3	7	7	3	38.7	38.7	38.7	33.652	310	310;310;312;315;242;251;252	5.12	8	2	9	12	1	0	159.76	12.3	4.2	8.1
A0A024R4Q5;P0C1Z6;A0A0G2JP55;A8MTQ3	A0A024R4Q5;P0C1Z6;A0A0G2JP55;A8MTQ3	2;2;1;1	2;2;1;1	2;2;1;1	TCF3 fusion partner	TFPT	tr|A0A024R4Q5|A0A024R4Q5_HUMAN TCF3 (E2A) fusion partner (In childhood Leukemia), isoform CRA_c OS=Homo sapiens GN=TFPT PE=1 SV=1;sp|P0C1Z6|TFPT_HUMAN TCF3 fusion partner OS=Homo sapiens GN=TFPT PE=1 SV=1;tr|A0A0G2JP55|A0A0G2JP55_HUMAN TCF3 fusion partner	4	2	2	2	1	1	2	1	2	2	0	1	1	2	1	2	2	0	1	1	2	1	2	2	0	9.9	9.9	9.9	28.278	253	253;253;145;193	2.44	5	3			1	0.00026188	4.2435	5.9	5.9	9.9
M0R0F0;A0A024R4Q8;P46782;Q53G25;M0R0R2;M0QZN2;Q59EK8	M0R0F0;A0A024R4Q8;P46782;Q53G25;M0R0R2;M0QZN2	14;14;14;13;13;9;2	14;14;14;13;13;9;2	14;14;14;13;13;9;2	40S ribosomal protein S5;40S ribosomal protein S5, N-terminally processed	RPS5	tr|M0R0F0|M0R0F0_HUMAN 40S ribosomal protein S5 (Fragment) OS=Homo sapiens GN=RPS5 PE=1 SV=1;tr|A0A024R4Q8|A0A024R4Q8_HUMAN Ribosomal protein S5, isoform CRA_a OS=Homo sapiens GN=RPS5 PE=3 SV=1;sp|P46782|RS5_HUMAN 40S ribosomal protein S5 OS=Homo sapiens G	7	14	14	14	11	10	11	13	12	13	12	11	10	11	13	12	13	12	11	10	11	13	12	13	12	58	58	58	22.391	200	200;204;204;204;225;134;107	5.06	80	20	22	37	47	0	323.31	46	42	46
A0A024R4R3;O75175;B7Z6J7;H0Y5X7;H7C3F5;Q6ZMJ6;H7C5J4;A0A0G2JPP0;A0A0G2JN65;H7C148	A0A024R4R3;O75175;B7Z6J7	8;8;6;3;3;3;2;2;1;1	8;8;6;3;3;3;2;2;1;1	8;8;6;3;3;3;2;2;1;1	CCR4-NOT transcription complex subunit 3	CNOT3	tr|A0A024R4R3|A0A024R4R3_HUMAN CCR4-NOT transcription complex, subunit 3, isoform CRA_a OS=Homo sapiens GN=CNOT3 PE=4 SV=1;sp|O75175|CNOT3_HUMAN CCR4-NOT transcription complex subunit 3 OS=Homo sapiens GN=CNOT3 PE=1 SV=1;tr|B7Z6J7|B7Z6J7_HUMAN cDNA FLJ6166	10	8	8	8	3	3	3	3	5	6	4	3	3	3	3	5	6	4	3	3	3	3	5	6	4	13.1	13.1	13.1	81.871	753	753;753;718;288;571;613;88;93;96;375	4.29	18	4	6	1	9	0	81.736	6	6.1	4.6
A0A024R4R9;A0A087WTE7;C9JMY0;A0A087WUE4;Q96PV6;A0A0G2JNN3;E7EWC7;B0VJY8;H7BZP5;A0A0G2JPW6	A0A024R4R9;A0A087WTE7;C9JMY0;A0A087WUE4;Q96PV6;A0A0G2JNN3	17;15;15;15;15;14;3;1;1;1	17;15;15;15;15;14;3;1;1;1	17;15;15;15;15;14;3;1;1;1	Leukocyte receptor cluster member 8	LENG8	tr|A0A024R4R9|A0A024R4R9_HUMAN Leukocyte receptor cluster (LRC) member 8, isoform CRA_a OS=Homo sapiens GN=LENG8 PE=4 SV=1;tr|A0A087WTE7|A0A087WTE7_HUMAN Leukocyte receptor cluster member 8 OS=Homo sapiens GN=LENG8 PE=1 SV=1;tr|C9JMY0|C9JMY0_HUMAN Leukocyt	10	17	17	17	8	10	8	7	10	14	10	8	10	8	7	10	14	10	8	10	8	7	10	14	10	29.4	29.4	29.4	88.156	800	800;781;837;874;779;726;300;91;111;199	6.62	8	12	18	27	21	0	101.09	13.1	17.1	14.1
A0A024R4S0;M0R1T5;O43633;M0R1L7	A0A024R4S0;M0R1T5;O43633;M0R1L7	5;5;5;3	5;5;5;3	5;5;5;3	Charged multivesicular body protein 2a	CHMP2A	tr|A0A024R4S0|A0A024R4S0_HUMAN Chromatin modifying protein 2A, isoform CRA_b OS=Homo sapiens GN=CHMP2A PE=3 SV=1;tr|M0R1T5|M0R1T5_HUMAN Charged multivesicular body protein 2a (Fragment) OS=Homo sapiens GN=CHMP2A PE=1 SV=1;sp|O43633|CHM2A_HUMAN Charged mult	4	5	5	5	5	5	4	5	3	3	2	5	5	4	5	3	3	2	5	5	4	5	3	3	2	19.8	19.8	19.8	25.104	222	222;227;222;159	6.47	15	11	1	1	29	0	127.81	19.8	19.8	16.2
A0A024R4S1;Q9Y6I3;B4DU91;D6R907;D6RBI9	A0A024R4S1;Q9Y6I3;B4DU91	15;15;14;1;1	15;15;14;1;1	14;14;14;0;0	Epsin-1	EPN1	tr|A0A024R4S1|A0A024R4S1_HUMAN Epsin 1, isoform CRA_a OS=Homo sapiens GN=EPN1 PE=4 SV=1;sp|Q9Y6I3|EPN1_HUMAN Epsin-1 OS=Homo sapiens GN=EPN1 PE=1 SV=2;tr|B4DU91|B4DU91_HUMAN cDNA FLJ55368, highly similar to Epsin-1 OS=Homo sapiens PE=2 SV=1	5	15	15	14	9	9	7	12	11	7	8	9	9	7	12	11	7	8	8	8	6	11	10	6	7	35.4	35.4	33.3	60.293	576	576;576;536;50;51	4.97	40	10	28	20	21	0	260.78	24	26.4	21.5
A0A024R4S2;Q9BZL4;K7EL81;B4DLW4;K7ER83	A0A024R4S2;Q9BZL4;K7EL81;B4DLW4	11;11;10;7;4	11;11;10;7;4	11;11;10;7;4	Protein phosphatase 1 regulatory subunit 12C	PPP1R12C	tr|A0A024R4S2|A0A024R4S2_HUMAN Protein phosphatase 1, regulatory (Inhibitor) subunit 12C, isoform CRA_b OS=Homo sapiens GN=PPP1R12C PE=4 SV=1;sp|Q9BZL4|PP12C_HUMAN Protein phosphatase 1 regulatory subunit 12C OS=Homo sapiens GN=PPP1R12C PE=1 SV=1;tr|K7EL81	5	11	11	11	3	4	1	6	8	7	4	3	4	1	6	8	7	4	3	4	1	6	8	7	4	21	21	21	84.765	778	778;782;737;538;234	6.3	11	4	1	1	16	0	67.714	5.1	9	2.3
A0A024R4T4;P61081;M0QX69;M0QYI6	A0A024R4T4;P61081	7;7;2;2	7;7;2;2	7;7;2;2	NEDD8-conjugating enzyme Ubc12	UBE2M	tr|A0A024R4T4|A0A024R4T4_HUMAN Ubiquitin-conjugating enzyme E2M (UBC12 homolog, yeast), isoform CRA_a OS=Homo sapiens GN=UBE2M PE=3 SV=1;sp|P61081|UBC12_HUMAN NEDD8-conjugating enzyme Ubc12 OS=Homo sapiens GN=UBE2M PE=1 SV=1	4	7	7	7	5	5	4	5	6	6	7	5	5	4	5	6	6	7	5	5	4	5	6	6	7	41.5	41.5	41.5	20.9	183	183;183;69;114	6.35	13	5	9	9	19	0	26.12	28.4	26.8	22.4
M0R202;A0A087WUM8;A0A024R4T7;Q9NWS9;M0R034;Q8NDK2;Q9UFF2;A0A0A0MR84;A0A0B4J2G2	M0R202;A0A087WUM8;A0A024R4T7;Q9NWS9;M0R034;Q8NDK2;Q9UFF2;A0A0A0MR84;A0A0B4J2G2	2;2;2;2;1;1;1;1;1	2;2;2;2;1;1;1;1;1	2;2;2;2;1;1;1;1;1	Zinc finger protein 446	ZNF446;DKFZp434K202;DKFZp434L2027	tr|M0R202|M0R202_HUMAN Zinc finger protein 446 OS=Homo sapiens GN=ZNF446 PE=1 SV=1;tr|A0A087WUM8|A0A087WUM8_HUMAN Zinc finger protein 446 OS=Homo sapiens GN=ZNF446 PE=1 SV=1;tr|A0A024R4T7|A0A024R4T7_HUMAN Zinc finger protein 446, isoform CRA_a OS=Homo sapi	9	2	2	2	0	0	0	0	1	1	0	0	0	0	0	1	1	0	0	0	0	0	1	1	0	5.3	5.3	5.3	44.094	399	399;422;450;450;141;155;237;336;422	1.5	1	1				0.0051617	1.5391	0	0	0
A0A024R4U0;Q9NP61;B7Z6L2;B0QYV8	A0A024R4U0;Q9NP61;B7Z6L2	15;15;13;5	14;14;13;4	3;3;3;0	ADP-ribosylation factor GTPase-activating protein 3	ARFGAP3	tr|A0A024R4U0|A0A024R4U0_HUMAN ADP-ribosylation factor GTPase activating protein 3, isoform CRA_a OS=Homo sapiens GN=ARFGAP3 PE=4 SV=1;sp|Q9NP61|ARFG3_HUMAN ADP-ribosylation factor GTPase-activating protein 3 OS=Homo sapiens GN=ARFGAP3 PE=1 SV=1;tr|B7Z6L2|	4	15	14	3	9	10	8	12	6	7	5	9	10	7	11	6	6	4	0	1	0	2	0	0	0	41.1	39.1	10.1	56.928	516	516;516;443;152	6.32	9	11	20	25	17	0	99.088	21.9	27.9	20.7
A0A024R4U3;Q14166;Q9BR23;V9GY16	A0A024R4U3;Q14166	34;34;7;2	34;34;7;2	34;34;7;2	Tubulin--tyrosine ligase-like protein 12	TTLL12	tr|A0A024R4U3|A0A024R4U3_HUMAN Tubulin tyrosine ligase-like family, member 12, isoform CRA_a OS=Homo sapiens GN=TTLL12 PE=4 SV=1;sp|Q14166|TTL12_HUMAN Tubulin--tyrosine ligase-like protein 12 OS=Homo sapiens GN=TTLL12 PE=1 SV=2	4	34	34	34	21	24	24	25	27	29	20	21	24	24	25	27	29	20	21	24	24	25	27	29	20	61.3	61.3	61.3	74.403	644	644;644;210;65	5.57	71	58	128	88	72	0	323.31	41.5	48.1	49.2
Q8TCT0;A0A024R4U8;F8WFD8	Q8TCT0;A0A024R4U8;F8WFD8	2;2;1	2;2;1	2;2;1	Ceramide kinase	CERK	sp|Q8TCT0|CERK1_HUMAN Ceramide kinase OS=Homo sapiens GN=CERK PE=1 SV=1;tr|A0A024R4U8|A0A024R4U8_HUMAN Ceramide kinase, isoform CRA_b OS=Homo sapiens GN=CERK PE=4 SV=1;tr|F8WFD8|F8WFD8_HUMAN Ceramide kinase OS=Homo sapiens GN=CERK PE=1 SV=1	3	2	2	2	1	0	2	1	2	2	1	1	0	2	1	2	2	1	1	0	2	1	2	2	1	5.8	5.8	5.8	59.977	537	537;537;185	8		2		5	4	0.00037922	3.2218	2.8	0	5.8
A0A024R4V3;Q9NWS6;B0QY29;B0QY28	A0A024R4V3;Q9NWS6;B0QY29	4;4;2;1	4;4;2;1	4;4;2;1	Protein FAM118A	C22orf8;FAM118A	tr|A0A024R4V3|A0A024R4V3_HUMAN Chromosome 22 open reading frame 8, isoform CRA_b OS=Homo sapiens GN=C22orf8 PE=4 SV=1;sp|Q9NWS6|F118A_HUMAN Protein FAM118A OS=Homo sapiens GN=FAM118A PE=1 SV=2;tr|B0QY29|B0QY29_HUMAN Protein FAM118A OS=Homo sapiens GN=FAM11	4	4	4	4	0	1	1	2	0	4	2	0	1	1	2	0	4	2	0	1	1	2	0	4	2	13.7	13.7	13.7	40.269	357	357;357;202;139	5.9		1	7		2	0.00038378	3.5437	0	3.9	3.6
A0A024R4W4;Q86X06;A0A024R4V5;O95696;Q9Y4Q3;B4DZ41;B7Z926;B4E3L9;J3KQ61;B4DZC2;Q59G93;Q5CZ83;Q659H0	A0A024R4W4;Q86X06;A0A024R4V5;O95696;Q9Y4Q3;B4DZ41;B7Z926;B4E3L9;J3KQ61;B4DZC2;Q59G93	18;18;18;18;14;14;14;14;13;12;11;3;1	18;18;18;18;14;14;14;14;13;12;11;3;1	18;18;18;18;14;14;14;14;13;12;11;3;1	Bromodomain-containing protein 1	BRD1;DKFZp434B094	tr|A0A024R4W4|A0A024R4W4_HUMAN Bromodomain containing 1, isoform CRA_b OS=Homo sapiens GN=BRD1 PE=4 SV=1;tr|Q86X06|Q86X06_HUMAN BRD1 protein OS=Homo sapiens GN=BRD1 PE=2 SV=1;tr|A0A024R4V5|A0A024R4V5_HUMAN Bromodomain containing 1, isoform CRA_a OS=Homo sa	13	18	18	18	4	2	6	3	10	12	8	4	2	6	3	10	12	8	4	2	6	3	10	12	8	18.1	18.1	18.1	119.52	1058	1058;1189;1189;1058;715;746;784;995;509;649;471;237;43	4.86	20	4	14	8	10	0	27.211	5.4	2.3	5
A0A024R4V6;Q9BV10;H7C4I6;H7C5R7	A0A024R4V6;Q9BV10;H7C4I6;H7C5R7	3;3;2;2	3;3;2;2	3;3;2;2	Dol-P-Man:Man(7)GlcNAc(2)-PP-Dol alpha-1,6-mannosyltransferase	ALG12	tr|A0A024R4V6|A0A024R4V6_HUMAN Mannosyltransferase OS=Homo sapiens GN=ALG12 PE=3 SV=1;sp|Q9BV10|ALG12_HUMAN Dol-P-Man:Man(7)GlcNAc(2)-PP-Dol alpha-1,6-mannosyltransferase OS=Homo sapiens GN=ALG12 PE=1 SV=1;tr|H7C4I6|H7C4I6_HUMAN Mannosyltransferase (Fragme	4	3	3	3	2	2	1	2	3	2	1	2	2	1	2	3	2	1	2	2	1	2	3	2	1	7.4	7.4	7.4	54.654	488	488;488;196;205	5.75		5	3	7	1	0.00013926	6.4909	4.1	4.1	2
A0A024R4V7;A9UJP8;H7C2L7;H7C089;F8WBU8	A0A024R4V7;A9UJP8	20;11;9;5;1	20;11;9;5;1	0;0;0;0;0		FLJ20699;TTC38	tr|A0A024R4V7|A0A024R4V7_HUMAN Uncharacterized protein OS=Homo sapiens GN=FLJ20699 PE=4 SV=1;tr|A9UJP8|A9UJP8_HUMAN Tetratricopeptide repeat protein 38 (Fragment) OS=Homo sapiens GN=TTC38 PE=1 SV=1	5	20	20	0	13	14	15	16	12	14	6	13	14	15	16	12	14	6	0	0	0	0	0	0	0	65.8	65.8	0	50.74	453	453;263;209;119;53	5.12	33	21	49	33	19	0	195.46	42.4	45.5	47.9
A0A024R4X0;P00387;Q6ZVI6;B1AHF3	A0A024R4X0;P00387;Q6ZVI6;B1AHF3	18;18;15;11	18;18;15;11	18;18;15;11	NADH-cytochrome b5 reductase;NADH-cytochrome b5 reductase 3;NADH-cytochrome b5 reductase 3 membrane-bound form;NADH-cytochrome b5 reductase 3 soluble form	CYB5R3	tr|A0A024R4X0|A0A024R4X0_HUMAN NADH-cytochrome b5 reductase OS=Homo sapiens GN=CYB5R3 PE=3 SV=1;sp|P00387|NB5R3_HUMAN NADH-cytochrome b5 reductase 3 OS=Homo sapiens GN=CYB5R3 PE=1 SV=3;tr|Q6ZVI6|Q6ZVI6_HUMAN NADH-cytochrome b5 reductase OS=Homo sapiens PE=	4	18	18	18	16	13	13	15	16	17	16	16	13	13	15	16	17	16	16	13	13	15	16	17	16	67.4	67.4	67.4	33.238	291	291;301;257;147	5.11	42	83	108	39	56	0	323.31	54.3	45.7	42.3
A0A024R4X7;Q9UKX7;B4E2D3;B0QY21	A0A024R4X7;Q9UKX7;B4E2D3	22;22;11;5	22;22;11;5	22;22;11;5	Nuclear pore complex protein Nup50	hCG_1989366;NUP50	tr|A0A024R4X7|A0A024R4X7_HUMAN HCG1989366, isoform CRA_a OS=Homo sapiens GN=hCG_1989366 PE=4 SV=1;sp|Q9UKX7|NUP50_HUMAN Nuclear pore complex protein Nup50 OS=Homo sapiens GN=NUP50 PE=1 SV=2;tr|B4E2D3|B4E2D3_HUMAN cDNA FLJ54237, highly similar to Nucleopori	4	22	22	22	15	11	15	13	17	18	14	15	11	15	13	17	18	14	15	11	15	13	17	18	14	70.7	70.7	70.7	50.144	468	468;468;218;178	5.68	47	15	55	50	37	0	315.97	44.7	35.5	47.4
A0A0A6YYC7;A0A024R4Z4;A0A024R4Z1;Q96JP5;H3BTR0;A0A024R557;B4DIN6	A0A0A6YYC7;A0A024R4Z4;A0A024R4Z1;Q96JP5;H3BTR0;A0A024R557	6;6;6;6;4;4;1	6;6;6;6;4;4;1	6;6;6;6;4;4;1	E3 ubiquitin-protein ligase ZFP91	ZFP91-CNTF;hCG_2042749;ZFP91;hCG_2039447	tr|A0A0A6YYC7|A0A0A6YYC7_HUMAN HCG2042749, isoform CRA_d OS=Homo sapiens GN=ZFP91-CNTF PE=4 SV=1;tr|A0A024R4Z4|A0A024R4Z4_HUMAN HCG2039447, isoform CRA_d OS=Homo sapiens GN=hCG_2039447 PE=4 SV=1;tr|A0A024R4Z1|A0A024R4Z1_HUMAN HCG2042749, isoform CRA_b OS=H	7	6	6	6	0	2	2	3	1	4	4	0	2	2	3	1	4	4	0	2	2	3	1	4	4	18.9	18.9	18.9	59.57	529	529;569;570;570;354;354;179	4.74	5	5	4		5	0	25.248	0	6	7
Q96PZ2;A0A024R4Z3;E9PR18	Q96PZ2;A0A024R4Z3	9;9;1	9;9;1	9;9;1	Protein FAM111A	FAM111A	sp|Q96PZ2|F111A_HUMAN Protein FAM111A OS=Homo sapiens GN=FAM111A PE=1 SV=2;tr|A0A024R4Z3|A0A024R4Z3_HUMAN Family with sequence similarity 111, member A, isoform CRA_a OS=Homo sapiens GN=FAM111A PE=4 SV=1	3	9	9	9	1	1	3	2	5	5	3	1	1	3	2	5	5	3	1	1	3	2	5	5	3	21.1	21.1	21.1	70.195	611	611;611;183	5.95	1	2	12	2	4	0	102.61	3.3	3.3	8.5
A0A024R4Z6;Q08945;E9PMD4;A0A0U1RRK2;Q59GH7;E9PPZ7	A0A024R4Z6;Q08945	29;29;9;6;4;2	29;29;9;6;4;2	29;29;9;6;4;2	FACT complex subunit SSRP1	SSRP1	tr|A0A024R4Z6|A0A024R4Z6_HUMAN FACT complex subunit SSRP1 OS=Homo sapiens GN=SSRP1 PE=3 SV=1;sp|Q08945|SSRP1_HUMAN FACT complex subunit SSRP1 OS=Homo sapiens GN=SSRP1 PE=1 SV=1	6	29	29	29	21	21	23	22	22	26	22	21	21	23	22	22	26	22	21	21	23	22	22	26	22	47	47	47	81.074	709	709;709;173;225;547;89	5.77	55	72	101	73	86	0	323.31	33	31.9	35.4
A0A024R4Z9;O95248;G5E933;Q68CX1;Q59EX9;H0Y5W8;Q86TK5;Q6PGN5	A0A024R4Z9;O95248;G5E933	40;40;39;17;17;9;8;8	40;40;39;17;17;9;8;8	38;38;37;17;17;7;7;6	Myotubularin-related protein 5	SBF1	tr|A0A024R4Z9|A0A024R4Z9_HUMAN SET binding factor 1, isoform CRA_a OS=Homo sapiens GN=SBF1 PE=3 SV=1;sp|O95248|MTMR5_HUMAN Myotubularin-related protein 5 OS=Homo sapiens GN=SBF1 PE=1 SV=3;tr|G5E933|G5E933_HUMAN Myotubularin-related protein 5 OS=Homo sapien	8	40	40	38	16	20	12	18	28	27	16	16	20	12	18	28	27	16	16	20	11	18	26	26	16	31.4	31.4	30.4	211.05	1893	1893;1867;1868;836;858;415;400;414	5.35	28	42	32	46	27	0	178.26	13.5	16.4	8.8
A0A0S2Z373;A0A0C4DFZ2;A0A024R509;P15289;Q63HL5;A0A0S2Z309;B4DVI5;V9GYR0	A0A0S2Z373;A0A0C4DFZ2;A0A024R509;P15289;Q63HL5;A0A0S2Z309	9;9;9;9;8;5;4;1	9;9;9;9;8;5;4;1	9;9;9;9;8;5;4;1	Arylsulfatase A;Arylsulfatase A component B;Arylsulfatase A component C	ARSA;DKFZp686G12235	tr|A0A0S2Z373|A0A0S2Z373_HUMAN Arylsulfatase A isoform 1 (Fragment) OS=Homo sapiens GN=ARSA PE=2 SV=1;tr|A0A0C4DFZ2|A0A0C4DFZ2_HUMAN Arylsulfatase A OS=Homo sapiens GN=ARSA PE=1 SV=1;tr|A0A024R509|A0A024R509_HUMAN Arylsulfatase A, isoform CRA_a OS=Homo sap	8	9	9	9	4	4	3	4	6	8	5	4	4	3	4	6	8	5	4	4	3	4	6	8	5	32.7	32.7	32.7	53.588	507	507;509;509;507;509;385;196;69	3.84	13	11	18	7	1	0	71.921	12	16.2	8.7
Q6NZ44;B3KXC3;A0A024R525;P02794;Q6NS36;G3V192;G3V1D1;E9PRK8;E9PKY7;Q8TD27;E9PQR3;E9PPQ4;E9PKM5;E9PK45;D3DPG2	Q6NZ44;B3KXC3;A0A024R525;P02794;Q6NS36;G3V192;G3V1D1	11;11;11;11;10;9;7;5;5;5;2;2;2;2;1	11;11;11;11;10;9;7;5;5;5;2;2;2;2;1	8;8;8;8;7;6;6;2;2;2;2;1;2;2;1	Ferritin;Ferritin heavy chain;Ferritin heavy chain, N-terminally processed	FTH1	tr|Q6NZ44|Q6NZ44_HUMAN Ferritin OS=Homo sapiens GN=FTH1 PE=1 SV=1;tr|B3KXC3|B3KXC3_HUMAN Ferritin OS=Homo sapiens PE=2 SV=1;tr|A0A024R525|A0A024R525_HUMAN Ferritin OS=Homo sapiens GN=FTH1 PE=3 SV=1;sp|P02794|FRIH_HUMAN Ferritin heavy chain OS=Homo sapiens	15	11	11	8	7	5	10	5	9	10	7	7	5	10	5	9	10	7	5	3	7	3	7	7	6	57.4	57.4	45.4	21.241	183	183;183;183;183;232;153;113;95;114;165;50;58;81;102;32	5.54	42	28	24	21	46	0	198.28	45.9	32.8	57.4
A0A024R528;P18510	A0A024R528;P18510	5;5	5;5	5;5	Interleukin-1 receptor antagonist protein	IL1RN	tr|A0A024R528|A0A024R528_HUMAN Interleukin 1 receptor antagonist, isoform CRA_a OS=Homo sapiens GN=IL1RN PE=3 SV=1;sp|P18510|IL1RA_HUMAN Interleukin-1 receptor antagonist protein OS=Homo sapiens GN=IL1RN PE=1 SV=1	2	5	5	5	5	3	4	5	2	4	0	5	3	4	5	2	4	0	5	3	4	5	2	4	0	42.7	42.7	42.7	16.142	143	143;177	7.13	7	1	14	14	17	0	275.01	42.7	37.8	37.8
A0A140VJH7;A0A024R529;Q3LXA3;H0YCY6;I3L252;Q9UFX5;E9PJG8;A0AUP5;E9PQR1	A0A140VJH7;A0A024R529;Q3LXA3;H0YCY6	23;23;23;20;10;9;7;4;2	23;23;23;20;10;9;7;4;2	23;23;23;20;10;9;7;4;2	Bifunctional ATP-dependent dihydroxyacetone kinase/FAD-AMP lyase (cyclizing);ATP-dependent dihydroxyacetone kinase;FAD-AMP lyase (cyclizing)	DAK;TKFC	tr|A0A140VJH7|A0A140VJH7_HUMAN Testis tissue sperm-binding protein Li 84P OS=Homo sapiens PE=2 SV=1;tr|A0A024R529|A0A024R529_HUMAN Dihydroxyacetone kinase 2 homolog (Yeast), isoform CRA_a OS=Homo sapiens GN=DAK PE=4 SV=1;sp|Q3LXA3|TKFC_HUMAN Triokinase/FMN	9	23	23	23	9	13	7	13	19	15	10	9	13	7	13	19	15	10	9	13	7	13	19	15	10	57.7	57.7	57.7	58.946	575	575;575;575;533;219;165;162;238;57	5.3	33	31	45	30	31	0	267.29	24.5	33.9	16.9
A0A024R534;O94776	A0A024R534;O94776	27;27	27;27	24;24	Metastasis-associated protein MTA2	MTA2	tr|A0A024R534|A0A024R534_HUMAN Metastasis associated 1 family, member 2, isoform CRA_a OS=Homo sapiens GN=MTA2 PE=4 SV=1;sp|O94776|MTA2_HUMAN Metastasis-associated protein MTA2 OS=Homo sapiens GN=MTA2 PE=1 SV=1	2	27	27	24	19	15	17	20	20	24	24	19	15	17	20	20	24	24	16	13	15	18	18	21	22	56	56	51.5	75.022	668	668;668	4.93	102	18	45	28	60	0	323.31	40.4	32.8	34.6
A0A024R540;J3KQ12;H7BYY0;E9PIU3;H7BXM1;B1PWS6;H0YF20;E9PJK0;E9PSB5;H7C2D5	A0A024R540;J3KQ12	6;6;2;2;2;1;1;1;1;1	1;1;0;1;1;0;0;1;1;0	1;1;0;1;1;0;0;1;1;0		hCG_2020143;BSCL2	tr|A0A024R540|A0A024R540_HUMAN HCG2020143, isoform CRA_d OS=Homo sapiens GN=hCG_2020143 PE=4 SV=1;tr|J3KQ12|J3KQ12_HUMAN HCG2020143, isoform CRA_b OS=Homo sapiens GN=BSCL2 PE=1 SV=1	10	6	1	1	1	2	1	2	2	5	5	0	0	0	1	0	1	1	0	0	0	1	0	1	1	17.5	6.3	6.3	51.158	462	462;464;79;226;277;29;52;93;123;150	2.75		3	1			0	18.799	1.9	3.9	1.9
A0A024R542;Q9C0C2;B3KXS7;Q86TK2;E9PKK0;E9PKE7	A0A024R542;Q9C0C2;B3KXS7	63;63;40;10;8;3	63;63;40;10;8;3	63;63;40;10;8;3	182 kDa tankyrase-1-binding protein	TNKS1BP1	tr|A0A024R542|A0A024R542_HUMAN Tankyrase 1 binding protein 1, 182kDa, isoform CRA_a OS=Homo sapiens GN=TNKS1BP1 PE=2 SV=1;sp|Q9C0C2|TB182_HUMAN 182 kDa tankyrase-1-binding protein OS=Homo sapiens GN=TNKS1BP1 PE=1 SV=4;tr|B3KXS7|B3KXS7_HUMAN cDNA FLJ45975 f	6	63	63	63	35	43	35	39	33	39	25	35	43	35	39	33	39	25	35	43	35	39	33	39	25	53.5	53.5	53.5	181.79	1729	1729;1729;1075;311;243;143	5.16	120	49	38	35	96	0	323.31	30.2	40	32.2
Q9C0B5;A0A024R546;H0YEF4	Q9C0B5;A0A024R546;H0YEF4	13;13;9	13;13;9	13;13;9	Palmitoyltransferase ZDHHC5;Palmitoyltransferase	ZDHHC5	sp|Q9C0B5|ZDHC5_HUMAN Palmitoyltransferase ZDHHC5 OS=Homo sapiens GN=ZDHHC5 PE=1 SV=2;tr|A0A024R546|A0A024R546_HUMAN Palmitoyltransferase OS=Homo sapiens GN=ZDHHC5 PE=3 SV=1;tr|H0YEF4|H0YEF4_HUMAN Palmitoyltransferase ZDHHC5 (Fragment) OS=Homo sapiens GN=Z	3	13	13	13	5	6	4	4	7	7	2	5	6	4	4	7	7	2	5	6	4	4	7	7	2	28.5	28.5	28.5	77.544	715	715;715;300	4.83	20	6	4	4	13	0	91.975	12.2	13.7	9.5
B3KVJ7;A0A024R549;A0A024R587;Q96G97;Q53EN3;F8W7Q8;A0A0S2Z544;E9PRU2	B3KVJ7;A0A024R549;A0A024R587;Q96G97;Q53EN3;F8W7Q8	7;7;7;7;6;5;2;2	7;7;7;7;6;5;2;2	2;2;2;2;2;2;2;2	Seipin	hCG_2020143;BSCL2	tr|B3KVJ7|B3KVJ7_HUMAN cDNA FLJ16651 fis, clone TESTI4036449, highly similar to Seipin (Bernardinelli-Seip congenital lipodystrophy type 2 protein) OS=Homo sapiens PE=2 SV=1;tr|A0A024R549|A0A024R549_HUMAN Berardinelli-Seip congenital lipodystrophy 2 isofor	8	7	7	2	1	2	1	3	3	6	6	1	2	1	3	3	6	6	0	0	0	2	1	2	2	18.8	18.8	5.8	44.324	398	398;398;400;398;398;223;72;99	6.36	3	10	3	5	12	0	11.051	2.3	4.5	2.3
A0A1W2PRW4;A0A024R561;Q3MI98;P53816	A0A1W2PRW4;A0A024R561;Q3MI98;P53816	3;3;3;3	3;3;3;3	3;3;3;3	HRAS-like suppressor 3	HRASLS3;PLA2G16	tr|A0A1W2PRW4|A0A1W2PRW4_HUMAN HRAS-like suppressor 3 OS=Homo sapiens GN=PLA2G16 PE=4 SV=1;tr|A0A024R561|A0A024R561_HUMAN HRAS-like suppressor 3, isoform CRA_a OS=Homo sapiens GN=HRASLS3 PE=4 SV=1;tr|Q3MI98|Q3MI98_HUMAN PLA2G16 protein (Fragment) OS=Homo s	4	3	3	3	2	2	3	2	2	2	2	2	2	3	2	2	2	2	2	2	3	2	2	2	2	26.7	26.7	26.7	17.787	161	161;162;193;162	7.57		2	10	6	10	0	16.942	16.1	16.1	26.7
A0A024R562;Q92934;B4DZQ9;F5H3B1;F5H1R6;F5GYS3;A8MXU7	A0A024R562;Q92934;B4DZQ9	7;7;6;3;3;1;1	7;7;6;3;3;1;1	7;7;6;3;3;1;1	Bcl2-associated agonist of cell death	BAD	tr|A0A024R562|A0A024R562_HUMAN BCL2-antagonist of cell death, isoform CRA_c OS=Homo sapiens GN=BAD PE=4 SV=1;sp|Q92934|BAD_HUMAN Bcl2-associated agonist of cell death OS=Homo sapiens GN=BAD PE=1 SV=3;tr|B4DZQ9|B4DZQ9_HUMAN cDNA FLJ61193, highly similar to	7	7	7	7	4	3	5	3	5	6	3	4	3	5	3	5	6	3	4	3	5	3	5	6	3	58.9	58.9	58.9	18.392	168	168;168;149;51;64;157;163	4.94	8	8	7	4	7	0	52.561	41.1	34.5	39.3
E9PS00;A0A024R564;Q9Y5Q0;B7Z345;Q59FV3;E9PKP8;H0YCN1;E9PPZ4;E9PQC2;H0YED5	E9PS00;A0A024R564;Q9Y5Q0;B7Z345	5;5;5;4;2;2;1;1;1;1	5;5;5;4;2;2;1;1;1;1	5;5;5;4;2;2;1;1;1;1	Fatty acid desaturase 3	FADS3	tr|E9PS00|E9PS00_HUMAN Fatty acid desaturase 3 OS=Homo sapiens GN=FADS3 PE=1 SV=1;tr|A0A024R564|A0A024R564_HUMAN Fatty acid desaturase 3, isoform CRA_a OS=Homo sapiens GN=FADS3 PE=4 SV=1;sp|Q9Y5Q0|FADS3_HUMAN Fatty acid desaturase 3 OS=Homo sapiens GN=FADS	10	5	5	5	2	2	2	2	1	4	2	2	2	2	2	1	4	2	2	2	2	2	1	4	2	15.8	15.8	15.8	48.166	417	417;445;445;385;315;330;116;188;199;229	8			5	9	5	0.00013526	5.328	5.3	8.2	8.2
A0A024R565;Q9UI30;F5GYQ2;F5GX77	A0A024R565;Q9UI30;F5GYQ2;F5GX77	6;6;4;4	6;6;4;4	6;6;4;4	Multifunctional methyltransferase subunit TRM112-like protein	HSPC152;TRMT112	tr|A0A024R565|A0A024R565_HUMAN Uncharacterized protein OS=Homo sapiens GN=HSPC152 PE=4 SV=1;sp|Q9UI30|TR112_HUMAN Multifunctional methyltransferase subunit TRM112-like protein OS=Homo sapiens GN=TRMT112 PE=1 SV=1;tr|F5GYQ2|F5GYQ2_HUMAN Multifunctional meth	4	6	6	6	3	3	3	4	5	6	3	3	3	3	4	5	6	3	3	3	3	4	5	6	3	72	72	72	14.199	125	125;125;81;106	5.63	6	18	9	10	14	0	179.52	31.2	31.2	31.2
A0A024R566;A0A024R5D9;A0A024R588;B4DJU4;A0A024R572;Q15637;B4DSE4;B4DX42;Q14820;F8WEV5;C9J792	A0A024R566;A0A024R5D9;A0A024R588;B4DJU4;A0A024R572;Q15637;B4DSE4;B4DX42	19;18;17;17;17;17;14;11;4;4;2	19;18;17;17;17;17;14;11;4;4;2	14;14;13;13;13;13;10;7;4;4;2	Splicing factor 1	SF1	tr|A0A024R566|A0A024R566_HUMAN Splicing factor 1, isoform CRA_a OS=Homo sapiens GN=SF1 PE=4 SV=1;tr|A0A024R5D9|A0A024R5D9_HUMAN Splicing factor 1, isoform CRA_c OS=Homo sapiens GN=SF1 PE=4 SV=1;tr|A0A024R588|A0A024R588_HUMAN Splicing factor 1, isoform CRA_	11	19	19	14	14	12	12	16	15	17	18	14	12	12	16	15	17	18	11	9	10	13	12	14	13	45.2	45.2	32	61.888	571	571;638;548;630;639;639;452;433;80;110;62	4.53	76	39	46	23	41	0	323.31	34.7	28.5	30.3
A0A024R570;A0A024R5E3;E7EN32;A0A024R5D2;O00255;Q9UE24;E7ET29;E7ENS2;E7EPR4;G9G6R5	A0A024R570;A0A024R5E3;E7EN32;A0A024R5D2;O00255;Q9UE24	7;7;6;6;6;5;3;2;2;1	7;7;6;6;6;5;3;2;2;1	7;7;6;6;6;5;3;2;2;1	Menin	MEN1	tr|A0A024R570|A0A024R570_HUMAN Multiple endocrine neoplasia I, isoform CRA_c OS=Homo sapiens GN=MEN1 PE=4 SV=1;tr|A0A024R5E3|A0A024R5E3_HUMAN Multiple endocrine neoplasia I, isoform CRA_b OS=Homo sapiens GN=MEN1 PE=4 SV=1;tr|E7EN32|E7EN32_HUMAN Menin OS=Ho	10	7	7	7	2	3	4	1	5	6	3	2	3	4	1	5	6	3	2	3	4	1	5	6	3	17.4	17.4	17.4	63.717	575	575;610;555;615;615;341;346;261;281;66	3.52	7	6	12	2		0	177.99	4.7	8.2	11
A0A087WZI5;A0A087WUG3;B3KR33;A0A024R573;Q7L266	A0A087WZI5;A0A087WUG3;B3KR33;A0A024R573;Q7L266	1;1;1;1;1	1;1;1;1;1	1;1;1;1;1	Isoaspartyl peptidase/L-asparaginase;Isoaspartyl peptidase/L-asparaginase alpha chain;Isoaspartyl peptidase/L-asparaginase beta chain	ASRGL1	tr|A0A087WZI5|A0A087WZI5_HUMAN Isoaspartyl peptidase/L-asparaginase (Fragment) OS=Homo sapiens GN=ASRGL1 PE=1 SV=6;tr|A0A087WUG3|A0A087WUG3_HUMAN Isoaspartyl peptidase/L-asparaginase OS=Homo sapiens GN=ASRGL1 PE=1 SV=1;tr|B3KR33|B3KR33_HUMAN cDNA FLJ33589	5	1	1	1	0	0	0	0	1	1	0	0	0	0	0	1	1	0	0	0	0	0	1	1	0	13.5	13.5	13.5	13.941	133	133;164;308;308;308	6.5			1	1		0.00061087	2.5917	0	0	0
A0A024R576;O95159;E9PQ47;E9PNY1;E9PQA5;E9PJX1;E9PJ47;B4DHV1;E9PMQ3	A0A024R576;O95159;E9PQ47;E9PNY1;E9PQA5	8;8;5;5;4;2;2;2;2	8;8;5;5;4;2;2;2;2	8;8;5;5;4;2;2;2;2	Zinc finger protein-like 1	ZFPL1	tr|A0A024R576|A0A024R576_HUMAN Zinc finger protein-like 1, isoform CRA_a OS=Homo sapiens GN=ZFPL1 PE=4 SV=1;sp|O95159|ZFPL1_HUMAN Zinc finger protein-like 1 OS=Homo sapiens GN=ZFPL1 PE=1 SV=2;tr|E9PQ47|E9PQ47_HUMAN Zinc finger protein-like 1 (Fragment) OS=	9	8	8	8	6	6	6	7	7	8	6	6	6	6	7	7	8	6	6	6	6	7	7	8	6	36.8	36.8	36.8	34.114	310	310;310;188;207;172;65;80;101;109	6.75	21	11	21	22	43	0	48.786	21.9	21.9	21.9
A0A024R577;O76062;E9PRQ1;E9PLS9;E9PLI3;B4DK82;H0YDY5;E9PQZ7;E9PP79;E9PLL1;E9PS18;E9PS09;E9PK81;H0YEN6	A0A024R577;O76062;E9PRQ1;E9PLS9;E9PLI3;B4DK82	5;5;3;3;3;3;2;2;2;2;2;2;1;1	5;5;3;3;3;3;2;2;2;2;2;2;1;1	5;5;3;3;3;3;2;2;2;2;2;2;1;1	Delta(14)-sterol reductase	TM7SF2	tr|A0A024R577|A0A024R577_HUMAN Transmembrane 7 superfamily member 2, isoform CRA_a OS=Homo sapiens GN=TM7SF2 PE=4 SV=1;sp|O76062|ERG24_HUMAN Delta(14)-sterol reductase OS=Homo sapiens GN=TM7SF2 PE=2 SV=3;tr|E9PRQ1|E9PRQ1_HUMAN Delta(14)-sterol reductase (F	14	5	5	5	3	2	2	4	4	4	2	3	2	2	4	4	4	2	3	2	2	4	4	4	2	17.9	17.9	17.9	46.405	418	418;418;223;271;292;302;93;115;135;207;219;256;89;208	5.34	4	10	6	5	7	0	45.483	7.4	5.5	5.5
A0A024R578;Q13405;H0YDP7;Q59GE9;E9PNF1;E9PI78	A0A024R578;Q13405;H0YDP7;Q59GE9;E9PNF1	10;10;6;6;5;1	10;10;6;6;5;1	10;10;6;6;5;1	39S ribosomal protein L49, mitochondrial	MRPL49	tr|A0A024R578|A0A024R578_HUMAN Mitochondrial ribosomal protein L49, isoform CRA_b OS=Homo sapiens GN=MRPL49 PE=4 SV=1;sp|Q13405|RM49_HUMAN 39S ribosomal protein L49, mitochondrial OS=Homo sapiens GN=MRPL49 PE=1 SV=1;tr|H0YDP7|H0YDP7_HUMAN 39S ribosomal pro	6	10	10	10	9	7	9	6	8	9	9	9	7	9	6	8	9	9	9	7	9	6	8	9	9	58.4	58.4	58.4	19.198	166	166;166;127;143;140;99	6.12	14	13	28	26	22	0	244.91	51.2	51.2	51.2
A0A024R582;Q92785;J3KMZ8;E9PN04;J3KQY6;C8C3P2;E9PDV3;Q6PJ73;Q92782	A0A024R582;Q92785;J3KMZ8	14;14;13;5;1;1;1;1;1	14;14;13;5;1;1;1;1;1	13;13;12;5;0;0;0;0;0	Zinc finger protein ubi-d4	DPF2	tr|A0A024R582|A0A024R582_HUMAN D4, zinc and double PHD fingers family 2, isoform CRA_a OS=Homo sapiens GN=DPF2 PE=4 SV=1;sp|Q92785|REQU_HUMAN Zinc finger protein ubi-d4 OS=Homo sapiens GN=DPF2 PE=1 SV=2;tr|J3KMZ8|J3KMZ8_HUMAN Zinc finger protein ubi-d4 OS=	9	14	14	13	8	11	9	9	11	13	11	8	11	9	9	11	13	11	8	10	9	9	11	13	10	49.1	49.1	47.3	44.155	391	391;391;405;106;388;397;398;414;380	4.63	37	13	10	15	18	0	125.34	26.6	35.5	32.2
A0A024R593;Q15173;E9PNY3;Q59G20;E9PQN5	A0A024R593;Q15173;E9PNY3;Q59G20	5;5;3;3;1	3;3;3;3;1	3;3;3;3;1	Serine/threonine-protein phosphatase 2A 56 kDa regulatory subunit beta isoform	PPP2R5B	tr|A0A024R593|A0A024R593_HUMAN Protein phosphatase 2, regulatory subunit B (B56), beta isoform, isoform CRA_a OS=Homo sapiens GN=PPP2R5B PE=4 SV=1;sp|Q15173|2A5B_HUMAN Serine/threonine-protein phosphatase 2A 56 kDa regulatory subunit beta isoform OS=Homo s	5	5	3	3	2	3	2	3	1	1	0	1	2	1	2	0	0	0	1	2	1	2	0	0	0	12.1	8.2	8.2	57.392	497	497;497;193;369;111	6	3				3	0.00026361	4.4717	4.4	8	5
A0A024R5E8;B2R8A7;A0A024R597;Q92993;Q59EJ8;E9PJI1;H0YEG3;H0YEP0;E9PRM3;E9PRL6	A0A024R5E8;B2R8A7;A0A024R597;Q92993;Q59EJ8;E9PJI1	6;6;6;6;5;4;1;1;1;1	6;6;6;6;5;4;1;1;1;1	6;6;6;6;5;4;1;1;1;1	Histone acetyltransferase;Histone acetyltransferase KAT5	HTATIP;KAT5	tr|A0A024R5E8|A0A024R5E8_HUMAN Histone acetyltransferase OS=Homo sapiens GN=HTATIP PE=3 SV=1;tr|B2R8A7|B2R8A7_HUMAN Histone acetyltransferase OS=Homo sapiens PE=2 SV=1;tr|A0A024R597|A0A024R597_HUMAN Histone acetyltransferase OS=Homo sapiens GN=HTATIP PE=3	10	6	6	6	3	1	4	2	3	4	4	3	1	4	2	3	4	4	3	1	4	2	3	4	4	16.3	16.3	16.3	53.076	461	461;513;513;513;448;302;95;167;189;269	4.82	7		8	6	1	0.0001393	6.4961	8	2.4	12.6
A0A024R598;Q04323;B4E0P8;E9PJ81;E9PRQ7;A0A024R539;A0A087WTZ5;Q05BV2;B4DNC6;E9PS08;B4DU88	A0A024R598;Q04323;B4E0P8;E9PJ81;E9PRQ7;A0A024R539;A0A087WTZ5;Q05BV2;B4DNC6	8;8;7;7;7;7;6;4;4;1;1	8;8;7;7;7;7;6;4;4;1;1	8;8;7;7;7;7;6;4;4;1;1	UBX domain-containing protein 1	LOC51035;UBXN1	tr|A0A024R598|A0A024R598_HUMAN Uncharacterized protein OS=Homo sapiens GN=LOC51035 PE=4 SV=1;sp|Q04323|UBXN1_HUMAN UBX domain-containing protein 1 OS=Homo sapiens GN=UBXN1 PE=1 SV=2;tr|B4E0P8|B4E0P8_HUMAN cDNA FLJ53007, highly similar to UBA/UBX 33.3 kDa p	11	8	8	8	4	4	6	6	6	6	6	4	4	6	6	6	6	6	4	4	6	6	6	6	6	40.1	40.1	40.1	33.325	297	297;297;200;290;293;312;238;146;181;100;136	4.99	16	12	17	15	9	0	245.65	21.2	23.2	29
A0A024R5A7;Q9Y6J9;A8K0D4;E9PP94;B4DVM4	A0A024R5A7;Q9Y6J9;A8K0D4	11;11;10;4;4	11;11;10;4;4	11;11;10;4;4	TAF6-like RNA polymerase II p300/CBP-associated factor-associated factor 65 kDa subunit 6L	TAF6L	tr|A0A024R5A7|A0A024R5A7_HUMAN TAF6-like RNA polymerase II, p300/CBP-associated factor (PCAF)-associated factor, 65kDa, isoform CRA_a OS=Homo sapiens GN=TAF6L PE=4 SV=1;sp|Q9Y6J9|TAF6L_HUMAN TAF6-like RNA polymerase II p300/CBP-associated factor-associated	5	11	11	11	3	1	4	3	7	7	5	3	1	4	3	7	7	5	3	1	4	3	7	7	5	26.8	26.8	26.8	67.814	622	622;622;622;145;148	6	6	5	10	15	6	0	51.851	6.6	2.4	9
A0A024R5B3;Q8TDP1;H0YEF3;E9PN81;B4DMW4;E9PKP0;H0YE52;H0YCP5	A0A024R5B3;Q8TDP1;H0YEF3;E9PN81;B4DMW4;E9PKP0;H0YE52;H0YCP5	6;6;5;5;4;3;3;3	6;6;5;5;4;3;3;3	6;6;5;5;4;3;3;3	Ribonuclease H2 subunit C	AYP1;RNASEH2C	tr|A0A024R5B3|A0A024R5B3_HUMAN AYP1 protein, isoform CRA_b OS=Homo sapiens GN=AYP1 PE=4 SV=1;sp|Q8TDP1|RNH2C_HUMAN Ribonuclease H2 subunit C OS=Homo sapiens GN=RNASEH2C PE=1 SV=1;tr|H0YEF3|H0YEF3_HUMAN Ribonuclease H2 subunit C (Fragment) OS=Homo sapiens G	8	6	6	6	1	0	0	2	4	3	3	1	0	0	2	4	3	3	1	0	0	2	4	3	3	58.5	58.5	58.5	17.84	164	164;164;158;247;134;81;124;129	4.33	4	3	3	5		0	40.177	14.6	0	0
E9PQD0;E9PS30;E9PLI6;E9PS76;A0A024R5B9;Q8N9N8	E9PQD0;E9PS30;E9PLI6;E9PS76;A0A024R5B9;Q8N9N8	1;1;1;1;1;1	1;1;1;1;1;1	1;1;1;1;1;1	Probable RNA-binding protein EIF1AD	EIF1AD;MGC11102	tr|E9PQD0|E9PQD0_HUMAN Probable RNA-binding protein EIF1AD OS=Homo sapiens GN=EIF1AD PE=1 SV=1;tr|E9PS30|E9PS30_HUMAN Probable RNA-binding protein EIF1AD (Fragment) OS=Homo sapiens GN=EIF1AD PE=1 SV=1;tr|E9PLI6|E9PLI6_HUMAN Probable RNA-binding protein EIF	6	1	1	1	0	0	1	0	1	1	1	0	0	1	0	1	1	1	0	0	1	0	1	1	1	26.6	26.6	26.6	7.3314	64	64;78;113;114;165;165	1	5					0.00026323	4.4212	0	0	26.6
F5H6B6;F5H8A0;A0A024R5C2;Q86TN4;F5H1K3;H0YGY9	F5H6B6;F5H8A0;A0A024R5C2;Q86TN4;F5H1K3	3;3;3;3;2;1	3;3;3;3;2;1	3;3;3;3;2;1	tRNA 2-phosphotransferase 1	TRPT1	tr|F5H6B6|F5H6B6_HUMAN tRNA 2-phosphotransferase 1 OS=Homo sapiens GN=TRPT1 PE=1 SV=1;tr|F5H8A0|F5H8A0_HUMAN tRNA 2-phosphotransferase 1 (Fragment) OS=Homo sapiens GN=TRPT1 PE=1 SV=1;tr|A0A024R5C2|A0A024R5C2_HUMAN tRNA phosphotransferase 1, isoform CRA_b	6	3	3	3	0	0	0	0	3	2	0	0	0	0	0	3	2	0	0	0	0	0	3	2	0	30.5	30.5	30.5	18.251	167	167;191;204;253;111;115	3.8		3	1	1		0.0048315	1.5801	0	0	0
A0A024R5C4;B7Z3E3;B7Z8W8;O95197;B7Z361;B7Z4M1;F5H617;Q7RTN4;F5H891;F5GWG7	A0A024R5C4;B7Z3E3;B7Z8W8;O95197;B7Z361	6;5;5;5;4;2;2;1;1;1	6;5;5;5;4;2;2;1;1;1	6;5;5;5;4;2;2;1;1;1	Reticulon;Reticulon-3	RTN3	tr|A0A024R5C4|A0A024R5C4_HUMAN Reticulon OS=Homo sapiens GN=RTN3 PE=4 SV=1;tr|B7Z3E3|B7Z3E3_HUMAN Reticulon OS=Homo sapiens PE=2 SV=1;tr|B7Z8W8|B7Z8W8_HUMAN Reticulon OS=Homo sapiens PE=2 SV=1;sp|O95197|RTN3_HUMAN Reticulon-3 OS=Homo sapiens GN=RTN3 PE=1 S	10	6	6	6	3	4	4	5	4	5	4	3	4	4	5	4	5	4	3	4	4	5	4	5	4	39.8	39.8	39.8	25.609	236	236;920;1032;1032;205;123;185;85;130;136	5.39	28	12	32	16	24	0	323.31	27.5	30.9	30.9
A0A024R5C5;P11498;E9PRE7;E9PS68	A0A024R5C5;P11498	47;47;19;12	47;47;19;12	47;47;19;12	Pyruvate carboxylase;Pyruvate carboxylase, mitochondrial	PC	tr|A0A024R5C5|A0A024R5C5_HUMAN Pyruvate carboxylase OS=Homo sapiens GN=PC PE=4 SV=1;sp|P11498|PYC_HUMAN Pyruvate carboxylase, mitochondrial OS=Homo sapiens GN=PC PE=1 SV=2	4	47	47	47	33	41	30	34	30	39	33	33	41	30	34	30	39	33	33	41	30	34	30	39	33	51.9	51.9	51.9	129.63	1178	1178;1178;489;298	4.99	118	60	102	66	75	0	323.31	35.6	43.9	32.9
F2YHM7;A0A024R5C6;Q86UY6;F5H2C9;B4E0W9	F2YHM7;A0A024R5C6;Q86UY6;F5H2C9;B4E0W9	5;5;5;3;3	5;5;5;3;3	5;5;5;3;3	N-alpha-acetyltransferase 40	NAA40;NAT11	tr|F2YHM7|F2YHM7_HUMAN N-alpha acetyl transferase 40 OS=Homo sapiens GN=NAA40 PE=2 SV=1;tr|A0A024R5C6|A0A024R5C6_HUMAN N-acetyltransferase 11, isoform CRA_a OS=Homo sapiens GN=NAT11 PE=4 SV=1;sp|Q86UY6|NAA40_HUMAN N-alpha-acetyltransferase 40 OS=Homo sapie	5	5	5	5	1	0	1	0	1	5	2	1	0	1	0	1	5	2	1	0	1	0	1	5	2	25.7	25.7	25.7	27.224	237	237;237;237;124;167	5.27		4	4	1	2	0	21.15	5.1	0	5.1
A0A024R5D6;B5MBX0;Q96FF9;B3KSI5;H0YCL8	A0A024R5D6;B5MBX0;Q96FF9	8;8;8;3;1	8;8;8;3;1	8;8;8;3;1	Sororin	CDCA5	tr|A0A024R5D6|A0A024R5D6_HUMAN Cell division cycle associated 5, isoform CRA_a OS=Homo sapiens GN=CDCA5 PE=4 SV=1;tr|B5MBX0|B5MBX0_HUMAN Sororin OS=Homo sapiens GN=CDCA5 PE=1 SV=1;sp|Q96FF9|CDCA5_HUMAN Sororin OS=Homo sapiens GN=CDCA5 PE=1 SV=1	5	8	8	8	2	2	4	2	4	7	6	2	2	4	2	4	7	6	2	2	4	2	4	7	6	50.4	50.4	50.4	27.6	252	252;307;252;115;70	4	16	2	5	3	5	0	37.986	11.1	11.5	26.2
A0A024R5D7;Q9HCU8;Q6NSD7;A0A087WWV3;Q9BVB1;Q59G35	A0A024R5D7;Q9HCU8;Q6NSD7;A0A087WWV3	5;5;4;3;1;1	5;5;4;3;1;1	5;5;4;3;1;1	DNA polymerase delta subunit 4	POLD4	tr|A0A024R5D7|A0A024R5D7_HUMAN Polymerase (DNA-directed), delta 4, isoform CRA_a OS=Homo sapiens GN=POLD4 PE=4 SV=1;sp|Q9HCU8|DPOD4_HUMAN DNA polymerase delta subunit 4 OS=Homo sapiens GN=POLD4 PE=1 SV=1;tr|Q6NSD7|Q6NSD7_HUMAN Polymerase (DNA-directed), de	6	5	5	5	3	0	3	3	3	2	3	3	0	3	3	3	2	3	3	0	3	3	3	2	3	61.7	61.7	61.7	12.433	107	107;107;107;80;34;83	2.72	8	4	5	1		0	17.742	38.3	0	37.4
A0A024R5D8;P43353;Q59F10;A0A087X2D4;A0A087WUF8;A0A087X192;Q9BUJ8;P48448;A0A087WTE0	A0A024R5D8;P43353;Q59F10;A0A087X2D4	5;5;4;3;2;2;2;2;1	4;4;3;3;2;2;2;1;1	1;1;1;1;1;1;1;0;1	Aldehyde dehydrogenase;Aldehyde dehydrogenase family 3 member B1	ALDH3B1	tr|A0A024R5D8|A0A024R5D8_HUMAN Aldehyde dehydrogenase OS=Homo sapiens GN=ALDH3B1 PE=3 SV=1;sp|P43353|AL3B1_HUMAN Aldehyde dehydrogenase family 3 member B1 OS=Homo sapiens GN=ALDH3B1 PE=1 SV=1;tr|Q59F10|Q59F10_HUMAN Aldehyde dehydrogenase 3B1 variant (Fragm	9	5	4	1	2	3	3	2	2	1	1	1	2	2	1	1	0	0	0	0	0	0	1	0	0	11.5	9	2.6	51.839	468	468;468;447;351;169;211;230;385;66	7.89	1		1	4	3	0.0024706	1.9026	4.7	6.6	7.1
A0A024R5E5;Q13488;E9PNA6;E9PM12;Q64F87;E9PMC5;H0YCE3;Q6QBN8;H0YEL3;K7ENA1	A0A024R5E5;Q13488	21;21;10;9;9;7;7;5;4;1	20;20;10;9;9;7;7;5;4;0	20;20;10;9;9;7;7;5;4;0	V-type proton ATPase subunit a;V-type proton ATPase 116 kDa subunit a isoform 3	TCIRG1	tr|A0A024R5E5|A0A024R5E5_HUMAN V-type proton ATPase subunit a OS=Homo sapiens GN=TCIRG1 PE=3 SV=1;sp|Q13488|VPP3_HUMAN V-type proton ATPase 116 kDa subunit a isoform 3 OS=Homo sapiens GN=TCIRG1 PE=1 SV=3	10	21	20	20	14	14	12	16	13	17	14	13	13	11	15	12	16	13	13	13	11	15	12	16	13	30	28.9	28.9	92.967	830	830;830;299;217;218;174;290;125;104;191	4.42	65	10	30	20	24	0	319.79	18.3	19.4	16
B2RDI6;A0A024R5E6;Q16584;B3KQY4;E9PID4;B3KQ31	B2RDI6;A0A024R5E6;Q16584	9;9;9;4;2;2	8;8;8;4;2;2	8;8;8;4;2;2	Mitogen-activated protein kinase kinase kinase 11	MAP3K11	tr|B2RDI6|B2RDI6_HUMAN cDNA, FLJ96628, highly similar to Homo sapiens mitogen-activated protein kinase kinase kinase 11(MAP3K11), mRNA OS=Homo sapiens PE=2 SV=1;tr|A0A024R5E6|A0A024R5E6_HUMAN Mitogen-activated protein kinase kinase kinase 11, isoform CRA_a	6	9	8	8	5	4	6	3	1	2	2	4	4	5	3	1	1	1	4	4	5	3	1	1	1	13.5	12.5	12.5	92.624	847	847;847;847;336;263;263	5.43	5		8	10		0	13.951	7.7	5.5	8.6
B2RAQ8;A0A024R5F4;P50416;H3BP22;H3BUV7;H3BMD2;H3BUJ0;Q8WZ48;A2RRE8;Q53FV7;A8K5K1;A5PLL0;A0A024R4W7;Q92523	B2RAQ8;A0A024R5F4;P50416	26;26;26;3;3;2;2;1;1;1;1;1;1;1	26;26;26;3;3;2;2;1;1;1;1;1;1;1	26;26;26;3;3;2;2;1;1;1;1;1;1;1	Carnitine O-palmitoyltransferase 1, liver isoform	CPT1A	tr|B2RAQ8|B2RAQ8_HUMAN cDNA, FLJ95058, highly similar to Homo sapiens carnitine palmitoyltransferase 1A (liver) (CPT1A),nuclear gene encoding mitochondrial protein, mRNA OS=Homo sapiens PE=2 SV=1;tr|A0A024R5F4|A0A024R5F4_HUMAN Carnitine palmitoyltransferas	14	26	26	26	19	17	18	19	19	22	23	19	17	18	19	19	22	23	19	17	18	19	19	22	23	39.6	39.6	39.6	88.339	773	773;773;773;117;134;78;93;28;567;772;772;772;772;772	5.64	80	23	39	53	66	0	323.31	27.7	25.1	26
Q9UBM7;A0A024R5F7;A8K0D2;X5DNI9;E9PM00;X5DRD7;E9PJ54;X5D9E1;A0A0S2Z3S3;B4E1K5;E9PRL8;E9PQ71;E9PIP9;A0A0S2Z3N8;H0YE57;A0A0S2Z3U5;E9PLZ2	Q9UBM7;A0A024R5F7;A8K0D2;X5DNI9;E9PM00;X5DRD7;E9PJ54;X5D9E1;A0A0S2Z3S3;B4E1K5	8;8;8;7;5;5;4;4;4;4;3;3;3;3;2;2;1	8;8;8;7;5;5;4;4;4;4;3;3;3;3;2;2;1	8;8;8;7;5;5;4;4;4;4;3;3;3;3;2;2;1	7-dehydrocholesterol reductase	DHCR7	sp|Q9UBM7|DHCR7_HUMAN 7-dehydrocholesterol reductase OS=Homo sapiens GN=DHCR7 PE=1 SV=1;tr|A0A024R5F7|A0A024R5F7_HUMAN 7-dehydrocholesterol reductase isoform 1 OS=Homo sapiens GN=DHCR7 PE=2 SV=1;tr|A8K0D2|A8K0D2_HUMAN cDNA FLJ77740, highly similar to Homo	17	8	8	8	7	7	6	6	7	7	6	7	7	6	6	7	7	6	7	7	6	6	7	7	6	18.5	18.5	18.5	54.489	475	475;475;475;475;258;335;164;201;263;280;91;105;107;165;221;73;73	6.18	39	9	20	31	43	0	151.97	16.6	16.6	15.2
B3KQQ7;A0A024R5F9;O43505;B4DEN5;B4DGI0	B3KQQ7;A0A024R5F9;O43505;B4DEN5	8;8;8;7;3	8;8;8;7;3	8;8;8;7;3	Beta-1,4-glucuronyltransferase 1	B3GNT6;B4GAT1	tr|B3KQQ7|B3KQQ7_HUMAN cDNA PSEC0037 fis, clone NT2RP1000800, highly similar to N-acetyllactosaminidebeta-1,3-N-acetylglucosaminyltransferase OS=Homo sapiens PE=2 SV=1;tr|A0A024R5F9|A0A024R5F9_HUMAN UDP-GlcNAc:betaGal beta-1,3-N-acetylglucosaminyltransfera	5	8	8	8	4	1	3	4	2	5	3	4	1	3	4	2	5	3	4	1	3	4	2	5	3	24.6	24.6	24.6	47.104	415	415;415;415;408;186	4.31	9	4	8		5	0	37.425	10.6	2.2	6.7
F5GXB9;F5H2T3;F8WDQ6;F5H3R3;A0A024R5G0;F5H6E4;G5EA39;P60006	F5GXB9;F5H2T3;F8WDQ6;F5H3R3;A0A024R5G0;F5H6E4;G5EA39;P60006	1;1;1;1;1;1;1;1	1;1;1;1;1;1;1;1	1;1;1;1;1;1;1;1	Anaphase-promoting complex subunit 15	ANAPC15;C11orf51	tr|F5GXB9|F5GXB9_HUMAN Anaphase-promoting complex subunit 15 (Fragment) OS=Homo sapiens GN=ANAPC15 PE=1 SV=8;tr|F5H2T3|F5H2T3_HUMAN Anaphase-promoting complex subunit 15 (Fragment) OS=Homo sapiens GN=ANAPC15 PE=1 SV=1;tr|F8WDQ6|F8WDQ6_HUMAN Anaphase-promot	8	1	1	1	1	0	0	1	1	1	0	1	0	0	1	1	1	0	1	0	0	1	1	1	0	22.7	22.7	22.7	5.3059	44	44;65;92;110;121;123;190;121	7.25			1	3		0.0083578	1.3281	22.7	0	0
O75531;A0A024R5H0;B2R4V4	O75531;A0A024R5H0;B2R4V4	5;5;4	5;5;4	5;5;4	Barrier-to-autointegration factor;Barrier-to-autointegration factor, N-terminally processed	BANF1	sp|O75531|BAF_HUMAN Barrier-to-autointegration factor OS=Homo sapiens GN=BANF1 PE=1 SV=1;tr|A0A024R5H0|A0A024R5H0_HUMAN Barrier to autointegration factor 1, isoform CRA_a OS=Homo sapiens GN=BANF1 PE=4 SV=1;tr|B2R4V4|B2R4V4_HUMAN cDNA, FLJ92232, highly simi	3	5	5	5	3	5	4	3	3	5	3	3	5	4	3	3	5	3	3	5	4	3	3	5	3	56.2	56.2	56.2	10.058	89	89;89;89	5.77	2	11	22	14	7	0	110.67	48.3	56.2	48.3
H0YG35;E7ENZ2;B4DK38;A0A024R5H2;E9PG19;O94868	H0YG35;E7ENZ2;B4DK38;A0A024R5H2;E9PG19;O94868	1;1;1;1;1;1	1;1;1;1;1;1	1;1;1;1;1;1	F-BAR and double SH3 domains protein 2	FCHSD2	tr|H0YG35|H0YG35_HUMAN F-BAR and double SH3 domains protein 2 (Fragment) OS=Homo sapiens GN=FCHSD2 PE=1 SV=1;tr|E7ENZ2|E7ENZ2_HUMAN F-BAR and double SH3 domains protein 2 OS=Homo sapiens GN=FCHSD2 PE=1 SV=1;tr|B4DK38|B4DK38_HUMAN cDNA FLJ60613, highly simi	6	1	1	1	0	0	0	0	1	0	1	0	0	0	0	1	0	1	0	0	0	0	1	0	1	12.9	12.9	12.9	9.6199	85	85;604;604;684;764;740	5			2			0.0018942	1.9887	0	0	0
H3BPK6;F5GWS9;F5GZY6;A0A024R5H3;B4DFA5;Q8WV07	H3BPK6;F5GWS9;F5GZY6;A0A024R5H3;B4DFA5;Q8WV07	1;1;1;1;1;1	1;1;1;1;1;1	1;1;1;1;1;1	Oral cancer-overexpressed protein 1	ORAOV1	tr|H3BPK6|H3BPK6_HUMAN Oral cancer-overexpressed protein 1 (Fragment) OS=Homo sapiens GN=ORAOV1 PE=1 SV=1;tr|F5GWS9|F5GWS9_HUMAN Oral cancer overexpressed 1 OS=Homo sapiens GN=ORAOV1 PE=1 SV=1;tr|F5GZY6|F5GZY6_HUMAN Oral cancer-overexpressed protein 1 OS=H	6	1	1	1	1	1	1	1	0	1	0	1	1	1	1	0	1	0	1	1	1	1	0	1	0	17.7	17.7	17.7	7.0671	62	62;78;124;137;221;137	5			5			0.00013501	5.2894	17.7	17.7	17.7
A0A024R5H6;Q6VY07;B4DF77;E9PNZ9;Q9NTH2;E9PSE1;E9PSG7;H0YCU5;H0YF56	A0A024R5H6;Q6VY07;B4DF77	8;8;5;3;1;1;1;1;1	8;8;5;3;1;1;1;1;1	7;7;5;3;1;1;1;1;0	Phosphofurin acidic cluster sorting protein 1	PACS1	tr|A0A024R5H6|A0A024R5H6_HUMAN Phosphofurin acidic cluster sorting protein 1, isoform CRA_a OS=Homo sapiens GN=PACS1 PE=4 SV=1;sp|Q6VY07|PACS1_HUMAN Phosphofurin acidic cluster sorting protein 1 OS=Homo sapiens GN=PACS1 PE=1 SV=2;tr|B4DF77|B4DF77_HUMAN Pho	9	8	8	7	1	4	5	4	3	7	2	1	4	5	4	3	7	2	0	3	4	3	3	7	2	11.6	11.6	10.1	104.9	963	963;963;499;79;70;76;91;107;118	7.28		5	4	13	7	0	13.839	1.6	6.9	7.9
Q6FGX3;A0A024R5H8;Q53ET8;F5H3K7;F5GX61;C9JB90;Q9UL30;Q9UL29;C9J0I2;Q14964	Q6FGX3;A0A024R5H8;Q53ET8	14;14;13;6;4;2;1;1;1;1	1;1;1;0;0;0;0;0;0;0	0;0;0;0;0;0;0;0;0;0		RAB6A	tr|Q6FGX3|Q6FGX3_HUMAN RAB6A protein OS=Homo sapiens GN=RAB6A PE=2 SV=1;tr|A0A024R5H8|A0A024R5H8_HUMAN RAB6A, member RAS oncogene family, isoform CRA_b OS=Homo sapiens GN=RAB6A PE=4 SV=1;tr|Q53ET8|Q53ET8_HUMAN RAB6A, member RAS oncogene family isoform a va	10	14	1	0	13	12	14	13	10	11	12	1	1	1	1	1	1	1	0	0	0	0	0	0	0	62	10.6	0	23.549	208	208;208;208;71;87;49;43;43;71;217	6.76			14	20		0	169.71	58.7	58.2	62
E9PRW4;A0A024R5I4;O94956;Q658P4;H0YE11;E9PI53;B4DJH3;A0A0A0MTF1;B4DYL5	E9PRW4;A0A024R5I4;O94956;Q658P4;H0YE11;E9PI53;B4DJH3;A0A0A0MTF1;B4DYL5	2;2;2;1;1;1;1;1;1	2;2;2;1;1;1;1;1;1	2;2;2;1;1;1;1;1;1	Solute carrier organic anion transporter family member 2B1	SLCO2B1;DKFZp686E0517	tr|E9PRW4|E9PRW4_HUMAN Solute carrier organic anion transporter family member OS=Homo sapiens GN=SLCO2B1 PE=1 SV=2;tr|A0A024R5I4|A0A024R5I4_HUMAN Solute carrier organic anion transporter family member OS=Homo sapiens GN=SLCO2B1 PE=1 SV=1;sp|O94956|SO2B1_HU	9	2	2	2	1	0	2	1	0	0	0	1	0	2	1	0	0	0	1	0	2	1	0	0	0	5.1	5.1	5.1	64.217	593	593;709;709;76;147;150;220;565;593	1.25	3	1				0.00026082	4.1006	2.7	0	5.1
B2R787;A0A024R5I7;O00562;E9PMZ6;E9PMS0;E9PSD1;B3KX94;E9PNU6	B2R787;A0A024R5I7;O00562	13;13;13;4;4;4;3;2	13;13;13;4;4;4;3;2	13;13;13;4;4;4;3;2	Membrane-associated phosphatidylinositol transfer protein 1	PITPNM1	tr|B2R787|B2R787_HUMAN cDNA, FLJ93330, highly similar to Homo sapiens phosphatidylinositol transfer protein, membrane-associated 1 (PITPNM1), mRNA OS=Homo sapiens PE=2 SV=1;tr|A0A024R5I7|A0A024R5I7_HUMAN Phosphatidylinositol transfer protein, membrane-asso	8	13	13	13	5	8	1	7	3	1	1	5	8	1	7	3	1	1	5	8	1	7	3	1	1	18.2	18.2	18.2	134.85	1244	1244;1244;1244;151;154;163;526;88	5.71	7	2	6	8	5	0	28.171	6.5	10.9	1.6
A0A024R5J4;Q8TE77;E9PIT5;A0A087WWG1;C9JUG3;A0A024R5C3	A0A024R5J4;Q8TE77;E9PIT5;A0A087WWG1	14;14;7;7;4;4	14;14;7;7;4;4	14;14;7;7;4;4	Protein phosphatase Slingshot homolog 3	SSH3	tr|A0A024R5J4|A0A024R5J4_HUMAN Slingshot homolog 3 (Drosophila), isoform CRA_f OS=Homo sapiens GN=SSH3 PE=4 SV=1;sp|Q8TE77|SSH3_HUMAN Protein phosphatase Slingshot homolog 3 OS=Homo sapiens GN=SSH3 PE=1 SV=2;tr|E9PIT5|E9PIT5_HUMAN Protein phosphatase Sling	6	14	14	14	9	12	8	12	8	11	7	9	12	8	12	8	11	7	9	12	8	12	8	11	7	28.7	28.7	28.7	72.995	659	659;659;219;316;394;399	6.89	17	15	7	13	42	0	97.756	18.4	24	16.8
P20340;A0A024R5J5;B7Z5Z9	P20340;A0A024R5J5;B7Z5Z9	14;14;10	14;14;10	1;1;1	Ras-related protein Rab-6A	RAB6A	sp|P20340|RAB6A_HUMAN Ras-related protein Rab-6A OS=Homo sapiens GN=RAB6A PE=1 SV=3;tr|A0A024R5J5|A0A024R5J5_HUMAN H.sapiens ras-related Hrab6 protein OS=Homo sapiens GN=RAB6A PE=2 SV=1;tr|B7Z5Z9|B7Z5Z9_HUMAN cDNA FLJ51066, highly similar to Ras-related pr	3	14	14	1	13	12	14	13	9	11	12	13	12	14	13	9	11	12	1	1	1	1	0	1	1	62	62	10.6	23.593	208	208;208;144	6	83	8	40	58	74	0	323.31	58.7	58.2	62
A0A024R5J6;Q9NYJ1	A0A024R5J6;Q9NYJ1	2;2	2;2	2;2	Cytochrome c oxidase assembly factor 4 homolog, mitochondrial	CHCHD8;COA4	tr|A0A024R5J6|A0A024R5J6_HUMAN Coiled-coil-helix-coiled-coil-helix domain containing 8, isoform CRA_a OS=Homo sapiens GN=CHCHD8 PE=4 SV=1;sp|Q9NYJ1|COA4_HUMAN Cytochrome c oxidase assembly factor 4 homolog, mitochondrial OS=Homo sapiens GN=COA4 PE=1 SV=2	2	2	2	2	0	1	0	0	1	2	0	0	1	0	0	1	2	0	0	1	0	0	1	2	0	39.1	39.1	39.1	10.134	87	87;87	2.6	3		2			0.00026434	4.5517	0	14.9	0
B3KRF9;A0A024R5J8;Q8WUA8;E9PN12;E9PLG7	B3KRF9;A0A024R5J8;Q8WUA8	3;3;3;1;1	3;3;3;1;1	3;3;3;1;1	Tsukushin	LRRC54;TSKU	tr|B3KRF9|B3KRF9_HUMAN cDNA FLJ34156 fis, clone FCBBF3013266, highly similar to Tsukushi (Leucine-richrepeat-containing protein 54) OS=Homo sapiens PE=2 SV=1;tr|A0A024R5J8|A0A024R5J8_HUMAN Leucine rich repeat containing 54, isoform CRA_a OS=Homo sapiens GN	5	3	3	3	1	1	1	1	1	0	0	1	1	1	1	1	0	0	1	1	1	1	1	0	0	17.4	17.4	17.4	34.344	321	321;353;353;105;150	6		1	2	3		0.00013725	5.9251	4.7	8.7	4
A0A024R5K1;Q9BR76;Q9NSK3;A0A087WW53;F5H390;Q59F81;F5H0D2;Q2NNQ8;A9Z1Z3	A0A024R5K1;Q9BR76;Q9NSK3;A0A087WW53;F5H390;Q59F81	16;16;10;8;8;8;3;1;1	16;16;10;8;8;8;3;1;1	8;8;8;0;0;0;0;1;1	Coronin;Coronin-1B	CORO1B;DKFZp762I166	tr|A0A024R5K1|A0A024R5K1_HUMAN Coronin OS=Homo sapiens GN=CORO1B PE=3 SV=1;sp|Q9BR76|COR1B_HUMAN Coronin-1B OS=Homo sapiens GN=CORO1B PE=1 SV=1;tr|Q9NSK3|Q9NSK3_HUMAN Putative uncharacterized protein DKFZp762I166 (Fragment) OS=Homo sapiens GN=DKFZp762I166	9	16	16	8	12	12	12	15	14	12	12	12	12	12	15	14	12	12	5	6	6	8	7	6	5	39.1	39.1	20.4	54.234	489	489;489;283;260;282;287;139;2055;1794	5.88	66	18	31	36	67	0	223.19	28.2	28	28
A0A024R5K3;E9PPW7;O00217;E9PKH6;Q53G17;E9PN51;F8W9K7;B4DYI3	A0A024R5K3;E9PPW7;O00217;E9PKH6;Q53G17;E9PN51;F8W9K7;B4DYI3	6;6;6;5;5;4;4;4	6;6;6;5;5;4;4;4	6;6;6;5;5;4;4;4	NADH dehydrogenase [ubiquinone] iron-sulfur protein 8, mitochondrial	NDUFS8	tr|A0A024R5K3|A0A024R5K3_HUMAN NADH dehydrogenase (Ubiquinone) Fe-S protein 8, 23kDa (NADH-coenzyme Q reductase), isoform CRA_b OS=Homo sapiens GN=NDUFS8 PE=3 SV=1;tr|E9PPW7|E9PPW7_HUMAN NADH dehydrogenase [ubiquinone] iron-sulfur protein 8, mitochondrial	8	6	6	6	4	5	5	4	5	6	5	4	5	5	4	5	6	5	4	5	5	4	5	6	5	39.5	39.5	39.5	19.213	172	172;184;210;138;210;110;124;171	5.7	20	17	24	18	25	0	74.054	27.9	34.3	34.3
B3KQL8;A0A024R5K5;Q9BVK2;E9PP80;H0YDD3;E9PNE2;E9PK79;E9PP96;H0YDQ1;E9PLP7;E9PP04;H0YD42;E9PKA5;H0YEE0	B3KQL8;A0A024R5K5;Q9BVK2;E9PP80;H0YDD3;E9PNE2;E9PK79;E9PP96	4;4;4;2;2;2;2;2;1;1;1;1;1;1	4;4;4;2;2;2;2;2;1;1;1;1;1;1	4;4;4;2;2;2;2;2;1;1;1;1;1;1	Probable dolichyl pyrophosphate Glc1Man9GlcNAc2 alpha-1,3-glucosyltransferase	ALG8	tr|B3KQL8|B3KQL8_HUMAN Alpha-1,3-glucosyltransferase OS=Homo sapiens PE=2 SV=1;tr|A0A024R5K5|A0A024R5K5_HUMAN Alpha-1,3-glucosyltransferase OS=Homo sapiens GN=ALG8 PE=2 SV=1;sp|Q9BVK2|ALG8_HUMAN Probable dolichyl pyrophosphate Glc1Man9GlcNAc2 alpha-1,3-glu	14	4	4	4	3	3	3	3	3	4	3	3	3	3	3	3	4	3	3	3	3	3	3	4	3	10.8	10.8	10.8	60.099	526	526;526;526;133;226;236;242;282;87;96;126;157;172;281	5.78	6	1	25	7	7	0	35.578	8.2	8.2	8.2
A0A024R5K6;O95298;E9PM14;A0A087WUM3;E9PQ53;E9PRJ5;Q8NI46	A0A024R5K6;O95298;E9PM14;A0A087WUM3;E9PQ53	6;6;4;4;4;1;1	6;6;4;4;4;1;1	6;6;4;4;4;1;1	NADH dehydrogenase [ubiquinone] 1 subunit C2;NADH dehydrogenase [ubiquinone] 1 subunit C2, isoform 2	NDUFC2;KCTD14;NDUFC2-KCTD14	tr|A0A024R5K6|A0A024R5K6_HUMAN NADH dehydrogenase [ubiquinone] 1 subunit C2 OS=Homo sapiens GN=NDUFC2 PE=3 SV=1;sp|O95298|NDUC2_HUMAN NADH dehydrogenase [ubiquinone] 1 subunit C2 OS=Homo sapiens GN=NDUFC2 PE=1 SV=1;tr|E9PM14|E9PM14_HUMAN NADH dehydrogenase	7	6	6	6	5	6	6	3	6	6	4	5	6	6	3	6	6	4	5	6	6	3	6	6	4	40.3	40.3	40.3	14.187	119	119;119;107;134;114;71;77	6.93	6	10	32	27	29	0	28.83	39.5	40.3	40.3
P50454;A0A024R5K8;A8K259;B4DN87;E9PPV6;E9PR70;E9PK86;E9PMI5;E9PKH2;E9PNX1;Q9NPA9;E9PRS3;E9PIG2;E9PJH8;E9PQ34;E9PLA6;H0YEP8	P50454;A0A024R5K8;A8K259;B4DN87;E9PPV6;E9PR70;E9PK86;E9PMI5	23;23;21;21;18;17;13;13;11;10;10;8;8;7;7;3;2	23;23;21;21;18;17;13;13;11;10;10;8;8;7;7;3;2	23;23;21;21;18;17;13;13;11;10;10;8;8;7;7;3;2	Serpin H1	SERPINH1	sp|P50454|SERPH_HUMAN Serpin H1 OS=Homo sapiens GN=SERPINH1 PE=1 SV=2;tr|A0A024R5K8|A0A024R5K8_HUMAN Serpin peptidase inhibitor, clade H (Heat shock protein 47), member 1, (Collagen binding protein 1), isoform CRA_a OS=Homo sapiens GN=SERPINH1 PE=3 SV=1;tr	17	23	23	23	13	15	17	19	18	21	19	13	15	17	19	18	21	19	13	15	17	19	18	21	19	60.3	60.3	60.3	46.44	418	418;418;418;397;324;295;247;249;201;203;172;166;165;150;142;85;56	5	50	65	96	26	53	0	323.31	36.6	43.8	43.5
A0A024R5L0;P42785;B7Z7Q6;B3KR26;E9PQB5;E9PL85;E9PQN3;E9PKN6;E9PIG4;E9PNF7;E9PR42;E9PL49;E9PLY4;E9PNJ1	A0A024R5L0;P42785;B7Z7Q6	8;8;6;3;3;3;3;3;3;2;1;1;1;1	8;8;6;3;3;3;3;3;3;2;1;1;1;1	8;8;6;3;3;3;3;3;3;2;1;1;1;1	Lysosomal Pro-X carboxypeptidase	PRCP	tr|A0A024R5L0|A0A024R5L0_HUMAN Prolylcarboxypeptidase (Angiotensinase C), isoform CRA_a OS=Homo sapiens GN=PRCP PE=4 SV=1;sp|P42785|PCP_HUMAN Lysosomal Pro-X carboxypeptidase OS=Homo sapiens GN=PRCP PE=1 SV=1;tr|B7Z7Q6|B7Z7Q6_HUMAN cDNA FLJ57232, highly si	14	8	8	8	4	3	4	5	5	6	6	4	3	4	5	5	6	6	4	3	4	5	5	6	6	21	21	21	55.799	496	496;496;391;128;145;147;183;192;233;116;26;43;99;163	5.98	10	8	9	15	12	0	22.5	9.7	7.3	9.1
A0A024R5L4;A0A024R5P3	A0A024R5L4;A0A024R5P3	5;4	1;1	1;1		TMEM126B	tr|A0A024R5L4|A0A024R5L4_HUMAN Transmembrane protein 126B, isoform CRA_c OS=Homo sapiens GN=TMEM126B PE=4 SV=1;tr|A0A024R5P3|A0A024R5P3_HUMAN Transmembrane protein 126B, isoform CRA_b OS=Homo sapiens GN=TMEM126B PE=4 SV=1	2	5	1	1	2	4	3	1	2	4	2	1	0	0	0	0	0	0	1	0	0	0	0	0	0	29.5	8	8	22.765	200	200;110	1	1					0	32.518	13	29.5	22.5
Q13492;A0A024R5P1;A8K5U9;A0A024R5L7;B5BU72;E9PLJ8;E9PI56;E9PKP6;H0YCY1;E9PK13;E5RGY9;H0UI15;E9PDG8;E9PJT1;E5RIJ5;E5RK51;E5RFC6;E5RHK9;E5RFU0;O60641;A0MWC9	Q13492;A0A024R5P1;A8K5U9;A0A024R5L7;B5BU72	17;17;17;17;17;6;6;6;5;3;2;2;2;2;2;2;2;2;2;2;1	17;17;17;17;17;6;6;6;5;3;2;2;2;2;2;2;2;2;2;2;1	10;10;10;10;10;6;6;6;0;3;2;2;2;2;2;2;2;2;2;2;0	Phosphatidylinositol-binding clathrin assembly protein	PICALM	sp|Q13492|PICAL_HUMAN Phosphatidylinositol-binding clathrin assembly protein OS=Homo sapiens GN=PICALM PE=1 SV=2;tr|A0A024R5P1|A0A024R5P1_HUMAN Phosphatidylinositol binding clathrin assembly protein, isoform CRA_i OS=Homo sapiens GN=PICALM PE=4 SV=1;tr|A8K	21	17	17	10	11	14	12	14	13	14	15	11	14	12	14	13	14	15	8	9	8	9	9	8	8	43.3	43.3	17.8	70.754	652	652;652;652;610;610;185;147;148;244;105;581;905;902;48;152;150;149;120;116;907;101	5.63	41	21	44	29	42	0	323.31	20.6	33	26.7
Q9Y365;A0A024R5L8;B3KTJ1;F5H1Z6;F5H8G1;F5H8H3;A0A024R5G8;F5H0V7;F5GY11;F5GWK5;H0YGA9;H0YFF3;F5H3G8;F5H5A8;H0YH17;F5GY07;H0YGN8	Q9Y365;A0A024R5L8;B3KTJ1;F5H1Z6;F5H8G1;F5H8H3;A0A024R5G8;F5H0V7;F5GY11;F5GWK5;H0YGA9;H0YFF3;F5H3G8;F5H5A8	8;8;8;8;7;7;7;7;6;5;4;4;4;4;3;3;1	8;8;8;8;7;7;7;7;6;5;4;4;4;4;3;3;1	8;8;8;8;7;7;7;7;6;5;4;4;4;4;3;3;1	PCTP-like protein	STARD10	sp|Q9Y365|STA10_HUMAN START domain-containing protein 10 OS=Homo sapiens GN=STARD10 PE=1 SV=2;tr|A0A024R5L8|A0A024R5L8_HUMAN START domain containing 10, isoform CRA_a OS=Homo sapiens GN=STARD10 PE=4 SV=1;tr|B3KTJ1|B3KTJ1_HUMAN cDNA FLJ38349 fis, clone FEBR	17	8	8	8	2	2	4	5	4	2	4	2	2	4	5	4	2	4	2	2	4	5	4	2	4	35.4	35.4	35.4	33.048	291	291;291;291;252;191;262;160;137;245;82;150;169;131;89;142;58;121	3.38	12	7	2	1	4	0	22.021	8.6	5.5	14.1
B7ZAQ5;B4DYZ7;A0A024R5M8;Q15054;Q05BV7;B4DMA6;Q8WUF6;Q569I8;H0YEX7;E9PM91;E9PNC0;E9PRK3	B7ZAQ5;B4DYZ7;A0A024R5M8;Q15054;Q05BV7	5;5;5;5;3;2;2;2;1;1;1;1	5;5;5;5;3;2;2;2;1;1;1;1	5;5;5;5;3;2;2;2;1;1;1;1	DNA polymerase delta subunit 3	POLD3	tr|B7ZAQ5|B7ZAQ5_HUMAN cDNA, FLJ79269, highly similar to DNA polymerase subunit delta 3 OS=Homo sapiens PE=2 SV=1;tr|B4DYZ7|B4DYZ7_HUMAN cDNA FLJ54316, highly similar to DNA polymerase subunit delta 3 OS=Homo sapiens PE=2 SV=1;tr|A0A024R5M8|A0A024R5M8_HUMA	12	5	5	5	2	2	4	2	4	4	3	2	2	4	2	4	4	3	2	2	4	2	4	4	3	13.9	13.9	13.9	51.342	466	466;466;466;466;384;150;168;267;89;111;138;169	5.12	11	4	6	4	8	0	18.85	5.6	5.6	11.8
A0A024R5M9;A0A087WY61;Q59HB8;A0A024R5G4;Q7Z757;H0YFY6;Q96HN5;F5H4J1;A8K394;Q3SYK8;F5H6Y5;K4DIE0;Q9UNL7;Q86XH4;F5H763;F5H0Z7;Q9UPG3;F5H3L6;F5H2F3;G1UI36;F5GZW1;F5H1L0;F8W6T3;F5H068;F5H073;F5GWK2;F5H4Y4;F5GWA2;F5H7R5	A0A024R5M9;A0A087WY61;Q59HB8;A0A024R5G4;Q7Z757	110;108;80;80;62;50;50;44;43;38;38;16;13;10;10;9;9;8;8;8;7;5;4;2;2;2;1;1;1	1;1;1;0;1;1;1;0;0;0;0;1;0;0;0;0;0;0;0;0;0;0;0;0;0;0;0;0;0	1;1;1;0;1;1;1;0;0;0;0;1;0;0;0;0;0;0;0;0;0;0;0;0;0;0;0;0;0		NUMA1	tr|A0A024R5M9|A0A024R5M9_HUMAN Nuclear mitotic apparatus protein 1, isoform CRA_a OS=Homo sapiens GN=NUMA1 PE=4 SV=1;tr|A0A087WY61|A0A087WY61_HUMAN Nuclear mitotic apparatus protein 1 OS=Homo sapiens GN=NUMA1 PE=1 SV=1;tr|Q59HB8|Q59HB8_HUMAN Nuclear mitoti	29	110	1	1	70	75	74	81	81	101	82	1	1	1	1	1	1	1	1	1	1	1	1	1	1	60.4	0.5	0.5	236.51	2101	2101;2099;1585;1536;1193;964;963;851;852;691;691;353;294;235;220;201;173;174;159;158;146;109;91;82;75;72;59;61;56	6.79	5		2	6	6	0.0041729	1.6822	39.8	44.7	42.8
C6G7W2;C6G7W1;A0A024R5N1;P41231	C6G7W2;C6G7W1;A0A024R5N1;P41231	1;1;1;1	1;1;1;1	1;1;1;1	P2Y purinoceptor 2	P2RY2	tr|C6G7W2|C6G7W2_HUMAN Purinergic receptor P2Y2 (Fragment) OS=Homo sapiens GN=P2RY2 PE=2 SV=1;tr|C6G7W1|C6G7W1_HUMAN Purinergic receptor P2Y2 (Fragment) OS=Homo sapiens GN=P2RY2 PE=2 SV=1;tr|A0A024R5N1|A0A024R5N1_HUMAN Purinergic receptor P2Y, G-protein co	4	1	1	1	0	1	0	0	0	0	0	0	1	0	0	0	0	0	0	1	0	0	0	0	0	9.2	9.2	9.2	20.439	185	185;186;377;377	5			1			0.0030321	1.7895	0	9.2	0
A0A024R5P0;Q13153;B3KNX7;E9PM17;B7Z3K0;A8KAN3;B7Z302;H0YCG5;H0YCM0;E9PJF8;E9PRP6;E9PMP2;E9PQW5;E9PKH9	A0A024R5P0;Q13153;B3KNX7;E9PM17;B7Z3K0;A8KAN3;B7Z302;H0YCG5	20;20;18;17;17;17;12;10;5;1;1;1;1;1	14;14;12;11;11;11;7;5;5;1;1;1;1;1	9;9;7;6;6;6;2;0;5;1;1;1;1;1	Non-specific serine/threonine protein kinase;Serine/threonine-protein kinase PAK 1	PAK1	tr|A0A024R5P0|A0A024R5P0_HUMAN p21/Cdc42/Rac1-activated kinase 1 (STE20 homolog, yeast), isoform CRA_a OS=Homo sapiens GN=PAK1 PE=4 SV=1;sp|Q13153|PAK1_HUMAN Serine/threonine-protein kinase PAK 1 OS=Homo sapiens GN=PAK1 PE=1 SV=2;tr|B3KNX7|B3KNX7_HUMAN Ser	14	20	14	9	16	17	14	17	14	16	11	10	11	8	11	9	11	5	5	7	6	6	7	7	3	47	34.3	25	60.646	545	545;545;522;455;455;553;258;244;167;26;63;89;99;106	6.15	26	8	18	41	23	0	255.35	36.9	39.3	34.7
A0A024R5P4;Q9NPI7	A0A024R5P4;Q9NPI7	2;2	2;2	2;2	Lysine-rich coiled-coil protein 1	LOC51315;KRCC1	tr|A0A024R5P4|A0A024R5P4_HUMAN Uncharacterized protein OS=Homo sapiens GN=LOC51315 PE=4 SV=1;sp|Q9NPI7|KRCC1_HUMAN Lysine-rich coiled-coil protein 1 OS=Homo sapiens GN=KRCC1 PE=2 SV=1	2	2	2	2	0	1	1	1	1	0	0	0	1	1	1	1	0	0	0	1	1	1	1	0	0	13.9	13.9	13.9	30.98	259	259;259	4.5		1	5			0.00014294	7.8999	0	10.4	10.4
[truncated: 8,698 more rows]
[truncated: 47 more columns]

## Sheet: LFQ_intensities
Protein.IDs	Protein.names	Gene.names	LFQ.intensity.AKP1	LFQ.intensity.AKP2	LFQ.intensity.AKP3	LFQ.intensity.AKP4	LFQ.intensity.AKPS2	LFQ.intensity.AKPS3	LFQ.intensity.AKPS4
P03891	NADH-ubiquinone oxidoreductase chain 2	ND2	0	0	0	0	0	72273000	0
[truncated: 8,608 more rows]

## Sheet: DEP_results
name	ID	AKP_vs_AKPS_p.val	AKP_vs_AKPS_p.adj	significant	AKP_vs_AKPS_significant	AKP_vs_AKPS_ratio	AKP_centered	AKPS_centered
[truncated: 6,539 more rows]
