# Supplementary material for: Multiomics of Colorectal Cancer Organoids Reveals Putative Mediators of Cancer Progression Resulting from SMAD4 Inactivation
Source: J Proteome Res. 2022 Nov 30;22(1):138–51. doi: 10.1021/acs.jproteome.2c00551 (PMC9830641; doi:10.1021/acs.jproteome.2c00551)
Supplement: Supplementary file 4 — pr2c00551_si_005.xlsx [file pr2c00551_si_005.xlsx]

## Sheet: Overview
proteinGroups_exp1	Shows the proteinGroups table resulting from MaxQuant analysis for secretome experiment 1. No further filtering or modifications were applied. TPO3 = AKP, TPO4 = AKPS
proteinGroups_exp2	Shows the proteinGroups table resulting from MaxQuant analysis for secretome experiment 2. No further filtering or modifications were applied. TPO3 = AKP, TPO4 = AKPS
Exp1_ratios	Shows the dimethyl ratios for experiment 1. proteinIDs and geneNames are changed to canonical names where needed. Fw = AKPS/AKP, Rv = AKP/AKPS.
Exp2_ratios	Shows the dimethyl ratios for experiment 2. proteinIDs and geneNames are changed to canonical names where needed. Fw = AKPS/AKP, Rv = AKP/AKPS.
DPE_results	Shows the results of differential protein expression analysis. Rv ratios are converted to AKPS/AKP by taking the reciprocal value. The average column shows the log2 averaged FC of the 4 ratios. For the 'significant' column: ns = not significant, AKP = significantly increased in AKP organoids, AKPS = significantly increased in AKPS organoids

## Sheet: proteinGroups_exp1
Protein IDs	Majority protein IDs	Peptide counts (all)	Peptide counts (razor+unique)	Peptide counts (unique)	Protein names	Gene names	Fasta headers	Number of proteins	Peptides	Razor + unique peptides	Unique peptides	Peptides TPO_Fw	Peptides TPO_Rv	Razor + unique peptides TPO_Fw	Razor + unique peptides TPO_Rv	Unique peptides TPO_Fw	Unique peptides TPO_Rv	Sequence coverage [%]	Unique + razor sequence coverage [%]	Unique sequence coverage [%]	Mol. weight [kDa]	Sequence length	Sequence lengths	Q-value	Score	Ratio H/L	Ratio H/L normalized	Ratio H/L variability [%]	Ratio H/L count	Ratio H/L iso-count	Ratio H/L type	Ratio H/L TPO_Fw	Ratio H/L TPO_Rv	Ratio H/L normalized TPO_Fw	Ratio H/L normalized TPO_Rv	Ratio H/L variability [%] TPO_Fw	Ratio H/L variability [%] TPO_Rv	Ratio H/L count TPO_Fw	Ratio H/L count TPO_Rv	Ratio H/L iso-count TPO_Fw	Ratio H/L iso-count TPO_Rv	Ratio H/L type TPO_Fw	Ratio H/L type TPO_Rv	Sequence coverage TPO_Fw [%]	Sequence coverage TPO_Rv [%]	Intensity	Intensity L	Intensity H	Intensity TPO_Fw
A0A024QYT5;P05121;B7ZAB0;B7Z4X6;B7Z1D9	A0A024QYT5;P05121;B7ZAB0;B7Z4X6	3;3;2;2;1	3;3;2;2;1	3;3;2;2;1	Plasminogen activator inhibitor 1	SERPINE1	;;;	5	3	3	3	3	3	3	3	3	3	10.4	10.4	10.4	45.059	402	402;402;335;335;179	0	22.747	1.0254	0.94467	50.954	6	1	Leave out requantified	2.3559	0.49133	3.2352	0.33651	34.309	17.139	3	3	1	0	Plateau	Leave out requantified	10.4	10.4	90330000	45708000	44621000	40848000
A0A024QZA8;P29317;B4DL04	A0A024QZA8;P29317;B4DL04	4;4;2	4;4;2	4;4;2	Receptor protein-tyrosine kinase;Ephrin type-A receptor 2	EPHA2	;;	3	4	4	4	2	4	2	4	2	4	4.7	4.7	4.7	108.27	976	976;976;654	0	13.587	0.96225	0.92833	51.145	6	1	Leave out requantified	1.4143	0.8522	1.8419	0.64998	46.487	18.386	2	4	0	1	Median	Leave out requantified	2.9	4.7	85128000	41625000	43503000	34006000
B2R9B9;A0A024QZM3;Q13542	B2R9B9;A0A024QZM3;Q13542	1;1;1	1;1;1	1;1;1	Eukaryotic translation initiation factor 4E-binding protein 2	EIF4EBP2	;;	3	1	1	1	1	0	1	0	1	0	11.7	11.7	11.7	13.011	120	120;120;120	0	3.1778	NaN	NaN	NaN	0	0	Median	NaN	NaN	NaN	NaN	NaN	NaN	0	0	0	0	Median	Median	11.7	0	0	0	0	0
Q5PY49;E7ET40;A0A024QZM9;P00749;B2R7F2;B4DNJ4;Q96SE8;S4R3G7;Q59GZ8	Q5PY49;E7ET40;A0A024QZM9;P00749;B2R7F2;B4DNJ4	13;13;13;13;12;7;6;4;4	13;13;13;13;12;7;6;4;4	13;13;13;13;12;7;6;4;4	Urokinase-type plasminogen activator;Urokinase-type plasminogen activator long chain A;Urokinase-type plasminogen activator short chain A;Urokinase-type plasminogen activator chain B	PLAU	;;;;;	9	13	13	13	10	10	10	10	10	10	39.4	39.4	39.4	46.367	411	411;414;431;431;431;345;154;106;207	0	126.91	1.2511	1.2082	80.836	24	6	Leave out requantified	2.4434	0.46176	3.0489	0.32688	17.706	27.326	12	12	2	4	Leave out requantified	Leave out requantified	29.9	34.1	624370000	323450000	300920000	346960000
B4E3Q9;B3KXA2;A0A024QZN4;V9HWK2;P18206;Q5JQ13;B4DKC9	B4E3Q9;B3KXA2;A0A024QZN4;V9HWK2;P18206;Q5JQ13	8;8;8;8;8;6;1	8;8;8;8;8;6;1	8;8;8;8;8;6;1	Vinculin	VCL;HEL114	;;;;;	7	8	8	8	6	6	6	6	6	6	8.8	8.8	8.8	100.94	927	927;1006;1066;1134;1134;806;491	0	15.405	1.3889	1.3282	6.2456	11	7	Leave out requantified	1.9298	1.5	2.1923	1.1595	81.339	78.756	5	6	3	4	Linear	Median	6.4	6.7	87706000	53687000	34020000	50937000
Q53FJ5;A0A024QZQ2;C9JIZ6;Q59EN5;P07602;B4DEK5;B4DRB7;Q5BJH1;A0A0J9YXB8	Q53FJ5;A0A024QZQ2;C9JIZ6;Q59EN5;P07602;B4DEK5;B4DRB7;Q5BJH1	6;6;6;6;6;4;4;3;1	6;6;6;6;6;4;4;3;1	6;6;6;6;6;4;4;3;1	Prosaposin;Saposin-A;Saposin-B-Val;Saposin-B;Saposin-C;Saposin-D	PSAP	;;;;;;;	9	6	6	6	5	4	5	4	5	4	14.7	14.7	14.7	58.14	524	524;524;527;530;524;452;527;240;167	0	42.863	0.72279	0.63566	81.257	8	6	Median	0.75166	0.69504	0.87267	0.49885	100.05	24.922	5	3	4	2	Median	Median	12.8	8.8	157550000	81002000	76544000	105230000
B2R4S9;A8K9J7;A0A024RCL8;A0A024RCJ9;A0A024QZZ7;I6L9F7;U3KQK0;B4DR52;Q99880;Q99879;Q99877;Q93079;Q5QNW6;P62807;P58876;O60814;Q0D2M2;A0A024RCJ2;P57053;Q16778;P33778;P23527;P06899;Q8N257;Q96A08;L0R4T3;Q6DRA6;Q6DN03	B2R4S9;A8K9J7;A0A024RCL8;A0A024RCJ9;A0A024QZZ7;I6L9F7;U3KQK0;B4DR52;Q99880;Q99879;Q99877;Q93079;Q5QNW6;P62807;P58876;O60814;Q0D2M2;A0A024RCJ2;P57053;Q16778;P33778;P23527;P06899;Q8N257;Q96A08	7;7;7;7;7;7;7;7;7;7;7;7;7;7;7;7;6;6;6;6;6;6;6;5;4;2;1;1	7;7;7;7;7;7;7;7;7;7;7;7;7;7;7;7;6;6;6;6;6;6;6;5;4;2;1;1	7;7;7;7;7;7;7;7;7;7;7;7;7;7;7;7;6;6;6;6;6;6;6;5;4;2;1;1	Histone H2B;Histone H2B type 1-L;Histone H2B type 1-M;Histone H2B type 1-N;Histone H2B type 1-H;Histone H2B type 2-F;Histone H2B type 1-C/E/F/G/I;Histone H2B type 1-D;Histone H2B type 1-K;Histone H2B type F-S;Histone H2B type 2-E;Histone H2B type 1-B;Histone H2B type 1-O;Histone H2B type 1-J;Histone H2B type 3-B;Histone H2B type 1-A	HIST1H2BI;HIST1H2BK;HIST1H2BN;HIST1H2BD;HIST1H2BM;HIST1H2BL;HIST1H2BH;HIST2H2BF;HIST1H2BC;HIST1H2BJ;H2BFS;HIST2H2BE;HIST1H2BB;HIST1H2BO;HIST3H2BB;HIST1H2BA	;;;;;;;;;;;;;;;;;;;;;;;;	28	7	7	7	6	7	6	7	6	7	52.4	52.4	52.4	13.906	126	126;126;126;126;126;138;166;166;126;126;126;126;126;126;126;126;126;126;126;126;126;126;126;126;127;67;164;193	0	165.48	1.1151	1.0742	21.032	15	0	Leave out requantified	0.85905	1.4421	1.1881	0.9941	32.499	21.339	7	8	0	0	Leave out requantified	Leave out requantified	46	52.4	1349900000	613760000	736120000	632960000
A3KPC7;A0A024RAS2;Q08AJ9;B2R5B3;A4FTV9;A0A024R017;A0A0U1RR32;A0A0U1RRH7;Q99878;Q96KK5;Q9BTM1;Q16777;Q93077;Q7L7L0;Q6FI13;P20671;P0C0S8;P04908;H0YFX9;B4E0B3;C9J0D1;B2R5B6;Q71UI9;P0C0S5;Q96QV6;P16104;V9GZN0;C9J386;Q8IUE6	A3KPC7;A0A024RAS2;Q08AJ9;B2R5B3;A4FTV9;A0A024R017;A0A0U1RR32;A0A0U1RRH7;Q99878;Q96KK5;Q9BTM1;Q16777;Q93077;Q7L7L0;Q6FI13;P20671;P0C0S8;P04908;H0YFX9;B4E0B3;C9J0D1;B2R5B6;Q71UI9;P0C0S5;Q96QV6;P16104	3;3;3;3;3;3;3;3;3;3;3;3;3;3;3;3;3;3;2;2;2;2;2;2;2;2;1;1;1	3;3;3;3;3;3;3;3;3;3;3;3;3;3;3;3;3;3;2;2;2;2;2;2;2;2;1;1;1	3;3;3;3;3;3;3;3;3;3;3;3;3;3;3;3;3;3;2;2;2;2;2;2;2;2;1;1;1	Histone H2A;Histone H2A type 1-J;Histone H2A type 1-H;Histone H2A.J;Histone H2A type 2-C;Histone H2A type 1-C;Histone H2A type 3;Histone H2A type 2-A;Histone H2A type 1-D;Histone H2A type 1;Histone H2A type 1-B/E;Histone H2A.V;Histone H2A.Z;Histone H2A type 1-A;Histone H2AX	HIST1H2AH;H2AFJ;HIST1H2AB;HIST1H2AK;HIST1H2AC;HIST1H2AJ;HIST2H2AC;HIST3H2A;HIST2H2AA3;HIST1H2AD;HIST1H2AG;H2AFV;H2AFZ;HIST1H2AA;H2AFX	;;;;;;;;;;;;;;;;;;;;;;;;;	29	3	3	3	3	2	3	2	3	2	27.3	27.3	27.3	13.906	128	128;129;130;130;130;130;169;170;128;128;129;129;130;130;130;130;130;130;92;111;122;130;128;128;131;143;47;76;130	0	20.896	1.2856	1.108	62.143	3	0	Plateau	0.38817	NaN	0.53039	NaN	58.589	NaN	2	1	0	0	Median	Median	27.3	21.9	127930000	66718000	61213000	73274000
A0A024R084;Q9BRK5;A0A024R0A9;G3V1E2;H0Y3T6	A0A024R084;Q9BRK5;A0A024R0A9;G3V1E2;H0Y3T6	11;11;10;9;7	11;11;10;9;7	11;11;10;9;7	45 kDa calcium-binding protein	SDF4	;;;;	5	11	11	11	10	11	10	11	10	11	33.7	33.7	33.7	41.806	362	362;362;348;254;243	0	124.59	1.077	1.0022	29.693	39	3	Leave out requantified	1.5868	0.80276	2.2035	0.5673	26.565	24.473	19	20	2	1	Leave out requantified	Leave out requantified	33.7	33.7	2559900000	1220700000	1339200000	1328000000
A0A024R091;Q6PCB0;A0A024R0E4;J3QLP3	A0A024R091;Q6PCB0;A0A024R0E4	3;3;2;1	3;3;2;1	3;3;2;1	von Willebrand factor A domain-containing protein 1	VWA1	;;	4	3	3	3	3	3	3	3	3	3	8.5	8.5	8.5	43.235	410	410;445;233;167	0	3.4472	1.1158	1.0769	16.447	6	0	Leave out requantified	1.3	0.957	1.505	0.77051	2.6044	30.341	3	3	0	0	Leave out requantified	Leave out requantified	8.5	8.5	41767000	19107000	22660000	20163000
A0A024R0M1;Q9BYZ8;E9PNV6	A0A024R0M1;Q9BYZ8;E9PNV6	12;12;6	12;12;6	12;12;6	Regenerating islet-derived protein 4	REG4	;;	3	12	12	12	11	12	11	12	11	12	70.9	70.9	70.9	18.23	158	158;158;103	0	323.31	1.1817	1.1609	18.186	52	7	Leave out requantified	0.49362	2.1247	0.70059	1.4134	29.381	31.31	25	27	5	2	Leave out requantified	Leave out requantified	67.1	70.9	35532000000	17371000000	18161000000	18466000000
A0A024R0P1;Q16674;W4VSR3;B4DXV6;M0QZM4	A0A024R0P1;Q16674;W4VSR3;B4DXV6	7;7;6;6;1	7;7;6;6;1	7;7;6;6;1	Melanoma-derived growth regulatory protein	hCG_2043253;MIA;MIA-RAB4B	;;;	5	7	7	7	7	6	7	6	7	6	64.9	64.9	64.9	14.509	131	131;131;131;131;95	0	100.39	1.0922	1.0258	98.645	19	6	Leave out requantified	2.4986	0.44556	3.5968	0.29253	32.05	24.281	10	9	3	3	Leave out requantified	Leave out requantified	64.9	58	4747200000	2201800000	2545500000	2642400000
B4DN70;A0A024R3Q3;A0A024R0Y6;P84077;P61204;H0YGG7;F5H0C7;B4E190;B4DJC8;B4DEB9;F5H423	B4DN70;A0A024R3Q3;A0A024R0Y6;P84077;P61204;H0YGG7;F5H0C7;B4E190;B4DJC8;B4DEB9;F5H423	2;2;2;2;2;1;1;1;1;1;1	2;2;2;2;2;1;1;1;1;1;1	2;2;2;2;2;1;1;1;1;1;1	ADP-ribosylation factor 1;ADP-ribosylation factor 3	ARF1;ARF3	;;;;;;;;;;	11	2	2	2	1	1	1	1	1	1	17.1	17.1	17.1	19.457	170	170;181;181;181;181;62;102;144;156;173;210	0	4.4825	NaN	NaN	NaN	0	0	Median	NaN	NaN	NaN	NaN	NaN	NaN	0	0	0	0	Median	Median	8.8	8.2	3225900	0	3225900	0
B2R717;A0A024R141;O60911	B2R717;A0A024R141;O60911	3;3;3	3;3;3	3;3;3	Cathepsin L2	CTSL2;CTSV	;;	3	3	3	3	2	2	2	2	2	2	9.6	9.6	9.6	37.371	334	334;334;334	0	4.9608	0.97858	0.91576	95.114	4	0	Leave out requantified	1.9089	0.4621	2.2234	0.3418	5.104	8.8274	2	2	0	0	Median	Median	7.2	6	33040000	18313000	14727000	14680000
A9UJN9;A9UJP0;A0A024R1R5;P01127;Q6LBZ0	A9UJN9;A9UJP0;A0A024R1R5;P01127;Q6LBZ0	2;2;2;2;1	2;2;2;2;1	2;2;2;2;1	Platelet-derived growth factor subunit B	PDGFB	;;;;	5	2	2	2	1	2	1	2	1	2	14	14	14	15.473	136	136;144;210;241;42	0.0018762	2.2592	0.38432	0.26356	132.02	3	0	Median	NaN	0.35889	NaN	0.24619	NaN	9.6376	1	2	0	0	Median	Median	8.8	14	56172000	32136000	24036000	19726000
A0A024R1S8;Q14847;B4DIC4;C9J9W2;B4DJI4;A8K1D2;F6S2S5;K7ESD6;B7ZB56;Q59FZ8	A0A024R1S8;Q14847;B4DIC4;C9J9W2;B4DJI4;A8K1D2	6;6;5;5;5;5;2;1;1;1	6;6;5;5;5;5;2;1;1;1	6;6;5;5;5;5;2;1;1;1	LIM and SH3 domain protein 1	LASP1	;;;;;	10	6	6	6	4	5	4	5	4	5	23	23	23	29.717	261	261;261;125;166;220;261;91;71;230;345	0	8.7936	1.3938	1.2007	34.155	8	2	Leave out requantified	0.53005	1.9239	0.65405	1.4604	19.57	12.44	3	5	1	1	Median	Leave out requantified	15.7	18	77874000	35762000	42112000	29707000
A0A024R1U8;P22692	A0A024R1U8;P22692	12;12	12;12	12;12	Insulin-like growth factor-binding protein 4	IGFBP4	;	2	12	12	12	10	11	10	11	10	11	46.5	46.5	46.5	27.934	258	258;258	0	176.62	4.8786	6.6132	156.59	31	9	Leave out requantified	6.2562	0.17328	8.8593	0.11495	26.032	25.329	17	14	3	6	Leave out requantified	Leave out requantified	43	46.5	8693000000	3660200000	5032800000	5139400000
A0A0S2Z487;A0A024R1X8;P14923;C9JTX4;C9J826;C9JK18;C9JKY1;A0A0S2Z495;Q7KZ86	A0A0S2Z487;A0A024R1X8;P14923;C9JTX4;C9J826;C9JK18;C9JKY1	16;16;16;8;8;8;8;6;2	8;8;8;0;0;0;0;6;2	8;8;8;0;0;0;0;6;2	Junction plakoglobin	JUP	;;;;;;	9	16	8	8	11	11	5	4	5	4	23.6	11.5	11.5	81.744	745	745;745;745;235;276;295;297;334;171	0	26.937	0.52786	0.72859	49.461	12	7	Leave out requantified	0.52517	1.9687	0.69198	1.5184	14.342	30.859	8	4	4	3	Leave out requantified	Median	16	17.9	160500000	74289000	86207000	123710000
A0A024R1Y8;O95633;A0A087X1Q2;K7EM71;A0A087WTD3	A0A024R1Y8;O95633;A0A087X1Q2	3;3;2;1;1	3;3;2;1;1	3;3;2;1;1	Follistatin-related protein 3	FSTL3	;;	5	3	3	3	3	2	3	2	3	2	11.4	11.4	11.4	27.663	263	263;263;84;40;91	0	19.081	1.0777	1.1197	17.531	5	0	Leave out requantified	1.1244	1.153	1.4487	0.81805	8.2297	22.426	3	2	0	0	Leave out requantified	Median	11.4	8.4	137270000	65868000	71398000	92101000
B4DUQ1;B4DFF1;A0A024R228;Q5EC54;P61978;Q5T6W2;S4R359;B3KU16	B4DUQ1;B4DFF1;A0A024R228;Q5EC54;P61978;Q5T6W2	5;5;5;5;5;4;2;2	5;5;5;5;5;4;2;2	5;5;5;5;5;4;2;2	Heterogeneous nuclear ribonucleoprotein K	HNRPK;HNRNPK	;;;;;	8	5	5	5	4	4	4	4	4	4	14.1	14.1	14.1	48.51	439	439;459;463;464;463;379;100;223	0	34.23	0.82414	0.77935	60.805	8	1	Leave out requantified	0.40679	2.8292	0.49043	2.002	31.891	41.096	4	4	0	1	Leave out requantified	Leave out requantified	11.4	11.8	130010000	66840000	63171000	60886000
B3KQK4;A5PLM9;A0A024R276;P07711;Q5T8F0;Q9HBQ7;Q5NE16	B3KQK4;A5PLM9;A0A024R276;P07711;Q5T8F0	5;5;5;5;4;1;1	5;5;5;5;4;1;1	5;5;5;5;4;1;1	Cathepsin L1;Cathepsin L1 heavy chain;Cathepsin L1 light chain	CTSL1;CTSL	;;;;	7	5	5	5	2	5	2	5	2	5	16.2	16.2	16.2	37.53	333	333;333;333;333;225;151;218	0	16.249	1.0212	0.84912	28.208	6	0	Leave out requantified	1.047	1.0122	1.2915	0.74184	23.715	21.156	2	4	0	0	Median	Leave out requantified	6.6	16.2	101190000	48786000	52406000	41151000
B2RCS7;A8K6Y4;A0A024R2B5;Q9Y5X9;B4DTR8;J3QQQ0;A0A075B751	B2RCS7;A8K6Y4;A0A024R2B5;Q9Y5X9;B4DTR8;J3QQQ0	5;5;5;5;4;3;1	5;5;5;5;4;3;1	5;5;5;5;4;3;1	Endothelial lipase	LIPG	;;;;;	7	5	5	5	5	4	5	4	5	4	15.8	15.8	15.8	56.847	500	500;500;500;500;426;390;188	0	69.519	3.8989	4.7336	29.42	8	5	Leave out requantified	3.8989	0.2919	4.7336	0.20149	29.42	76.249	4	4	1	4	Leave out requantified	Median	15.8	10.6	115930000	52576000	63353000	68285000
B4DSW9;B4DL06;B4DGU4;B5BU28;A0A024R2Q3;P35222	B4DSW9;B4DL06;B4DGU4;B5BU28;A0A024R2Q3;P35222	3;3;3;3;3;3	2;2;2;2;2;2	2;2;2;2;2;2	Catenin beta-1	CTNNB1	;;;;;	6	3	2	2	0	3	0	2	0	2	4.5	3.4	3.4	77.518	709	709;739;774;781;781;781	0	5.2325	1.5028	1.1781	27.134	2	0	Median	NaN	1.5028	NaN	1.1781	NaN	27.134	0	2	0	0	Median	Median	0	4.5	14407000	6038700	8368000	0
A0A172Q398;A0A0Y0BS51;A0A024R2T5;Q9H5V8	A0A172Q398;A0A0Y0BS51;A0A024R2T5;Q9H5V8	4;4;4;4	4;4;4;4	4;4;4;4	CUB domain-containing protein 1	CDCP1	;;;	4	4	4	4	3	2	3	2	3	2	5.3	5.3	5.3	71.678	637	637;638;836;836	0	4.703	1.1755	1.3954	54.943	5	2	Median	1.4518	0.801	1.6586	0.62032	14.903	20.122	3	2	1	1	Median	Median	3.8	2.7	35511000	17053000	18457000	21195000
A0A024R2W4;Q14118;B4DN78;C9JYS1;C9J196;C9JQL4	A0A024R2W4;Q14118	17;17;8;1;1;1	17;17;8;1;1;1	17;17;8;1;1;1	Dystroglycan;Alpha-dystroglycan;Beta-dystroglycan	DAG1	;	6	17	17	17	14	15	14	15	14	15	28.5	28.5	28.5	97.539	895	895;895;142;95;106;117	0	323.31	1.11	1.0412	38.563	47	5	Leave out requantified	1.3229	0.92273	1.8833	0.61175	20.535	28.175	23	24	3	2	Leave out requantified	Leave out requantified	22.1	25.6	5760800000	2745800000	3015000000	2868700000
A0A024R319;P55268	A0A024R319;P55268	2;2	2;2	2;2	Laminin subunit beta-2	LAMB2	;	2	2	2	2	1	2	1	2	1	2	1.1	1.1	1.1	195.98	1798	1798;1798	0.0036232	2.039	0.92894	0.91172	94.755	3	1	Plateau	NaN	0.48381	NaN	0.39866	NaN	1.8981	1	2	0	1	Median	Median	0.6	1.1	12222000	7068200	5153500	4636600
A0A024R321;O75369;Q68CT4;E7EN95;F8WE98;A6NDY9;A0A087WWY3;Q5HY54;Q60FE6;Q60FE5;P21333;Q14315	A0A024R321;O75369;Q68CT4;E7EN95	3;3;2;2;1;1;1;1;1;1;1;1	3;3;2;2;1;1;1;1;1;1;1;1	3;3;2;2;1;1;1;1;1;1;1;1	Filamin-B	FLNB;DKFZp686A1668	;;;	12	3	3	3	1	2	1	2	1	2	1.1	1.1	1.1	280.49	2622	2622;2602;2409;2409;604;2315;2315;2607;2612;2620;2647;2725	0	3.5771	1.236	1.1928	12.616	2	1	Median	NaN	NaN	NaN	NaN	NaN	NaN	1	1	1	0	Median	Median	0.4	0.7	10245000	4722500	5522300	4935800
B4DL49;A0A024R374;P07858;A8K2H4;B4DMY4;B3KUJ8;E9PR54;E9PJ67;Q5HYG5;E9PCB3;E9PKQ7;E9PNL5;E9PHZ5;E9PLY3;E9PSG5;E9PQM1;Q6LAF9;E9PS78;R4GMQ5	B4DL49;A0A024R374;P07858;A8K2H4;B4DMY4;B3KUJ8	7;7;7;6;4;4;3;3;3;3;3;3;3;3;3;3;3;2;1	7;7;7;6;4;4;3;3;3;3;3;3;3;3;3;3;3;2;1	7;7;7;6;4;4;3;3;3;3;3;3;3;3;3;3;3;2;1	Cathepsin B;Cathepsin B light chain;Cathepsin B heavy chain	CTSB	;;;;;	19	7	7	7	6	7	6	7	6	7	32.6	32.6	32.6	30.767	273	273;339;339;339;245;276;98;101;110;110;136;143;148;165;170;175;195;92;76	0	70.26	1.051	1.011	6.2432	13	2	Leave out requantified	0.82792	1.2941	1.1387	0.89766	19.536	16.69	5	8	0	2	Leave out requantified	Leave out requantified	26	32.6	357460000	174670000	182780000	147970000
E9PS32;B4DHG9;E9PP43;B4DYT0;E9PPB3;B4DJ13;A0A024R3H2;Q92673;E9PKB0;B4DG45	E9PS32;B4DHG9;E9PP43;B4DYT0;E9PPB3;B4DJ13;A0A024R3H2;Q92673;E9PKB0;B4DG45	2;2;2;2;2;2;2;2;1;1	2;2;2;2;2;2;2;2;1;1	2;2;2;2;2;2;2;2;1;1	Sortilin-related receptor	SORL1	;;;;;;;;;	10	2	2	2	1	1	1	1	1	1	2	2	2	118.5	1060	1060;1060;1124;1124;1158;1158;2214;2214;829;829	0	2.4274	NaN	NaN	NaN	1	1	Median	NaN	NaN	NaN	NaN	NaN	NaN	0	1	0	1	Median	Median	1	0.9	1789200	1261000	528130	0
A0A024R3N3;Q06481;A0A140VJE9;B4E3I5;B4DTV1;B4DKY3;E9PQS3;E9PSC7;E9PK76	A0A024R3N3;Q06481;A0A140VJE9;B4E3I5;B4DTV1	24;24;23;20;16;9;5;3;2	22;22;21;18;14;9;5;3;2	22;22;21;18;14;9;5;3;2	Amyloid-like protein 2	APLP2	;;;;	9	24	22	22	23	22	21	20	21	20	38	36.8	36.8	81.979	710	710;763;751;689;551;396;158;158;116	0	323.31	1.0508	1.0095	28.351	57	7	Leave out requantified	1.4356	0.81049	1.8894	0.55563	35.825	31.615	28	29	4	3	Leave out requantified	Leave out requantified	36.9	34.6	2536200000	1225400000	1310900000	1198300000
Q6P2S0;Q659G3;E9PE20;A0A024R3P3;P49458	Q6P2S0;Q659G3;E9PE20;A0A024R3P3;P49458	1;1;1;1;1	1;1;1;1;1	1;1;1;1;1	Signal recognition particle 9 kDa protein	SRP9;DKFZp564M2223	;;;;	5	1	1	1	1	0	1	0	1	0	18.4	18.4	18.4	5.7685	49	49;52;66;82;86	0.0018315	2.0918	NaN	NaN	NaN	1	0	Median	NaN	NaN	NaN	NaN	NaN	NaN	1	0	0	0	Median	Median	18.4	0	8601800	6186200	2415600	8601800
Q96P95;Q05D33;Q6PJL0;B4E0E1;B2R5W3;A0A024R3T8;P09874	Q96P95;Q05D33;Q6PJL0;B4E0E1;B2R5W3;A0A024R3T8;P09874	1;1;1;1;1;1;1	1;1;1;1;1;1;1	1;1;1;1;1;1;1	Poly [ADP-ribose] polymerase 1	PARP1	;;;;;;	7	1	1	1	1	0	1	0	1	0	30.6	30.6	30.6	5.3	49	49;232;250;993;1014;1014;1014	0	3.9872	NaN	NaN	NaN	1	1	Median	NaN	NaN	NaN	NaN	NaN	NaN	1	0	1	0	Median	Median	30.6	0	5538700	3324900	2213800	5538700
A0A024R412;A0A024R3W6;X5D7M1;Q7LBX6;B7ZL68;X5D2Q8;Q7Z3T9;O60462;A8K4G9	A0A024R412;A0A024R3W6;X5D7M1;Q7LBX6;B7ZL68;X5D2Q8;Q7Z3T9;O60462;A8K4G9	3;3;3;3;3;3;3;3;2	3;3;3;3;3;3;3;3;2	3;3;3;3;3;3;3;3;2	Neuropilin-2	NRP2;DKFZp686J1169	;;;;;;;;	9	3	3	3	2	1	2	1	2	1	3	3	3	101.38	901	901;909;926;926;926;931;931;931;555	0	3.3116	1.1526	1.3142	35.194	3	1	Plateau	1.0167	NaN	1.1509	NaN	18.771	NaN	2	1	1	0	Median	Median	2.1	0.9	21894000	10367000	11527000	17267000
B7Z5E7;B7Z597;A0A024R3X4;P10809;B3GQS7;B7Z4F6;Q53SE2;E7ESH4;E7EXB4;C9JL19;C9JCQ4;A0A0S2Z415;C9JL25;B9VPB4;B9VP19;B7Z532;Q53QD5;C9J0S9	B7Z5E7;B7Z597;A0A024R3X4;P10809;B3GQS7;B7Z4F6	9;9;9;9;8;6;4;4;3;2;2;2;2;2;2;2;1;1	9;9;9;9;8;6;4;4;3;2;2;2;2;2;2;2;1;1	9;9;9;9;8;6;4;4;3;2;2;2;2;2;2;2;1;1	60 kDa heat shock protein, mitochondrial	HSPD1	;;;;;	18	9	9	9	4	8	4	8	4	8	24.6	24.6	24.6	55.083	517	517;564;573;573;569;550;233;234;221;83;94;169;175;184;184;245;55;58	0	37.53	0.7523	0.87556	69.094	11	10	Median	0.53199	1.3364	0.59988	1.0216	22.889	79.012	4	7	4	6	Median	Median	11.6	21.3	78569000	37489000	41079000	25655000
A0A024R451;P07093;C9JN98	A0A024R451;P07093;C9JN98	19;19;11	1;1;0	1;1;0	Glia-derived nexin	SERPINE2	;;	3	19	1	1	18	17	1	1	1	1	49.5	4	4	44.002	398	398;398;275	0	8.7758	1.3995	1.3039	83.944	4	0	Median	1.9845	0.89914	2.6187	0.61544	4.6407	12.195	2	2	0	0	Median	Median	46	44.7	137000000	57621000	79379000	80974000
Q53TA0;Q58F15;E9PG71;A0A024R452;P54764;H7C1N8	Q53TA0;Q58F15;E9PG71;A0A024R452;P54764;H7C1N8	2;2;2;2;2;1	2;2;2;2;2;1	2;2;2;2;2;1	Receptor protein-tyrosine kinase;Ephrin type-A receptor 4	EPHA4	;;;;;	6	2	2	2	1	2	1	2	1	2	3.2	3.2	3.2	79.019	711	711;949;949;986;986;188	0	6.1667	0.48789	0.39544	132.98	3	1	Median	NaN	0.4564	NaN	0.36118	NaN	12.817	1	2	0	1	Median	Median	1.4	3.2	19044000	10085000	8958400	8881600
Q6MZF4;Q6MZM7;B7ZLE5;A0A024R462;P02751	Q6MZF4;Q6MZM7;B7ZLE5;A0A024R462;P02751	1;1;1;1;1	1;1;1;1;1	1;1;1;1;1	Fibronectin;Anastellin;Ugl-Y1;Ugl-Y2;Ugl-Y3	DKFZp686K139;DKFZp686O12165;FN1	;;;;	5	1	1	1	0	1	0	1	0	1	1.1	1.1	1.1	122.11	1103	1103;2193;2240;2355;2386	0	4.3417	NaN	NaN	NaN	1	1	Median	NaN	NaN	NaN	NaN	NaN	NaN	0	1	0	1	Median	Median	0	1.1	3838700	3012600	826060	0
B4DMR3;A0A024R498	B4DMR3;A0A024R498	19;19	19;19	1;1		SERPINE2	;	2	19	19	1	18	17	18	17	1	1	57.8	57.8	3.6	37.157	334	334;397	0	204.84	1.2776	1.2327	37.486	45	4	Leave out requantified	1.6772	0.93181	2.3226	0.64101	31.178	29.614	21	24	1	3	Leave out requantified	Leave out requantified	53.6	52.1	4272000000	1937400000	2334600000	2243000000
A0A024R4A0;P19338;B3KTP9;B3KM80;Q6ZS99;Q9BQ02;C9JYW2;C9JLB1;C9J1H7;C9JWL1;H7BY16	A0A024R4A0;P19338;B3KTP9;B3KM80;Q6ZS99;Q9BQ02	6;6;5;4;4;3;2;2;2;2;2	6;6;5;4;4;3;2;2;2;2;2	6;6;5;4;4;3;2;2;2;2;2	Nucleolin	NCL	;;;;;	11	6	6	6	3	5	3	5	3	5	7.9	7.9	7.9	76.613	710	710;710;633;536;603;482;141;151;166;170;296	0	7.9282	0.79847	0.71578	13.306	8	2	Leave out requantified	0.78594	0.79484	0.84242	0.61309	10.139	12.802	3	5	1	1	Median	Leave out requantified	3.9	6.5	59542000	33291000	26251000	19568000
A0A024R4F1;P06733;E2DRY6;K7EM90;A4UCS8;A4QMW8;L0R849;F5H0C8;Q6FHV6;P13929;P09104;F5H1C3;L0R6S1;E5RI09;Q9NPL4;E5RG95;K7EPM1;K7EKN2;B4DUJ6;E5RGZ4;D3DTL4;A8K3B0	A0A024R4F1;P06733;E2DRY6	19;19;12;9;7;5;4;2;2;2;2;1;1;1;1;1;1;1;1;1;1;1	19;19;12;9;7;5;4;2;2;2;2;1;1;1;1;1;1;1;1;1;1;1	19;19;12;9;7;5;4;2;2;2;2;1;1;1;1;1;1;1;1;1;1;1	Alpha-enolase;Enolase	ENO1	;;	22	19	19	19	19	17	19	17	19	17	54.1	54.1	54.1	47.168	434	434;434;338;195;166;135;388;315;434;434;434;103;108;148;154;154;196;212;273;283;341;434	0	323.31	1.0706	0.96457	31.218	47	14	Leave out requantified	0.48641	2.6063	0.62211	1.7936	33.552	20.692	25	22	8	6	Leave out requantified	Leave out requantified	54.1	53.5	1525800000	738490000	787350000	786100000
B4DGN8;A0A024R4H0;Q02809;B2R5M9;Q5JXB7;B4DHT1;Q5JXB8	B4DGN8;A0A024R4H0;Q02809;B2R5M9	12;12;12;11;5;4;3	12;12;12;11;5;4;3	12;12;12;11;5;4;3	Procollagen-lysine,2-oxoglutarate 5-dioxygenase 1	PLOD1	;;;	7	12	12	12	10	12	10	12	10	12	23	23	23	79.398	690	690;727;727;727;283;391;225	0	53.174	1.0517	1.0052	23.663	26	7	Leave out requantified	1.303	0.83007	1.5609	0.60926	14.848	17.428	13	13	4	3	Leave out requantified	Leave out requantified	19.6	23	441970000	211840000	230130000	217850000
X2J289;A0A024R4H6;P49862;B8K1J4;X2J4X7;B4DHX9;M0QYU8	X2J289;A0A024R4H6;P49862;B8K1J4;X2J4X7;B4DHX9	14;14;14;13;7;7;4	14;14;14;13;7;7;4	14;14;14;13;7;7;4	Kallikrein-7	KLK7	;;;;;	7	14	14	14	12	11	12	11	12	11	65.1	65.1	65.1	25.05	232	232;253;253;253;97;140;69	0	210.66	1.8394	2.5583	56.412	33	8	Leave out requantified	2.6047	0.41085	3.4947	0.27778	25.925	16.235	19	14	3	5	Leave out requantified	Leave out requantified	51.7	50.4	2295400000	951330000	1344100000	1414800000
A0A024R4J8;A0A1R3UCE8;Q92876;Q6JIA6;E7ETY0	A0A024R4J8;A0A1R3UCE8;Q92876	13;13;13;1;1	13;13;13;1;1	13;13;13;1;1	Kallikrein-6	KLK6	;;	5	13	13	13	13	12	13	12	13	12	64.8	64.8	64.8	26.855	244	244;253;244;120;120	0	323.31	1.2301	1.1387	65.664	50	4	Leave out requantified	3.2343	0.38824	4.8275	0.26013	42.933	28.245	26	24	1	3	Leave out requantified	Leave out requantified	64.8	63.9	14824000000	6642700000	8181800000	7850000000
Q0QF37;Q75MT9;Q6FHZ0;A0A024R4K3;P40926;G3XAL0;B3KTM1	Q0QF37;Q75MT9;Q6FHZ0;A0A024R4K3;P40926	3;3;3;3;3;1;1	3;3;3;3;3;1;1	3;3;3;3;3;1;1	Malate dehydrogenase;Malate dehydrogenase, mitochondrial	MDH2	;;;;	7	3	3	3	2	1	2	1	2	1	14.4	14.4	14.4	31.969	305	305;316;338;338;338;231;231	0	12.011	NaN	NaN	NaN	1	1	Median	NaN	NaN	NaN	NaN	NaN	NaN	1	0	1	0	Median	Median	11.5	3	7657200	7020300	636920	7657200
B4DX42;B4DSE4;A0A024R588;A0A024R566;B4DJU4;A0A024R5D9;A0A024R572;Q15637;H7C561	B4DX42;B4DSE4;A0A024R588;A0A024R566;B4DJU4;A0A024R5D9;A0A024R572;Q15637;H7C561	3;3;3;3;3;3;3;3;2	3;3;3;3;3;3;3;3;2	3;3;3;3;3;3;3;3;2	Splicing factor 1	SF1	;;;;;;;;	9	3	3	3	2	2	2	2	2	2	8.1	8.1	8.1	46.42	433	433;452;548;571;630;638;639;639;291	0	5.9723	2.0868	1.6898	75.576	4	1	Leave out requantified	0.35256	2.3102	0.40128	1.8283	30.347	11.138	2	2	1	0	Median	Median	5.1	5.8	26916000	14709000	12207000	13873000
B2R758;A0A024R5T9;O95395;H0YMW7	B2R758;A0A024R5T9;O95395;H0YMW7	2;2;2;1	2;2;2;1	2;2;2;1	Beta-1,3-galactosyl-O-glycosyl-glycoprotein beta-1,6-N-acetylglucosaminyltransferase 3	GCNT3	;;;	4	2	2	2	1	1	1	1	1	1	6.8	6.8	6.8	50.891	438	438;438;438;153	0.0035971	2.0194	0.18169	0.16615	212.79	2	1	Median	NaN	NaN	NaN	NaN	NaN	NaN	1	1	0	1	Median	Median	3.9	3	36965000	32193000	4771100	7549700
A0AV88;A0A024R5U5;O14672;H3BS53;C9J9B4	A0AV88;A0A024R5U5;O14672	9;9;9;2;2	9;9;9;2;2	9;9;9;2;2	Disintegrin and metalloproteinase domain-containing protein 10	ADAM10	;;	5	9	9	9	8	9	8	9	8	9	24.6	24.6	24.6	57.896	512	512;748;748;58;125	0	62.814	1.1581	0.99272	25.814	20	7	Leave out requantified	0.99266	1.1635	1.2625	0.85416	25.433	21.141	9	11	4	3	Leave out requantified	Leave out requantified	21.7	24.6	1357100000	302310000	1054800000	732610000
V9HW65;A0A024R5Z7;P07355;H0YN42;H0YMD0;H0YMU9;A6NMY6;H0YKS4;B4DNH8;H0YMM1;H0YKZ7;H0YLV6;H0YMT9;H0YKX9;H0YM50;H0YKL9;H0YMW4;H0YNP5;H0YKV8;B3KRQ1;H0YMD9;H0YN28;H0YL33;H0YNB8;H0YKN4;H0YN52;H0YNA0;H0YLE2	V9HW65;A0A024R5Z7;P07355;H0YN42;H0YMD0;H0YMU9;A6NMY6;H0YKS4;B4DNH8;H0YMM1;H0YKZ7;H0YLV6;H0YMT9;H0YKX9;H0YM50	17;17;17;15;14;14;14;12;12;10;9;9;9;9;9;8;8;8;7;7;6;6;6;5;5;3;3;1	17;17;17;15;14;14;14;12;12;10;9;9;9;9;9;8;8;8;7;7;6;6;6;5;5;3;3;1	17;17;17;15;14;14;14;12;12;10;9;9;9;9;9;8;8;8;7;7;6;6;6;5;5;3;3;1	Annexin;Annexin A2;Putative annexin A2-like protein	HEL-S-270;ANXA2;ANXA2P2	;;;;;;;;;;;;;;	28	17	17	17	13	11	13	11	13	11	50.1	50.1	50.1	38.576	339	339;339;339;256;227;230;339;176;194;149;119;132;133;134;248;110;146;175;81;181;65;139;142;47;69;59;79;45	0	137.03	0.9242	0.87935	38.585	24	8	Leave out requantified	0.5335	2.1009	0.66456	1.4104	19.392	34.95	12	12	4	4	Leave out requantified	Leave out requantified	38.3	33.6	769500000	259580000	509920000	529880000
Q86TY5;Q6FGL0;A0A024R693;Q59FR8;P17931;Q6NVH9;G3V3R6	Q86TY5;Q6FGL0;A0A024R693;Q59FR8;P17931;Q6NVH9;G3V3R6	4;4;4;4;4;3;2	4;4;4;4;4;3;2	4;4;4;4;4;3;2	Galectin;Galectin-3	LGALS3;hCG_22119	;;;;;;	7	4	4	4	4	4	4	4	4	4	40.5	40.5	40.5	13.897	121	121;250;250;258;250;250;233	0	13.152	0.9907	0.90539	87.139	10	4	Leave out requantified	0.31624	2.3457	0.39556	1.5883	43.577	17.49	5	5	2	2	Leave out requantified	Median	40.5	40.5	140710000	64886000	75822000	59093000
H9KV75;B7Z565;A0A024R694;P12814;B4DFY0;B3KUX9;B7Z2W3;H0YJ11;A1L0V1	H9KV75;B7Z565;A0A024R694;P12814;B4DFY0;B3KUX9;B7Z2W3	8;8;8;8;5;4;4;3;3	1;1;1;1;1;1;1;1;1	1;1;1;1;1;1;1;1;1	Alpha-actinin-1	ACTN1	;;;;;;	9	8	1	1	7	7	1	1	1	1	11.8	1.3	1.3	94.825	822	822;822;892;892;534;472;597;207;309	0	3.5577	1.3347	1.4918	36.774	3	3	Median	1.3429	NaN	1.5308	NaN	3.6551	NaN	2	1	2	1	Median	Median	10	10.2	15991000	7246200	8745200	10950000
J3KMY5;Q53HV6;A0A024R6C0;G3V3E8;E7EMS2;B4DV10;G3V3D1;P61916;G3V2V8;B2R4S5;H0YIZ1	J3KMY5;Q53HV6;A0A024R6C0;G3V3E8;E7EMS2;B4DV10;G3V3D1;P61916;G3V2V8;B2R4S5;H0YIZ1	9;9;9;9;9;9;9;9;8;7;7	9;9;9;9;9;9;9;9;8;7;7	9;9;9;9;9;9;9;9;8;7;7	Epididymal secretory protein E1	NPC2	;;;;;;;;;;	11	9	9	9	8	8	8	8	8	8	37.2	37.2	37.2	16.23	148	148;151;151;174;201;201;221;151;122;151;173	0	139.5	1.0254	0.99581	51.467	20	5	Leave out requantified	4.5728	0.25421	6.1151	0.173	7.7643	20.517	9	11	2	3	Leave out requantified	Leave out requantified	37.2	37.2	1899300000	920330000	978950000	981540000
A0A024R6D4;P84090;G3V279	A0A024R6D4;P84090;G3V279	3;3;2	3;3;2	3;3;2	Enhancer of rudimentary homolog	ERH	;;	3	3	3	3	2	2	2	2	2	2	28.8	28.8	28.8	12.259	104	104;104;71	0	8.4863	NaN	NaN	NaN	1	1	Median	NaN	NaN	NaN	NaN	NaN	NaN	1	0	1	0	Median	Median	18.3	21.2	22662000	10704000	11959000	15773000
A0A024R6E0;Q9H4F8	A0A024R6E0;Q9H4F8	10;10	10;10	10;10	SPARC-related modular calcium-binding protein 1	SMOC1	;	2	10	10	10	9	7	9	7	9	7	26.3	26.3	26.3	48.162	434	434;434	0	98.773	1.1703	1.0846	83.845	19	3	Leave out requantified	3.5216	0.37909	4.6364	0.25994	27.462	33.17	10	9	2	1	Leave out requantified	Leave out requantified	23.7	21.9	535260000	237350000	297910000	288280000
A0A024R6I7;E9KL23;P01009;A0A0G2JRN3;Q13747;Q9P173;G3V2B9;B2D098;Q3I0J7;A6YP93;A7L8C6;A7L8C5;C1KH65;C5J0G2;Q2L9S7;G3V544;A0A1L7B5J3;A0A0S2Z465;G3V5R8;G3V387;A0A0B4J278;S4UD68;A0A0G2JPK4;P20848	A0A024R6I7;E9KL23;P01009;A0A0G2JRN3;Q13747	26;25;25;22;16;8;7;4;4;4;3;3;3;3;3;3;2;2;2;2;2;1;1;1	26;25;25;22;16;8;7;4;4;4;3;3;3;3;3;3;2;2;2;2;2;1;1;1	26;25;25;22;16;8;7;4;4;4;3;3;3;3;3;3;2;2;2;2;2;1;1;1	Alpha-1-antitrypsin;Short peptide from AAT	SERPINA1	;;;;	24	26	26	26	25	24	25	24	25	24	62.7	62.7	62.7	46.708	418	418;418;418;359;197;120;105;49;64;66;49;49;55;63;89;156;44;83;92;117;144;421;421;420	0	323.31	1.0636	1.0607	22.554	78	18	Leave out requantified	0.61655	1.9205	0.84916	1.3389	29.917	29.222	39	39	7	11	Leave out requantified	Leave out requantified	60.8	56.9	8876800000	4221000000	4655800000	4392200000
A0A024R6U8;P51511;Q7KZY0;H3BT97	A0A024R6U8;P51511;Q7KZY0	4;4;2;1	4;4;2;1	4;4;2;1	Matrix metalloproteinase-15	MMP15	;;	4	4	4	4	4	2	4	2	4	2	7	7	7	75.806	669	669;669;564;97	0	17.276	0.62334	0.74335	24.867	8	3	Leave out requantified	0.52732	2.441	0.67855	1.8067	16.111	16.15	5	3	1	2	Leave out requantified	Median	7	3.6	126510000	67285000	59220000	81189000
A0A024R759;P08581;A0A024R728;E6Y365;B5A929;B5A930;B4DLF5;Q59EB3;B5A936;B5A934;B5A931;H7C174;B5A942;B5A941;B5A939;B5A938;B5A933;B5A937;B5A935;B5A940;B5A943;H7C130;C9JKM5	A0A024R759;P08581;A0A024R728;E6Y365;B5A929;B5A930;B4DLF5;Q59EB3	19;19;18;17;14;13;12;11;9;9;9;8;8;8;8;8;8;8;7;5;5;3;2	19;19;18;17;14;13;12;11;9;9;9;8;8;8;8;8;8;8;7;5;5;3;2	19;19;18;17;14;13;12;11;9;9;9;8;8;8;8;8;8;8;7;5;5;3;2	Receptor protein-tyrosine kinase;Hepatocyte growth factor receptor	MET	;;;;;;;	23	19	19	19	15	15	15	15	15	15	15.5	15.5	15.5	155.54	1390	1390;1390;1408;934;877;823;960;712;691;719;755;214;468;518;596;621;661;664;697;408;413;158;190	0	97.093	1.0822	1.0343	77.128	32	9	Leave out requantified	2.7078	0.45291	3.6393	0.31822	22.419	13.007	17	15	6	3	Leave out requantified	Leave out requantified	13.6	12.3	1748000000	814480000	933490000	931300000
F4ZW64;A8K590;F4ZW65;A0A024R7C7;F4ZW66;Q12906;B4DFG4;B4DDF3;Q59GP7;K7EQR9;K7EKJ9	F4ZW64;A8K590;F4ZW65;A0A024R7C7;F4ZW66;Q12906;B4DFG4;B4DDF3	6;6;6;6;6;6;5;4;2;1;1	6;6;6;6;6;6;5;4;2;1;1	6;6;6;6;6;6;5;4;2;1;1	Interleukin enhancer-binding factor 3	ILF3	;;;;;;;	11	6	6	6	2	6	2	6	2	6	10.5	10.5	10.5	75.96	702	702;702;706;894;898;894;506;288;450;180;254	0	42.775	1.3525	0.99475	62.269	7	5	Median	0.43856	1.4621	0.51821	1.0601	31.766	60.204	2	5	1	4	Median	Median	3.1	10.5	55332000	24566000	30766000	15883000
A0A024R7D5;J3KMZ9;H0YMD1;P01130;Q9UH51;H0YM92;A0A0E3KII0;A0A0E3MS57;H0YMQ3;Q6LCH2;E1B4S5;E2J5K4	A0A024R7D5;J3KMZ9;H0YMD1;P01130;Q9UH51	16;16;16;16;15;7;4;4;3;2;1;1	16;16;16;16;15;7;4;4;3;2;1;1	16;16;16;16;15;7;4;4;3;2;1;1	Low-density lipoprotein receptor	LDLR	;;;;	12	16	16	16	13	15	13	15	13	15	23.1	23.1	23.1	95.375	860	860;945;948;860;837;309;112;134;170;46;41;167	0	67.123	1.0936	0.99083	64.078	33	8	Leave out requantified	2.0714	0.61213	2.5411	0.42381	36.025	36.646	15	18	5	3	Leave out requantified	Leave out requantified	19.8	21.6	686790000	424430000	262360000	201780000
B4DKS8;A0A024R7T3;P52597;A0A1B0GW42	B4DKS8;A0A024R7T3;P52597	4;4;4;1	4;4;4;1	3;3;3;1	Heterogeneous nuclear ribonucleoprotein F;Heterogeneous nuclear ribonucleoprotein F, N-terminally processed	HNRPF;HNRNPF	;;	4	4	4	3	2	2	2	2	1	2	15.1	15.1	12.1	37.255	338	338;415;415;98	0	14.718	1.8635	1.3845	64.593	5	4	Median	0.52432	3.0386	0.63462	2.1479	9.7521	29.436	2	3	1	3	Median	Median	5.3	9.8	54664000	23072000	31592000	19397000
A0A024R7Z5;O00560;B4DQ93;B4DHN5;E9PBU7	A0A024R7Z5;O00560;B4DQ93;B4DHN5;E9PBU7	8;8;7;6;6	8;8;7;6;6	2;2;1;1;1	Syntenin-1	SDCBP	;;;;	5	8	8	2	7	6	7	6	2	1	46.3	46.3	10.4	32.444	298	298;298;266;239;244	0	181.2	1.1951	1.1613	43.046	19	3	Leave out requantified	1.4853	0.65886	1.9408	0.46643	14.528	32.269	11	8	1	2	Leave out requantified	Leave out requantified	42.6	30.5	372860000	232530000	140330000	208470000
F5H7V9;D3YHM4;A7MBN2;E9PC84;J3QSU6;A0A024R884;Q4LE33;P24821;H0YGZ3;B4E1W8	F5H7V9;D3YHM4;A7MBN2;E9PC84;J3QSU6;A0A024R884;Q4LE33;P24821	3;3;3;3;3;3;3;3;1;1	3;3;3;3;3;3;3;3;1;1	3;3;3;3;3;3;3;3;1;1	Tenascin	TNC;TNC variant protein	;;;;;;;	10	3	3	3	2	2	2	2	2	2	2.1	2.1	2.1	201.14	1838	1838;1840;1927;1928;2019;2201;2233;2201;615;1080	0	4.1346	1.019	0.98716	102.62	4	1	Median	2.1407	0.50311	2.4065	0.41167	15.534	13.204	2	2	1	0	Median	Median	1.2	1.5	17369000	8657200	8712000	7259300
A0A024R8D7;P31025;Q5VSP4	A0A024R8D7;P31025;Q5VSP4	2;2;1	2;2;1	2;2;1	Lipocalin-1;Putative lipocalin 1-like protein 1	LCN1;LCN1P1	;;	3	2	2	2	1	2	1	2	1	2	12.5	12.5	12.5	19.25	176	176;176;162	0	4.0097	1.168	1.0982	87.651	2	1	Median	NaN	NaN	NaN	NaN	NaN	NaN	1	1	0	1	Median	Median	6.2	12.5	16745000	7964700	8780200	7001000
B4E3N0;Q2VP98;Q59H46;B7ZLD8;B7ZLD5;A0A024R8K7;A0A024R8T0;A0A024R8N2;P16144;J3QQL2	B4E3N0;Q2VP98;Q59H46;B7ZLD8;B7ZLD5;A0A024R8K7;A0A024R8T0;A0A024R8N2;P16144;J3QQL2	2;2;2;2;2;2;2;2;2;1	2;2;2;2;2;2;2;2;2;1	2;2;2;2;2;2;2;2;2;1	Integrin beta;Integrin beta-4	ITGB4	;;;;;;;;;	10	2	2	2	2	1	2	1	2	1	4.1	4.1	4.1	70.028	628	628;644;1515;1752;1752;1752;1822;1875;1822;114	0	9.1967	1.5308	1.7724	113.42	3	2	Median	2.6455	NaN	3.0881	NaN	78.521	NaN	2	1	1	1	Median	Median	4.1	2.1	22720000	9334900	13385000	15919000
A0A024R8S3;A8MUA9;A8MU27;Q6EEV6;P61956;P55854	A0A024R8S3;A8MUA9;A8MU27;Q6EEV6;P61956;P55854	1;1;1;1;1;1	1;1;1;1;1;1	1;1;1;1;1;1	Small ubiquitin-related modifier;Small ubiquitin-related modifier 4;Small ubiquitin-related modifier 2;Small ubiquitin-related modifier 3	SUMO2;SUMO3;SUMO4	;;;;;	6	1	1	1	1	0	1	0	1	0	12.6	12.6	12.6	10.871	95	95;135;147;95;95;103	0.0035842	2.0008	NaN	NaN	NaN	1	0	Median	NaN	NaN	NaN	NaN	NaN	NaN	1	0	0	0	Median	Median	12.6	0	22944000	14531000	8413100	22944000
A0A024R8S5;P07237;B4DNL5;B4DLN6;B4DUA5;H7BZ94;B4DJS0;I3L312;I3L398;I3NI03;I3L3U6;I3L4M2;I3L3P5;B4DNP9;H0Y3Z3;I3L514;I3L0S0;B3KTQ9;Q96C96	A0A024R8S5;P07237;B4DNL5;B4DLN6;B4DUA5;H7BZ94;B4DJS0;I3L312	12;12;11;9;9;9;7;6;5;4;4;3;3;3;3;2;2;2;2	12;12;11;9;9;9;7;6;5;4;4;3;3;3;3;2;2;2;2	12;12;11;9;9;9;7;6;5;4;4;3;3;3;3;2;2;2;2	Protein disulfide-isomerase	P4HB	;;;;;;;	19	12	12	12	10	10	10	10	10	10	30.3	30.3	30.3	57.116	508	508;508;492;451;452;464;242;208;200;166;188;117;156;223;274;106;148;185;273	0	117.4	1.0931	1.0307	59.482	18	5	Leave out requantified	1.5279	0.65665	1.9006	0.49083	23.059	24.688	8	10	2	3	Leave out requantified	Leave out requantified	25.4	27.4	461490000	324510000	136980000	192150000
A0A024R8U8;Q8WVQ1	A0A024R8U8;Q8WVQ1	4;4	4;4	4;4	Soluble calcium-activated nucleotidase 1	CANT1	;	2	4	4	4	2	4	2	4	2	4	12.5	12.5	12.5	44.839	401	401;401	0	30.956	1.0204	0.97701	100.84	4	1	Median	1.8856	0.48982	2.1912	0.38587	1.3768	18.528	2	2	1	0	Median	Median	6	12.5	27714000	14783000	12931000	11990000
A0A024R8V7;A0A140VK57;P16035;B4DFW2;K7EIX4;K7EL90	A0A024R8V7;A0A140VK57;P16035;B4DFW2;K7EIX4	20;20;20;16;10;5	20;20;20;16;10;5	20;20;20;16;10;5	Metalloproteinase inhibitor 2	TIMP2	;;;;	6	20	20	20	20	18	20	18	20	18	70.4	70.4	70.4	20.195	179	179;220;220;143;109;32	0	323.31	1.172	1.0452	49.016	49	10	Leave out requantified	1.4208	0.77089	1.9644	0.54502	27.048	31.126	24	25	4	6	Leave out requantified	Leave out requantified	70.4	62.6	7154500000	3425100000	3729400000	3689400000
A0A024R952;Q13835;B4DRX5;Q14BN3	A0A024R952;Q13835;B4DRX5;Q14BN3	2;2;1;1	2;2;1;1	2;2;1;1	Plakophilin-1	PKP1	;;;	4	2	2	2	2	0	2	0	2	0	3.2	3.2	3.2	80.496	726	726;747;166;334	0.0018939	2.3124	0.61841	0.6902	53.014	2	2	Median	0.61841	NaN	0.6902	NaN	53.014	NaN	2	0	2	0	Median	Median	3.2	0	9636700	6054300	3582300	9636700
A0A024R969;P36222;B3KTE6;H0Y3U8;Q59FK1	A0A024R969;P36222	4;4;1;1;1	4;4;1;1;1	4;4;1;1;1	Chitinase-3-like protein 1	CHI3L1	;	5	4	4	4	3	3	3	3	3	3	11.7	11.7	11.7	42.625	383	383;383;151;152;154	0	11.621	1.3039	1.2521	42.684	6	1	Leave out requantified	0.71733	2.3839	0.98678	1.7438	118.72	11.637	3	3	1	0	Median	Leave out requantified	9.1	8.1	97228000	38632000	58595000	59424000
A0A024R971;Q06828;B3KYB3;B3KS64;B4E1J3	A0A024R971;Q06828;B3KYB3;B3KS64;B4E1J3	2;2;1;1;1	2;2;1;1;1	2;2;1;1;1	Fibromodulin	FMOD	;;;;	5	2	2	2	1	1	1	1	1	1	5.1	5.1	5.1	43.178	376	376;376;201;287;362	0.0036364	2.059	0.88673	0.8282	123.39	2	0	Median	NaN	NaN	NaN	NaN	NaN	NaN	1	1	0	0	Median	Median	2.1	2.9	8574800	4887900	3686900	3225100
A0A024R972;P11047;R4GNC7	A0A024R972;P11047	10;10;1	10;10;1	10;10;1	Laminin subunit gamma-1	LAMC1	;	3	10	10	10	7	10	7	10	7	10	8.5	8.5	8.5	174.01	1573	1573;1609;37	0	30.392	1.0467	0.93126	10.854	17	4	Leave out requantified	0.96503	1.0256	1.1163	0.74451	10.955	21.145	7	10	1	3	Leave out requantified	Leave out requantified	5.7	8.5	169310000	82239000	87076000	61281000
A0A024R9E2;A0A087WTT1;E7EQV3;B4DZW4;E7ERJ7;B4DQX0;B3KT93;A0A024R9C1;P11940;H0YEQ8;H0YBN4;H0YAR2;B1ANR0;Q6IQ30;Q13310;E5RGH3;E5RH24;E5RJB9;B1ANR1;H0YAP2;H0YCC8;A8K8J2;H0Y5F5;Q2VIP3;Q5VX58;Q3ZCS4;Q9H361	A0A024R9E2;A0A087WTT1;E7EQV3;B4DZW4;E7ERJ7;B4DQX0;B3KT93;A0A024R9C1;P11940;H0YEQ8;H0YBN4;H0YAR2;B1ANR0;Q6IQ30;Q13310	3;3;3;3;3;3;3;3;3;2;2;2;2;2;2;1;1;1;1;1;1;1;1;1;1;1;1	3;3;3;3;3;3;3;3;3;2;2;2;2;2;2;1;1;1;1;1;1;1;1;1;1;1;1	3;3;3;3;3;3;3;3;3;2;2;2;2;2;2;1;1;1;1;1;1;1;1;1;1;1;1	Polyadenylate-binding protein;Polyadenylate-binding protein 1;Polyadenylate-binding protein 4	PABPC1;PABPC4	;;;;;;;;;;;;;;	27	3	3	3	2	2	2	2	2	2	6.9	6.9	6.9	47.334	419	419;522;591;591;604;604;636;636;636;112;174;284;615;660;644;108;118;129;129;131;197;269;550;630;631;631;631	0	4.4754	1.946	1.5765	90.044	3	2	Median	2.0724	NaN	2.3949	NaN	122.68	NaN	2	1	2	0	Median	Median	4.8	4.3	17058000	5620400	11438000	12475000
C9JNY7;A0A024R9I1;H7C4X7;P05408	C9JNY7;A0A024R9I1;H7C4X7;P05408	6;6;6;6	6;6;6;6	1;1;1;1	Neuroendocrine protein 7B2;N-terminal peptide;C-terminal peptide	SCG5;SGNE1	;;;	4	6	6	1	4	5	4	5	1	0	41.2	41.2	9.3	21.457	194	194;212;216;212	0	323.31	1.8627	1.9599	182.16	12	5	Leave out requantified	5.5945	0.24365	7.8032	0.18862	53.66	54.774	6	6	2	3	Leave out requantified	Median	36.1	32	321660000	166580000	155080000	148260000
A0A024R9Q1;P07996;CON__Q28194;A0PJG0;A0A0B6XK25	A0A024R9Q1;P07996;CON__Q28194	12;12;8;3;1	12;12;8;3;1	12;12;8;3;1	Thrombospondin-1	THBS1	;;	5	12	12	12	9	6	9	6	9	6	11.6	11.6	11.6	129.35	1170	1170;1170;1170;401;78	0	51.045	1.5648	1.6065	142.78	14	7	Leave out requantified	3.4215	0.36453	3.9647	0.24433	31.773	8.2826	7	7	3	4	Leave out requantified	Leave out requantified	8.4	6	211170000	85603000	125560000	80079000
A0A024RA94;P55001	A0A024RA94;P55001	1;1	1;1	1;1	Microfibrillar-associated protein 2	MFAP2	;	2	1	1	1	1	1	1	1	1	1	5.5	5.5	5.5	20.825	183	183;183	0.0018553	2.1772	1.0549	1.0061	142.14	2	0	Median	NaN	NaN	NaN	NaN	NaN	NaN	1	1	0	0	Median	Median	5.5	5.5	21277000	10055000	11222000	9364200
A0A024RAB6;P98160;Q59EG0;Q2VPA1;A0A0U1RQT3;H7BYA5;H0Y5A9	A0A024RAB6;P98160;Q59EG0	66;65;35;3;2;1;1	66;65;35;3;2;1;1	66;65;35;3;2;1;1	Basement membrane-specific heparan sulfate proteoglycan core protein;Endorepellin;LG3 peptide	HSPG2	;;	7	66	66	66	53	52	53	52	53	52	20.9	20.9	20.9	464.01	4346	4346;4391;2331;351;307;109;197	0	323.31	1.1034	1.0698	26.285	110	17	Leave out requantified	1.0604	1.163	1.3621	0.84843	23.618	20.533	57	53	9	8	Leave out requantified	Leave out requantified	17.2	17	2015300000	922620000	1092700000	1063700000
F8VZY9;B2RA03;A0A024RAY2;P05783;I6L965;CON__P05784;CON__H-INV:HIT000015463	F8VZY9;B2RA03;A0A024RAY2;P05783;I6L965	8;8;8;8;6;2;1	7;7;7;7;5;1;1	7;7;7;7;5;1;1	Keratin, type I cytoskeletal 18	KRT18	;;;;	7	8	7	7	5	5	4	4	4	4	20.5	18.7	18.7	43.774	391	391;430;430;430;372;423;295	0	28.118	1.5336	1.026	71.202	8	5	Leave out requantified	0.54603	1.5208	0.68681	1.0969	150.8	40.118	4	4	3	2	Median	Median	12	13.3	166470000	60753000	105710000	73782000
F8W6I7;Q6IPF2;A0A024RB53;A0A024RAZ7;P09651;Q9BSM5;A0A024RC46;F8VTQ5;H0YH80;Q0VAC0;F8VZ49;B4E0B5;B4DP35;A0A024QZ98;Q32P51;F8W646;Q3MI39;F8VYN5	F8W6I7;Q6IPF2;A0A024RB53;A0A024RAZ7;P09651;Q9BSM5;A0A024RC46;F8VTQ5;H0YH80;Q0VAC0;F8VZ49;B4E0B5	11;11;11;11;11;8;8;7;7;7;6;6;5;5;5;4;4;2	11;11;11;11;11;8;8;7;7;7;6;6;5;5;5;4;4;2	11;11;11;11;11;8;8;7;7;7;6;6;5;5;5;4;4;2	Heterogeneous nuclear ribonucleoprotein A1;Heterogeneous nuclear ribonucleoprotein A1, N-terminally processed	HNRNPA1;HNRPA1;hCG_2020860	;;;;;;;;;;;	18	11	11	11	8	9	8	9	8	9	42	42	42	33.155	307	307;320;320;372;372;298;320;145;191;320;231;254;208;320;320;156;167;113	0	47.335	1.0032	0.94992	53.681	21	5	Leave out requantified	0.4481	2.1882	0.5701	1.6208	24.404	16.317	8	13	0	5	Leave out requantified	Leave out requantified	27	38.1	294270000	145990000	148280000	121810000
A0A024RB32;A0A087WYT3;B3KUY2;Q15185;B4DDC6	A0A024RB32;A0A087WYT3;B3KUY2;Q15185	3;3;3;3;1	3;3;3;3;1	3;3;3;3;1	Prostaglandin E synthase 3	PTGES3	;;;	5	3	3	3	3	0	3	0	3	0	25	25	25	18.697	160	160;164;165;160;124	0	9.4244	6.7565	9.4104	322.71	3	2	Median	6.7565	NaN	9.4104	NaN	322.71	NaN	3	0	2	0	Median	Median	25	0	1091500000	19833000	1071700000	1091500000
F8W1N5;F8VZJ2;F8VNW4;B4DDI8;F8W0W4;H0YHX9;A0A024RB41;Q13765;E9PAV3	F8W1N5;F8VZJ2;F8VNW4;B4DDI8;F8W0W4;H0YHX9;A0A024RB41;Q13765;E9PAV3	1;1;1;1;1;1;1;1;1	1;1;1;1;1;1;1;1;1	1;1;1;1;1;1;1;1;1	Nascent polypeptide-associated complex subunit alpha;Nascent polypeptide-associated complex subunit alpha, muscle-specific form	NACA;hCG_2016482	;;;;;;;;	9	1	1	1	0	1	0	1	0	1	21.1	21.1	21.1	7.813	71	71;136;148;169;198;213;215;215;2078	0	11.552	NaN	NaN	NaN	1	1	Median	NaN	NaN	NaN	NaN	NaN	NaN	0	1	0	1	Median	Median	0	21.1	13756000	9635700	4120400	0
F8W1S5;F8VZY6;F8VQZ9;F5H6Z0;B4DGP5;A0A024RBH0;Q00537	F8W1S5;F8VZY6;F8VQZ9;F5H6Z0;B4DGP5;A0A024RBH0;Q00537	1;1;1;1;1;1;1	1;1;1;1;1;1;1	1;1;1;1;1;1;1	Cyclin-dependent kinase 17	CDK17;PCTK2	;;;;;;	7	1	1	1	1	1	1	1	1	1	7	7	7	14.714	129	129;161;179;470;470;523;523	0.0052539	1.8091	1.1801	1.1319	68.858	4	1	Median	1.7664	0.79257	2.0461	0.62823	12.102	11.639	2	2	0	1	Median	Median	7	7	24906000	12389000	12517000	12588000
E9PKD3;E2QRB9;E9PIR7;B2R5P6;F8W809;B7Z2S5;A0A087WSW9;A0A182DWI3;Q6ZR44;A0A024RBK9;A0A140VKC9;A0A087WSY9;Q16881	E9PKD3;E2QRB9;E9PIR7;B2R5P6;F8W809;B7Z2S5;A0A087WSW9;A0A182DWI3;Q6ZR44;A0A024RBK9;A0A140VKC9;A0A087WSY9;Q16881	1;1;1;1;1;1;1;1;1;1;1;1;1	1;1;1;1;1;1;1;1;1;1;1;1;1	1;1;1;1;1;1;1;1;1;1;1;1;1	Thioredoxin reductase 1, cytoplasmic	TXNRD1	;;;;;;;;;;;;	13	1	1	1	1	1	1	1	1	1	5.7	5.7	5.7	19.393	175	175;460;482;497;498;547;548;568;581;623;647;648;649	0.0018832	2.2856	1.2988	1.2039	130.78	2	2	Median	NaN	NaN	NaN	NaN	NaN	NaN	1	1	1	1	Median	Median	5.7	5.7	15568000	6921200	8646500	7436400
A0A024RBQ8;Q9H741;F8VVN2;B7Z5F0	A0A024RBQ8;Q9H741;F8VVN2;B7Z5F0	2;2;1;1	2;2;1;1	2;2;1;1	UPF0454 protein C12orf49	C12orf49	;;;	4	2	2	2	1	1	1	1	1	1	15.1	15.1	15.1	23.594	205	205;205;46;175	0	4.8779	3.274	3.4428	34.195	2	1	Median	NaN	NaN	NaN	NaN	NaN	NaN	1	1	0	1	Median	Median	8.8	6.3	19639000	8500400	11139000	13126000
Q05BM8;A0A024RC48;Q10472;Q68VJ7;A8KAJ7;H7C2I5;A0A1L4BJ91;K7EJV8;A0A1L4BJA9;A0A1L4BJA8;A0A1L4BJC0;A0A1L4BJA6;B3KY85;Q8IUC8	Q05BM8;A0A024RC48;Q10472;Q68VJ7;A8KAJ7	6;6;6;5;5;1;1;1;1;1;1;1;1;1	6;6;6;5;5;1;1;1;1;1;1;1;1;1	6;6;6;5;5;1;1;1;1;1;1;1;1;1	Polypeptide N-acetylgalactosaminyltransferase;Polypeptide N-acetylgalactosaminyltransferase 1;Polypeptide N-acetylgalactosaminyltransferase 1 soluble form	GALNT1	;;;;	14	6	6	6	5	5	5	5	5	5	13.8	13.8	13.8	57.336	499	499;559;559;170;559;142;218;387;457;470;523;543;556;556	0	25.847	0.8013	0.77405	82.866	9	5	Leave out requantified	1.3259	0.55219	1.567	0.43816	26.471	42.427	4	5	2	3	Median	Median	11.8	12.4	81452000	44354000	37099000	32548000
B3KTQ2;A0A024RC55;Q08431;X6R3G6;A0A024RC59;F5GZN3;B4E396;H0YKS8;A0A087WUV5	B3KTQ2;A0A024RC55;Q08431;X6R3G6;A0A024RC59;F5GZN3;B4E396;H0YKS8	10;10;10;9;9;9;9;7;2	10;10;10;9;9;9;9;7;2	10;10;10;9;9;9;9;7;2	Lactadherin;Lactadherin short form;Medin	MFGE8	;;;;;;;	9	10	10	10	10	8	10	8	10	8	32.2	32.2	32.2	42.459	379	379;387;387;335;335;343;343;268;75	0	30.88	1.0865	1.0552	39.263	20	2	Leave out requantified	1.6829	0.58942	2.3174	0.43895	24.828	15.849	11	9	1	1	Leave out requantified	Leave out requantified	32.2	26.1	296620000	139200000	157420000	159800000
H0YDD8;A0A024RCA7;P05387	H0YDD8;A0A024RCA7;P05387	1;1;1	1;1;1	1;1;1	60S acidic ribosomal protein P2	RPLP2	;;	3	1	1	1	1	1	1	1	1	1	13	13	13	8.9857	92	92;115;115	0	3.3229	1.7341	1.7533	62.134	2	2	Median	NaN	NaN	NaN	NaN	NaN	NaN	1	1	1	1	Median	Median	13	13	23453000	10896000	12557000	12833000
A0A024RCB5;B7Z705;B4DN31;Q9BWS9;E9PKF1;E9PI70;E9PIP0;E9PRL3;E9PPH0;E9PPA0	A0A024RCB5;B7Z705;B4DN31;Q9BWS9;E9PKF1;E9PI70;E9PIP0;E9PRL3;E9PPH0;E9PPA0	4;4;4;4;3;3;3;3;3;3	4;4;4;4;3;3;3;3;3;3	4;4;4;4;3;3;3;3;3;3	Chitinase domain-containing protein 1	CHID1	;;;;;;;;;	10	4	4	4	3	3	3	3	3	3	10.9	10.9	10.9	44.117	386	386;423;454;393;84;115;119;131;162;224	0	6.0958	0.96246	0.88283	69.212	6	0	Leave out requantified	1.7603	0.63119	2.0561	0.42621	10.202	22.314	3	3	0	0	Leave out requantified	Median	7.3	8.5	69069000	37040000	32029000	34344000
A0A0G2JNZ7;A0A0A0MSX3;A0A1U9X7M1;A0A1U9X7L5;A0A1U9X7K3;A0A024RCQ1;A0A024RCL1;A0A024RCJ0;Q08345;A2ABL2;A0A0G2JIZ7;B7Z3A2;E7EQ30;E7EPH4;A0A0G2JIA2;E7EPN2;E7EUP7;E7ERI6;E7ETI3;H0Y717;E7EVT1;E7ES06;E7ETX3;E7EUD5;E7EVW6;E7ERN0;A0A0G2JHK4;E7ESR9;A2ABL0;E7EN94;E7ENJ2;Q6ZNR9;A2ABM8;A0A140T972;A0A0G2JJA0;D6RGW5;E7EQ23;E7EX99;E7EXB0	A0A0G2JNZ7;A0A0A0MSX3;A0A1U9X7M1;A0A1U9X7L5;A0A1U9X7K3;A0A024RCQ1;A0A024RCL1;A0A024RCJ0;Q08345;A2ABL2;A0A0G2JIZ7;B7Z3A2;E7EQ30;E7EPH4;A0A0G2JIA2;E7EPN2;E7EUP7;E7ERI6;E7ETI3;H0Y717	9;9;9;9;9;9;9;9;9;7;7;7;7;7;6;6;6;5;5;5;4;4;4;4;4;4;4;4;4;3;2;2;2;2;1;1;1;1;1	9;9;9;9;9;9;9;9;9;7;7;7;7;7;6;6;6;5;5;5;4;4;4;4;4;4;4;4;4;3;2;2;2;2;1;1;1;1;1	9;9;9;9;9;9;9;9;9;7;7;7;7;7;6;6;6;5;5;5;4;4;4;4;4;4;4;4;4;3;2;2;2;2;1;1;1;1;1	Epithelial discoidin domain-containing receptor 1	DDR1	;;;;;;;;;;;;;;;;;;;	39	9	9	9	8	6	8	6	8	6	15.4	15.4	15.4	85.467	767	767;767;876;876;876;876;913;919;913;209;250;251;267;286;166;170;196;153;160;196;112;114;122;126;132;138;139;142;147;100;85;441;493;493;63;69;70;73;78	0	113.68	0.99011	1.0122	30.846	15	2	Leave out requantified	1.2915	0.79458	1.6225	0.56112	30.05	10.199	8	7	1	1	Leave out requantified	Leave out requantified	14.2	10.2	363590000	168150000	195440000	191130000
D2KNA0;G8EFJ1;G8EFJ0;A0A0S2VI72;H9B8I7;G1EFQ4;E0AG58;F5H7Q8;A0A024RCJ5;Q0EFB4;J9VA79;J9VA75;J9V8A4;J9V6K4;J9UUC4;A0A140T979;X6R344;A0A1V0E449;A0A1V0E420;A0A0G2JNW8;A0A0G2JH58;Q29980;A0A0F7KLE7;B4DUT9;A0A140T9M6	D2KNA0;G8EFJ1;G8EFJ0;A0A0S2VI72;H9B8I7;G1EFQ4;E0AG58;F5H7Q8;A0A024RCJ5;Q0EFB4;J9VA79;J9VA75;J9V8A4;J9V6K4;J9UUC4;A0A140T979;X6R344;A0A1V0E449;A0A1V0E420;A0A0G2JNW8;A0A0G2JH58;Q29980;A0A0F7KLE7;B4DUT9;A0A140T9M6	2;2;2;2;2;2;2;2;2;2;2;2;2;2;2;2;2;2;2;2;2;2;1;1;1	1;1;1;1;1;1;1;1;1;1;1;1;1;1;1;1;1;1;1;1;1;1;1;1;1	1;1;1;1;1;1;1;1;1;1;1;1;1;1;1;1;1;1;1;1;1;1;1;1;1	MHC class I polypeptide-related sequence B	MICB	;;;;;;;;;;;;;;;;;;;;;;;;	25	2	1	1	2	2	1	1	1	1	11	5.2	5.2	21.761	191	191;273;273;273;317;317;317;351;351;359;359;359;359;359;359;360;383;383;383;383;383;383;273;351;383	0	3.2596	1.2918	1.1341	36	2	1	Median	NaN	NaN	NaN	NaN	NaN	NaN	1	1	1	0	Median	Median	11	11	24087000	9263600	14823000	7722700
B4DMA2;B4DGL0;A0A024RD80;P08238;Q6PK50;Q9H6X9;A8K3W9;Q58FF8;O14942;Q58FF7;F8W026;B4DQX3	B4DMA2;B4DGL0;A0A024RD80;P08238;Q6PK50	14;14;14;14;9;5;5;4;3;3;2;2	9;9;9;9;5;4;4;2;2;2;2;2	7;7;7;7;3;4;4;2;2;2;0;0	Heat shock protein HSP 90-beta	HSP90AB1	;;;;	12	14	9	7	11	13	6	8	4	7	21.4	12.1	10.1	79.194	686	686;714;724;724;351;362;362;381;130;597;48;163	0	14.644	1.1152	1.059	21.538	13	1	Leave out requantified	0.66016	1.7832	0.79756	1.2185	23.926	14.513	6	7	1	0	Leave out requantified	Leave out requantified	16.8	21.1	208040000	97927000	110110000	90347000
H0YA96;H0Y8G5;Q12771;B4DTC3;A0A024RDF4;A0A024RDB4;A0A024RDF3;Q14103;D6RF44;D6RAF8;D6RBQ9;B4E0W4;D6RD83;B4DTA2;A0A087WUK2;A0A024RDF6;O14979	H0YA96;H0Y8G5;Q12771;B4DTC3;A0A024RDF4;A0A024RDB4;A0A024RDF3;Q14103;D6RF44;D6RAF8;D6RBQ9;B4E0W4	4;4;4;4;4;4;4;4;3;3;2;2;1;1;1;1;1	4;4;4;4;4;4;4;4;3;3;2;2;1;1;1;1;1	4;4;4;4;4;4;4;4;3;3;2;2;1;1;1;1;1	Heterogeneous nuclear ribonucleoprotein D0	HNRNPD;HNRPD	;;;;;;;;;;;	17	4	4	4	0	4	0	4	0	4	22.4	22.4	22.4	23.811	210	210;260;286;303;306;336;355;355;111;221;155;201;92;271;363;420;420	0	7.7512	2.0473	1.5666	17.197	3	0	Leave out requantified	NaN	2.0473	NaN	1.5666	NaN	17.197	0	3	0	0	Median	Leave out requantified	0	22.4	33248000	10183000	23064000	0
A0A024RDD9;P19875	A0A024RDD9;P19875	3;3	1;1	1;1	C-X-C motif chemokine;C-X-C motif chemokine 2;GRO-beta(5-73)	CXCL2	;	2	3	1	1	3	3	1	1	1	1	29	16.8	16.8	11.389	107	107;107	0	2.9275	0.86435	0.68451	49.803	3	0	Median	NaN	0.80343	NaN	0.62093	NaN	13.786	1	2	0	0	Median	Median	29	29	26558000	13448000	13109000	10060000
A0A024RDR0;P09429;Q5T7C4;B7Z965;Q59GW1;B3KQ05;Q9NYD7;D3DQY9;Q75MM1;Q5U071;P26583;B2RPK0	A0A024RDR0;P09429;Q5T7C4;B7Z965;Q59GW1;B3KQ05	3;3;2;2;2;2;1;1;1;1;1;1	3;3;2;2;2;2;1;1;1;1;1;1	3;3;2;2;2;2;1;1;1;1;1;1	High mobility group protein B1	HMGB1	;;;;;	12	3	3	3	2	3	2	3	2	3	17.7	17.7	17.7	24.893	215	215;215;158;174;176;176;50;188;191;208;209;211	0	7.2923	1.6234	1.3432	61.319	6	4	Median	0.98354	1.9146	1.1663	1.3432	49.473	72.435	2	4	2	2	Median	Median	10.7	17.7	116150000	57588000	58559000	20981000
A0A024RDW8;P08572;B4DH43;A2A352	A0A024RDW8;P08572;B4DH43	11;11;8;2	11;11;8;2	11;11;8;2	Collagen alpha-2(IV) chain;Canstatin	COL4A2	;;	4	11	11	11	10	7	10	7	10	7	8.9	8.9	8.9	167.55	1712	1712;1712;830;105	0	73.757	1.0667	1.2286	67.357	23	4	Leave out requantified	1.6049	0.63654	2.2242	0.41462	26.884	21.583	13	10	2	2	Leave out requantified	Leave out requantified	8.2	5	1017400000	419880000	597520000	597860000
W8NKY4;W6SQV0;W0T236;V9VYY9;T2MJ84;S0F0M8;R9WXA9;R9WAS6;Q75WB6;Q68Y63;Q60I39;Q5W9R8;Q5R1M0;Q546Q4;Q546F7;Q540M3;Q4LAU0;Q308P3;M4VMS8;I7HAR2;I2GUK0;I1VXM3;H9BB16;G8GBV0;G8FQ52;G3C9V4;G0M6G2;F5BZ30;F5ATC5;E5BBI6;E3Q1V2;E2GD50;E0WMV7;E0WMV2;D5H3I6;D2KZ27;B6ECH5;B3V990;B0LV24;A6N9E1;A4UUL3;A0A1G4NQV4;A0A125RL89;A0A0G3ENZ2;A0A076V371;A0A1L7NQ88;F0VRV9;D5H3T3;A0A180K1J1;A0A0U5L7I7;A0A140T955;A0A140T933…
3VYZ9;I3QHQ3;H6A2D2;G9I2K0;G9HW28;G1EPF4;G1EPA4;G1EP74;G1EP10;G1EP01;G1ENZ1;G1ENB0;G0ZMF2;G0ZMF1;G0Z8C3;G0Z8B8;F8SKV7;F8SKV5;F8R142;F8R130;F6KRP4;F6KRM1;F4YU21;F2X5Z5;F2X5Z0;F2X5X7;F2VNI5;F2VNE4;F2VND8;E3T0V5;E2GJS2;E2GJF1;E0X9P6;D7NPA0;D6MLN4;D6MLM7;D6MLL2;D6MLJ8;D6MLJ3;D6MLI5;D6MLI2;D6MKY8;D5FHN6;D5FHM0;D2DL19;C9E1D7;C8CH76;C6K4J2;C6K4G8;C6K4E7;B1PMU7;A0A1S5QQV0;A0A1L2BM17;A0A1C8DUA7;A0A1C8DTE9…	W8NKY4;W6SQV0;W0T236;V9VYY9;T2MJ84;S0F0M8;R9WXA9;R9WAS6;Q75WB6;Q68Y63;Q60I39;Q5W9R8;Q5R1M0;Q546Q4;Q546F7;Q540M3;Q4LAU0;Q308P3;M4VMS8;I7HAR2;I2GUK0;I1VXM3;H9BB16;G8GBV0;G8FQ52;G3C9V4;G0M6G2;F5BZ30;F5ATC5;E5BBI6;E3Q1V2;E2GD50;E0WMV7;E0WMV2;D5H3I6;D2KZ27;B6ECH5;B3V990;B0LV24;A6N9E1;A4UUL3;A0A1G4NQV4;A0A125RL89;A0A0G3ENZ2;A0A076V371;A0A1L7NQ88;F0VRV9;D5H3T3;A0A180K1J1;A0A0U5L7I7;A0A140T955;A0A140T933…	19;19;19;19;19;19;19;19;19;19;19;19;19;19;19;19;19;19;19;19;19;19;19;19;19;19;19;19;19;19;19;19;19;19;19;19;19;19;19;19;19;19;19;19;19;19;19;19;19;19;19;19;19;19;19;19;19;19;19;19;19;19;19;19;19;19;19;19;19;19;19;19;19;19;19;19;19;19;19;19;19;19;19;19;19;19;19;19;19;19;19;19;19;19;19;19;19;19;19;19;19;19;19;19;19;19;18;18;18;18;18;18;18;18;18;18;18;18;18;18;18;18;18;18;18;18;18;18;18;18;18;18;18;…	1;1;1;1;1;1;1;1;1;1;1;1;1;1;1;1;1;1;1;1;1;1;1;1;1;1;1;1;1;1;1;1;1;1;1;1;1;1;1;1;1;1;1;1;1;1;1;1;1;1;1;1;1;1;1;1;1;1;1;1;1;1;1;1;1;1;1;1;1;1;1;1;1;1;1;1;1;1;1;1;1;1;1;1;1;1;1;1;1;1;1;1;1;1;1;1;1;1;1;1;1;1;1;1;1;1;1;1;1;1;1;1;1;1;1;1;1;1;1;1;1;1;1;1;1;1;1;1;1;1;0;0;0;0;0;0;0;0;0;0;0;0;1;1;1;1;1;1;1;0;1;1;1;1;1;1;1;1;0;0;0;0;0;0;0;0;0;0;0;0;1;1;1;1;1;1;1;0;1;0;1;1;1;1;1;1;1;1;1;1;1;1;1;1;1;0;0;0;0;0…	0;0;0;0;0;0;0;0;0;0;0;0;0;0;0;0;0;0;0;0;0;0;0;0;0;0;0;0;0;0;0;0;0;0;0;0;0;0;0;0;0;0;0;0;0;0;0;0;0;0;0;0;0;0;0;0;0;0;0;0;0;0;0;0;0;0;0;0;0;0;0;0;0;0;0;0;0;0;0;0;0;0;0;0;0;0;0;0;0;0;0;0;0;0;0;0;0;0;0;0;0;0;0;0;0;0;0;0;0;0;0;0;0;0;0;0;0;0;0;0;0;0;0;0;0;0;0;0;0;0;0;0;0;0;0;0;0;0;0;0;0;0;0;0;0;0;0;0;0;0;0;0;0;0;0;0;0;0;0;0;0;0;0;0;0;0;0;0;0;0;0;0;0;0;0;0;0;0;0;0;0;0;0;0;0;0;0;0;0;0;0;0;0;0;0;0;0;0;0;0…	HLA class I histocompatibility antigen, A-2 alpha chain;HLA class I histocompatibility antigen, A-69 alpha chain;HLA class I histocompatibility antigen, A-74 alpha chain;HLA class I histocompatibility antigen, A-32 alpha chain	HLA-A;MHC class I HLA-A;HLA;HLA-A*0226;HLA-A*02;HLA-A2;HLA-B;HLA-A*0225;HLA-DQB1	;;;;;;;;;;;;;;;;;;;;;;;;;;;;;;;;;;;;;;;;;;;;;;;;;;;;;;;;;;;;;;;;;;;;;;;;;;;;;;;;;;;;;;;;;;;;;;;;;;;;;;;;;;;;;;;;;;;;;;;;;;;;;;;;;;;;;;;;;;;;;;;;;;;;;;;;;;;;;;;;;;;;;;;;;;;;;;;;;;;;;;;;;;;;;;;;;;;;;;;;;;;;;;;;;;;;;;;;;;;;;;;;;;;;;;;;;;;;;;;;;;;;;;;;;;;;;;;;	6276	19	1	0	18	18	1	1	0	0	65.2	4	0	31.599	273	273;273;273;273;273;273;273;273;273;273;273;273;273;273;273;273;273;273;273;273;273;273;273;273;273;273;273;273;273;273;273;273;273;273;273;273;273;273;273;273;273;273;273;273;273;280;298;298;298;298;299;299;312;317;328;337;337;337;337;337;337;337;337;337;337;337;337;340;340;340;340;341;357;362;362;364;364;364;364;364;364;365;365;365;365;365;365;365;365;365;365;365;365;365;365;365;365;365;365;365…	0	4.5118	1.0407	0.98334	93.989	2	0	Median	NaN	NaN	NaN	NaN	NaN	NaN	1	1	0	0	Median	Median	65.2	65.2	72178000	34979000	37199000	34850000
A0A087WXM8;A0A1A9C7B7;I7L574;I7KDP0;G0TQY6;A0A0A1TTQ0;A0A068W6H0;P50895;A9YWT4;A0A142CG40;K7ENU8	A0A087WXM8;A0A1A9C7B7;I7L574;I7KDP0;G0TQY6;A0A0A1TTQ0;A0A068W6H0;P50895;A9YWT4;A0A142CG40;K7ENU8	2;2;2;2;2;2;2;2;1;1;1	2;2;2;2;2;2;2;2;1;1;1	2;2;2;2;2;2;2;2;1;1;1	Basal cell adhesion molecule	BCAM;LU	;;;;;;;;;;	11	2	2	2	1	1	1	1	1	1	5.4	5.4	5.4	63.693	588	588;627;628;628;628;628;628;628;76;193;291	0.0018622	2.2055	1.0154	0.99701	32.903	2	2	Median	NaN	NaN	NaN	NaN	NaN	NaN	1	1	1	1	Median	Median	2.2	3.2	17730000	9758900	7971000	11340000
E9PKG6;V9HW75;A0A087WSV8;P80303;E9PLR0;E9PLE9;Q2L696;A0A097EV82;E9PM22;E9PJP3;A7LNF5;H0YD18	E9PKG6;V9HW75;A0A087WSV8;P80303;E9PLR0;E9PLE9;Q2L696	8;8;8;8;7;7;7;2;2;1;1;1	7;7;7;7;6;6;6;2;2;1;1;1	7;7;7;7;6;6;6;2;2;1;1;1	Nucleobindin-2;Nesfatin-1	NUCB2;HEL-S-109;Nucb2	;;;;;;	12	8	7	7	8	6	7	5	7	5	23.7	21.3	21.3	40.368	338	338;420;420;420;195;198;390;79;90;69;69;73	0	18.824	1.1651	1.0652	13.549	13	3	Leave out requantified	0.98701	1.2867	1.2007	0.9631	9.8101	24.558	8	5	3	0	Leave out requantified	Leave out requantified	23.7	18.3	143720000	66452000	77269000	82380000
A0A087WTA8;A0A0S2Z3H5;P08123;A0A0S2Z3K0;B4DN66	A0A087WTA8;A0A0S2Z3H5;P08123	7;7;7;3;1	7;7;7;3;1	7;7;7;3;1	Collagen alpha-2(I) chain	COL1A2	;;	5	7	7	7	6	6	6	6	6	6	5	5	5	129.15	1364	1364;1366;1366;486;204	0	34.725	1.2504	1.3299	47.339	14	1	Leave out requantified	1.4624	0.93063	1.9432	0.66162	14.24	34.946	7	7	0	1	Leave out requantified	Leave out requantified	4.3	4.3	1943100000	889660000	1053400000	1041600000
A0A087WTP3;Q92945;M0R0I5;M0QXW7;M0QYH3	A0A087WTP3;Q92945;M0R0I5;M0QXW7;M0QYH3	4;4;3;2;2	1;1;1;1;1	1;1;1;1;1	Far upstream element-binding protein 2	KHSRP	;;;;	5	4	1	1	2	2	1	0	1	0	6.3	1.8	1.8	73.027	711	711;711;279;116;169	0	7.3488	NaN	NaN	NaN	1	1	Median	NaN	NaN	NaN	NaN	NaN	NaN	1	0	1	0	Median	Median	2.8	3.5	8876100	7211900	1664200	8876100
A3KFI5;E5RFZ1;A0A087WTY6;P41271;A3KFI2;A3KFI3;A3KFI4;A3KFI1	A3KFI5;E5RFZ1;A0A087WTY6;P41271;A3KFI2;A3KFI3;A3KFI4;A3KFI1	3;3;3;3;2;2;2;2	3;3;3;3;2;2;2;2	3;3;3;3;2;2;2;2	Neuroblastoma suppressor of tumorigenicity 1	NBL1	;;;;;;;	8	3	3	3	3	2	3	2	3	2	19.5	19.5	19.5	13.912	128	128;163;215;181;109;116;117;128	0	18.225	1.0996	0.99668	48.95	7	0	Leave out requantified	1.2678	0.89231	1.6833	0.63554	18.281	8.869	4	3	0	0	Leave out requantified	Median	19.5	14.1	367820000	176160000	191650000	191950000
A5D8W4;A0A087WX17;A0A087WU43;B3GN61;D3XNU5;A0A0U2ZQU7;P12830;A0A0E3XJU3;Q9UII7;A0A087WXI5;H3BNC6;B4DNH0;H3BVI7;J3QKP1	A5D8W4;A0A087WX17;A0A087WU43;B3GN61;D3XNU5;A0A0U2ZQU7;P12830;A0A0E3XJU3;Q9UII7;A0A087WXI5;H3BNC6;B4DNH0	8;8;8;8;8;8;8;7;7;7;6;4;3;2	8;8;8;8;8;8;8;7;7;7;6;4;3;2	7;7;7;7;7;7;7;6;7;7;5;3;3;2	Cadherin-1;E-Cad/CTF1;E-Cad/CTF2;E-Cad/CTF3	CDH1	;;;;;;;;;;;	14	8	8	7	7	4	7	4	6	3	15	15	13.9	71.338	647	647;647;647;758;882;882;882;882;901;903;537;475;414;155	0	46.863	0.85912	0.94353	30.143	14	1	Leave out requantified	0.80834	1.0723	1.1252	0.74932	20.162	34.181	8	6	1	0	Leave out requantified	Leave out requantified	13.6	6.3	535530000	286670000	248860000	287920000
A0A087WX56;B8XYC5;A0A087X1F5;A0A087WYV9;A0A087WUM0;Q9P0S2	A0A087WX56;B8XYC5;A0A087X1F5;A0A087WYV9;A0A087WUM0;Q9P0S2	1;1;1;1;1;1	1;1;1;1;1;1	1;1;1;1;1;1	Cytochrome c oxidase assembly protein COX16 homolog, mitochondrial	SYNJ2BP-COX16;COX16	;;;;;	6	1	1	1	0	1	0	1	0	1	26.4	26.4	26.4	6.373	53	53;106;152;182;186;106	0	2.9479	NaN	NaN	NaN	1	0	Median	NaN	NaN	NaN	NaN	NaN	NaN	0	1	0	0	Median	Median	0	26.4	7394100	3276500	4117600	0
A0A087WVP1;Q14517;D6RCE4;E9PQ73;Q8TDW7;Q9UEJ6	A0A087WVP1;Q14517	43;43;7;2;2;1	43;43;7;2;2;1	43;43;7;2;2;1	Protocadherin Fat 1;Protocadherin Fat 1, nuclear form	FAT1	;	6	43	43	43	32	36	32	36	32	36	11.4	11.4	11.4	506.37	4590	4590;4588;488;4439;4589;140	0	136.09	1.1489	1.0422	27.615	73	10	Leave out requantified	1.2556	0.96753	1.5792	0.71617	18.886	23.366	33	40	3	7	Leave out requantified	Leave out requantified	9	10	1045800000	491830000	553950000	506930000
A0A087WVQ6;Q00610;J3KS13	A0A087WVQ6;Q00610;J3KS13	2;2;1	2;2;1	2;2;1	Clathrin heavy chain;Clathrin heavy chain 1	CLTC	;;	3	2	2	2	1	1	1	1	1	1	1.8	1.8	1.8	192.06	1679	1679;1675;612	0	4.7279	NaN	NaN	NaN	1	1	Median	NaN	NaN	NaN	NaN	NaN	NaN	0	1	0	1	Median	Median	0.7	1.1	4826500	1455500	3371000	0
Q1LZN2;A0A0G2JP90;A0A087WW46;J3KN36;A0A0G2JN29;A0A087X117;Q15155;P69849;Q5JPE7;Q9H049;A0A087WTD5	Q1LZN2;A0A0G2JP90;A0A087WW46;J3KN36;A0A0G2JN29;A0A087X117;Q15155;P69849;Q5JPE7;Q9H049;A0A087WTD5	2;2;2;2;2;2;2;2;2;1;1	2;2;2;2;2;2;2;2;2;1;1	2;2;2;2;2;2;2;2;2;1;1	Nodal modulator 1;Nodal modulator 3;Nodal modulator 2	NOMO3;NOMO1;NOMO2;DKFZp547A1913	;;;;;;;;;;	11	2	2	2	2	2	2	2	2	2	2.9	2.9	2.9	89.816	807	807;1100;1100;1267;1267;1267;1222;1222;1267;282;282	0	2.8633	1.0898	1.0357	28.069	4	0	Leave out requantified	1.0325	1.1504	1.1925	0.89952	0.1295	56.008	2	2	0	0	Median	Median	2.9	2.9	22194000	11362000	10832000	10605000
Q8NAG3;B4DWT5;Q5VU61;A0A087WWU8;Q5HYB6;B2RDE1;A0A0S2Z4I4;A0A0S2Z4G4;D6RFM2;Q8NI98;A0A024R4K5;D6R904;B4DQ80;A0A0S2Z4G8;J3KN67	Q8NAG3;B4DWT5;Q5VU61;A0A087WWU8;Q5HYB6;B2RDE1;A0A0S2Z4I4;A0A0S2Z4G4;D6RFM2;Q8NI98;A0A024R4K5;D6R904;B4DQ80;A0A0S2Z4G8;J3KN67	2;2;2;2;2;2;2;2;1;1;1;1;1;1;1	2;2;2;2;2;2;2;2;1;1;1;1;1;1;1	2;2;2;2;2;2;2;2;1;1;1;1;1;1;1		TPM3;DKFZp686J1372;OK/SW-cl.5;hCG_1787567	;;;;;;;;;;;;;;	15	2	2	2	0	2	0	2	0	2	12	12	12	21.53	183	183;203;223;227;232;248;248;248;49;92;92;95;182;248;285	0	2.5626	NaN	NaN	NaN	1	0	Median	NaN	NaN	NaN	NaN	NaN	NaN	0	1	0	0	Median	Median	0	12	3295300	677790	2617600	0
E5RHC7;E5RH59;E5RFW7;B4DJN9;E5RFH0;E5RGU4;Q5BKY2;A0A087WZK9;Q6IB98;Q53HR0;Q53HG0;B3KS98;O15372	E5RHC7;E5RH59;E5RFW7;B4DJN9;E5RFH0;E5RGU4;Q5BKY2;A0A087WZK9;Q6IB98;Q53HR0;Q53HG0;B3KS98;O15372	1;1;1;1;1;1;1;1;1;1;1;1;1	1;1;1;1;1;1;1;1;1;1;1;1;1	1;1;1;1;1;1;1;1;1;1;1;1;1	Eukaryotic translation initiation factor 3 subunit H	EIF3H;EIF3S3	;;;;;;;;;;;;	13	1	1	1	1	0	1	0	1	0	41.3	41.3	41.3	4.3186	46	46;56;97;153;170;235;349;349;352;352;352;366;352	0	35.132	NaN	NaN	NaN	1	1	Median	NaN	NaN	NaN	NaN	NaN	NaN	1	0	1	0	Median	Median	41.3	0	2000600	1490800	509830	2000600
D6RHI9;A0A087WZM2;A6XND5;O00584;D6REQ6;H0YAE9;J3QQ64;A0A087WWI1;Q8TCU1	D6RHI9;A0A087WZM2;A6XND5;O00584;D6REQ6;H0YAE9	8;8;8;8;6;5;2;2;2	8;8;8;8;6;5;2;2;2	8;8;8;8;6;5;2;2;2	Ribonuclease T2	RNASET2	;;;;;	9	8	8	8	7	7	7	7	7	7	27.3	27.3	27.3	29.114	253	253;306;307;256;218;185;71;238;240	0	63.112	1.0191	0.89365	14.294	16	3	Leave out requantified	1.3367	0.84519	1.7776	0.56666	34.197	19.17	8	8	2	1	Leave out requantified	Leave out requantified	26.9	27.3	273180000	134190000	138990000	146530000
B7Z602;B7Z766;A0A087X054;B7Z2N4;B3KXH0;Q9Y4L1	B7Z602;B7Z766;A0A087X054;B7Z2N4;B3KXH0;Q9Y4L1	1;1;1;1;1;1	1;1;1;1;1;1	1;1;1;1;1;1	Hypoxia up-regulated protein 1	HYOU1	;;;;;	6	1	1	1	0	1	0	1	0	1	3.2	3.2	3.2	72.846	656	656;848;937;981;991;999	0	2.897	NaN	NaN	NaN	1	0	Median	NaN	NaN	NaN	NaN	NaN	NaN	0	1	0	0	Median	Median	0	3.2	9703900	4972700	4731200	0
A0A087X0D5;Q6IBC3;P09668;B7Z378;E9PKT6;Q68D46;Q6LAF8	A0A087X0D5;Q6IBC3;P09668;B7Z378	5;5;5;3;2;1;1	5;5;5;3;2;1;1	5;5;5;3;2;1;1	Pro-cathepsin H;Cathepsin H mini chain;Cathepsin H;Cathepsin H heavy chain;Cathepsin H light chain	CTSH	;;;	7	5	5	5	5	5	5	5	5	5	12.7	12.7	12.7	36.269	323	323;335;335;206;134;102;166	0	14.486	1.0944	1.047	11.478	14	0	Leave out requantified	1.7539	0.59912	2.0647	0.40942	13.769	13.055	7	7	0	0	Leave out requantified	Leave out requantified	12.7	12.7	102430000	50051000	52382000	52197000
A0A087X0S5;P12109;B4DQV1;Q8TBN2;B4DRR8;D3DSM7	A0A087X0S5;P12109;B4DQV1;Q8TBN2;B4DRR8;D3DSM7	8;8;4;4;4;4	8;8;4;4;4;4	8;8;4;4;4;4	Collagen alpha-1(VI) chain	COL6A1	;;;;;	6	8	8	8	7	7	7	7	7	7	10.4	10.4	10.4	108.34	1026	1026;1028;404;439;589;726	0	80.747	1.0947	1.0314	10.913	15	0	Leave out requantified	1.1597	1.0754	1.3624	0.77648	15.952	5.7829	7	8	0	0	Leave out requantified	Leave out requantified	9.4	9.5	274850000	130870000	143980000	131220000
A0A087X1J7;P22352;H0YBE4;E5RG32;H0YC19	A0A087X1J7;P22352	6;6;2;1;1	6;6;2;1;1	6;6;2;1;1	Glutathione peroxidase;Glutathione peroxidase 3	GPX3	;	5	6	6	6	6	6	6	6	6	6	32.4	32.4	32.4	25.402	225	225;226;79;138;174	0	68.728	1.0441	1.0088	2.4114	14	2	Leave out requantified	0.57794	2.0242	0.76014	1.3806	27.125	26.989	7	7	1	1	Leave out requantified	Leave out requantified	32.4	32.4	1484600000	727660000	756980000	784130000
A0A087X1J9;A0A0B4J2E2;Q16663	A0A087X1J9;A0A0B4J2E2;Q16663	2;2;2	2;2;2	2;2;2	C-C motif chemokine;C-C motif chemokine 15;CCL15(22-92);CCL15(25-92);CCL15(29-92)	CCL15;CCL15-CCL14	;;	3	2	2	2	2	1	2	1	2	1	57.4	57.4	57.4	6.5677	61	61;113;113	0	53.28	3.9658	2.659	230.95	3	1	Median	2.2741	NaN	3.0755	NaN	326.39	NaN	2	1	1	0	Median	Median	57.4	26.2	152960000	40084000	112880000	114980000
A0A087X208;O00468;Q5XG79	A0A087X208;O00468	3;3;1	3;3;1	3;3;1	Agrin;Agrin N-terminal 110 kDa subunit;Agrin C-terminal 110 kDa subunit;Agrin C-terminal 90 kDa fragment;Agrin C-terminal 22 kDa fragment	AGRN	;	3	3	3	3	2	2	2	2	2	2	1.6	1.6	1.6	202.29	1930	1930;2067;719	0	4.9734	2.5728	2.736	81.229	3	1	Plateau	NaN	1.0593	NaN	0.84106	NaN	32.729	1	2	0	1	Median	Median	1.1	0.9	19795000	8097100	11698000	7584700
Q4KMQ7;A0A087X2B3;B7Z670;A0A1S5UZH4;Q14CA1;C9JYY6;Q92823;F8W775;C9JH43;Q75ML9;C9J8B6;C9JF43	Q4KMQ7;A0A087X2B3;B7Z670;A0A1S5UZH4;Q14CA1;C9JYY6;Q92823;F8W775;C9JH43;Q75ML9	7;7;7;7;7;7;7;6;5;4;1;1	7;7;7;7;7;7;7;6;5;4;1;1	7;7;7;7;7;7;7;6;5;4;1;1	Neuronal cell adhesion molecule	NRCAM	;;;;;;;;;	12	7	7	7	6	4	6	4	6	4	12.5	12.5	12.5	85.321	771	771;771;1153;1167;1180;1211;1304;1299;431;383;106;118	0	54.885	1.2632	1.7016	159.33	7	4	Median	2.09	0.23206	2.5692	0.17945	66.424	12.732	4	3	3	1	Median	Median	10.6	7.1	117800000	51761000	66040000	75443000
I3L3X7;A0A087X2I4;Q6IAT9;P28072	I3L3X7;A0A087X2I4;Q6IAT9;P28072	1;1;1;1	1;1;1;1	1;1;1;1	Proteasome subunit beta type;Proteasome subunit beta type-6	PSMB6	;;;	4	1	1	1	0	1	0	1	0	1	9.8	9.8	9.8	10.686	102	102;213;239;239	0	3.5576	NaN	NaN	NaN	1	1	Median	NaN	NaN	NaN	NaN	NaN	NaN	0	1	0	1	Median	Median	0	9.8	42128000	36148000	5980200	0
A0A090N8Y2;P13667	A0A090N8Y2;P13667	3;3	3;3	3;3	Protein disulfide-isomerase A4	ERP70;PDIA4	;	2	3	3	3	0	3	0	3	0	3	4.8	4.8	4.8	72.932	645	645;645	0	3.1008	1.2726	1.0094	24.914	2	2	Median	NaN	1.2726	NaN	1.0094	NaN	24.914	0	2	0	2	Median	Median	0	4.8	10914000	5072600	5841200	0
H0YMP9;A0A097PIG0;A0A140G956;Q53XC5;P12644;H0YM53;H0YLW3	H0YMP9;A0A097PIG0;A0A140G956;Q53XC5;P12644;H0YM53	5;5;5;5;5;4;2	5;5;5;5;5;4;2	5;5;5;5;5;4;2	Bone morphogenetic protein 4	BMP4	;;;;;	7	5	5	5	2	4	2	4	2	4	52.9	52.9	52.9	11.925	104	104;123;316;408;408;110;271	0	6.7051	0.71836	0.54894	72.492	7	0	Leave out requantified	1.9824	0.65482	2.7118	0.48653	8.6422	8.2116	2	5	0	0	Median	Leave out requantified	34.6	28.8	120700000	58576000	62122000	49006000
A0A0A0MQY7;Q5VU97	A0A0A0MQY7;Q5VU97	5;5	5;5	5;5	VWFA and cache domain-containing protein 1	CACHD1	;	2	5	5	5	3	4	3	4	3	4	4.7	4.7	4.7	136.71	1223	1223;1274	0	15.231	1.5793	1.5227	103.31	6	6	Median	1.8979	1.3142	2.2359	0.88362	44.423	148	3	3	3	3	Median	Median	2.9	3.8	70428000	22730000	47698000	24341000
A0A0A0MRJ6;H7BY58;P22061;B7Z972;F6S8N6;C9J0F2;F8WDT3;F8WAV5;F8WAX2	A0A0A0MRJ6;H7BY58;P22061;B7Z972;F6S8N6	3;3;3;2;2;1;1;1;1	3;3;3;2;2;1;1;1;1	3;3;3;2;2;1;1;1;1	Protein-L-isoaspartate O-methyltransferase;Protein-L-isoaspartate(D-aspartate) O-methyltransferase	PCMT1	;;;;	9	3	3	3	2	1	2	1	2	1	14.4	14.4	14.4	30.315	285	285;286;227;192;250;96;120;124;130	0	10.595	0.80454	0.91576	36.052	4	2	Median	0.71183	NaN	0.88372	NaN	41.56	NaN	3	1	2	0	Median	Median	9.8	4.6	41942000	24750000	17192000	34127000
Q6PYX1;A0A0A0MS08;P0DOX5;Q6GMX6;S6B291;V9HW68;Q6N089;A8K008;Q6MZV7;Q5EFE5;P01857;A0A0A0MS07;Q6N096;Q6N095;Q6MZQ6;Q6N094;Q6N097;Q7Z351;S6AWD9;S6BGE5;Q6N093;Q6MZU6;P01859;S6C4Q7;S6BGE0;S6BAN1;S6BAM6;Q86TT2;Q68CN4;Q6MZX7;Q8NF17;Q6N030;Q5EBM2;P01861;P01860;S6B2A6	Q6PYX1;A0A0A0MS08;P0DOX5;Q6GMX6;S6B291;V9HW68;Q6N089;A8K008;Q6MZV7;Q5EFE5;P01857;A0A0A0MS07;Q6N096;Q6N095;Q6MZQ6;Q6N094;Q6N097;Q7Z351;S6AWD9;S6BGE5;Q6N093;Q6MZU6;P01859	6;6;6;6;6;6;6;6;6;6;6;5;5;5;5;5;5;5;3;3;3;3;3;2;2;2;2;2;2;2;2;2;2;2;2;1	6;6;6;6;6;6;6;6;6;6;6;5;5;5;5;5;5;5;3;3;3;3;3;2;2;2;2;2;2;2;2;2;2;2;2;1	6;6;6;6;6;6;6;6;6;6;6;5;5;5;5;5;5;5;3;3;3;3;3;2;2;2;2;2;2;2;2;2;2;2;2;1	Ig gamma-1 chain C region;Ig gamma-2 chain C region	IGHG1;IGH@;HEL-214;DKFZp686P15220;DKFZp686C11235;DKFZp686I15196;DKFZp686K03196;DKFZp686G11190;DKFZp686O01196;DKFZp686H20196;DKFZp686N02209;DKFZp686I04196;DKFZp686C15213;IGHG2	;;;;;;;;;;;;;;;;;;;;;;	36	6	6	6	4	4	4	4	4	4	25.9	25.9	25.9	38.162	348	348;399;449;465;466;470;472;472;473;475;330;295;466;475;475;480;481;482;311;316;417;464;326;300;300;318;319;354;470;476;509;518;519;327;377;300	0	30.532	1.0448	0.99001	10.68	8	1	Leave out requantified	0.66724	1.4294	0.82703	0.99667	14.034	14.075	4	4	0	1	Leave out requantified	Leave out requantified	18.1	17.2	137920000	64250000	73670000	60267000
B3KSS4;A0A0A0MSA9;A8K4I1;A0A0C4DG49;P15151	B3KSS4;A0A0A0MSA9;A8K4I1;A0A0C4DG49;P15151	5;5;5;5;5	5;5;5;5;5	5;5;5;5;5	Poliovirus receptor	PVR	;;;;	5	5	5	5	3	4	3	4	3	4	17.7	17.7	17.7	39.579	362	362;392;417;417;417	0	24.161	1.1165	1.0155	43.147	6	2	Leave out requantified	1.1889	1.0543	1.5146	0.71748	16.667	5.9824	4	2	2	0	Median	Median	13	11.6	226600000	105100000	121500000	109110000
A0A0A0MSI0;B2R4P2;Q06830;A0A0A0MRQ5;H7C3T4;V9HW63;Q13162	A0A0A0MSI0;B2R4P2;Q06830;A0A0A0MRQ5	6;6;6;3;1;1;1	6;6;6;3;1;1;1	5;5;5;2;1;1;1	Peroxiredoxin-1	PRDX1	;;;	7	6	6	5	3	5	3	5	2	5	33.3	33.3	26.9	18.976	171	171;199;199;97;161;271;271	0	10.171	1.1051	1.0998	24.523	7	1	Leave out requantified	0.68397	1.9673	0.86226	1.4571	18.919	25.657	3	4	0	1	Leave out requantified	Leave out requantified	15.8	26.9	224090000	142280000	81810000	69736000
A0A0A6YYF2;B0YJ32;Q16787;A0A0A0MTS5;A0A0A0MSA0;K7EIP4;Q59HA6;Q99533	A0A0A6YYF2;B0YJ32;Q16787;A0A0A0MTS5;A0A0A0MSA0;K7EIP4;Q59HA6	27;27;27;25;25;20;18;3	27;27;27;25;25;20;18;3	27;27;27;25;25;20;18;3	Laminin subunit alpha-3	LAMA3	;;;;;;	8	27	27	27	20	21	20	21	20	21	20.1	20.1	20.1	190.46	1724	1724;3335;3333;1668;3277;1147;1408;158	0	250.54	1.0499	0.95321	52.784	40	8	Leave out requantified	1.29	0.91489	1.5246	0.66479	43.967	38.38	21	19	6	2	Leave out requantified	Leave out requantified	15.7	14.8	672910000	440870000	232040000	469280000
F8WDD7;F8WCF6;A0A0A6YYG9;P59998;R4GN08;Q9H7Z5;H7C0A3	F8WDD7;F8WCF6;A0A0A6YYG9;P59998;R4GN08;Q9H7Z5;H7C0A3	2;2;2;2;1;1;1	2;2;2;2;1;1;1	2;2;2;2;1;1;1	Actin-related protein 2/3 complex subunit 4	ARPC4;ARPC4-TTLL3	;;;;;;	7	2	2	2	1	1	1	1	1	1	16.8	16.8	16.8	13.057	113	113;181;625;168;77;156;167	0.0035714	1.9759	1.1619	1.1204	20.637	2	2	Median	NaN	NaN	NaN	NaN	NaN	NaN	1	1	1	1	Median	Median	9.7	7.1	7295900	3024800	4271100	4210900
M9P9U0;A0A0A7C8J0;G1ENK8	M9P9U0;A0A0A7C8J0	9;9;3	1;1;1	1;1;1		HLA-C	;	3	9	1	1	8	8	1	1	1	1	47.5	7.7	7.7	20.825	181	181;181;181	0	14.759	0.99682	0.96861	46.898	4	1	Median	1.1498	0.91627	1.4623	0.64966	3.5992	1.8389	2	2	0	1	Median	Median	47.5	47.5	69514000	34959000	34555000	35630000
A0A0A8K9B4;Q96BQ1	A0A0A8K9B4;Q96BQ1	1;1	1;1	1;1	Protein FAM3D	FAM3D	;	2	1	1	1	0	1	0	1	0	1	4	4	4	24.963	224	224;224	0.0018797	2.2694	NaN	NaN	NaN	0	0	Median	NaN	NaN	NaN	NaN	NaN	NaN	0	0	0	0	Median	Median	0	4	0	0	0	0
J3KPG2;E9PJF7;A0A0P1J1R0;Q5W0H4;A0A0B4J2C3;P13693;A0A024RDY2;Q9UP43;B4DKJ4;B4DLD6;Q9NXW1;Q56UQ5	J3KPG2;E9PJF7;A0A0P1J1R0;Q5W0H4;A0A0B4J2C3;P13693;A0A024RDY2	3;3;3;3;3;3;2;1;1;1;1;1	3;3;3;3;3;3;2;1;1;1;1;1	3;3;3;3;3;3;2;1;1;1;1;1	Translationally-controlled tumor protein	TPT1	;;;;;;	12	3	3	3	3	3	3	3	3	3	22.5	22.5	22.5	18.108	160	160;162;172;188;197;172;138;114;142;153;412;140	0	21.917	1.2916	1.2626	24.608	6	1	Leave out requantified	0.56601	2.2502	0.67121	1.6529	23.368	24.275	3	3	1	0	Plateau	Leave out requantified	22.5	22.5	63866000	30074000	33791000	27330000
A0A0C4DG40;Q8NF91;E7ENN3;Q7RTM4	A0A0C4DG40;Q8NF91;E7ENN3;Q7RTM4	2;2;1;1	2;2;1;1	2;2;1;1	Nesprin-1	SYNE1	;;;	4	2	2	2	2	1	2	1	2	1	0.3	0.3	0.3	1005.2	8749	8749;8797;8392;8407	0.0068611	1.6268	0.98685	1.3745	25.431	3	0	Plateau	0.79924	NaN	1.1147	NaN	29.626	NaN	2	1	0	0	Median	Median	0.3	0.1	158520000	83780000	74739000	135520000
F6KPG5;A0A0C4DGB6;CON__P02768-1;P02768;B4DPR2;B2RBS8;B4DPP6;A8K9P0;B7WNR0;C9JKR2;H0YA55;Q56G89;A0A087WWT3;D6RHD5;H7C013	F6KPG5;A0A0C4DGB6;CON__P02768-1;P02768;B4DPR2;B2RBS8;B4DPP6;A8K9P0;B7WNR0;C9JKR2;H0YA55;Q56G89;A0A087WWT3;D6RHD5	17;17;17;17;16;16;16;15;14;13;13;13;12;11;6	9;9;9;9;8;8;8;7;8;7;5;8;7;5;4	9;9;9;9;8;8;8;7;8;7;5;8;7;5;4	Serum albumin	ALB	;;;;;;;;;;;;;	15	17	9	9	16	15	9	8	9	8	20.5	13.3	13.3	66.531	585	585;604;609;609;523;609;618;608;494;417;454;609;396;459;197	0	16.841	1.2541	1.0337	75.439	33	27	Leave out requantified	0.18433	1.2301	0.22318	0.85328	102.79	78.338	17	16	15	12	Median	Leave out requantified	20.3	18.3	4343200000	3213400000	1129900000	2202400000
A0A0C4DH07;Q8N2S1;M0QZX0;B3KXY6;F8WAA0;B7Z8L2;A0A087WVV5	A0A0C4DH07;Q8N2S1;M0QZX0;B3KXY6;F8WAA0	5;5;4;4;4;1;1	5;5;4;4;4;1;1	1;1;0;0;0;0;0	Latent-transforming growth factor beta-binding protein 4	LTBP4	;;;;	7	5	5	1	3	2	3	2	1	0	2.4	2.4	0.5	169.46	1587	1587;1624;673;844;957;212;252	0	5.9057	0.40403	0.32706	137	3	2	Median	0.31383	NaN	0.38835	NaN	193.23	NaN	2	1	2	0	Median	Median	1.3	1.1	42841000	36269000	6571900	40013000
H7BY36;A0A0D9SFL3;B0QYK0;C9JGE3;Q01844	H7BY36;A0A0D9SFL3;B0QYK0;C9JGE3;Q01844	3;3;3;3;3	3;3;3;3;3	3;3;3;3;3	RNA-binding protein EWS	EWSR1	;;;;	5	3	3	3	1	2	1	2	1	2	13.3	13.3	13.3	32.071	308	308;584;618;620;656	0	15.453	0.9834	0.94409	65.062	2	2	Median	NaN	NaN	NaN	NaN	NaN	NaN	1	1	1	1	Median	Median	4.5	8.8	8156100	4958300	3197800	5954600
A8K5I0;A0A0G2JIW1;P0DMV9;P0DMV8;B4DI39;A0A1U9X7W4;B4DFN9;B4DWK5;Q59EJ3;B4DVU9;B4E1S9;B4DNT8;B4E388;V9GZ37;B3KTT5;B4DNV4;B4E1T6;B4DNX1;B4DHP5;Q9UQC1	A8K5I0;A0A0G2JIW1;P0DMV9;P0DMV8;B4DI39;A0A1U9X7W4;B4DFN9;B4DWK5;Q59EJ3;B4DVU9;B4E1S9;B4DNT8;B4E388;V9GZ37;B3KTT5	16;16;16;16;15;15;14;14;14;13;13;13;12;11;11;7;7;7;5;4	14;14;14;14;13;13;12;12;12;12;12;12;11;10;10;6;5;5;4;4	6;6;6;6;5;5;5;4;5;4;4;4;5;4;4;3;2;2;0;1	Heat shock 70 kDa protein 1B;Heat shock 70 kDa protein 1A	HEL-S-103;HSPA1B;HSPA1A	;;;;;;;;;;;;;;	20	16	14	6	15	13	13	11	6	5	29	25.6	11.2	70.051	641	641;642;641;641;618;641;572;623;709;544;550;617;563;476;476;232;398;417;619;151	0	85.931	0.92667	1.0006	17.117	29	6	Leave out requantified	0.59176	2.1847	0.72207	1.5904	19.157	20.574	16	13	3	3	Leave out requantified	Leave out requantified	27.8	24.8	573370000	320300000	253070000	330040000
A0A0G2JMB2;Q9UP60;Q9NPP6;Q7Z379;Q6MZV6;Q6P089;Q6MZX9;Q6ZVX0;Q7Z374;Q8NCL6;Q96K68;Q6ZW64;Q96DK0;Q8WY24;Q6N090;Q6MZW0;Q6N092;P01876	A0A0G2JMB2;Q9UP60;Q9NPP6;Q7Z379;Q6MZV6;Q6P089;Q6MZX9;Q6ZVX0;Q7Z374;Q8NCL6;Q96K68;Q6ZW64;Q96DK0;Q8WY24;Q6N090;Q6MZW0;Q6N092;P01876	1;1;1;1;1;1;1;1;1;1;1;1;1;1;1;1;1;1	1;1;1;1;1;1;1;1;1;1;1;1;1;1;1;1;1;1	1;1;1;1;1;1;1;1;1;1;1;1;1;1;1;1;1;1	Ig alpha-1 chain C region	SNC73;DKFZp686K04218;DKFZp686L19235;IGH@;DKFZp686M08189;DKFZp686C02218;DKFZp686G21220;DKFZp686J11235;DKFZp686K18196;IGHA1	;;;;;;;;;;;;;;;;;	18	1	1	1	1	0	1	0	1	0	5	5	5	36.508	340	340;384;416;478;479;480;483;487;492;493;494;494;496;497;506;506;519;353	0	7.7405	NaN	NaN	NaN	1	1	Median	NaN	NaN	NaN	NaN	NaN	NaN	1	0	1	0	Median	Median	5	0	15975000	7280400	8694200	15975000
E9PL19;E9PMU7;E9PN18;H0YCP8;A0A0J9YVR6;E9PQ56;A0A0J9YWM1;H0YEM1;A0A0J9YYL3;A0A0J9YXJ8;A0A0J9YVP6;A0A0J9YXX5;Q9UHX1	E9PL19;E9PMU7;E9PN18;H0YCP8;A0A0J9YVR6;E9PQ56;A0A0J9YWM1;H0YEM1;A0A0J9YYL3;A0A0J9YXJ8;A0A0J9YVP6;A0A0J9YXX5;Q9UHX1	1;1;1;1;1;1;1;1;1;1;1;1;1	1;1;1;1;1;1;1;1;1;1;1;1;1	1;1;1;1;1;1;1;1;1;1;1;1;1	Poly(U)-binding-splicing factor PUF60	PUF60	;;;;;;;;;;;;	13	1	1	1	0	1	0	1	0	1	4.4	4.4	4.4	24.757	228	228;247;263;273;314;322;329;336;505;522;534;551;559	0.0035398	1.92	NaN	NaN	NaN	1	1	Median	NaN	NaN	NaN	NaN	NaN	NaN	0	1	0	1	Median	Median	0	4.4	3825000	1231500	2593500	0
A0A0K0K1J1;P01034	A0A0K0K1J1;P01034	11;11	11;11	11;11	Cystatin-C	CST3	;	2	11	11	11	11	11	11	11	11	11	63.7	63.7	63.7	15.799	146	146;146	0	323.31	1.0921	0.97739	33.786	69	14	Leave out requantified	0.94684	1.2235	1.3256	0.80824	50.699	32.575	34	35	6	8	Leave out requantified	Leave out requantified	63.7	63.7	51397000000	22886000000	28511000000	18031000000
A0A0K0K1J6;D9IAI1;P30086;V9HW05;B4DRT4	A0A0K0K1J6;D9IAI1;P30086;V9HW05;B4DRT4	2;2;2;1;1	2;2;2;1;1	2;2;2;1;1	Phosphatidylethanolamine-binding protein 1;Hippocampal cholinergic neurostimulating peptide	HEL-S-34;PEBP1;HEL-210	;;;;	5	2	2	2	2	1	2	1	2	1	16.4	16.4	16.4	15.964	140	140;187;187;96;155	0	3.3553	0.75265	0.91116	36.715	3	0	Median	0.70993	NaN	0.84274	NaN	11.04	NaN	2	1	0	0	Median	Median	16.4	10.7	26777000	14845000	11931000	21364000
V9HW21;A0A0K0K1L1;P00918;E5RID5;E5RK37	V9HW21;A0A0K0K1L1;P00918	4;4;4;1;1	4;4;4;1;1	4;4;4;1;1	Carbonic anhydrase 2	HEL-76;CA2	;;	5	4	4	4	3	4	3	4	3	4	25.4	25.4	25.4	29.246	260	260;260;260;97;101	0	13.625	0.96034	0.94293	5.3619	7	1	Leave out requantified	0.64366	1.4328	0.85359	1.068	12.01	1.9639	3	4	0	1	Leave out requantified	Leave out requantified	18.1	25.4	80850000	42360000	38491000	35380000
A0A0S2Z3D0;Q16790;A1ECK7;A0A087WYS4	A0A0S2Z3D0;Q16790	4;4;1;1	4;4;1;1	4;4;1;1	Carbonic anhydrase 9	CA9	;	4	4	4	4	3	3	3	3	3	3	15.9	15.9	15.9	49.697	459	459;459;356;356	0	42.471	1.1914	1.155	115.52	6	1	Leave out requantified	5.5935	0.37741	7.7035	0.28052	73.634	47.204	3	3	0	1	Plateau	Median	8.5	12.4	147700000	69969000	77730000	75202000
J3KS60;J3KRE2;J3QW41;A0A0S2Z3D9;J3KTF8;V9HWE8;J3QQX2;J3KRY1;P52565	J3KS60;J3KRE2;J3QW41;A0A0S2Z3D9;J3KTF8;V9HWE8;J3QQX2;J3KRY1;P52565	1;1;1;1;1;1;1;1;1	1;1;1;1;1;1;1;1;1	1;1;1;1;1;1;1;1;1	Rho GDP-dissociation inhibitor 1	ARHGDIA;HEL-S-47e	;;;;;;;;	9	1	1	1	0	1	0	1	0	1	18.5	18.5	18.5	9.9439	92	92;129;178;178;193;204;235;249;204	0	3.1327	NaN	NaN	NaN	1	1	Median	NaN	NaN	NaN	NaN	NaN	NaN	0	1	0	1	Median	Median	0	18.5	5925000	1879100	4046000	0
A0A0S2Z3G9;O43707;Q96BG6;F5GXS2;H7C144;B4E337;B4DSX0;A0A0S2Z3X3;A0A0S2Z3C0;K7EJH8;Q86TX4;B7Z2N5;P35609;H7C5W8;Q5ZEZ4;G3V2X9;G3V2W4;H0YJW3;B4DRP5;G3V2N5;B7Z4V1;B7Z4P6;Q59FD9;B7Z4K1;F6THM6;G3V2E8;G3V5M4;Q71S06;M0QZQ3;C9JY79;A0A024R0N6;Q9H254	A0A0S2Z3G9;O43707;Q96BG6;F5GXS2	27;27;21;14;12;12;9;7;6;5;5;4;4;3;2;2;2;2;2;2;2;2;2;2;2;1;1;1;1;1;1;1	27;27;21;14;12;12;9;7;6;5;5;4;4;3;2;2;2;2;2;2;2;2;2;2;2;1;1;1;1;1;1;1	20;20;16;12;10;7;6;5;4;4;0;0;0;0;0;0;0;0;0;0;0;0;0;0;0;0;0;1;1;1;1;1	Alpha-actinin-4	ACTN4	;;;	32	27	27	20	21	22	21	22	15	16	37.1	37.1	27.7	104.85	911	911;911;634;521;342;562;416;348;311;182;533;803;894;297;86;144;238;251;255;260;284;649;664;679;686;85;126;2002;2002;2564;2564;2564	0	132.9	1.0215	1.0151	29.141	43	14	Leave out requantified	0.63775	1.8591	0.78548	1.345	30.336	19.121	21	22	6	8	Leave out requantified	Leave out requantified	27.6	31.2	579470000	284780000	294690000	289730000
A0A0S2Z3R6;Q13751;B4DL55;Q5THA1;X1WI29	A0A0S2Z3R6;Q13751	19;19;9;5;3	19;19;9;5;3	19;19;9;5;3	Laminin subunit beta-3	LAMB3	;	5	19	19	19	15	17	15	17	15	17	21.8	21.8	21.8	129.57	1172	1172;1172;579;188;159	0	216.92	1.0806	1.0486	25.899	34	4	Leave out requantified	0.81476	1.3666	1.0611	0.97269	22.658	30.507	15	19	1	3	Leave out requantified	Leave out requantified	16.3	18.4	461230000	224690000	236540000	213770000
B4DVE1;A0A0S2Z3Y1;Q08380;K7EJY8;K7ESM3;K7EKQ5;K7EP36;B4DI70;B4DWA8;B3KP88;B4DDG4	B4DVE1;A0A0S2Z3Y1;Q08380;K7EJY8;K7ESM3;K7EKQ5;K7EP36;B4DI70;B4DWA8;B3KP88;B4DDG4	2;2;2;1;1;1;1;1;1;1;1	2;2;2;1;1;1;1;1;1;1;1	2;2;2;1;1;1;1;1;1;1;1	Galectin-3-binding protein	LGALS3BP	;;;;;;;;;;	11	2	2	2	1	1	1	1	1	1	4.5	4.5	4.5	64.096	573	573;585;585;144;209;210;259;413;466;481;485	0	5.655	1.4278	1.333	18.333	2	2	Median	NaN	NaN	NaN	NaN	NaN	NaN	1	1	1	1	Median	Median	2.4	2.1	19703000	6670900	13032000	6865000
B4DRR0;CON__P02538;A0A0S2Z428;P02538;A8K2I0;B4DWU6;B4DRU6;CON__Q8VED5;A0A0S2Z427;B4DXK4	B4DRR0;CON__P02538;A0A0S2Z428;P02538;A8K2I0;B4DWU6;B4DRU6	42;42;42;42;41;39;39;9;5;2	33;33;33;33;32;30;30;3;5;2	2;2;2;2;2;1;2;0;1;0	Keratin, type II cytoskeletal 6A	KRT6A	;;;;;;	10	42	33	2	38	35	30	27	2	2	57.9	48.2	3.7	57.838	535	535;564;564;564;564;520;549;531;96;323	0	323.31	0.99856	0.94573	35.114	75	10	Leave out requantified	0.39839	2.6574	0.5435	1.8047	27.339	22.923	39	36	5	5	Leave out requantified	Leave out requantified	53.5	52.1	6579200000	3255000000	3324200000	3492900000
A0A0S2Z455;Q99574;H7C5T9;C9JDY5;A0A0S2Z463;C9JQU8	A0A0S2Z455;Q99574	9;9;3;2;1;1	9;9;3;2;1;1	9;9;3;2;1;1	Neuroserpin	SERPINI1	;	6	9	9	9	7	6	7	6	7	6	18.8	18.8	18.8	46.426	410	410;410;119;245;135;160	0	31.422	1.098	1.0535	143.78	14	6	Leave out requantified	6.1181	0.18873	7.7715	0.12806	12.082	20.532	7	7	3	3	Leave out requantified	Leave out requantified	14.4	15.6	733500000	580600000	152890000	577730000
B4DP56;V9HWH2;V9HW77;A0A0S2Z471;P12277;H0YJG0;G3V4N7	B4DP56;V9HWH2;V9HW77;A0A0S2Z471;P12277;H0YJG0;G3V4N7	2;2;2;2;2;1;1	2;2;2;2;2;1;1	2;2;2;2;2;1;1	Creatine kinase B-type	HEL-S-29;HEL-211;CKB	;;;;;;	7	2	2	2	1	1	1	1	1	1	8.4	8.4	8.4	38.693	346	346;381;381;405;381;179;217	0	3.4754	NaN	NaN	NaN	1	0	Median	NaN	NaN	NaN	NaN	NaN	NaN	0	1	0	0	Median	Median	3.8	4.6	6004800	4315600	1689300	2431800
A0A140VJQ2;A0A0S2Z4G7;A4ZU86;A0A0S2Z491;P06748;E5RGW4;A0A024R3V9;Q9NX34;Q9BTI9	A0A140VJQ2;A0A0S2Z4G7;A4ZU86;A0A0S2Z491;P06748	4;4;4;4;4;1;1;1;1	4;4;4;4;4;1;1;1;1	4;4;4;4;4;1;1;1;1	Nucleophosmin	NPM1	;;;;	9	4	4	4	4	3	4	3	4	3	22.4	22.4	22.4	28.4	259	259;265;274;294;294;59;92;179;228	0	21.029	0.84461	0.97849	20.028	8	2	Leave out requantified	0.65406	1.6411	0.85832	1.1	15.065	33.916	4	4	0	2	Leave out requantified	Median	22.4	19.3	145360000	69079000	76286000	74191000
E9PEH6;B4DP78;C9JR67;A0A0S2Z4P5;B7Z2R4;O43556	E9PEH6;B4DP78;C9JR67;A0A0S2Z4P5;B7Z2R4;O43556	2;2;2;2;2;2	2;2;2;2;2;2	2;2;2;2;2;2	Epsilon-sarcoglycan	SGCE	;;;;;	6	2	2	2	2	1	2	1	2	1	4.8	4.8	4.8	45.068	396	396;396;428;437;471;437	0.0018282	2.0864	1.4694	1.7046	84.993	3	1	Median	1.6054	NaN	1.8619	NaN	12.49	NaN	2	1	1	0	Median	Median	4.8	2.5	17711000	7691900	10019000	10791000
A0A0S2Z4Q2;Q15582;Q53GU8;A0A0S2Z4K6;H0Y8L3;S4R3C6;Q59F63;H0Y9D7;H0Y8M8;H0YAB8;D6RBX4;H0YAH8;C7FFS5	A0A0S2Z4Q2;Q15582;Q53GU8;A0A0S2Z4K6;H0Y8L3	42;42;41;31;24;16;14;12;7;3;3;2;1	42;42;41;31;24;16;14;12;7;3;3;2;1	42;42;41;31;24;16;14;12;7;3;3;2;1	Transforming growth factor-beta-induced protein ig-h3	TGFBI	;;;;	13	42	42	42	39	38	39	38	39	38	72	72	72	74.68	683	683;683;683;521;366;219;242;194;128;59;65;78;43	0	323.31	1.0326	1.0045	58.651	144	25	Leave out requantified	1.7247	0.70283	2.4057	0.47097	35.792	34.791	73	71	12	13	Leave out requantified	Leave out requantified	71	61.3	65088000000	29422000000	35666000000	35053000000
E9PCT1;A0A0S2Z4W1;A9Z1X7;B7Z7U0;A0A0S2Z4Z6;Q8IYB3	E9PCT1;A0A0S2Z4W1;A9Z1X7;B7Z7U0;A0A0S2Z4Z6;Q8IYB3	1;1;1;1;1;1	1;1;1;1;1;1	1;1;1;1;1;1	Serine/arginine repetitive matrix protein 1	SRRM1	;;;;;	6	1	1	1	1	1	1	1	1	1	1.3	1.3	1.3	93.435	820	820;904;913;916;918;904	0	3.7634	1.2812	1.1855	36.369	2	0	Median	NaN	NaN	NaN	NaN	NaN	NaN	1	1	0	0	Median	Median	1.3	1.3	18236000	8513400	9722200	10413000
A8K525;A0A0S2Z4Z9;Q15233;C9IZL7;H7C367;C9JYS8	A8K525;A0A0S2Z4Z9;Q15233;C9IZL7;H7C367;C9JYS8	3;3;3;2;2;2	2;2;2;1;1;2	2;2;2;1;1;2	Non-POU domain-containing octamer-binding protein	NONO	;;;;;	6	3	2	2	2	2	1	2	1	2	6.6	4.9	4.9	54.287	471	471;471;471;207;234;247	0	4.4777	1.3231	1.2532	97.938	2	2	Median	NaN	NaN	NaN	NaN	NaN	NaN	1	1	1	1	Median	Median	4.2	4.9	12143000	5170400	6972800	6299700
D2KMV9;A0A0S4T3W5;Q6A3P4;A0A181C503;A0A0S4T3R3;W5RED9;I6NN26;E0WMV0;D7NP54;A0A0X7YYQ4;A0A0A7C4M6;S6B8N5;X5FFQ3;D9UAZ5;A0A076FQ79;R4RWV3;R4RUH6;G9MD21;F5A502;F6IQC0;A0A1C3PHY9;X5MPH5;A0A0S4T1D0;Q9BD29;Q306H6;H9BQ95;G1EQG1;F6KS20;D3Y5Z8;D3JV20;D3G9I0;D2XUQ6;D2DKJ4;C9E866;C8CHB7;X5KIQ6;G9HWA4;A4PJ10;A0A0X7YVD5;S5DU16;H8XBT9;A0A0F7NJ09;F6IQN9;H8XVX3;A0A1C3PHU4;A0A0S4T452;G9HWB1;V6CKW5;U6C2M6;U3MU75;S…	D2KMV9;A0A0S4T3W5;Q6A3P4;A0A181C503;A0A0S4T3R3;W5RED9;I6NN26;E0WMV0;D7NP54;A0A0X7YYQ4;A0A0A7C4M6;S6B8N5;X5FFQ3;D9UAZ5;A0A076FQ79;R4RWV3;R4RUH6;G9MD21;F5A502;F6IQC0;A0A1C3PHY9;X5MPH5;A0A0S4T1D0;Q9BD29;Q306H6;H9BQ95;G1EQG1;F6KS20;D3Y5Z8;D3JV20;D3G9I0;D2XUQ6;D2DKJ4;C9E866;C8CHB7;X5KIQ6;G9HWA4;A4PJ10;A0A0X7YVD5;S5DU16;H8XBT9;A0A0F7NJ09;F6IQN9;H8XVX3;A0A1C3PHU4;A0A0S4T452;G9HWB1;V6CKW5;U6C2M6;U3MU75;S…	11;11;10;10;10;9;9;9;9;9;9;9;9;9;9;8;8;8;8;8;8;8;8;7;7;7;7;7;7;7;7;7;7;7;7;7;7;7;7;7;7;7;7;7;7;7;6;6;6;6;6;6;6;6;6;6;6;6;6;6;6;6;6;6;6;6;6;6;6;6;6;6;6;6;6;6;6;6;6;6;6;6;6;6;6;6;6;6;6;6;6;6;6;6;6;6;6;6;6;6;6;6;6;6;6;6;6;6;6;6;6;6;6;6;6;6;6;6;6;6;6;6;6;6;6;6;6;6;6;6;6;6;6;6;6;6;6;6;6;6;6;6;6;6;6;6;6;6;6;6;6;6;6;6;6;6;6;6;6;6;6;6;6;6;6;6;6;6;6;6;6;6;6;6;6;6;6;6;6;6;6;6;6;6;6;6;6;6;6;6;6;6;6;6;6;6;6;…	1;1;1;1;1;1;1;1;1;1;1;1;1;1;1;1;1;1;1;1;1;1;1;1;1;1;1;1;1;1;1;1;1;1;1;1;1;1;1;0;1;1;0;0;0;0;1;1;1;1;1;1;1;1;1;1;1;1;1;1;1;1;1;1;1;1;1;1;1;1;1;1;1;1;1;1;1;1;1;1;1;1;1;1;1;1;1;1;1;1;1;1;1;1;1;1;1;1;1;1;1;1;1;1;1;1;1;1;1;1;1;1;1;1;1;1;1;1;1;1;1;1;1;1;1;1;1;1;1;1;1;1;1;1;1;1;1;1;1;1;1;1;1;1;1;1;1;1;1;1;1;1;1;1;1;1;1;1;1;1;1;1;1;1;1;1;1;1;1;1;1;1;1;1;1;1;1;1;1;1;1;1;1;1;1;1;1;1;1;1;1;1;1;1;1;1;1;1;1;1…	0;0;0;0;0;0;0;0;0;0;0;0;0;0;0;0;0;0;0;0;0;0;0;0;0;0;0;0;0;0;0;0;0;0;0;0;0;0;0;0;0;0;0;0;0;0;0;0;0;0;0;0;0;0;0;0;0;0;0;0;0;0;0;0;0;0;0;0;0;0;0;0;0;0;0;0;0;0;0;0;0;0;0;0;0;0;0;0;0;0;0;0;0;0;0;0;0;0;0;0;0;0;0;0;0;0;0;0;0;0;0;0;0;0;0;0;0;0;0;0;0;0;0;0;0;0;0;0;0;0;0;0;0;0;0;0;0;0;0;0;0;0;0;0;0;0;0;0;0;0;0;0;0;0;0;0;0;0;0;0;0;0;0;0;0;0;0;0;0;0;0;0;0;0;0;0;0;0;0;0;0;0;0;0;0;0;0;0;0;0;0;0;0;0;0;0;0;0;0;0…	HLA class I histocompatibility antigen, Cw-3 alpha chain	HLA-Cw;HLA-C;HLA-Cw*	;;;;;;;;;;;;;;;;;;;;;;;;;;;;;;;;;;;;;;;;;;;;;;;;;;;;;;;;;;;;;;;;;;;;;;;;;;;;;;;;;;;;;;;;;;;;;;;;;;;;;;;;;;;;;;;;;;;;;;;;;;;;;;;;;;;;;;;;;;;;;;;;;;;;;;;;;;;;;;;;;;;;;;;;;;;;;;;;;;;;;;;;;;;;;;;;;;;;;;;;;;;;;;;;;;;;;;;;;;;;;;	978	11	1	0	10	9	1	0	0	0	41.6	6	0	34.308	298	298;366;338;366;366;181;181;181;181;181;181;273;273;298;366;273;273;273;273;349;366;366;366;181;181;181;181;181;181;181;181;181;181;181;181;181;181;181;181;273;273;273;349;366;366;366;181;273;273;273;273;273;273;273;273;273;273;273;273;273;273;273;273;273;273;273;273;273;273;273;273;273;273;273;273;273;273;273;273;273;273;273;273;273;273;273;273;273;273;273;273;273;273;273;273;273;273;273;273;273…	0	5.5407	NaN	NaN	NaN	1	1	Median	NaN	NaN	NaN	NaN	NaN	NaN	1	0	1	0	Median	Median	41.6	35.6	7150500	3524700	3625800	7150500
Q6F3I9;A0A0S4XQY4;D9UB09;Q27I52;D2DKW0;A0A0S4XRX2;A7M780;Q9TPX5;B5LZ23;A7L3S8;A5YVG5;R4RUH0;M4RBI3;I6R1A7;Q704T5;Q6IV49;Q5G274;A0A142J2H5;Q1ELT0;A0A1W1B6Q0;A0A0S4XRI0;A0A0S4XQW8;U5ISW7;T1WEQ3;Q9TPT7;Q5G0H0;Q2I0Z3;K9L8D8;K7P5P3;J9PVP3;I6NWM8;G9I2I7;G9HW20;G9HW17;G0ZMG5;G0ZDR8;F8SKT5;F6KRJ2;E9LXZ9;E3SWH0;E2GJR9;E0YTG9;D9IFP6;D7RJ43;D7NP95;D7NNQ0;D6MLH4;D6MLH0;D6MJB2;D6MJA9;D6MJA3;D6MJ99;D6MJ88;D6C6…	Q6F3I9;A0A0S4XQY4;D9UB09;Q27I52;D2DKW0;A0A0S4XRX2;A7M780;Q9TPX5;B5LZ23;A7L3S8;A5YVG5;R4RUH0;M4RBI3;I6R1A7;Q704T5;Q6IV49;Q5G274;A0A142J2H5;Q1ELT0;A0A1W1B6Q0;A0A0S4XRI0;A0A0S4XQW8	19;19;18;16;16;16;12;11;11;11;11;11;11;11;11;11;11;11;11;11;10;10;9;9;9;9;9;9;9;9;9;9;9;9;9;9;9;9;9;9;9;9;9;9;9;9;9;9;9;9;9;9;9;9;9;9;9;9;9;9;9;9;9;9;9;9;9;9;9;9;9;9;9;9;9;9;9;9;9;9;9;9;9;9;9;9;9;8;8;8;8;8;8;8;8;8;8;8;8;8;8;7;7;7;7;7;7;7;7;7;7;7;7;7;7;7;7;7;7;7;7;7;7;7;7;7;7;7;7;7;7;7;7;7;6;6;6;6;6;6;6;6;6;6;6;6;6;6;6;6;6;6;6;6;6;6;6;6;6;6;6;6;6;6;6;6;6;6;6;6;6;6;6;6;6;6;6;6;6;6;6;6;6;6;6;6;6;6;6…	19;19;18;16;16;16;12;11;11;11;11;11;11;11;11;11;11;11;11;11;10;10;9;9;9;9;9;9;9;9;9;9;9;9;9;9;9;9;9;9;9;9;9;9;9;9;9;9;9;9;9;9;9;9;9;9;9;9;9;9;9;9;9;9;9;9;9;9;9;9;9;9;9;9;9;9;9;9;9;9;9;9;9;9;9;9;9;8;8;8;8;8;8;8;8;8;8;8;8;8;8;7;7;7;7;7;7;7;7;7;7;7;7;7;7;7;7;7;7;7;7;7;7;7;7;7;7;7;7;7;7;7;7;7;6;6;6;6;6;6;6;6;6;6;6;6;6;6;6;6;6;6;6;6;6;6;6;6;6;6;6;6;6;6;6;6;6;6;6;6;6;6;6;6;6;6;6;6;6;6;6;6;6;6;6;6;6;6;6…	0;0;0;0;0;0;0;0;0;0;0;0;0;0;0;0;0;0;0;0;0;0;0;0;0;0;0;0;0;0;0;0;0;0;0;0;0;0;0;0;0;0;0;0;0;0;0;0;0;0;0;0;0;0;0;0;0;0;0;0;0;0;0;0;0;0;0;0;0;0;0;0;0;0;0;0;0;0;0;0;0;0;0;0;0;0;0;0;0;0;0;0;0;0;0;0;0;0;0;0;0;0;0;0;0;0;0;0;0;0;0;0;0;0;0;0;0;0;0;0;0;0;0;0;0;0;0;0;0;0;0;0;0;0;0;0;0;0;0;0;0;0;0;0;0;0;0;0;0;0;0;0;0;0;0;0;0;0;0;0;0;0;0;0;0;0;0;0;0;0;0;0;0;0;0;0;0;0;0;0;0;0;0;0;0;0;0;0;0;0;0;0;0;0;0;0;0;0;0;0…		HLA-A	;;;;;;;;;;;;;;;;;;;;;	1280	19	19	0	18	18	18	18	0	0	65.2	65.2	0	31.517	273	273;365;365;181;181;365;273;181;181;181;181;273;273;273;298;298;329;364;365;365;365;365;181;181;181;181;181;181;181;181;181;181;181;181;181;181;181;181;181;181;181;181;181;181;181;181;181;181;181;181;181;181;181;181;181;181;181;181;181;181;181;181;181;181;181;181;181;181;181;181;181;181;181;181;206;206;206;273;273;273;273;273;298;364;365;365;365;181;181;181;181;181;181;181;181;181;181;273;273;276…	0	205.76	1.0349	0.98566	38.156	44	2	Leave out requantified	1.5644	0.70249	2.0266	0.47644	15.181	15.114	22	22	2	0	Leave out requantified	Leave out requantified	65.2	65.2	3076400000	1563900000	1512500000	1409400000
C3W8I1;C3W8I0;A1Z625;A0A166IZP3;A0A0U5FP74;Q3KZ25;H7C2G2;Q3KZ28;A8K6J7;Q93070	C3W8I1;C3W8I0;A1Z625;A0A166IZP3;A0A0U5FP74;Q3KZ25;H7C2G2;Q3KZ28;A8K6J7;Q93070	1;1;1;1;1;1;1;1;1;1	1;1;1;1;1;1;1;1;1;1	1;1;1;1;1;1;1;1;1;1	NAD(P)(+)--arginine ADP-ribosyltransferase;Ecto-ADP-ribosyltransferase 4	ART4;DO	;;;;;;;;;	10	1	1	1	0	1	0	1	0	1	3	3	3	27.478	236	236;236;236;236;236;273;273;314;314;314	1	-2	NaN	NaN	NaN	0	0	Median	NaN	NaN	NaN	NaN	NaN	NaN	0	0	0	0	Median	Median	0	3	0	0	0	0
X6R8I9;A0A0U5JA19;O95150	X6R8I9;A0A0U5JA19;O95150	2;2;2	2;2;2	2;2;2	Tumor necrosis factor ligand superfamily member 15;Tumor necrosis factor ligand superfamily member 15, membrane form;Tumor necrosis factor ligand superfamily member 15, secreted form	TNFSF15	;;	3	2	2	2	2	0	2	0	2	0	15.5	15.5	15.5	20.112	174	174;251;251	0	20.413	NaN	NaN	NaN	1	1	Median	NaN	NaN	NaN	NaN	NaN	NaN	1	0	1	0	Median	Median	15.5	0	26538000	10565000	15972000	26538000
A0A0U5KK83;A0A0K0KR21;R4QT72;R4I3G8;G0ZMJ1;A0A1W1B611;J7GRT9	A0A0U5KK83;A0A0K0KR21	17;14;3;3;3;1;1	1;1;1;1;1;1;1	0;0;0;0;0;0;0			;	7	17	1	0	16	16	1	1	0	0	47.7	3	0	40.921	365	365;181;181;181;181;65;98	0	2.9357	1.0945	1.0304	73.237	2	0	Median	NaN	NaN	NaN	NaN	NaN	NaN	1	1	0	0	Median	Median	47.7	47.7	36083000	16962000	19120000	18233000
A0A0Y0J542;Q59FH5;A0A0A0MR43;H0YBZ0;A0A0A0MRQ4;A0A087WTP4;Q71S09;Q6WZM0	A0A0Y0J542;Q59FH5;A0A0A0MR43;H0YBZ0;A0A0A0MRQ4;A0A087WTP4	3;2;2;2;2;2;1;1	1;0;0;0;0;0;0;0	0;0;0;0;0;0;0;0		VEGFA	;;;;;	8	3	1	0	3	3	1	1	0	0	34.7	13.2	0	14.071	121	121;148;317;323;327;327;41;143	0	24.609	0.70499	0.56991	104.9	9	0	Median	2.4976	0.57452	3.2696	0.41756	11.794	18.096	4	5	0	0	Median	Median	34.7	34.7	286520000	132500000	154020000	136130000
A0A140VJC8;P05067;E9PG40;B4DGD0;A0A0A0MRG2;B4DJT9;B4DQM1;H7C0V9;B4DM00;B4DMD5;B7Z313;H7C2L2;L7XE61	A0A140VJC8;P05067;E9PG40;B4DGD0;A0A0A0MRG2;B4DJT9;B4DQM1;H7C0V9;B4DM00;B4DMD5	26;26;25;24;23;22;22;21;18;15;5;3;1	26;26;25;24;23;22;22;21;18;15;5;3;1	24;24;23;22;21;20;20;19;16;13;5;3;1	Amyloid beta A4 protein;N-APP;Soluble APP-alpha;Soluble APP-beta;C99;Beta-amyloid protein 42;Beta-amyloid protein 40;C83;P3(42);P3(40);C80;Gamma-secretase C-terminal fragment 59;Gamma-secretase C-terminal fragment 57;Gamma-secretase C-terminal fragment 50;C31	APP	;;;;;;;;;	13	26	26	24	26	26	26	26	24	24	33.1	33.1	31.9	86.942	770	770;770;714;714;660;660;680;485;528;622;278;181;33	0	323.31	1.0715	1.0411	50.341	106	8	Leave out requantified	2.4898	0.47397	3.3512	0.31125	27.466	28.001	52	54	4	4	Leave out requantified	Leave out requantified	33.1	33.1	16924000000	7833800000	9090100000	9374800000
A0A140VJI7;Q16610;C8CHS3;B7ZAS5	A0A140VJI7;Q16610;C8CHS3	27;27;20;7	27;27;20;7	27;27;20;7	Extracellular matrix protein 1	ECM1	;;	4	27	27	27	23	27	23	27	23	27	60.2	60.2	60.2	60.673	540	540;540;403;163	0	323.31	1.0951	1.0462	51.044	65	5	Leave out requantified	1.7932	0.69084	2.4895	0.46076	25.992	27.865	32	33	2	3	Leave out requantified	Leave out requantified	52.4	60.2	5278100000	2501600000	2776500000	2779600000
B4DEX8;A0A140VJP5;P31153	B4DEX8;A0A140VJP5;P31153	2;2;2	2;2;2	2;2;2	S-adenosylmethionine synthase;S-adenosylmethionine synthase isoform type-2	MAT2A	;;	3	2	2	2	0	2	0	2	0	2	6.1	6.1	6.1	39.71	362	362;395;395	0	2.9473	3.6353	2.8383	19.985	2	1	Median	NaN	3.6353	NaN	2.8383	NaN	19.985	0	2	0	1	Median	Median	0	6.1	13378000	3009800	10368000	0
Q8WVB5;A0A140VJP8;P80297;P02795;P13640;H3BSF1;Q8TE66;A0A140VJP7;Q8TDC4;CON__P67983;A0A024R6T4;P80294;P04731;Q8N339;P04732	Q8WVB5;A0A140VJP8;P80297;P02795;P13640;H3BSF1;Q8TE66;A0A140VJP7;Q8TDC4;CON__P67983;A0A024R6T4;P80294;P04731;Q8N339;P04732	2;2;2;2;2;1;1;1;1;1;1;1;1;1;1	2;2;2;2;2;1;1;1;1;1;1;1;1;1;1	2;2;2;2;2;1;1;1;1;1;1;1;1;1;1	Metallothionein;Metallothionein-1X;Metallothionein-2;Metallothionein-1G;Metallothionein-1H;Metallothionein-1A;Metallothionein-1M;Metallothionein-1E	MT1X;MT2A;MT1G;MT1M;MT1H;MT1A;MT1E	;;;;;;;;;;;;;;	15	2	2	2	2	2	2	2	2	2	32.8	32.8	32.8	6.0542	61	61;61;61;61;62;39;61;61;61;61;61;61;61;61;61	0	9.9521	0.83943	1.0037	85.472	3	2	Median	0.73047	NaN	0.87776	NaN	18.962	NaN	2	1	1	1	Median	Median	32.8	32.8	34669000	13140000	21530000	19208000
B2R9V7;A0A140VJU8;P08294;Q16867;M0R1V4	B2R9V7;A0A140VJU8;P08294	6;6;6;1;1	6;6;6;1;1	6;6;6;1;1	Superoxide dismutase [Cu-Zn];Extracellular superoxide dismutase [Cu-Zn]	SOD3	;;	5	6	6	6	5	6	5	6	5	6	29.6	29.6	29.6	25.899	240	240;240;240;46;54	0	121.77	1.012	0.96211	62.155	16	0	Leave out requantified	1.553	0.66795	2.1007	0.44071	43.674	36.101	8	8	0	0	Leave out requantified	Leave out requantified	25	29.6	668450000	317970000	350480000	353870000
A0A140VK00;P25311;C9JEV0	A0A140VK00;P25311;C9JEV0	4;4;2	4;4;2	4;4;2	Zinc-alpha-2-glycoprotein	AZGP1	;;	3	4	4	4	3	4	3	4	3	4	16.1	16.1	16.1	34.258	298	298;298;227	0	16.073	1.1376	1.0907	21.522	7	4	Leave out requantified	1.0615	1.2565	1.2234	0.95724	21.206	14.401	3	4	2	2	Median	Median	10.7	16.1	60309000	29227000	31082000	19198000
Q9BZ93;G3V3U4;G3V3I1;G3V295;A0A140VK44;G3V5Z7;P60900	Q9BZ93;G3V3U4;G3V3I1;G3V295;A0A140VK44;G3V5Z7;P60900	1;1;1;1;1;1;1	1;1;1;1;1;1;1	1;1;1;1;1;1;1	Proteasome subunit alpha type;Proteasome subunit alpha type-6	PSMA6	;;;;;;	7	1	1	1	1	1	1	1	1	1	20.7	20.7	20.7	6.2002	58	58;107;148;203;246;252;246	0	2.9318	1.1714	1.1154	73.831	2	1	Median	NaN	NaN	NaN	NaN	NaN	NaN	1	1	0	1	Median	Median	20.7	20.7	11488000	5681900	5805900	5148900
Q53FT8;A0A140VK45;P20618;Q59GN1	Q53FT8;A0A140VK45;P20618;Q59GN1	6;6;6;3	6;6;6;3	6;6;6;3	Proteasome subunit beta type;Proteasome subunit beta type-1	PSMB1	;;;	4	6	6	6	4	5	4	5	4	5	25.3	25.3	25.3	26.491	241	241;241;241;196	0	14.704	0.97355	0.94331	19.458	11	5	Leave out requantified	1.0621	0.961	1.3563	0.66584	22.068	8.0657	5	6	2	3	Leave out requantified	Leave out requantified	15.8	21.6	170350000	83542000	86809000	84342000
F2Z393;A0A140VK56;P37837	F2Z393;A0A140VK56;P37837	1;1;1	1;1;1	1;1;1	Transaldolase	TALDO1	;;	3	1	1	1	0	1	0	1	0	1	3.5	3.5	3.5	35.328	318	318;337;337	0.0036298	2.0528	NaN	NaN	NaN	1	0	Median	NaN	NaN	NaN	NaN	NaN	NaN	0	1	0	0	Median	Median	0	3.5	21804000	3542500	18262000	0
F8VPP1;B4DLK2;G3V213;F8VZG5;F8VY04;F8W1A4;A0A140VK93;P54819	F8VPP1;B4DLK2;G3V213;F8VZG5;F8VY04;F8W1A4;A0A140VK93;P54819	1;1;1;1;1;1;1;1	1;1;1;1;1;1;1;1	1;1;1;1;1;1;1;1	Adenylate kinase 2, mitochondrial;Adenylate kinase 2, mitochondrial;Adenylate kinase 2, mitochondrial, N-terminally processed	AK2	;;;;;;;	8	1	1	1	1	0	1	0	1	0	26.2	26.2	26.2	4.4602	42	42;122;133;162;190;232;239;239	0	2.9121	NaN	NaN	NaN	0	0	Median	NaN	NaN	NaN	NaN	NaN	NaN	0	0	0	0	Median	Median	26.2	0	3622600	3622600	0	3622600
H7C3I1;Q1XBU6;B7ZA40;Q0IJ56;B4E0U6;A0A140VKA6;Q8IZP2;P50502;D6W507;F6VDH7;Q3KNR6;Q8NFI4	H7C3I1;Q1XBU6;B7ZA40;Q0IJ56;B4E0U6;A0A140VKA6;Q8IZP2;P50502;D6W507;F6VDH7;Q3KNR6	5;5;5;5;5;5;5;5;4;4;4;2	5;5;5;5;5;5;5;5;4;4;4;2	5;5;5;5;5;5;5;5;4;4;4;2	Putative protein FAM10A4;Hsc70-interacting protein	ST13;ST13P4;hCG_1990625	;;;;;;;;;;	12	5	5	5	3	5	3	5	3	5	43.2	43.2	43.2	16.219	146	146;255;271;310;359;369;240;369;146;162;211;369	0	29.036	0.79009	0.81246	49.725	9	3	Leave out requantified	0.47693	2.2072	0.59599	1.648	15.488	53.913	3	6	0	3	Leave out requantified	Leave out requantified	28.1	43.2	78595000	37857000	40738000	24258000
CON__Q95121;A0A140VKF3;P36955	CON__Q95121;A0A140VKF3;P36955	1;1;1	1;1;1	1;1;1	Pigment epithelium-derived factor	SERPINF1	;;	3	1	1	1	1	0	1	0	1	0	2.9	2.9	2.9	46.228	416	416;418;418	0.0035336	1.9048	NaN	NaN	NaN	1	1	Median	NaN	NaN	NaN	NaN	NaN	NaN	1	0	1	0	Median	Median	2.9	0	2803400	1344400	1459000	2803400
A0A1B0GUZ2;P00797;Q15296;Q9UQK5	A0A1B0GUZ2;P00797;Q15296	15;15;11;1	15;15;11;1	15;15;11;1	Renin	REN	;;	4	15	15	15	13	15	13	15	13	15	47	47	47	40.504	368	368;406;300;44	0	323.31	1.199	1.1601	120.15	35	12	Leave out requantified	0.2103	6.3165	0.29831	4.1778	24.352	41.7	16	19	6	6	Leave out requantified	Leave out requantified	39.9	47	2438400000	1139400000	1299000000	1056300000
A0A1B0GW44;A0A1B0GV23;A0A1B0GVD5;A0A1B0GWE8;V9HWI3;P07339;A0A1B0GVP3;A0A1B0GU92;A0A1B0GU03;C9JH19;F8WD96;H7C469;H7C1V0;F8W787;A0A0S2Z3L4;A0A1B0GV01	A0A1B0GW44;A0A1B0GV23;A0A1B0GVD5;A0A1B0GWE8;V9HWI3;P07339;A0A1B0GVP3;A0A1B0GU92;A0A1B0GU03;C9JH19;F8WD96;H7C469	8;8;8;8;8;8;7;7;7;6;5;5;3;3;1;1	8;8;8;8;8;8;7;7;7;6;5;5;3;3;1;1	8;8;8;8;8;8;7;7;7;6;5;5;3;3;1;1	Cathepsin D;Cathepsin D light chain;Cathepsin D heavy chain	HEL-S-130P;CTSD	;;;;;;;;;;;	16	8	8	8	6	6	6	6	6	6	27.7	27.7	27.7	43.688	405	405;406;409;410;412;412;405;557;582;299;276;336;189;199;83;94	0	28.068	1.3255	1.342	25.038	12	5	Leave out requantified	1.6324	0.96855	2.0332	0.75041	36.261	31.527	6	6	1	4	Leave out requantified	Median	20.7	21.5	171360000	81162000	90193000	93008000
A0A1C3PH90;A0A1L2BM19	A0A1C3PH90;A0A1L2BM19	9;7	3;3	3;3			;	2	9	3	3	7	8	2	2	2	2	22.7	5.5	5.5	40.688	365	365;181	0	9.1376	1.0761	0.99333	175.95	6	3	Median	1.8531	0.65777	2.5095	0.44546	129.41	83.157	3	3	2	1	Median	Median	22.5	22.7	585890000	78819000	507070000	511160000
I1V5E9;A0A1C3PHY4;G1EQA0;G1EMU6;G0Z8D8;E9NVG5;A0A1C8DTT5;A0A120GWB3;Q4L1J3;Q4L1J2;Q1KLJ5;M4ML83;I6NVM5;I6MHI7;H9C5G8;G1EPZ2;G1ENF9;F2VP76;D0EP80;A0A186VN60;A0A186VN11;A0A0U3AMJ3;A0A0A7C5R6;I6QNF2;D1MEQ9;Q92671;B8ZX69;A0A0E4G877;Q9TP31;Q9GJG3;Q6GYF5;Q29913;K7P624;I7D1T4;G8GJC0;G1ENL4;G1EMN6;G1EML4;F6KRT0;F4YU51;D2DKL8;D2DKK8;D0VE36;C8CJB1;C0LAB3;A0N0W4;A0A1C8DSE9;A0A109NRD8;A0A0K0KS27;A0A0K0KR51;A…	I1V5E9;A0A1C3PHY4;G1EQA0;G1EMU6;G0Z8D8;E9NVG5;A0A1C8DTT5;A0A120GWB3;Q4L1J3;Q4L1J2;Q1KLJ5;M4ML83;I6NVM5;I6MHI7;H9C5G8;G1EPZ2;G1ENF9;F2VP76;D0EP80;A0A186VN60;A0A186VN11;A0A0U3AMJ3;A0A0A7C5R6;I6QNF2;D1MEQ9	11;11;9;9;9;9;9;9;7;7;7;7;7;7;7;7;7;7;7;7;7;7;7;6;6;3;3;3;3;3;3;3;3;3;3;3;3;3;3;3;3;3;3;3;3;3;3;3;3;3;3;3;3;3;3;3;3;3;3	1;1;1;1;1;1;1;1;0;0;0;0;0;0;0;0;0;0;0;0;0;0;0;1;1;0;0;0;0;0;0;0;0;0;0;0;0;0;0;0;0;0;0;0;0;0;0;0;0;0;0;0;0;0;0;0;0;0;0	0;0;0;0;0;0;0;0;0;0;0;0;0;0;0;0;0;0;0;0;0;0;0;0;0;0;0;0;0;0;0;0;0;0;0;0;0;0;0;0;0;0;0;0;0;0;0;0;0;0;0;0;0;0;0;0;0;0;0		HLA-C;HLA-Cw;HLA-B	;;;;;;;;;;;;;;;;;;;;;;;;	59	11	1	0	10	10	1	1	0	0	44	4	0	31.48	273	273;366;181;181;181;181;181;181;181;181;181;181;181;181;181;181;181;181;181;181;181;181;181;181;181;112;148;148;181;181;181;181;181;181;181;181;181;181;181;181;181;181;181;181;181;181;181;181;181;181;181;181;181;181;186;188;206;206;206	0	2.7581	1.0339	0.98564	25.341	2	0	Median	NaN	NaN	NaN	NaN	NaN	NaN	1	1	0	0	Median	Median	44	44	59206000	26998000	32208000	34662000
A0A1C8DS49	A0A1C8DS49	15	1	0				1	15	1	0	13	14	0	1	0	0	63.5	6.1	0	20.951	181	181	0	2.9187	NaN	NaN	NaN	1	0	Median	NaN	NaN	NaN	NaN	NaN	NaN	0	1	0	0	Median	Median	57.5	63.5	14152000	6076400	8076000	0
A0A1L2BME7;G0T3C4;A0A1L2BLQ6;O19745;O19809;R9X0X9;R9WXB4;O19808;O19807;O19806;O19805;Q8WLP2;D2KT86;Q95HM6;Q6DL89;Q6DL88;Q6DL87;Q6DL86;Q6DL85;Q6B9Y6;Q6B9Y5;Q6B9Y4;Q6B9Y3;Q6B9Y2;Q6B9Y1;Q6B9Y0;Q6B851;Q6B850;Q6B849;Q6B848;Q6B847;Q6B846;Q6B845;Q68YS4;Q68YS3;Q68YS2;Q68YS1;Q68YS0;Q68YR9;Q68YR8;B7SFZ3;B7SFZ2;Q95391;Q95370;Q7JFN0;O19768;O19767;O19766;B0L3Q0;B0L3P9;B0L3P8;C7SJ32	A0A1L2BME7	10;3;2;1;1;1;1;1;1;1;1;1;1;1;1;1;1;1;1;1;1;1;1;1;1;1;1;1;1;1;1;1;1;1;1;1;1;1;1;1;1;1;1;1;1;1;1;1;1;1;1;1	2;1;1;1;1;1;1;1;1;1;1;1;1;1;1;1;1;1;1;1;1;1;1;1;1;1;1;1;1;1;1;1;1;1;1;1;1;1;1;1;1;1;1;1;1;1;1;1;1;1;1;1	1;0;0;0;0;0;0;0;0;0;0;0;0;0;0;0;0;0;0;0;0;0;0;0;0;0;0;0;0;0;0;0;0;0;0;0;0;0;0;0;0;0;0;0;0;0;0;0;0;0;0;0				52	10	2	1	8	9	1	2	1	1	50.8	11	11	20.825	181	181;181;181;78;87;91;91;91;91;91;91;165;165;181;181;181;181;181;181;181;181;181;181;181;181;181;181;181;181;181;181;181;181;181;181;181;181;181;181;181;181;181;182;182;182;182;182;182;183;183;183;190	0	32.383	0.88103	1.0098	55.909	3	1	Plateau	NaN	0.71969	NaN	0.54528	NaN	51.137	1	2	0	1	Median	Median	50.8	50.8	30878000	16798000	14080000	13892000
G3V1S6;B7Z6K2;A0A1L7NY50;A0A1L7NY41;Q10471;B7Z462	G3V1S6;B7Z6K2;A0A1L7NY50;A0A1L7NY41;Q10471	11;11;11;11;11;4	11;11;11;11;11;4	11;11;11;11;11;4	Polypeptide N-acetylgalactosaminyltransferase;Polypeptide N-acetylgalactosaminyltransferase 2;Polypeptide N-acetylgalactosaminyltransferase 2 soluble form	GALNT2	;;;;	6	11	11	11	7	6	7	6	7	6	21	21	21	60.793	533	533;533;571;590;571;360	0	27.458	1.2931	1.4142	104.62	11	1	Leave out requantified	2.0911	0.51798	2.6936	0.37823	34.276	29.688	6	5	0	1	Leave out requantified	Leave out requantified	13.9	12.8	192510000	73017000	119490000	91223000
A0A1R3UDR5;Q9UBX7;M0QZI8;M0QZV0;M0R151;A0A0A0MR55;M0QYW4	A0A1R3UDR5;Q9UBX7;M0QZI8	3;3;2;1;1;1;1	3;3;2;1;1;1;1	3;3;2;1;1;1;1	Kallikrein-11;Kallikrein-11 inactive chain 1;Kallikrein-11 inactive chain 2	KLK11	;;	7	3	3	3	3	3	3	3	3	3	16.4	16.4	16.4	27.465	250	250;282;170;68;109;116;141	0	10.232	1.6679	1.6102	94.494	6	3	Median	0.43776	4.647	0.49547	3.1002	38.232	6.8418	3	3	1	2	Median	Plateau	16.4	16.4	123000000	56334000	66669000	58039000
A0A1U9X7F0;M1T2K5;Q6UXA7;D2IYL3;A0A1U9X7F1;A0A1U9X7E8;A0A1U9X7E7;A0A1U9X7E6;A0A1U9X7E5;A0A1U9X7E4;A0A1U9X7E3;A0A1U9X7E2	A0A1U9X7F0;M1T2K5;Q6UXA7;D2IYL3;A0A1U9X7F1;A0A1U9X7E8;A0A1U9X7E7;A0A1U9X7E6;A0A1U9X7E5;A0A1U9X7E4;A0A1U9X7E3;A0A1U9X7E2	3;3;3;2;2;2;2;2;2;2;2;2	3;3;3;2;2;2;2;2;2;2;2;2	3;3;3;2;2;2;2;2;2;2;2;2	Uncharacterized protein C6orf15	C6orf15	;;;;;;;;;;;	12	3	3	3	2	2	2	2	2	2	10.2	10.2	10.2	32.993	314	314;325;325;325;325;325;325;325;325;325;325;325	0	9.1417	0.37012	0.27666	159.42	5	1	Median	3.5116	0.35	4.3601	0.25598	15.262	18.032	2	3	0	1	Median	Median	6.1	7.6	161450000	106550000	54903000	31974000
A0A1U9X7I0;A0A1U9X7H8;A0A1U9X7H7;A0A1U9X7H6;A0A1U9X7H5;A0A1U9X7H4;A0A1U9X7H2;B4E1Z4;P00751;E7ETN3;H7C5H1;A0A0G2JH38;H7C526;D2KT85;D2KT84;B4E1Z1;C9JRT3	A0A1U9X7I0;A0A1U9X7H8;A0A1U9X7H7;A0A1U9X7H6;A0A1U9X7H5;A0A1U9X7H4;A0A1U9X7H2;B4E1Z4;P00751;E7ETN3;H7C5H1;A0A0G2JH38	13;13;13;13;13;13;13;13;13;12;7;7;2;2;2;1;1	13;13;13;13;13;13;13;13;13;12;7;7;2;2;2;1;1	13;13;13;13;13;13;13;13;13;12;7;7;2;2;2;1;1	Complement factor B;Complement factor B Ba fragment;Complement factor B Bb fragment	CFB	;;;;;;;;;;;	17	13	13	13	12	11	12	11	12	11	17.3	17.3	17.3	85.562	764	764;764;764;764;764;764;764;1266;764;1115;305;589;68;260;260;122;144	0	64.194	1.1412	1.1947	26.371	24	3	Leave out requantified	1.4988	0.76899	1.9275	0.56965	24.284	24.215	14	10	2	1	Leave out requantified	Leave out requantified	16.2	14.5	468570000	219580000	248990000	259910000
A0A1U9X8Y4;Q5SRT3;Q53FB0;O00299	A0A1U9X8Y4;Q5SRT3;Q53FB0;O00299	2;2;2;2	2;2;2;2	2;2;2;2	Chloride intracellular channel protein;Chloride intracellular channel protein 1	CLIC1	;;;	4	2	2	2	1	2	1	2	1	2	8.8	8.8	8.8	26.793	240	240;241;241;241	0	4.3271	1.1961	1.1332	16.896	2	1	Median	NaN	NaN	NaN	NaN	NaN	NaN	1	1	0	1	Median	Median	3.8	8.8	8367700	3909300	4458300	4135900
A0A1W2PNV1;Q86YC8;A0A1W2PQ00;J3QS66;A0A1W2PQE8;A0A1W2PS04;A0A1W2PR00;A0A1W2PP78;A0A1W2PNV7;A0A1W2PPG2;A0A1W2PPM8;A0A1W2PPJ9;A0A1W2PQF1;Q7RTN6	A0A1W2PNV1;Q86YC8;A0A1W2PQ00;J3QS66;A0A1W2PQE8;A0A1W2PS04;A0A1W2PR00;A0A1W2PP78;A0A1W2PNV7;A0A1W2PPG2;A0A1W2PPM8;A0A1W2PPJ9;A0A1W2PQF1;Q7RTN6	1;1;1;1;1;1;1;1;1;1;1;1;1;1	1;1;1;1;1;1;1;1;1;1;1;1;1;1	1;1;1;1;1;1;1;1;1;1;1;1;1;1	STE20-related kinase adapter protein alpha	STRADA	;;;;;;;;;;;;;	14	1	1	1	1	0	1	0	1	0	7.1	7.1	7.1	17.496	154	154;234;265;266;285;295;306;325;336;343;345;402;403;431	1	-2	NaN	NaN	NaN	1	0	Median	NaN	NaN	NaN	NaN	NaN	NaN	1	0	0	0	Median	Median	7.1	0	6801300	4418800	2382400	6801300
A0A1W2PQ51;Q59F66;Q92841;B4DZQ7;Q9UQL5	A0A1W2PQ51;Q59F66;Q92841;B4DZQ7	4;4;4;3;1	4;4;4;3;1	3;3;3;2;1	Probable ATP-dependent RNA helicase DDX17	DDX17	;;;	5	4	4	3	3	1	3	1	2	1	6.3	6.3	4.5	80.457	731	731;737;729;420;183	0	33.225	0.84015	0.91994	187.47	3	2	Median	2.1778	NaN	2.6417	NaN	149.18	NaN	2	1	1	1	Median	Median	4.8	1.5	68902000	31326000	37576000	39885000
Q8N532;A0A1W2PQM2;B3KT06;B3KPS3;Q53GA7;A8JZY9;F5H5D3;Q9BQE3;Q71U36;P68363;B4DQK4;Q1ZYQ1;B7Z1K5;Q6PEY2;Q13748;F8VRZ4;F8VS66;B4DN58;F8VQQ4;F8VVB9;B4DDU2;Q9UQM3;F8VXZ7;F8VRK0;F8VX09;F8VWV9;F8W0F6;V9GZ17;C9J2C0;Q7Z3M3;P68366;Q9NY65	Q8N532;A0A1W2PQM2;B3KT06;B3KPS3;Q53GA7;A8JZY9;F5H5D3;Q9BQE3;Q71U36;P68363;B4DQK4;Q1ZYQ1;B7Z1K5;Q6PEY2;Q13748;F8VRZ4;F8VS66;B4DN58;F8VQQ4;F8VVB9;B4DDU2;Q9UQM3	4;4;4;4;4;4;4;4;4;4;3;3;3;3;3;2;2;2;2;2;2;2;1;1;1;1;1;1;1;1;1;1	4;4;4;4;4;4;4;4;4;4;3;3;3;3;3;2;2;2;2;2;2;2;1;1;1;1;1;1;1;1;1;1	4;4;4;4;4;4;4;4;4;4;3;3;3;3;3;2;2;2;2;2;2;2;1;1;1;1;1;1;1;1;1;1	Tubulin alpha-1C chain;Tubulin alpha-1A chain;Tubulin alpha-1B chain;Tubulin alpha-3E chain;Tubulin alpha-3C/D chain	TUBA1C;TUBA1A;TUBA1B;TUBA2;TUBA3E;TUBA3C	;;;;;;;;;;;;;;;;;;;;;	32	4	4	4	2	3	2	3	2	3	17.5	17.5	17.5	36.648	325	325;325;416;416;449;451;519;449;451;451;385;450;519;450;450;112;130;182;219;246;298;328;26;49;75;81;231;275;467;479;448;449	0	15.589	0.93938	0.71667	33.944	2	2	Median	NaN	0.93938	NaN	0.71667	NaN	33.944	0	2	0	2	Median	Median	9.2	14.5	27375000	15686000	11689000	9837900
F8WC54;A0AVL1;Q13443;C9J6H5;C9JPM3	F8WC54;A0AVL1;Q13443;C9J6H5;C9JPM3	6;6;6;3;3	6;6;6;3;3	6;6;6;3;3	Disintegrin and metalloproteinase domain-containing protein 9	ADAM9	;;;;	5	6	6	6	6	5	6	5	6	5	11.6	11.6	11.6	69.323	628	628;712;819;128;147	0	26.466	1.0932	1.0685	32.006	16	0	Leave out requantified	1.4502	0.79819	1.8527	0.55452	29.235	8.505	8	8	0	0	Leave out requantified	Leave out requantified	11.6	8.8	436750000	224280000	212480000	218640000
CON__P13646-1;A1A4E9;B4DL17;A8K2H9;A4FUA1	CON__P13646-1;A1A4E9;B4DL17;A8K2H9	16;16;14;14;4	10;10;10;9;3	2;2;2;2;1		KRT13	;;;	5	16	10	2	10	15	4	10	1	2	28.6	19.2	3.5	49.586	458	458;458;308;458;75	0	55.779	0.60506	0.48311	32.714	12	2	Leave out requantified	0.3839	0.65256	0.49192	0.46114	24.504	31.927	3	9	1	1	Median	Leave out requantified	17	28.6	366640000	217180000	149460000	49046000
B3KQX7;B4DI53;B4DDS1;B4DJ65;Q86XR1;D4P3Q7;A2A2V1;Q6FGR8;Q6FGN5;Q53YK7;B2R5Q9;A1YVW6;Q6SES1;O75942;P04156;X6RKS3;B2NI05;B2NI04;Q540C4;Q5U0K3	B3KQX7;B4DI53;B4DDS1;B4DJ65;Q86XR1;D4P3Q7;A2A2V1;Q6FGR8;Q6FGN5;Q53YK7;B2R5Q9;A1YVW6;Q6SES1;O75942;P04156;X6RKS3;B2NI05;B2NI04;Q540C4;Q5U0K3	2;2;2;2;2;2;2;2;2;2;2;2;2;2;2;1;1;1;1;1	2;2;2;2;2;2;2;2;2;2;2;2;2;2;2;1;1;1;1;1	2;2;2;2;2;2;2;2;2;2;2;2;2;2;2;1;1;1;1;1	Major prion protein	PRNP	;;;;;;;;;;;;;;;;;;;	20	2	2	2	2	1	2	1	2	1	12.9	12.9	12.9	18.177	163	163;176;192;229;238;246;249;253;253;253;253;253;277;285;253;217;230;230;246;253	0	11.09	1.6373	2.1988	29.799	4	0	Leave out requantified	2.0995	NaN	2.7145	NaN	27.995	NaN	3	1	0	0	Median	Median	12.9	5.5	166290000	72191000	94098000	137850000
A2A2V4;A0A0Y0IMM4;H3BLW8;A0A0A0MTB2;A0A087X1L1;A0A087X0B2;A0A0A0MSH7;A0A024RD37;A0A024RD33;A0A0A0MSI7;A0A0A0MSH5;J3KPA4;A0A087WUD8;P15692	A2A2V4;A0A0Y0IMM4;H3BLW8;A0A0A0MTB2;A0A087X1L1;A0A087X0B2;A0A0A0MSH7;A0A024RD37;A0A024RD33;A0A0A0MSI7;A0A0A0MSH5;J3KPA4;A0A087WUD8;P15692	7;6;6;6;6;6;5;4;4;4;4;4;4;4	7;6;6;6;6;6;5;4;4;4;4;4;4;4	4;3;3;3;3;3;3;1;1;1;1;1;1;1	Vascular endothelial growth factor A	VEGFA;VEGF	;;;;;;;;;;;;;	14	7	7	4	6	6	6	6	3	4	43.6	43.6	23.3	18.998	163	163;191;371;371;371;371;354;215;232;389;395;412;412;232	0	59.711	1.1938	1.0367	8.2822	22	9	Leave out requantified	2.2046	0.59706	3.155	0.39177	20.658	62.446	11	11	5	4	Leave out requantified	Leave out requantified	35	39.3	1204800000	554950000	649890000	673460000
A8KA16;A3KC71;Q76M96;H7C5K4;B4E342	A8KA16;A3KC71;Q76M96;H7C5K4;B4E342	2;2;2;1;1	2;2;2;1;1	2;2;2;1;1	Coiled-coil domain-containing protein 80	okuribin;CCDC80	;;;;	5	2	2	2	2	0	2	0	2	0	3.1	3.1	3.1	108.17	950	950;950;950;261;551	0	6.324	NaN	NaN	NaN	1	1	Median	NaN	NaN	NaN	NaN	NaN	NaN	1	0	1	0	Median	Median	3.1	0	10754000	2293300	8460900	10754000
A3KPE2;B0YIW2;P02656	A3KPE2;B0YIW2;P02656	1;1;1	1;1;1	1;1;1	Apolipoprotein C-III	APOC3	;;	3	1	1	1	1	1	1	1	1	1	16.2	16.2	16.2	10.852	99	99;117;99	0	100.8	1.2813	1.1653	18.121	4	1	Median	0.91637	1.609	1.1037	1.1653	29.236	10.042	2	2	1	0	Median	Median	16.2	16.2	63120000	32004000	31116000	30396000
Q59F71;A5PLK9;P13497	Q59F71;A5PLK9;P13497	2;2;2	2;2;2	2;2;2	Metalloendopeptidase;Bone morphogenetic protein 1	BMP1	;;	3	2	2	2	1	1	1	1	1	1	2.4	2.4	2.4	90.63	803	803;986;986	0	4.267	NaN	NaN	NaN	1	1	Median	NaN	NaN	NaN	NaN	NaN	NaN	0	1	0	1	Median	Median	1.2	1.1	3370600	1305700	2064900	0
Q53S40;Q6P5T8;A8K1B4;A6H8L4;E7EUI5;B2RNB2;P78536	Q53S40;Q6P5T8;A8K1B4;A6H8L4;E7EUI5;B2RNB2;P78536	1;1;1;1;1;1;1	1;1;1;1;1;1;1	1;1;1;1;1;1;1	Disintegrin and metalloproteinase domain-containing protein 17	ADAM17	;;;;;;	7	1	1	1	1	0	1	0	1	0	10.7	10.7	10.7	17.231	150	150;209;212;258;285;824;824	0.0084602	1.534	NaN	NaN	NaN	1	1	Median	NaN	NaN	NaN	NaN	NaN	NaN	1	0	1	0	Median	Median	10.7	0	4395900	1903000	2492800	4395900
Q5T0V2;Q5T0V4;Q5T0V0;A6H8V1;O75093	Q5T0V2;Q5T0V4;Q5T0V0;A6H8V1;O75093	1;1;1;1;1	1;1;1;1;1	1;1;1;1;1	Slit homolog 1 protein	SLIT1	;;;;	5	1	1	1	1	1	1	1	1	1	2.2	2.2	2.2	45.037	409	409;781;1461;1534;1534	0.0018382	2.1048	0.97878	0.95717	89.583	2	0	Median	NaN	NaN	NaN	NaN	NaN	NaN	1	1	0	0	Median	Median	2.2	2.2	25785000	13663000	12122000	13925000
A6QRJ1;Q8NF19;B3KR70;Q15904	A6QRJ1;Q8NF19;B3KR70;Q15904	1;1;1;1	1;1;1;1	1;1;1;1	V-type proton ATPase subunit S1	ATP6AP1;FLJ00383	;;;	4	1	1	1	1	1	1	1	1	1	6.1	6.1	6.1	24.871	230	230;380;430;470	0	5.5044	0.93586	0.88783	5.2852	2	0	Median	NaN	NaN	NaN	NaN	NaN	NaN	1	1	0	0	Median	Median	6.1	6.1	25816000	11967000	13848000	11667000
A6XND1;A6XND0;P17936;B4DP07;B3KTQ0;B4DN53;Q6ZSD0;H0Y5K2;B3KVY6;B3KTS0;B3KWK7;A6XNC9;B3KRZ1;H0Y485;B3KVF9;C9JMX4;B3KPF0;B3KTS7;B3KRJ8	A6XND1;A6XND0;P17936;B4DP07;B3KTQ0;B4DN53;Q6ZSD0;H0Y5K2;B3KVY6;B3KTS0;B3KWK7;A6XNC9;B3KRZ1;H0Y485;B3KVF9;C9JMX4	18;18;18;17;16;16;16;15;15;15;15;15;15;14;14;10;6;5;4	18;18;18;17;16;16;16;15;15;15;15;15;15;14;14;10;6;5;4	18;18;18;17;16;16;16;15;15;15;15;15;15;14;14;10;6;5;4	Insulin-like growth factor-binding protein 3	IGFBP3	;;;;;;;;;;;;;;;	19	18	18	18	14	16	14	16	14	16	58.2	58.2	58.2	28.98	263	263;270;291;246;243;276;277;153;172;189;194;248;277;143;268;132;75;75;75	0	323.31	1.151	1.1087	113.89	42	13	Leave out requantified	4.5335	0.31758	6.1801	0.21295	29.668	26.733	20	22	5	8	Leave out requantified	Leave out requantified	47.9	58.2	2949500000	1518000000	1431500000	1347900000
Q6FHW3;K7ERG9;A6XNE2;P00746	Q6FHW3;K7ERG9;A6XNE2;P00746	9;9;9;9	9;9;9;9	9;9;9;9	Complement factor D	DF;CFD	;;;	4	9	9	9	8	8	8	8	8	8	55.7	55.7	55.7	24.423	228	228;260;260;253	0	32.228	1.0855	0.99112	25.458	17	5	Leave out requantified	0.96688	1.1534	1.1067	0.87319	11.199	28.201	8	9	3	2	Leave out requantified	Leave out requantified	55.7	45.2	282970000	112210000	170760000	115000000
B3KQM8;B4E2D8;A8K0E7;Q08174;B4DUA8	B3KQM8;B4E2D8;A8K0E7;Q08174;B4DUA8	3;3;3;3;2	3;3;3;3;2	3;3;3;3;2	Protocadherin-1	PCDH1	;;;;	5	3	3	3	2	3	2	3	2	3	4.8	4.8	4.8	108.61	1003	1003;1038;1060;1060;681	0	9.5351	1.2994	1.0802	19.411	5	2	Median	0.74805	1.634	0.926	1.2989	21.788	14.405	2	3	0	2	Median	Plateau	3.5	4.8	43104000	20948000	22156000	18359000
Q63HM4;A9X9L0;A9X9K9;A8K2P8;B4DLJ5;Q02487;Q68DY8	Q63HM4;A9X9L0;A9X9K9;A8K2P8;B4DLJ5;Q02487;Q68DY8	3;3;3;3;3;3;2	3;3;3;3;3;3;2	3;3;3;3;3;3;2	Desmocollin-2	DKFZp686P18250;DSC2;DKFZp686I11137	;;;;;;	7	3	3	3	3	1	3	1	3	1	7.1	7.1	7.1	83.788	758	758;901;901;901;912;901;667	0	5.4867	0.55803	0.63951	72.322	3	0	Median	0.49328	NaN	0.5705	NaN	16.149	NaN	2	1	0	0	Median	Median	7.1	2.9	25735000	13706000	12029000	15584000
A8K335;Q92820;B4DVI2	A8K335;Q92820;B4DVI2	8;8;5	8;8;5	8;8;5	Gamma-glutamyl hydrolase	GGH	;;	3	8	8	8	7	7	7	7	7	7	27	27	27	36.047	318	318;318;205	0	79.017	0.96541	0.88977	70.88	14	6	Leave out requantified	2.4896	0.40782	3.3322	0.29361	12.618	8.0351	6	8	3	3	Leave out requantified	Leave out requantified	24.5	23.3	301760000	165080000	136690000	119840000
C9J3T9;C9JFU6;C9JCB7;C9JW33;B3KV61;A8K3Q3;Q8NBZ7	C9J3T9;C9JFU6;C9JCB7;C9JW33;B3KV61;A8K3Q3;Q8NBZ7	1;1;1;1;1;1;1	1;1;1;1;1;1;1	1;1;1;1;1;1;1	UDP-glucuronic acid decarboxylase 1	UXS1	;;;;;;	7	1	1	1	1	0	1	0	1	0	26.9	26.9	26.9	5.7505	52	52;121;134;190;363;425;420	0.0018727	2.2516	NaN	NaN	NaN	1	1	Median	NaN	NaN	NaN	NaN	NaN	NaN	1	0	1	0	Median	Median	26.9	0	4796600	2574800	2221800	4796600
V9HWF5;A8K486;P62937;B2RE56;Q71V99;B4DM82;F8WE65;C9J5S7;P0DN26;A0A0H2UH34;A0A0B4J2A2;A0A075B767;A0A075B759;Q9Y536;F5H284;E5RIZ5;P0DN37;B2RXF3	V9HWF5;A8K486;P62937;B2RE56;Q71V99;B4DM82;F8WE65;C9J5S7	11;11;11;10;9;8;7;7;2;2;2;2;2;2;2;1;1;1	11;11;11;10;9;8;7;7;2;2;2;2;2;2;2;1;1;1	11;11;11;10;9;8;7;7;2;2;2;2;2;2;2;1;1;1	Peptidyl-prolyl cis-trans isomerase;Peptidyl-prolyl cis-trans isomerase A;Peptidyl-prolyl cis-trans isomerase A, N-terminally processed	HEL-S-69p;PPIA	;;;;;;;	18	11	11	11	9	11	9	11	9	11	70.9	70.9	70.9	18.012	165	165;165;165;165;164;129;120;121;164;164;164;164;164;164;164;58;164;173	0	136.29	1.0563	1	39.275	21	5	Leave out requantified	0.41648	2.7541	0.57565	1.802	18.56	19.326	10	11	1	4	Leave out requantified	Leave out requantified	66.7	70.9	1262500000	656470000	606080000	664790000
A8K4H1;Q8TBR3;Q6IBQ5;H3BPE7;P35637;Q59H57;B4DR70;Q13344;Q70T18;H3BNZ4	A8K4H1;Q8TBR3;Q6IBQ5;H3BPE7;P35637;Q59H57;B4DR70;Q13344	3;3;3;3;3;2;2;2;1;1	3;3;3;3;3;2;2;2;1;1	3;3;3;3;3;2;2;2;1;1	RNA-binding protein FUS	FUS	;;;;;;;	10	3	3	3	2	3	2	3	2	3	10.5	10.5	10.5	53.41	525	525;526;526;527;526;300;429;528;157;263	0	8.5684	0.99239	0.98043	83.891	5	1	Leave out requantified	0.27446	1.5479	0.30739	1.2274	29.437	44.05	2	3	0	1	Median	Median	5.9	10.5	24281000	11060000	13222000	6118600
B1AKZ9;B2ZPJ8;B1AL00;A8K571;P18075;H0Y4B5	B1AKZ9;B2ZPJ8;B1AL00;A8K571;P18075;H0Y4B5	3;3;3;3;3;2	3;3;3;3;3;2	3;3;3;3;3;2	Bone morphogenetic protein 7	BMP7	;;;;;	6	3	3	3	3	2	3	2	3	2	11.2	11.2	11.2	41.981	365	365;402;412;431;431;297	0	12.575	1.0783	0.77776	46.864	5	2	Median	0.9821	1.0783	1.1984	0.76423	37.152	34.964	2	3	0	2	Median	Median	11.2	8.5	75272000	37301000	37971000	29476000
B7Z4S8;Q6I9U9;Q53XC6;A8K669;Q99538;B7Z4A4;Q96CY7;G3V4P5;G3V3Z4;G3V2T4;G3V4E4	B7Z4S8;Q6I9U9;Q53XC6;A8K669;Q99538;B7Z4A4;Q96CY7	9;9;9;9;9;8;6;1;1;1;1	9;9;9;9;9;8;6;1;1;1;1	9;9;9;9;9;8;6;1;1;1;1	Legumain	LGMN	;;;;;;	11	9	9	9	9	7	9	7	9	7	22	22	22	47.071	410	410;433;433;433;433;398;166;78;117;135;223	0	207.7	1.2719	1.3375	61.573	20	5	Leave out requantified	1.6935	0.71901	2.3003	0.49376	26.72	21.066	11	9	2	3	Leave out requantified	Leave out requantified	22	20	470020000	217630000	252390000	280410000
J3QS39;J3QTR3;F5H6Q2;Q3MIH3;F5GYU3;F5H2Z3;F5H265;Q5UGI3;B4DV12;F5H388;Q5RKT7;B2RDW1;F5H747;F5GXK7;J3QKN0;Q5U5U6;Q5PY61;Q9UFQ0;Q96C32;Q96MH4;L8B4I8;L8B196;Q96H31;L8B4R0;A8K674;L8B4Z6;L8B4M0;L8B4J3;Q66K58;Q59EM9;P62987;P62979;P0CG47;P0CG48;M0R1V7;Q49A90;M0R1M6;Q8WYN9;M0R2S1;J3QSA3;F5GZ39	J3QS39;J3QTR3;F5H6Q2;Q3MIH3;F5GYU3;F5H2Z3;F5H265;Q5UGI3;B4DV12;F5H388;Q5RKT7;B2RDW1;F5H747;F5GXK7;J3QKN0;Q5U5U6;Q5PY61;Q9UFQ0;Q96C32;Q96MH4;L8B4I8;L8B196;Q96H31;L8B4R0;A8K674;L8B4Z6;L8B4M0;L8B4J3;Q66K58;Q59EM9;P62987;P62979;P0CG47;P0CG48;M0R1V7;Q49A90;M0R1M6;Q8WYN9;M0R2S1	3;3;3;3;3;3;3;3;3;3;3;3;3;3;3;3;3;3;3;3;3;3;3;3;3;3;3;3;3;3;3;3;3;3;2;2;2;2;2;1;1	3;3;3;3;3;3;3;3;3;3;3;3;3;3;3;3;3;3;3;3;3;3;3;3;3;3;3;3;3;3;3;3;3;3;2;2;2;2;2;1;1	3;3;3;3;3;3;3;3;3;3;3;3;3;3;3;3;3;3;3;3;3;3;3;3;3;3;3;3;3;3;3;3;3;3;2;2;2;2;2;1;1	Ubiquitin-60S ribosomal protein L40;Ubiquitin;60S ribosomal protein L40;Ubiquitin-40S ribosomal protein S27a;Ubiquitin;40S ribosomal protein S27a;Polyubiquitin-B;Ubiquitin;Polyubiquitin-C;Ubiquitin	UBB;RPS27A;UBC;UBA52;HEL112;DKFZp434K0435;UbC	;;;;;;;;;;;;;;;;;;;;;;;;;;;;;;;;;;;;;;	41	3	3	3	3	3	3	3	3	3	36.6	36.6	36.6	10.469	93	93;106;122;128;134;136;149;153;153;155;156;156;160;169;206;229;229;239;305;388;533;533;546;609;609;685;685;685;698;1309;128;156;229;685;63;95;114;121;138;43;61	0	31.247	1.0928	1.029	11.794	9	2	Leave out requantified	0.68069	1.7985	0.93589	1.1747	10.709	12.383	4	5	0	2	Leave out requantified	Leave out requantified	36.6	36.6	370570000	176630000	193940000	186540000
V9HW72;A8K690;P31948;F5H783;F5GXD8	V9HW72;A8K690;P31948;F5H783	6;6;6;3;2	6;6;6;3;2	6;6;6;3;2	Stress-induced-phosphoprotein 1	HEL-S-94n;STIP1	;;;	5	6	6	6	5	3	5	3	5	3	12.2	12.2	12.2	62.639	543	543;543;543;236;138	0	9.1118	0.93861	0.71453	106.15	7	5	Median	0.47622	1.4316	0.54884	1.1062	148.38	27.763	4	3	4	1	Median	Median	10.3	5.7	74936000	33904000	41032000	51623000
Q6P7E6;B2R7V3;Q9P1W6;B5B9M4;B3W6H0;B3GVC1;A8K737;K7ENC0;P51993;P21217;Q11128	Q6P7E6;B2R7V3;Q9P1W6;B5B9M4;B3W6H0;B3GVC1;A8K737;K7ENC0;P51993;P21217;Q11128	1;1;1;1;1;1;1;1;1;1;1	1;1;1;1;1;1;1;1;1;1;1	1;1;1;1;1;1;1;1;1;1;1	Alpha-(1,3)-fucosyltransferase 6;Galactoside 3(4)-L-fucosyltransferase;Alpha-(1,3)-fucosyltransferase 5	FUT6;FUT3;FUT5	;;;;;;;;;;	11	1	1	1	1	1	1	1	1	1	3.1	3.1	3.1	41.857	359	359;359;361;361;361;361;361;374;359;361;374	0	4.2216	1.0878	1.1075	8.2186	3	0	Median	0.93599	NaN	1.1722	NaN	8.0345	NaN	2	1	0	0	Median	Median	3.1	3.1	28626000	14083000	14543000	19868000
A8K7Q1;Q02818;Q53GX6;B4DZX0;H7BZI1;C9JKZ2;Q96BA4;B3KUR6;C9JBD3;C9J3C1	A8K7Q1;Q02818;Q53GX6;B4DZX0;H7BZI1;C9JKZ2	26;26;25;22;17;16;8;7;6;6	26;26;25;22;17;16;8;7;6;6	25;25;25;21;16;15;8;7;5;5	Nucleobindin-1	NUCB1	;;;;;	10	26	26	25	23	23	23	23	22	22	56.4	56.4	54.7	53.883	461	461;461;461;441;295;267;176;124;110;124	0	262.7	1.1561	1.1058	41.157	52	3	Leave out requantified	1.4982	0.84711	2.0685	0.55836	12.677	19.276	27	25	3	0	Leave out requantified	Leave out requantified	54.2	50.8	3159300000	1471200000	1688100000	1660100000
B4DWN1;D6RBV2;A8K7T4;Q12907;D6RIU4;D6RDX1;D6RBH1	B4DWN1;D6RBV2;A8K7T4;Q12907;D6RIU4;D6RDX1	13;13;13;13;10;10;6	13;13;13;13;10;10;6	13;13;13;13;10;10;6	Vesicular integral-membrane protein VIP36	LMAN2	;;;;;	7	13	13	13	12	11	12	11	12	11	48.1	48.1	48.1	32.577	285	285;325;356;356;191;288;203	0	91.722	1.0646	1.0019	22.623	28	4	Leave out requantified	0.68965	1.7995	0.92418	1.2202	20.492	30.699	15	13	2	2	Leave out requantified	Leave out requantified	44.9	47.4	1194500000	571600000	622880000	577530000
B4E392;B4DTD4;A8K964;Q9H307	B4E392;B4DTD4;A8K964;Q9H307	2;2;2;2	2;2;2;2	2;2;2;2	Pinin	PNN	;;;	4	2	2	2	2	1	2	1	2	1	5.7	5.7	5.7	49.138	437	437;470;717;717	0	3.2963	0.60834	0.70585	27.901	3	0	Median	0.54194	NaN	0.64187	NaN	13.436	NaN	2	1	0	0	Median	Median	5.7	3.9	23333000	12809000	10524000	13963000
G3V576;G3V4W0;B4DY08;B2R5W2;G3V4C1;B2R603;G3V2Q1;A8K9A4;P07910;G3V5V7;B4DQQ2;G3V2D6;B3KX96;G3V4M8;G3V5X6;G3V3K6;G3V251;B4DMJ1;B4DSU6;G3V555;G3V575	G3V576;G3V4W0;B4DY08;B2R5W2;G3V4C1;B2R603;G3V2Q1;A8K9A4;P07910;G3V5V7;B4DQQ2;G3V2D6;B3KX96	3;3;3;3;3;3;3;3;3;2;2;2;2;1;1;1;1;1;1;1;1	3;3;3;3;3;3;3;3;3;2;2;2;2;1;1;1;1;1;1;1;1	2;2;2;2;2;2;2;2;2;1;1;1;2;1;1;1;1;1;1;1;1	Heterogeneous nuclear ribonucleoproteins C1/C2	HNRNPC	;;;;;;;;;;;;	21	3	3	2	2	2	2	2	2	1	14.7	14.7	9.5	25.256	231	231;262;288;290;292;303;305;306;306;180;196;214;293;66;117;121;126;135;147;175;187	0	10.281	0.81947	0.76834	87.736	4	3	Median	0.33566	2.1005	0.3775	1.5857	34.313	36.281	2	2	2	1	Median	Median	9.5	10	31315000	18252000	13063000	13415000
Q71SW6;E7EX60;Q9H2E1;Q5T7F0;Q5JWQ6;Q59F20;Q6X907;E9PEP6;A8K9V7;Q68DN3;O14786;Q6AWA9;Q5JWQ4;V9GYL7	Q71SW6;E7EX60;Q9H2E1;Q5T7F0;Q5JWQ6;Q59F20;Q6X907;E9PEP6;A8K9V7;Q68DN3;O14786;Q6AWA9;Q5JWQ4	3;3;3;3;3;3;3;3;3;3;3;2;2;1	3;3;3;3;3;3;3;3;3;3;3;2;2;1	3;3;3;3;3;3;3;3;3;3;3;2;2;1	Neuropilin-1	NRP1;DKFZp781F1414;DKFZp686A03134	;;;;;;;;;;;;	14	3	3	3	3	2	3	2	3	2	5.6	5.6	5.6	72.065	641	641;641;704;704;735;890;906;906;917;923;923;538;597;60	0	17.462	1.2192	1.1238	57.236	4	2	Median	1.3477	0.86603	1.5814	0.65434	14.576	42.765	2	2	2	0	Median	Median	5.6	3.4	29989000	14459000	15530000	15072000
B4DY67;B4E1P5;A8KA05;Q9H9G7	B4DY67;B4E1P5;A8KA05;Q9H9G7	1;1;1;1	1;1;1;1	1;1;1;1	Protein argonaute;Protein argonaute-3	EIF2C3;AGO3	;;;	4	1	1	1	1	1	1	1	1	1	2.8	2.8	2.8	56.035	496	496;688;860;860	0.0068847	1.6392	1.0655	1.0172	32.312	4	0	Median	0.54662	2.0301	0.76235	1.3288	6.0102	3.0031	2	2	0	0	Median	Median	2.8	2.8	937010000	447890000	489120000	438370000
A8MW49;Q6FGL7;Q05CP7;P07148	A8MW49;Q6FGL7;Q05CP7;P07148	3;3;3;3	3;3;3;3	3;3;3;3	Fatty acid-binding protein, liver	FABP1	;;;	4	3	3	3	3	3	3	3	3	3	25	25	25	13.808	124	124;127;134;127	0	25.77	0.6061	0.57881	167.53	6	4	Median	0.087904	2.5552	0.11013	1.7475	81.177	119.12	3	3	2	2	Median	Median	25	25	125670000	68534000	57136000	51631000
E7EQJ3;H0YBZ8;E7ESL3;H0YBZ2;U6FVB0;A9YLN4;M1VPF6;P04233	E7EQJ3;H0YBZ8;E7ESL3;H0YBZ2;U6FVB0;A9YLN4;M1VPF6;P04233	1;1;1;1;1;1;1;1	1;1;1;1;1;1;1;1	1;1;1;1;1;1;1;1	Tyrosine-protein kinase receptor;HLA class II histocompatibility antigen gamma chain	CD74;CD74-Ntrk1 fusion gene;CD74/ROS fusion;CD74-ROS1_C6;R32	;;;;;;;	8	1	1	1	1	0	1	0	1	0	13.9	13.9	13.9	13.917	122	122;145;152;316;627;703;806;296	0	2.7283	NaN	NaN	NaN	1	1	Median	NaN	NaN	NaN	NaN	NaN	NaN	1	0	1	0	Median	Median	13.9	0	5289600	2031800	3257800	5289600
B1AHM6;B1AHM7;B1AHN3;B1AHM9;B4DUV1;B1AHL2;P23142	B1AHM6;B1AHM7;B1AHN3;B1AHM9;B4DUV1;B1AHL2;P23142	1;1;1;1;1;1;1	1;1;1;1;1;1;1	1;1;1;1;1;1;1	Fibulin-1	FBLN1	;;;;;;	7	1	1	1	0	1	0	1	0	1	16.9	16.9	16.9	7.197	65	65;139;172;189;641;721;703	0.0052632	1.8098	NaN	NaN	NaN	0	0	Median	NaN	NaN	NaN	NaN	NaN	NaN	0	0	0	0	Median	Median	0	16.9	0	0	0	0
Q6NVW1;B4DSE0;B1AKC9;Q4LE53;P29323	Q6NVW1;B4DSE0;B1AKC9;Q4LE53;P29323	5;5;5;5;5	5;5;5;5;5	5;5;5;5;5	Receptor protein-tyrosine kinase;Ephrin type-B receptor 2	EPHB2;EPHB2 variant protein	;;;;	5	5	5	5	5	2	5	2	5	2	15.8	15.8	15.8	53.252	482	482;928;946;1004;1055	0	100.45	1.1955	1.3129	23.864	7	1	Leave out requantified	1.4277	0.82869	1.7023	0.61839	18.626	25.35	5	2	1	0	Leave out requantified	Median	15.8	6.2	61642000	27655000	33987000	43701000
C9JVB2;B4DYG9;Q9H9L2;B1AN15;E7EN73;B2RBC8;Q8IZA0;C9JQ56;H0Y4S8	C9JVB2;B4DYG9;Q9H9L2;B1AN15;E7EN73;B2RBC8;Q8IZA0;C9JQ56	3;3;3;3;3;3;3;2;1	3;3;3;3;3;3;3;2;1	3;3;3;3;3;3;3;2;1	Dyslexia-associated protein KIAA0319-like protein	KIAA0319L	;;;;;;;	9	3	3	3	3	2	3	2	3	2	13.6	13.6	13.6	30.077	273	273;344;685;685;1026;1049;1049;179;304	0	71.633	0.95241	1.0157	18.088	5	0	Leave out requantified	1.3131	0.67877	1.6176	0.46207	31.237	8.0661	3	2	0	0	Leave out requantified	Median	13.6	9.2	206110000	101540000	104580000	114690000
B2CIS9;P31944;A9UFC0	B2CIS9;P31944;A9UFC0	2;2;1	2;2;1	2;2;1	Caspase-14;Caspase-14 subunit p17, mature form;Caspase-14 subunit p10, mature form;Caspase-14 subunit p20, intermediate form;Caspase-14 subunit p8, intermediate form	CASP14	;;	3	2	2	2	2	0	2	0	2	0	10.3	10.3	10.3	27.679	242	242;242;242	0	2.8695	0.55099	0.64422	12.249	2	1	Median	0.55099	NaN	0.64422	NaN	12.249	NaN	2	0	1	0	Median	Median	10.3	0	12958000	7974500	4984000	12958000
B2R4C5;P61626;F8VV32;A0A0B4J259	B2R4C5;P61626;F8VV32;A0A0B4J259	12;12;7;7	12;12;7;7	12;12;7;7	Lysozyme;Lysozyme C	LYZ	;;;	4	12	12	12	11	11	11	11	11	11	68.9	68.9	68.9	16.537	148	148;148;104;137	0	220.33	1.0447	1.054	28.834	32	4	Leave out requantified	1.1676	0.86976	1.7267	0.57247	37.532	37.565	16	16	2	2	Leave out requantified	Leave out requantified	68.2	68.2	11798000000	5795800000	6002600000	5481200000
B2R4M6;P06702	B2R4M6;P06702	3;3	3;3	3;3	Protein S100;Protein S100-A9	S100A9	;	2	3	3	3	2	2	2	2	2	2	30.7	30.7	30.7	13.21	114	114;114	0	23.937	0.89071	0.97113	2.7601	6	2	Leave out requantified	1.0124	1.2544	1.3446	0.90418	35.299	37.551	3	3	0	2	Plateau	Median	24.6	17.5	80091000	40872000	39219000	54224000
K7EMV3;B4E380;B4DEB1;K7EK07;B2R6Y1;B2R4P9;K7ES00;Q71DI3;Q16695;P84243;P68431;Q6TXQ4;K7EP01;Q5TEC6;A8K4Y7;Q6NXT2	K7EMV3;B4E380;B4DEB1;K7EK07;B2R6Y1;B2R4P9;K7ES00;Q71DI3;Q16695;P84243;P68431;Q6TXQ4;K7EP01;Q5TEC6;A8K4Y7;Q6NXT2	3;3;3;3;3;3;3;3;3;3;3;2;2;2;2;2	3;3;3;3;3;3;3;3;3;3;3;2;2;2;2;2	3;3;3;3;3;3;3;3;3;3;3;2;2;2;2;2	Histone H3;Histone H3.2;Histone H3.1t;Histone H3.3;Histone H3.1;Histone H3.3C	H3F3B;H3F3A;HIST2H3A;HIST3H3;HIST1H3A;HIST2H3PS2;H3F3C	;;;;;;;;;;;;;;;	16	3	3	3	3	3	3	3	3	3	25	25	25	10.334	92	92;113;123;132;136;136;151;136;136;136;136;107;113;136;136;135	0	5.6823	1.1124	1.05	109.92	7	1	Leave out requantified	0.22876	5.5907	0.31241	3.7085	20.658	12.775	4	3	1	0	Median	Leave out requantified	25	25	265410000	133470000	131940000	143630000
Q0VAS5;B2R4R0;P62805	Q0VAS5;B2R4R0;P62805	5;5;5	5;5;5	5;5;5	Histone H4	HIST1H4H;HIST1H4A	;;	3	5	5	5	3	5	3	5	3	5	40.8	40.8	40.8	11.314	103	103;103;103	0	17.194	1.1526	1.0595	80.431	12	1	Leave out requantified	0.2807	3.614	0.37049	2.5279	26.739	39.293	5	7	0	1	Leave out requantified	Leave out requantified	34	40.8	269050000	123450000	145600000	111850000
B2R4R9;P62857	B2R4R9;P62857	1;1	1;1	1;1	40S ribosomal protein S28	RPS28	;	2	1	1	1	0	1	0	1	0	1	17.4	17.4	17.4	7.8409	69	69;69	0	3.4113	NaN	NaN	NaN	1	1	Median	NaN	NaN	NaN	NaN	NaN	NaN	0	1	0	1	Median	Median	0	17.4	6176200	3089200	3086900	0
B2R4U6	B2R4U6	1	1	1				1	1	1	1	0	1	0	1	0	1	5.8	5.8	5.8	14.308	137	137	1	-2	NaN	NaN	NaN	1	1	Median	NaN	NaN	NaN	NaN	NaN	NaN	0	1	0	1	Median	Median	0	5.8	1035900	770260	265680	0
V9HWH9;B2R5H0;P31949	V9HWH9;B2R5H0;P31949	2;2;2	2;2;2	2;2;2	Protein S100;Protein S100-A11;Protein S100-A11, N-terminally processed	HEL-S-43;S100A11	;;	3	2	2	2	1	1	1	1	1	1	24.8	24.8	24.8	11.74	105	105;105;105	0	95.599	1.3369	1.2315	68.376	2	1	Median	NaN	NaN	NaN	NaN	NaN	NaN	1	1	1	0	Median	Median	15.2	9.5	36388000	16462000	19926000	16940000
Q0QER2;V9HWJ2;V9HW78;Q6FIA4;Q6FI37;B2R5M8;O75874;C9J4N6;B4DXS4	Q0QER2;V9HWJ2;V9HW78;Q6FIA4;Q6FI37;B2R5M8;O75874;C9J4N6;B4DXS4	2;2;2;2;2;2;2;1;1	2;2;2;2;2;2;2;1;1	2;2;2;2;2;2;2;1;1	Isocitrate dehydrogenase [NADP];Isocitrate dehydrogenase [NADP] cytoplasmic	IDH1;HEL-S-26;HEL-216	;;;;;;;;	9	2	2	2	1	2	1	2	1	2	5.7	5.7	5.7	41.832	371	371;414;414;414;414;414;414;157;235	0	4.6635	0.94183	0.88541	12.594	5	0	Leave out requantified	0.63217	1.425	0.76489	1.0712	18.94	19.126	2	3	0	0	Median	Plateau	3.5	5.7	35231000	18338000	16893000	15834000
F8W1B7;K4RH61;B2R6P3;P50281	F8W1B7;K4RH61;B2R6P3;P50281	2;2;2;2	2;2;2;2	2;2;2;2	Matrix metalloproteinase-14	MMP14	;;;	4	2	2	2	2	2	2	2	2	2	10.8	10.8	10.8	22.326	194	194;582;582;582	0	4.1009	0.98115	0.9172	6.9998	4	0	Leave out requantified	0.84462	1.1397	1.0625	0.79174	7.5775	6.4221	2	2	0	0	Median	Median	10.8	10.8	100440000	50042000	50401000	49160000
Q53FC7;B3KSM6;B2R6X5;P17066;P48741	Q53FC7;B3KSM6;B2R6X5;P17066;P48741	7;7;7;7;5	1;1;1;1;1	1;1;1;1;1	Heat shock 70 kDa protein 6;Putative heat shock 70 kDa protein 7	HSPA6;HSPA7	;;;;	5	7	1	1	6	7	1	1	1	1	13.2	1.7	1.7	71.003	643	643;643;643;643;367	0	3.5399	1.1756	1.1079	55.537	2	0	Median	NaN	NaN	NaN	NaN	NaN	NaN	1	1	0	0	Median	Median	12	13.2	60011000	26275000	33736000	28311000
B2R7D2;Q9UNW1;B4E394	B2R7D2;Q9UNW1;B4E394	14;14;11	14;14;11	14;14;11	Multiple inositol polyphosphate phosphatase 1	MINPP1	;;	3	14	14	14	11	12	11	12	11	12	30.2	30.2	30.2	55.12	487	487;487;346	0	212.3	0.9976	0.90815	57.011	24	3	Leave out requantified	1.5385	0.72106	1.9291	0.49525	23.286	31.908	11	13	2	1	Leave out requantified	Leave out requantified	28.1	28.3	1131300000	589820000	541520000	498290000
B2R853	B2R853	38	1	0				1	38	1	0	33	31	0	1	0	0	51.6	1.6	0	60.026	564	564	0.0036496	2.0707	NaN	NaN	NaN	1	0	Median	NaN	NaN	NaN	NaN	NaN	NaN	0	1	0	0	Median	Median	44.5	44.3	24351000	14279000	10072000	0
Q86T81;B2R8E9;Q02742	Q86T81;B2R8E9;Q02742	1;1;1	1;1;1	1;1;1	Beta-1,3-galactosyl-O-glycosyl-glycoprotein beta-1,6-N-acetylglucosaminyltransferase	DKFZp451M2318;GCNT1	;;	3	1	1	1	1	1	1	1	1	1	2.6	2.6	2.6	49.847	428	428;428;428	0	2.6339	1.1629	1.0673	179.7	2	1	Median	NaN	NaN	NaN	NaN	NaN	NaN	1	1	1	0	Median	Median	2.6	2.6	21377000	11418000	9959700	9957100
C9JBB3;B2R8Y9;P10646;Q59EE5;C9JT76;C9JQ14;C9JKV3	C9JBB3;B2R8Y9;P10646;Q59EE5	4;4;4;2;1;1;1	4;4;4;2;1;1;1	4;4;4;2;1;1;1	Tissue factor pathway inhibitor	TFPI	;;;	7	4	4	4	4	3	4	3	4	3	18.4	18.4	18.4	33.036	288	288;304;304;201;105;106;215	0	11.782	1.0707	1.0997	16.079	7	3	Leave out requantified	1.1834	0.96879	1.4304	0.73531	22.018	14.936	4	3	1	2	Leave out requantified	Median	18.4	15.3	62743000	29470000	33273000	35183000
Q05CK9;B7Z645;Q59GL1;B2R8Z8;O60506;B7Z213	Q05CK9;B7Z645;Q59GL1;B2R8Z8;O60506;B7Z213	2;2;2;2;2;1	2;2;2;2;2;1	2;2;2;2;2;1	Heterogeneous nuclear ribonucleoprotein Q	SYNCRIP	;;;;;	6	2	2	2	0	2	0	2	0	2	4.6	4.6	4.6	50.65	453	453;464;534;623;623;256	0.008489	1.5429	1.4954	1.2332	57.548	2	0	Median	NaN	1.4954	NaN	1.2332	NaN	57.548	0	2	0	0	Median	Median	0	4.6	8091200	3733700	4357500	0
B2RAF9;Q9Y5Y6;B4DYI7;Q8WVC1	B2RAF9;Q9Y5Y6;B4DYI7	7;7;6;1	7;7;6;1	7;7;6;1	Suppressor of tumorigenicity 14 protein homolog;Suppressor of tumorigenicity 14 protein	ST14	;;	4	7	7	7	6	5	6	5	6	5	10.5	10.5	10.5	94.75	855	855;855;263;422	0	17.709	1.1104	0.94738	44.789	10	3	Leave out requantified	1.4271	0.8469	1.6764	0.61656	26.718	20.253	6	4	2	1	Leave out requantified	Leave out requantified	8.7	7.5	92462000	41773000	50689000	57468000
B2RAJ0;K7EPJ4;Q8IUL8	B2RAJ0;K7EPJ4;Q8IUL8	3;3;3	3;3;3	3;3;3	Cartilage intermediate layer protein 2;Cartilage intermediate layer protein 2 C1;Cartilage intermediate layer protein 2 C2	CILP2	;;	3	3	3	3	3	0	3	0	3	0	2.9	2.9	2.9	126.3	1156	1156;1162;1156	0	3.2043	0.25691	0.30689	251.15	2	2	Median	0.25691	NaN	0.30689	NaN	251.15	NaN	2	0	2	0	Median	Median	2.9	0	56623000	52476000	4147500	56623000
B3KM35;B2RAZ5;O60513;C9J3R8;E7ETS9;B4DWU8;C9J5S0;C9J4S5	B3KM35;B2RAZ5;O60513;C9J3R8	5;5;5;4;2;1;1;1	5;5;5;4;2;1;1;1	5;5;5;4;2;1;1;1	Beta-1,4-galactosyltransferase 4;N-acetyllactosamine synthase;Lactotriaosylceramide beta-1,4-galactosyltransferase	B4GALT4	;;;	8	5	5	5	4	5	4	5	4	5	18	18	18	40.013	344	344;344;344;301;246;109;118;136	0	27.873	1.0726	1.0314	6.5099	9	4	Leave out requantified	1.3009	0.90384	1.6834	0.67496	87.657	22.664	4	5	2	2	Median	Leave out requantified	15.7	18	259050000	188710000	70342000	97311000
F8WBR5;M0QZ52;G3V479;Q9BRL5;P0DP25;P0DP24;P0DP23;B4DJ51;B2RDW0;H0Y7A7	F8WBR5;M0QZ52;G3V479;Q9BRL5;P0DP25;P0DP24;P0DP23;B4DJ51;B2RDW0;H0Y7A7	1;1;1;1;1;1;1;1;1;1	1;1;1;1;1;1;1;1;1;1	1;1;1;1;1;1;1;1;1;1		CALM2;CALM3;CALM1	;;;;;;;;;	10	1	1	1	1	0	1	0	1	0	20	20	20	7.372	65	65;83;83;147;149;149;149;149;149;187	0	7.3839	NaN	NaN	NaN	1	1	Median	NaN	NaN	NaN	NaN	NaN	NaN	1	0	1	0	Median	Median	20	0	4893900	2282400	2611600	4893900
B4DI38;D3DPU2;B2RDY9;B4DNY3;B4DNW7;Q01518;B4DUZ8;B4DNA3;Q5T0R7;Q5T0R6;Q5T0R5;Q5T0R4;Q5T0R3;Q5T0R2;Q5T0R1;Q5T0R9	B4DI38;D3DPU2;B2RDY9;B4DNY3;B4DNW7;Q01518;B4DUZ8;B4DNA3	6;6;6;5;5;5;4;4;2;2;2;2;2;2;2;1	6;6;6;5;5;5;4;4;2;2;2;2;2;2;2;1	6;6;6;5;5;5;4;4;2;2;2;2;2;2;2;1	Adenylyl cyclase-associated protein;Adenylyl cyclase-associated protein 1	CAP1	;;;;;;;	16	6	6	6	5	6	5	6	5	6	18.6	18.6	18.6	49.08	452	452;475;475;401;433;475;422;433;174;176;179;201;203;208;215;262	0	12.64	1.3788	1.0206	88.233	7	4	Median	0.41066	1.9148	0.45207	1.5223	54.836	58.254	3	4	1	3	Median	Median	13.5	18.6	44591000	21285000	23306000	19942000
B2ZDQ1;P80188;X6R8F3	B2ZDQ1;P80188;X6R8F3	9;9;7	9;9;7	9;9;7	Neutrophil gelatinase-associated lipocalin	NGAL;LCN2	;;	3	9	9	9	9	8	9	8	9	8	43.2	43.2	43.2	22.687	199	199;198;200	0	124.96	1.0301	0.98392	78.34	26	10	Leave out requantified	6.0693	0.17403	7.948	0.1171	92.393	6.0848	16	10	7	3	Leave out requantified	Leave out requantified	43.2	43.2	1730500000	782770000	947700000	985310000
B3KML9;Q8N6N5;Q8IZ29;Q8IWP6;P68371;A0A183YE00;Q3ZCM7;B4DJ43;B4DE77;P04350;M0R0X0;M0QY85;M0QY37;M0QX14;A0A075B724;M0QZL7;M0R278;B4DNW1	B3KML9;Q8N6N5;Q8IZ29;Q8IWP6;P68371;A0A183YE00;Q3ZCM7;B4DJ43;B4DE77;P04350	4;4;4;4;4;3;3;2;2;2;1;1;1;1;1;1;1;1	4;4;4;4;4;3;3;2;2;2;1;1;1;1;1;1;1;1	1;1;1;1;1;1;1;1;1;1;1;1;1;1;1;1;1;1	Tubulin beta-4B chain;Tubulin beta-8 chain;Tubulin beta-4A chain	TUBB2C;TUBB4B;TUBB8;TUBB4A	;;;;;;;;;	18	4	4	1	2	3	2	3	0	1	11.3	11.3	3.8	44.602	397	397;445;445;445;445;434;444;362;409;444;103;107;109;110;119;157;167;193	0	11.155	0.96544	0.91791	48.389	4	3	Median	0.56957	1.6856	0.6651	1.3057	32.97	37.247	2	2	2	1	Median	Median	5.5	8.8	29541000	12201000	17341000	12660000
B3KNB4;P61981;B4DHC4;B4DE78	B3KNB4;P61981;B4DHC4;B4DE78	6;6;5;4	6;6;5;4	5;5;5;3	14-3-3 protein gamma;14-3-3 protein gamma, N-terminally processed	YWHAG	;;;	4	6	6	5	2	4	2	4	2	4	29.1	29.1	25.5	28.242	247	247;247;225;207	0	25.448	0.86664	0.80029	93.034	7	2	Leave out requantified	0.53619	1.4473	0.61057	1.1528	13.267	60.676	3	4	0	2	Plateau	Median	8.1	21.5	45840000	18337000	27503000	14776000
H0YB13;B3KNF2;Q6FHC9;O76061;E5RG57	H0YB13;B3KNF2;Q6FHC9;O76061	3;3;3;3;1	3;3;3;3;1	3;3;3;3;1	Stanniocalcin-2	STC2	;;;	5	3	3	3	3	3	3	3	3	3	23.6	23.6	23.6	13.775	123	123;293;302;302;53	0	22.943	1.0345	0.97551	12.273	7	0	Leave out requantified	1.3233	0.82588	1.8316	0.56441	48.267	5.1609	4	3	0	0	Leave out requantified	Median	23.6	23.6	247260000	120330000	126930000	134410000
B4DX43;F5GXJ9;B3KNN9;Q13740	B4DX43;F5GXJ9;B3KNN9;Q13740	1;1;1;1	1;1;1;1	1;1;1;1	CD166 antigen	ALCAM	;;;	4	1	1	1	1	1	1	1	1	1	3.6	3.6	3.6	31.612	279	279;532;555;583	0.0019011	2.3616	1.0664	1.0077	22.474	2	0	Median	NaN	NaN	NaN	NaN	NaN	NaN	1	1	0	0	Median	Median	3.6	3.6	11300000	5166300	6133500	5294000
B3KPI8;Q9H4D0	B3KPI8;Q9H4D0	1;1	1;1	1;1	Calsyntenin-2	CLSTN2	;	2	1	1	1	1	0	1	0	1	0	1.6	1.6	1.6	62.04	547	547;955	0.0018587	2.1994	NaN	NaN	NaN	0	0	Median	NaN	NaN	NaN	NaN	NaN	NaN	0	0	0	0	Median	Median	1.6	0	0	0	0	0
Q5H9A7;Q6FGX5;B3KQF4;P01033;Q58P21;H0Y789;Q5H9B5;Q5H9B4;B4DJK3	Q5H9A7;Q6FGX5;B3KQF4;P01033;Q58P21;H0Y789	8;8;8;8;6;5;2;1;1	8;8;8;8;6;5;2;1;1	8;8;8;8;6;5;2;1;1	Metalloproteinase inhibitor 1	TIMP1	;;;;;	9	8	8	8	8	8	8	8	8	8	83.2	83.2	83.2	16.057	143	143;207;207;207;188;165;136;95;261	0	323.31	1.0798	1.0357	30.879	31	12	Leave out requantified	1.6522	0.71775	2.142	0.49872	25.107	21.533	14	17	4	8	Leave out requantified	Leave out requantified	83.2	83.2	13689000000	6828800000	6860100000	5763300000
Q6IAW5;B3KQF5;O43852;B3KNG6;A0A024R755;B3KQK3;H0Y875	Q6IAW5;B3KQF5;O43852;B3KNG6;A0A024R755;B3KQK3;H0Y875	4;4;4;3;3;2;2	4;4;4;3;3;2;2	4;4;4;3;3;2;2	Calumenin	CALU	;;;;;;	7	4	4	4	3	4	3	4	3	4	16.5	16.5	16.5	37.106	315	315;315;315;315;315;119;147	0	20.179	1.1021	0.73828	22.279	6	2	Leave out requantified	0.85349	1.0715	1.1059	0.72172	57.778	94.162	2	4	0	2	Median	Median	14.3	16.5	158450000	79525000	78921000	58523000
B3KQT9;B3KQT2;V9HVY3;P30101;B4DDM1	B3KQT9;B3KQT2;V9HVY3;P30101;B4DDM1	2;2;2;2;1	1;1;1;1;1	1;1;1;1;1	Protein disulfide-isomerase;Protein disulfide-isomerase A3	HEL-S-269;PDIA3	;;;;	5	2	1	1	2	2	1	1	1	1	5	2.5	2.5	54.102	480	480;485;505;505;279	0	3.0642	0.49816	0.46397	31.342	2	2	Median	NaN	NaN	NaN	NaN	NaN	NaN	1	1	1	1	Median	Median	5	5	22323000	12450000	9873700	10334000
Q05DJ8;B3KRN4;Q92743;A8K224;H0Y7G9	Q05DJ8;B3KRN4;Q92743	3;3;3;1;1	3;3;3;1;1	3;3;3;1;1	Serine protease HTRA1	HTRA1	;;	5	3	3	3	2	3	2	3	2	3	7.9	7.9	7.9	48.036	445	445;447;480;167;221	0	43.733	0.48559	0.39709	120.47	5	3	Median	2.2177	0.42401	2.6091	0.33903	90.587	14.211	2	3	1	2	Median	Median	5.2	7.9	34397000	18813000	15583000	16548000
E7ETR0;B3KRS7;B5BUB1;Q9Y265	E7ETR0;B3KRS7;B5BUB1;Q9Y265	1;1;1;1	1;1;1;1	1;1;1;1	RuvB-like 1	RUVBL1	;;;	4	1	1	1	0	1	0	1	0	1	3.5	3.5	3.5	34.782	315	315;315;456;456	0.0068143	1.5833	NaN	NaN	NaN	0	0	Median	NaN	NaN	NaN	NaN	NaN	NaN	0	0	0	0	Median	Median	0	3.5	0	0	0	0
B3KRZ8;B4DL56;Q24JS2;D7UNW5;Q8NCL4	B3KRZ8;B4DL56;Q24JS2;D7UNW5;Q8NCL4	1;1;1;1;1	1;1;1;1;1	1;1;1;1;1	Polypeptide N-acetylgalactosaminyltransferase;Polypeptide N-acetylgalactosaminyltransferase 6	GALNT6	;;;;	5	1	1	1	1	0	1	0	1	0	7	7	7	21.315	187	187;603;622;622;622	0.001845	2.1561	NaN	NaN	NaN	1	1	Median	NaN	NaN	NaN	NaN	NaN	NaN	1	0	1	0	Median	Median	7	0	6519900	1710700	4809100	6519900
B3KSI4;V9HWD9;Q53EM5;P29401;A0A0K0K1H9;B4DVU1;A0A0B4J1R6;B4E022;B3KPZ8;E9PFF2;A0A0S2Z4T2;F8WAX4;F8W888;A0A0S2Z5C0	B3KSI4;V9HWD9;Q53EM5;P29401;A0A0K0K1H9;B4DVU1;A0A0B4J1R6;B4E022;B3KPZ8;E9PFF2	6;6;6;6;5;5;5;5;4;3;1;1;1;1	6;6;6;6;5;5;5;5;4;3;1;1;1;1	6;6;6;6;5;5;5;5;4;3;1;1;1;1	Transketolase	HEL107;TKT	;;;;;;;;;	14	6	6	6	4	4	4	4	4	4	18.5	18.5	18.5	58.981	540	540;623;623;623;395;425;457;576;358;334;59;81;153;250	0	53.909	2.1163	2.2373	105.6	6	3	Median	0.33805	4.6598	0.38636	3.4725	94.076	16.469	3	3	2	1	Median	Plateau	12.4	11.7	65645000	33340000	32305000	39557000
B3KTA3;Q16658	B3KTA3;Q16658	1;1	1;1	1;1	Fascin	FSCN1	;	2	1	1	1	1	0	1	0	1	0	1.7	1.7	1.7	52.276	472	472;493	0.0068376	1.6018	NaN	NaN	NaN	1	0	Median	NaN	NaN	NaN	NaN	NaN	NaN	1	0	0	0	Median	Median	1.7	0	11168000	4832900	6335500	11168000
Q53H91;B3KUE5;P55058	Q53H91;B3KUE5;P55058	3;3;3	3;3;3	3;3;3	Phospholipid transfer protein	PLTP	;;	3	3	3	3	2	3	2	3	2	3	7.7	7.7	7.7	54.707	493	493;513;493	0	45.113	0.98209	0.97422	65.546	6	2	Leave out requantified	2.2282	0.5923	3.0987	0.41942	44.458	70.094	2	4	1	1	Median	Leave out requantified	4.7	7.7	164880000	78568000	86316000	49355000
Q53FG6;B3KUJ0;Q15427	Q53FG6;B3KUJ0;Q15427	1;1;1	1;1;1	1;1;1	Splicing factor 3B subunit 4	SF3B4	;;	3	1	1	1	1	0	1	0	1	0	3.3	3.3	3.3	44.386	424	424;424;424	0.0052724	1.8462	NaN	NaN	NaN	1	1	Median	NaN	NaN	NaN	NaN	NaN	NaN	1	0	1	0	Median	Median	3.3	0	47346000	3481600	43865000	47346000
Q8TB95;B3KVE3;Q6IAT1;B4DLV7;P50395	Q8TB95;B3KVE3;Q6IAT1;B4DLV7;P50395	2;2;2;2;2	2;2;2;2;2	2;2;2;2;2	Rab GDP dissociation inhibitor beta	GDI2	;;;;	5	2	2	2	1	1	1	1	1	1	12.2	12.2	12.2	21.273	188	188;196;445;449;445	0	3.5386	0.52164	0.53759	45.906	2	1	Median	NaN	NaN	NaN	NaN	NaN	NaN	1	1	0	1	Median	Median	5.9	6.4	18470000	12851000	5618400	13822000
K7EM68;J3KNK0;B3KWF8;Q8TDC3	K7EM68;J3KNK0;B3KWF8;Q8TDC3	1;1;1;1	1;1;1;1	1;1;1;1	Serine/threonine-protein kinase BRSK1	BRSK1	;;;	4	1	1	1	0	1	0	1	0	1	9.2	9.2	9.2	15.033	131	131;473;473;778	1	-2	NaN	NaN	NaN	0	0	Median	NaN	NaN	NaN	NaN	NaN	NaN	0	0	0	0	Median	Median	0	9.2	0	0	0	0
B4DS40;F5H6I3;B4E197;Q4VB88;J3KNC5;B3KXR2;Q92832;K9UUD5	B4DS40;F5H6I3;B4E197;Q4VB88;J3KNC5;B3KXR2;Q92832;K9UUD5	3;3;3;3;3;3;3;2	3;3;3;3;3;3;3;2	3;3;3;3;3;3;3;2	Protein kinase C-binding protein NELL1	NELL1	;;;;;;;	8	3	3	3	3	1	3	1	3	1	4.9	4.9	4.9	67.746	617	617;753;753;763;838;838;810;570	0	3.1537	0.58756	0.55987	23.788	2	2	Median	NaN	NaN	NaN	NaN	NaN	NaN	1	1	1	1	Median	Median	4.9	1.5	19318000	10051000	9266900	12982000
Q65ZQ3;B4E3E6;B4DDB6;P51991	Q65ZQ3;B4E3E6;B4DDB6;P51991	2;2;2;2	2;2;2;2	2;2;2;2	Heterogeneous nuclear ribonucleoprotein A3	D10S102;HNRPA3;HNRNPA3	;;;	4	2	2	2	1	1	1	1	1	1	9.3	9.3	9.3	29.356	269	269;323;356;378	0	2.7685	1.1108	1.1535	76.346	2	1	Median	NaN	NaN	NaN	NaN	NaN	NaN	1	1	1	0	Median	Median	4.8	4.5	16348000	9254600	7093000	13674000
B4DE59;K7EMS3	B4DE59	23;11	16;7	0;0				2	23	16	0	17	18	10	13	0	0	39.3	32.5	0	62.615	563	563;181	0	62.858	0.88507	0.85651	45.219	21	9	Leave out requantified	0.53214	2.1842	0.64674	1.6158	15.497	36.448	10	11	3	6	Leave out requantified	Leave out requantified	29.5	32.5	286060000	147030000	139030000	173820000
B4DF70;V9HW12;P32119;A6NIW5;A0A024R7F2	B4DF70;V9HW12;P32119	3;3;3;1;1	2;2;2;1;1	2;2;2;1;1	Peroxiredoxin-2	HEL-S-2a;PRDX2	;;	5	3	2	2	3	1	2	1	2	1	15.8	9.8	9.8	20.107	183	183;198;198;136;142	0	3.9413	0.69827	0.82173	47.92	3	0	Median	0.58173	NaN	0.67683	NaN	27.434	NaN	2	1	0	0	Median	Median	15.8	4.4	22871000	12740000	10131000	15893000
B4DHC3;Q86WJ2;Q68DT8;Q5TG12;E9PGC5;Q59EZ1;Q15262;H0YDP9;E9PRW2;H0Y6P5	B4DHC3;Q86WJ2;Q68DT8;Q5TG12;E9PGC5;Q59EZ1;Q15262;H0YDP9	7;7;7;7;7;6;6;4;1;1	7;7;7;7;7;6;6;4;1;1	7;7;7;7;7;6;6;4;1;1	Protein-tyrosine-phosphatase;Receptor-type tyrosine-protein phosphatase kappa	PTPRK;DKFZp686C2268	;;;;;;;	10	7	7	7	4	6	4	6	4	6	10.8	10.8	10.8	97.449	876	876;1440;1440;1458;1472;742;1439;204;248;343	0	69.91	1.0546	0.8436	9.0454	10	3	Leave out requantified	0.67338	1.2988	0.81696	0.92969	6.0748	18.125	4	6	1	2	Leave out requantified	Leave out requantified	6.7	8.4	119300000	60634000	58664000	56560000
B7Z5C1;B4DHD2;Q4W4Y1;Q8WUM4	B7Z5C1;B4DHD2;Q4W4Y1;Q8WUM4	1;1;1;1	1;1;1;1	1;1;1;1	Programmed cell death 6-interacting protein	DRIP4;PDCD6IP	;;;	4	1	1	1	0	1	0	1	0	1	2.5	2.5	2.5	71.819	649	649;683;868;868	0	9.0342	NaN	NaN	NaN	0	0	Median	NaN	NaN	NaN	NaN	NaN	NaN	0	0	0	0	Median	Median	0	2.5	0	0	0	0
B4DHR1;Q53G71;V9HW88;P27797;K7EJB9;B4E2Y9	B4DHR1;Q53G71;V9HW88;P27797;K7EJB9;B4E2Y9	2;2;2;2;1;1	2;2;2;2;1;1	2;2;2;2;1;1	Calreticulin	HEL-S-99n;CALR	;;;;;	6	2	2	2	2	1	2	1	2	1	11.3	11.3	11.3	24.287	212	212;406;417;417;247;296	0	3.3915	1.6539	1.3402	19.839	3	0	Median	1.3177	NaN	1.4742	NaN	26.956	NaN	2	1	0	0	Median	Median	11.3	7.1	17682000	7282500	10400000	8936400
B4DI69;B3KS70;Q6PQ81;B4DID6;Q9UBP4;F6SYF8;O43532;Q8N294;E9PKW6;E9PHY3;E9PKK9	B4DI69;B3KS70;Q6PQ81;B4DID6;Q9UBP4;F6SYF8;O43532	7;6;6;6;6;5;4;3;3;2;1	7;6;6;6;6;5;4;3;3;2;1	7;6;6;6;6;5;4;3;3;2;1	Dickkopf-related protein 3	DKK3	;;;;;;	11	7	7	7	5	5	5	5	5	5	37.3	37.3	37.3	35.215	322	322;293;350;364;350;364;171;215;234;183;132	0	126.94	0.61333	0.48983	204.33	7	6	Median	3.8714	0.21025	4.6693	0.16101	50.242	93.435	3	4	3	3	Median	Median	25.5	28.3	104860000	54637000	50221000	49427000
V9HWJ0;B4DJ30;Q14697;F5H6X6;B4DSM6;A0A024R592;Q9BS14;B4DIW2;E9PKU7;B4DZ53	V9HWJ0;B4DJ30;Q14697;F5H6X6;B4DSM6;A0A024R592	5;5;5;4;4;4;2;2;2;2	5;5;5;4;4;4;2;2;2;2	5;5;5;4;4;4;2;2;2;2	Neutral alpha-glucosidase AB	HEL-S-164nA;GANAB	;;;;;	10	5	5	5	4	3	4	3	4	3	5.9	5.9	5.9	106.87	944	944;995;944;847;847;847;313;830;852;852	0	7.5933	1.0461	1.0064	38.671	7	1	Leave out requantified	1.0498	1.0911	1.1464	0.87035	23.57	21.768	4	3	1	0	Leave out requantified	Leave out requantified	4.9	3.6	38053000	17264000	20788000	24737000
B4DJI2;P28799;K7EQ05;B4E1G5;K7EKL3;K7EQI0;K7ENI2;K7ENN1;K7EK92;K7EQK6;K7EM89;K7EJY4;K7EMR1;K7ERM2;K7EPL0	B4DJI2;P28799;K7EQ05;B4E1G5	9;9;8;8;4;2;1;1;1;1;1;1;1;1;1	9;9;8;8;4;2;1;1;1;1;1;1;1;1;1	9;9;8;8;4;2;1;1;1;1;1;1;1;1;1	Granulins;Acrogranin;Paragranulin;Granulin-1;Granulin-2;Granulin-3;Granulin-4;Granulin-5;Granulin-6;Granulin-7	GRN	;;;	15	9	9	9	9	8	9	8	9	8	18.9	18.9	18.9	56.852	530	530;593;436;436;388;110;111;135;136;142;149;163;172;189;191	0	18.706	1.0685	0.98526	12.014	16	2	Leave out requantified	0.74366	1.6985	0.89905	1.2453	38.726	48.484	8	8	1	1	Leave out requantified	Leave out requantified	18.9	16.4	297570000	154790000	142770000	140640000
B4DMJ7;B4DKL5;Q6P6D7;Q6FHU2;Q6FHK8;Q53G35;Q0D2Q6;P18669;B7Z9E5;B4DJA4;A4D2J6;P15259;B7ZW15	B4DMJ7;B4DKL5;Q6P6D7;Q6FHU2;Q6FHK8;Q53G35;Q0D2Q6;P18669;B7Z9E5;B4DJA4;A4D2J6;P15259	3;3;3;3;3;3;3;3;2;2;2;2;1	3;3;3;3;3;3;3;3;2;2;2;2;1	3;3;3;3;3;3;3;3;2;2;2;2;1	Phosphoglycerate mutase;Phosphoglycerate mutase 1;Phosphoglycerate mutase 2	hCG_2015269;PGAM1;PGAM2	;;;;;;;;;;;	13	3	3	3	3	3	3	3	3	3	32.6	32.6	32.6	14.526	129	129;239;254;254;254;254;254;254;129;144;252;253;125	0	10.16	0.93181	0.88569	26.607	6	3	Median	0.72263	1.7355	0.8718	1.2842	11.605	21.162	3	3	2	1	Plateau	Median	32.6	32.6	85959000	37563000	48396000	37401000
B4DKM7;D3DX03;D3DX01;P19801;C9J2J4;B3KS02;C9J0G8	B4DKM7;D3DX03;D3DX01;P19801;C9J2J4;B3KS02	5;5;5;5;4;4;2	5;5;5;5;4;4;2	5;5;5;5;4;4;2	Amine oxidase;Amiloride-sensitive amine oxidase [copper-containing]	ABP1;AOC1	;;;;;	7	5	5	5	3	3	3	3	3	3	9.5	9.5	9.5	67.356	597	597;727;751;751;337;627;249	0	7.0687	1.0275	0.98354	26.209	6	0	Leave out requantified	0.7968	1.6607	0.85417	1.3444	24.737	28.822	3	3	0	0	Leave out requantified	Leave out requantified	5.7	5.2	29009000	14363000	14646000	12241000
B4DKT9;B4DU00;G3XAM7;B4E2G8;P35221;B3KSR8	B4DKT9;B4DU00;G3XAM7;B4E2G8;P35221;B3KSR8	2;2;2;2;2;1	2;2;2;2;2;1	2;2;2;2;2;1	Catenin alpha-1	CTNNA1	;;;;;	6	2	2	2	2	1	2	1	2	1	3.1	3.1	3.1	86.64	783	783;803;841;891;906;588	0	4.3249	1.1008	1.2084	47.684	3	1	Median	0.82576	NaN	0.93627	NaN	36.087	NaN	2	1	1	0	Median	Median	3.1	1.5	16530000	8254700	8275300	12128000
K7EMN2;K7EM49;K7EPF6;B4DL86;B4E2U0;P52209	K7EMN2;K7EM49;K7EPF6;B4DL86;B4E2U0;P52209	2;2;2;2;2;2	2;2;2;2;2;2	2;2;2;2;2;2	6-phosphogluconate dehydrogenase, decarboxylating	PGD	;;;;;	6	2	2	2	1	1	1	1	1	1	16.2	16.2	16.2	17.293	160	160;205;256;429;461;483	0	6.1534	2.3975	2.3541	51.557	2	1	Median	NaN	NaN	NaN	NaN	NaN	NaN	1	1	1	0	Median	Median	10.6	5.6	14434000	4578300	9855200	8814800
F8W0G4;F8VXH9;B4DRD7;H3BRU6;B4DLC0;F8VZX2;Q15366;F8W1G6	F8W0G4;F8VXH9;B4DRD7;H3BRU6;B4DLC0;F8VZX2;Q15366;F8W1G6	3;3;3;3;3;3;3;2	1;1;1;1;1;1;1;1	1;1;1;1;1;1;1;1	Poly(rC)-binding protein 2	PCBP2	;;;;;;;	8	3	1	1	3	2	1	1	1	1	27.8	8.2	8.2	16.637	158	158;160;282;301;301;321;365;202	0.0018349	2.0997	1.1028	1.004	134.66	2	0	Median	NaN	NaN	NaN	NaN	NaN	NaN	1	1	0	0	Median	Median	27.8	20.9	14884000	7323000	7561400	7253700
D6R9P3;D6RD18;B4DMY3;D6RBZ0;Q53F64;Q99729	D6R9P3;D6RD18;B4DMY3;D6RBZ0;Q53F64;Q99729	2;2;2;2;2;1	2;2;2;2;2;1	2;2;2;2;2;1	Heterogeneous nuclear ribonucleoprotein A/B	HNRNPAB	;;;;;	6	2	2	2	1	2	1	2	1	2	9.6	9.6	9.6	30.302	280	280;283;323;327;332;332	0	18.986	2.1631	1.4519	76.41	3	0	Median	NaN	2.358	NaN	1.6638	NaN	19.273	1	2	0	0	Median	Median	4.6	9.6	37244000	14440000	22804000	10199000
B4DNG2;B4DN41;J3KTA4;B5BUE6;P17844;J3KRZ1;J3QRQ7;Q7Z2V5;Q59E92	B4DNG2;B4DN41;J3KTA4;B5BUE6;P17844;J3KRZ1;J3QRQ7;Q7Z2V5;Q59E92	3;3;3;3;3;2;2;2;2	2;2;2;2;2;1;1;1;1	2;2;2;2;2;1;1;1;1	Probable ATP-dependent RNA helicase DDX5	DDX5;DKFZp686J01190	;;;;;;;;	9	3	2	2	3	1	2	1	2	1	7.7	5.3	5.3	61.516	544	544;603;614;614;614;166;212;406;457	0	17.764	NaN	NaN	NaN	0	0	Median	NaN	NaN	NaN	NaN	NaN	NaN	0	0	0	0	Median	Median	7.7	2.6	6943400	6943400	0	6943400
B4DQ50;Q08188;B4DRV8	B4DQ50;Q08188	3;2;1	3;2;1	3;2;1	Protein-glutamine gamma-glutamyltransferase E;Protein-glutamine gamma-glutamyltransferase E 50 kDa catalytic chain;Protein-glutamine gamma-glutamyltransferase E 27 kDa non-catalytic chain	TGM3	;	3	3	3	3	3	1	3	1	3	1	5.4	5.4	5.4	58.794	533	533;693;204	0	11.478	1.2338	1.1954	62.259	2	0	Median	NaN	NaN	NaN	NaN	NaN	NaN	1	1	0	0	Median	Median	5.4	2.3	12088000	6276400	5812000	7025600
H0YCX6;B4DQL8;H0YC99;B4DRN5;E9PKW1;B9EG76;Q9NS15	H0YCX6;B4DQL8;H0YC99;B4DRN5;E9PKW1;B9EG76;Q9NS15	1;1;1;1;1;1;1	1;1;1;1;1;1;1	1;1;1;1;1;1;1	Latent-transforming growth factor beta-binding protein 3	LTBP3	;;;;;;	7	1	1	1	1	0	1	0	1	0	10.5	10.5	10.5	15.576	143	143;882;907;1018;1136;1139;1303	0.0052448	1.7893	NaN	NaN	NaN	1	0	Median	NaN	NaN	NaN	NaN	NaN	NaN	1	0	0	0	Median	Median	10.5	0	9104400	2604500	6499900	9104400
Q9UFD4;H0YA99;B4DRA2;J3KQ96;E7ETY2;Q13428	Q9UFD4;H0YA99;B4DRA2;J3KQ96;E7ETY2;Q13428	1;1;1;1;1;1	1;1;1;1;1;1	1;1;1;1;1;1	Treacle protein	DKFZp434G1035;TCOF1	;;;;;	6	1	1	1	0	1	0	1	0	1	8.8	8.8	8.8	17.485	160	160;188;923;1414;1488;1488	0	11.865	NaN	NaN	NaN	1	1	Median	NaN	NaN	NaN	NaN	NaN	NaN	0	1	0	1	Median	Median	0	8.8	12275000	2389800	9885100	0
B7Z9U4;B4DRB1;Q9BQT9;F5H5D7;F5H7C7;F5H5C6;F5H746;B4DRG5;F5H172;A7MAY1	B7Z9U4;B4DRB1;Q9BQT9	12;12;12;4;4;4;4;4;3;2	12;12;12;4;4;4;4;4;3;2	12;12;12;4;4;4;4;4;3;2	Calsyntenin-3	CLSTN3	;;	10	12	12	12	9	7	9	7	9	7	15.6	15.6	15.6	106.09	956	956;956;956;129;142;154;176;392;134;80	0	32.158	0.95831	0.91492	145.73	17	8	Leave out requantified	4.3779	0.20575	5.7697	0.15171	13.121	12.56	10	7	6	2	Leave out requantified	Leave out requantified	11.5	9	330880000	170770000	160110000	167110000
B4DRD3;B8ZX62;P00750;B4DNJ1;B4DN26;E7ESF4;B4DV92;E5RHG4;E5RGA1;H0YBH9;Q5HYM8	B4DRD3;B8ZX62;P00750;B4DNJ1;B4DN26;E7ESF4;B4DV92	6;6;6;5;5;5;5;2;2;1;1	6;6;6;5;5;5;5;2;2;1;1	6;6;6;5;5;5;5;2;2;1;1	Tissue-type plasminogen activator;Tissue-type plasminogen activator chain A;Tissue-type plasminogen activator chain B	PLAT	;;;;;;	11	6	6	6	5	5	5	5	5	5	13.5	13.5	13.5	58.306	520	520;562;562;436;473;499;499;157;178;96;128	0	21.955	1.1576	0.8489	145.78	7	5	Median	7.4636	0.50406	10.285	0.396	82.585	72.485	3	4	2	3	Plateau	Median	11.7	11.9	130390000	51446000	78943000	73363000
B4DRW1;CON__P19013;P19013;B4DRR7;B4DKJ0;B4DRS2;F8VX05;F8VZR6;Q6PIN2	B4DRW1;CON__P19013;P19013;B4DRR7;B4DKJ0;B4DRS2	18;18;18;17;17;17;2;2;1	15;15;15;14;14;14;2;2;1	12;12;12;11;11;11;2;2;1	Keratin, type II cytoskeletal 4	KRT4	;;;;;	9	18	15	12	3	17	2	15	1	12	39.5	34.2	29.7	51.759	474	474;594;534;501;509;520;78;86;118	0	77.628	0.63803	0.4393	49.201	16	6	Leave out requantified	NaN	0.63803	NaN	0.4393	NaN	49.201	1	15	1	5	Median	Leave out requantified	7.4	37.6	280400000	155690000	124710000	13635000
B4DSS7;Q9BZM5;Q8IZX9;J7HHH7;J7HBC9;Q4V9S8;C9JAK3;Q5VY80;Q6H3X3;J7HEN7;J7HEM2;J7HBD2;Q4V753;J7HHG3;J7HBB6;J7HBF1;J7HBE3;J7HBC7	B4DSS7;Q9BZM5;Q8IZX9;J7HHH7;J7HBC9	7;7;6;4;4;3;3;3;3;2;2;2;2;1;1;1;1;1	7;7;6;4;4;3;3;3;3;2;2;2;2;1;1;1;1;1	7;7;6;4;4;3;3;3;3;2;2;2;2;1;1;1;1;1	NKG2D ligand 2	ULBP2;RAET1L;RAET1H	;;;;	18	7	7	7	6	5	6	5	6	5	33.2	33.2	33.2	25.611	226	226;246;218;87;87;213;221;246;334;87;87;87;213;87;87;93;93;93	0	18.629	1.13	1.1309	80.136	11	2	Leave out requantified	4.1052	0.30149	5.4586	0.20495	14.428	31.992	6	5	1	1	Leave out requantified	Leave out requantified	33.2	24.8	613140000	298650000	314490000	300910000
Q59FU3;B4E0X8;E9PEB5;B4DT31;Q96AE4;B4DWL1;B4DV73;M0R251;M0QYG1;M0R263;M0R0C6;C9JSZ1;M0R3J3;Q6PJY1;A0A024R8A7;Q96I24	Q59FU3;B4E0X8;E9PEB5;B4DT31;Q96AE4;B4DWL1	6;6;6;6;6;5;2;1;1;1;1;1;1;1;1;1	6;6;6;6;6;5;2;1;1;1;1;1;1;1;1;1	3;3;3;3;3;3;0;0;0;0;0;0;0;0;0;0	Far upstream element-binding protein 1	FUBP1	;;;;;	16	6	6	3	4	5	4	5	3	3	12.6	12.6	7.7	52.064	493	493;629;655;665;644;642;364;79;114;143;176;232;269;304;572;572	0	28.675	2.5007	1.9684	42.854	6	2	Leave out requantified	0.40152	3.074	0.51258	2.2764	50.154	19.309	2	4	1	1	Median	Leave out requantified	9.1	11.2	51279000	24563000	26716000	23278000
B4DUH8;P23280;F8W148	B4DUH8;P23280	3;3;1	3;3;1	3;3;1	Carbonic anhydrase 6	CA6	;	3	3	3	3	3	2	3	2	3	2	12.5	12.5	12.5	35.789	312	312;308;187	0	9.5775	9.3064	12.423	183.3	4	3	Linear	5.6857	NaN	6.6085	NaN	52.897	NaN	3	1	2	1	Plateau	Median	12.5	9.9	41172000	19861000	21312000	25673000
B4DUP0;Q53YD7;P26641	B4DUP0;Q53YD7;P26641	1;1;1	1;1;1	1;1;1	Elongation factor 1-gamma	EEF1G	;;	3	1	1	1	1	1	1	1	1	1	4.9	4.9	4.9	24.104	206	206;437;437	0.0069204	1.6809	NaN	NaN	NaN	1	1	Median	NaN	NaN	NaN	NaN	NaN	NaN	1	0	1	0	Median	Median	4.9	4.9	8493200	3238900	5254200	8493200
D6RAU2;E9PD14;D6RFX4;D6RFZ9;H0YAF8;B4DVD2;D6RHH4;D6R9Z1;H0YAM7;J3KPE3;H0Y8W2;D6R9L0;E9KL35;P63244	D6RAU2;E9PD14;D6RFX4;D6RFZ9;H0YAF8;B4DVD2;D6RHH4;D6R9Z1;H0YAM7;J3KPE3;H0Y8W2;D6R9L0;E9KL35;P63244	1;1;1;1;1;1;1;1;1;1;1;1;1;1	1;1;1;1;1;1;1;1;1;1;1;1;1;1	1;1;1;1;1;1;1;1;1;1;1;1;1;1	Guanine nucleotide-binding protein subunit beta-2-like 1;Guanine nucleotide-binding protein subunit beta-2-like 1, N-terminally processed	GNB2L1	;;;;;;;;;;;;;	14	1	1	1	0	1	0	1	0	1	8.2	8.2	8.2	16.403	147	147;153;194;197;198;221;233;236;247;273;274;300;317;317	0	3.0057	NaN	NaN	NaN	0	0	Median	NaN	NaN	NaN	NaN	NaN	NaN	0	0	0	0	Median	Median	0	8.2	0	0	0	0
B4DWK8;P04040;Q8TAK2	B4DWK8;P04040;Q8TAK2	10;10;5	10;10;5	10;10;5	Catalase	CAT	;;	3	10	10	10	8	7	8	7	8	7	23.6	23.6	23.6	53.286	467	467;527;228	0	27.269	0.96622	0.9196	10.734	14	4	Leave out requantified	0.61338	1.492	0.8272	1.0249	17.449	15.225	7	7	2	2	Leave out requantified	Leave out requantified	19.7	17.3	297820000	141970000	155850000	140040000
B4DXG7;P52797	B4DXG7;P52797	1;1	1;1	1;1	Ephrin-A3	EFNA3	;	2	1	1	1	1	1	1	1	1	1	6.9	6.9	6.9	26.105	233	233;238	0	3.115	1.1719	1.1355	82.136	4	0	Median	1.8226	0.71198	2.2303	0.54267	6.064	15.005	2	2	0	0	Median	Median	6.9	6.9	37302000	17029000	20272000	18780000
B4DZY7;Q14393;Q658L2	B4DZY7;Q14393;Q658L2	6;6;3	6;6;3	6;6;3	Growth arrest-specific protein 6	GAS6;DKFZp666G247	;;	3	6	6	6	6	3	6	3	6	3	14	14	14	59.589	542	542;721;129	0	70.268	2.3324	2.7872	91.477	10	1	Leave out requantified	2.4526	0.44383	3.089	0.32833	8.9636	2.4678	7	3	1	0	Leave out requantified	Leave out requantified	14	7.7	236360000	138930000	97426000	182860000
B4E0X1;P61769;A6XMH4;H0YLF3;A6XMH5;F5H6I0;A6XND9	B4E0X1;P61769;A6XMH4;H0YLF3;A6XMH5;F5H6I0;A6XND9	5;5;4;3;3;3;3	5;5;4;3;3;3;3	5;5;4;3;3;3;3	Beta-2-microglobulin;Beta-2-microglobulin;Beta-2-microglobulin form pI 5.3	B2M	;;;;;;	7	5	5	5	5	4	5	4	5	4	47.5	47.5	47.5	13.946	122	122;119;124;71;92;101;101	0	118.12	0.90603	0.80632	25.963	23	6	Leave out requantified	1.4863	0.89978	2.3002	0.58064	20.846	9.4086	12	11	4	2	Leave out requantified	Leave out requantified	47.5	36.9	20568000000	9185800000	11383000000	10590000000
B4E1B2	B4E1B2	61	61	2				1	61	61	2	58	54	58	54	1	2	73.2	73.2	1.9	74.831	678	678	0	323.31	1.047	0.98607	19.185	177	32	Leave out requantified	0.64453	1.7155	0.86429	1.1921	24.569	21.157	88	89	16	16	Leave out requantified	Leave out requantified	72.4	63.9	14691000000	7092000000	7598600000	7594900000
B4E1I8;Q68CK4;P02750	B4E1I8;Q68CK4;P02750	2;2;2	2;2;2	2;2;2	Leucine-rich alpha-2-glycoprotein	HMFT1766;LRG1	;;	3	2	2	2	2	1	2	1	2	1	5.8	5.8	5.8	36.494	330	330;347;347	0	3.72	0.64668	0.75679	39.227	3	1	Median	0.56921	NaN	0.65756	NaN	19.878	NaN	2	1	1	0	Median	Median	5.8	3	22722000	11986000	10736000	14144000
B4E2I9;Q99985;Q75MX0	B4E2I9;Q99985	4;4;1	4;4;1	4;4;1	Semaphorin-3C	SEMA3C	;	3	4	4	4	4	3	4	3	4	3	6.9	6.9	6.9	87.168	769	769;751;88	0	19.598	1.5176	1.7517	44.057	8	4	Leave out requantified	1.8621	0.7816	2.2523	0.58026	22.757	30.939	5	3	2	2	Leave out requantified	Median	6.9	4.9	68311000	29683000	38628000	42864000
B4E321;B7Z8E7;Q13438;F8W0R2;F8W1N0;B4DH11;F8VZI7;F8W1V2;Q9BR60	B4E321;B7Z8E7;Q13438;F8W0R2;F8W1N0;B4DH11;F8VZI7;F8W1V2;Q9BR60	2;2;2;1;1;1;1;1;1	2;2;2;1;1;1;1;1;1	2;2;2;1;1;1;1;1;1	Protein OS-9	OS9	;;;;;;;;	9	2	2	2	1	2	1	2	1	2	3.9	3.9	3.9	46.301	406	406;740;667;125;146;146;162;186;373	0	2.5628	1.0189	0.75089	43.765	3	0	Median	NaN	0.92301	NaN	0.7055	NaN	8.818	1	2	0	0	Median	Median	2.2	3.9	20824000	9145400	11679000	3748600
B4E3A8;V9HWH1;P30740	B4E3A8;V9HWH1;P30740	5;5;5	5;5;5	5;5;5	Leukocyte elastase inhibitor	HEL57;SERPINB1	;;	3	5	5	5	2	3	2	3	2	3	15.8	15.8	15.8	38.685	341	341;379;379	0	7.9767	0.93083	0.91064	13.251	4	2	Median	0.8601	1.0258	1.0155	0.82667	8.0107	6.2851	2	2	2	0	Median	Median	6.2	9.7	25849000	14665000	11184000	17254000
C9J6N9;C9JNP9;C9IZG3;Q541A5;B7Z9N3;B4E3I3;Q92890	C9J6N9;C9JNP9;C9IZG3;Q541A5;B7Z9N3;B4E3I3;Q92890	1;1;1;1;1;1;1	1;1;1;1;1;1;1	1;1;1;1;1;1;1	Ubiquitin fusion degradation protein 1 homolog	UFD1L;ufd1	;;;;;;	7	1	1	1	1	0	1	0	1	0	11.1	11.1	11.1	15.372	135	135;159;190;307;315;315;307	0	3.8338	NaN	NaN	NaN	1	1	Median	NaN	NaN	NaN	NaN	NaN	NaN	1	0	1	0	Median	Median	11.1	0	3785900	2944000	841960	3785900
B4E3Q1;O94985;Q5SR54;B3KMD3	B4E3Q1;O94985;Q5SR54	45;45;34;7	45;45;34;7	45;45;34;7	Calsyntenin-1;Soluble Alc-alpha;CTF1-alpha	CLSTN1	;;	4	45	45	45	40	42	40	42	40	42	47.3	47.3	47.3	107.81	962	962;981;782;336	0	323.31	1.0758	1.0591	30.271	120	8	Leave out requantified	1.2566	0.92704	1.7384	0.6174	28.657	28.167	62	58	6	2	Leave out requantified	Leave out requantified	44.2	45.4	22821000000	10920000000	11901000000	11495000000
B5BTZ6;P40763	B5BTZ6;P40763	1;1	1;1	1;1	Signal transducer and activator of transcription;Signal transducer and activator of transcription 3	STAT3	;	2	1	1	1	0	1	0	1	0	1	1.3	1.3	1.3	87.999	769	769;770	1	-2	NaN	NaN	NaN	1	0	Median	NaN	NaN	NaN	NaN	NaN	NaN	0	1	0	0	Median	Median	0	1.3	72945000	8230400	64715000	0
V9HWD6;B5BU24;P31946;Q4VY20;A0A0J9YWZ2;Q4VY19;B4DY04;Q53S41;A0A0J9YWE8;Q59EQ2;B4DMT8	V9HWD6;B5BU24;P31946	3;3;3;1;1;1;1;1;1;1;1	2;2;2;1;1;1;0;0;1;1;0	2;2;2;1;1;1;0;0;1;1;0	14-3-3 protein beta/alpha;14-3-3 protein beta/alpha, N-terminally processed	HEL-S-1;YWHAB	;;	11	3	2	2	3	3	2	2	2	2	13.8	10.2	10.2	28.082	246	246;246;246;74;81;100;125;147;149;189;210	0	29.991	1.3124	1.1835	48.213	6	2	Median	0.71011	2.3771	0.83402	1.66	19.915	10.106	3	3	1	1	Median	Median	13.8	13.8	66502000	30055000	36447000	30628000
K7ENG2;B5BU25;P26368	K7ENG2;B5BU25;P26368	2;2;2	2;2;2	2;2;2	Splicing factor U2AF 65 kDa subunit	U2AF2	;;	3	2	2	2	2	1	2	1	2	1	9.1	9.1	9.1	33.901	307	307;471;475	0	9.0275	2.6172	2.0609	203.19	3	3	Median	4.0423	NaN	5.1656	NaN	277.38	NaN	2	1	2	1	Median	Median	9.1	5.9	144250000	8906000	135340000	137790000
Q5TZZ9;B5BU38;P04083;B4DL19;Q5T3N1;Q5T3N0;Q05BR2	Q5TZZ9;B5BU38;P04083;B4DL19;Q5T3N1	8;8;8;4;4;3;1	8;8;8;4;4;3;1	8;8;8;4;4;3;1	Annexin;Annexin A1	ANXA1	;;;;	7	8	8	8	5	7	5	7	5	7	32.7	32.7	32.7	38.714	346	346;346;346;172;204;115;47	0	44.394	0.90176	0.91314	28.715	10	4	Leave out requantified	0.87379	1.0026	1.0678	0.75758	9.9563	24.63	4	6	1	3	Leave out requantified	Leave out requantified	19.7	30.3	142400000	69432000	72968000	53376000
F8WE86;B5MBX2;P20062	F8WE86;B5MBX2;P20062	10;10;10	10;10;10	10;10;10	Transcobalamin-2	TCN2	;;	3	10	10	10	7	5	7	5	7	5	25.6	25.6	25.6	44.791	402	402;423;427	0	31.915	0.27934	0.32586	118.59	8	5	Leave out requantified	0.24347	7.5961	0.28226	5.1405	125.17	76.381	5	3	3	2	Median	Plateau	19.2	11.2	148780000	69550000	79226000	76318000
B5MCA4;P16422;C9JKY3	B5MCA4;P16422	3;3;1	3;3;1	3;3;1	Epithelial cell adhesion molecule	EPCAM	;	3	3	3	3	3	3	3	3	3	3	13.5	13.5	13.5	37.893	342	342;314;199	0	8.1449	1.1323	1.0863	3.4324	5	1	Leave out requantified	1.1623	1.2589	1.3809	0.93723	6.1869	19.758	2	3	0	1	Median	Median	13.5	13.5	57258000	26228000	31030000	16394000
B7XGC2;Q9TPQ6;G1EPG7;A0A186VNK5;A0A142J242;G0Z8H5;A0A1L2BM35;U5IQC4;H2DMK6;E0X5Z7;D5G2K2;D3U3V4;B4DT05;U5YBN1;Q6KBZ5;V5LKV6;Q9TNU8;O19744;A0A0A8LFF7;B4DV30;Q7Z367;W0NXW9;W0NTJ0;S4W2A6;Q9MW44;Q5NDA3;Q29896;G1EPR5;G0ZMJ5;E5FXC3;D3U3M4;A0A0F7W1Q1	B7XGC2;Q9TPQ6	19;16;6;6;6;4;4;3;3;3;3;3;3;2;1;1;1;1;1;1;1;1;1;1;1;1;1;1;1;1;1;1	1;1;1;1;1;1;1;1;1;1;1;1;1;1;1;1;1;1;1;1;1;1;1;1;1;1;1;1;1;1;1;1	0;0;0;0;0;0;0;0;0;0;0;0;0;0;0;0;0;0;0;0;0;0;0;0;0;0;0;0;0;0;0;0		HLA-A	;	32	19	1	0	18	18	1	1	0	0	65.2	5.1	0	31.638	273	273;181;181;181;181;89;181;181;181;181;181;181;282;70;73;75;89;90;104;123;140;181;181;181;181;181;181;181;181;181;181;358	0	12.591	1.0811	1.0673	18.409	2	0	Median	NaN	NaN	NaN	NaN	NaN	NaN	1	1	0	0	Median	Median	65.2	65.2	61486000	30795000	30691000	32846000
B7Z394;K7EQ71;K7EKI8;O60437	B7Z394;K7EQ71;K7EKI8;O60437	1;1;1;1	1;1;1;1	1;1;1;1	Periplakin	PPL	;;;	4	1	1	1	0	1	0	1	0	1	4.2	4.2	4.2	19.005	166	166;1115;1754;1756	0.0068259	1.5888	NaN	NaN	NaN	0	0	Median	NaN	NaN	NaN	NaN	NaN	NaN	0	0	0	0	Median	Median	0	4.2	0	0	0	0
E5RGX5;B7Z4N6;Q93045	E5RGX5;B7Z4N6;Q93045	1;1;1	1;1;1	1;1;1	Stathmin;Stathmin-2	STMN2	;;	3	1	1	1	1	1	1	1	1	1	6	6	6	19.574	168	168;168;179	0	2.6611	NaN	NaN	NaN	1	1	Median	NaN	NaN	NaN	NaN	NaN	NaN	1	0	1	0	Median	Median	6	6	7620400	4167600	3452800	7620400
J3KSR8;B7Z570;J3KTL2;Q07955;Q59FA2;A8K1L8	J3KSR8;B7Z570;J3KTL2;Q07955;Q59FA2;A8K1L8	2;2;2;2;1;1	2;2;2;2;1;1	2;2;2;2;1;1	Serine/arginine-rich splicing factor 1	SRSF1	;;;;;	6	2	2	2	2	1	2	1	2	1	14	14	14	16.34	143	143;143;253;248;233;248	0.0019048	2.3784	NaN	NaN	NaN	1	1	Median	NaN	NaN	NaN	NaN	NaN	NaN	1	0	1	0	Median	Median	14	7	15830000	2266000	13564000	15830000
D3DVF0;Q6FIB4;B7Z5W1;Q9Y624;A0A087WY82;Q9Y5B2	D3DVF0;Q6FIB4;B7Z5W1;Q9Y624;A0A087WY82	9;9;9;9;5;3	9;9;9;9;5;3	9;9;9;9;5;3	Junctional adhesion molecule A	F11R	;;;;	6	9	9	9	8	9	8	9	8	9	31.8	31.8	31.8	32.227	296	296;299;303;299;279;259	0	323.31	1.1036	1.0843	95.967	20	2	Leave out requantified	2.8193	0.40996	3.9268	0.27225	23.321	26.408	10	10	1	1	Leave out requantified	Leave out requantified	28.4	31.8	3146800000	1492700000	1654000000	1614500000
B7Z6P1;P68133;P68032;D2JYH4;A8K3K1;P63267;P62736;Q7Z7J6;A6NL76;B3KW67;Q13707;B4DUI8;F8WB63;B8ZZJ2;C9JFL5;F6UVQ4;F6QUT6;B7Z6I1	B7Z6P1;P68133;P68032;D2JYH4;A8K3K1;P63267;P62736;Q7Z7J6;A6NL76;B3KW67;Q13707;B4DUI8	11;11;11;10;10;10;10;9;9;9;7;7;5;5;5;5;5;5	1;1;1;1;1;1;1;1;1;1;1;1;1;1;1;1;1;1	1;1;1;1;1;1;1;1;1;1;1;1;1;1;1;1;1;1	Actin, alpha skeletal muscle;Actin, alpha cardiac muscle 1;Actin, gamma-enteric smooth muscle;Actin, aortic smooth muscle	ACTA1;ACTC1;ACTA2;ACTG2	;;;;;;;;;;;	18	11	1	1	9	11	0	1	0	1	33.8	4.7	4.7	38.579	343	343;377;377;377;377;376;377;254;254;376;330;332;105;119;144;151;151;154	0	2.9086	NaN	NaN	NaN	1	0	Median	NaN	NaN	NaN	NaN	NaN	NaN	0	1	0	0	Median	Median	26.8	33.8	9984200	3616000	6368200	0
B7ZL91;Q16819	B7ZL91;Q16819	1;1	1;1	1;1	Metalloendopeptidase;Meprin A subunit alpha	MEP1A	;	2	1	1	1	0	1	0	1	0	1	1.7	1.7	1.7	87.896	774	774;746	0	14.567	NaN	NaN	NaN	1	1	Median	NaN	NaN	NaN	NaN	NaN	NaN	0	1	0	1	Median	Median	0	1.7	12034000	1163000	10871000	0
F8WBN3;B9A031;C9JQZ0;B8ZZY7;F8WBV6;P84101	F8WBN3;B9A031;C9JQZ0;B8ZZY7;F8WBV6;P84101	1;1;1;1;1;1	1;1;1;1;1;1	1;1;1;1;1;1	Small EDRK-rich factor 2	SERF2	;;;;;	6	1	1	1	1	1	1	1	1	1	27.5	27.5	27.5	4.5792	40	40;42;71;83;108;59	0.0035211	1.8627	NaN	NaN	NaN	1	1	Median	NaN	NaN	NaN	NaN	NaN	NaN	1	0	1	0	Median	Median	27.5	27.5	3152000	2106800	1045200	3152000
J3QLL4;I3L4T3;I3L197;J3QQK9;B9A6M8;Q2M2D7;Q86UD7	J3QLL4;I3L4T3;I3L197;J3QQK9;B9A6M8;Q2M2D7;Q86UD7	1;1;1;1;1;1;1	1;1;1;1;1;1;1	1;1;1;1;1;1;1	TBC1 domain family member 28;TBC1 domain family member 26	TBC1D26;TBC1D28	;;;;;;	7	1	1	1	1	1	1	1	1	1	30.8	30.8	30.8	5.6983	52	52;52;65;66;250;210;250	0.0069444	1.7201	1.1945	1.1219	75.747	2	0	Median	NaN	NaN	NaN	NaN	NaN	NaN	1	1	0	0	Median	Median	30.8	30.8	16622000	8063200	8559200	8713600
B9EGD7;O94850	B9EGD7;O94850	1;1	1;1	1;1	Dendrin	DDN	;	2	1	1	1	0	1	0	1	0	1	3	3	3	69.839	657	657;711	0.0068493	1.6219	NaN	NaN	NaN	1	0	Median	NaN	NaN	NaN	NaN	NaN	NaN	0	1	0	0	Median	Median	0	3	10624000	4135200	6489100	0
C9J6H2;C9JXF9;C1K3N3;Q6PEY6;P08833	C9J6H2;C9JXF9;C1K3N3;Q6PEY6;P08833	2;2;2;2;2	2;2;2;2;2	2;2;2;2;2	Insulin-like growth factor-binding protein 1	IGFBP1	;;;;	5	2	2	2	2	1	2	1	2	1	10.6	10.6	10.6	22.886	216	216;257;258;259;259	0	13.738	3.0683	3.7318	175.89	3	0	Median	3.1336	NaN	3.7336	NaN	0.065722	NaN	2	1	0	0	Median	Median	10.6	6.5	36114000	17140000	18974000	19545000
C7DJS2;A0A087X243;C7DJS1	C7DJS2;A0A087X243;C7DJS1	2;1;1	1;0;0	1;0;0		GSTP1	;;	3	2	1	1	2	0	1	0	1	0	25.2	11.9	11.9	16.667	151	151;69;151	0	3.3748	NaN	NaN	NaN	1	0	Median	NaN	NaN	NaN	NaN	NaN	NaN	1	0	0	0	Median	Median	25.2	0	7750400	5517400	2233100	7750400
G9I2K8;C7FDR3	G9I2K8;C7FDR3	2;2	1;1	1;1		HLA-B	;	2	2	1	1	2	2	1	1	1	1	12.2	6.1	6.1	21.031	181	181;181	0	3.3157	0.8196	0.58862	78.212	5	1	Median	1.7319	0.75437	2.2335	0.52349	12.966	7.5553	2	3	0	1	Median	Median	12.2	12.2	77987000	39724000	38263000	36794000
C9J4H5;Q59G50;Q13275;C9J1V2;C9JPG5;C9IYS6;H7C4A2	C9J4H5;Q59G50;Q13275;C9J1V2;C9JPG5	3;3;3;2;2;1;1	3;3;3;2;2;1;1	3;3;3;2;2;1;1	Semaphorin-3F	SEMA3F	;;;;	7	3	3	3	2	2	2	2	2	2	9.5	9.5	9.5	43.078	379	379;750;785;264;686;92;147	0	5.9843	1.2603	1.1956	93.403	4	3	Median	2.3747	0.75554	2.8396	0.56944	18.794	1.3575	2	2	1	2	Median	Median	6.6	6.9	29259000	12567000	16692000	14860000
C9J650	C9J650	6	1	1		SCG5		1	6	1	1	4	6	1	1	1	1	40.9	8.8	8.8	21.386	193	193	0	255.58	1.1439	1.083	314.42	2	1	Median	NaN	NaN	NaN	NaN	NaN	NaN	1	1	0	1	Median	Median	35.8	40.9	165390000	78712000	86676000	86958000
C9JA36;D3DNF9;P54709;H7C4L9;C9JXZ1;Q58I18	C9JA36;D3DNF9;P54709;H7C4L9;C9JXZ1;Q58I18	2;2;2;1;1;1	2;2;2;1;1;1	2;2;2;1;1;1	Sodium/potassium-transporting ATPase subunit beta-3	ATP1B3	;;;;;	6	2	2	2	1	2	1	2	1	2	19.5	19.5	19.5	14.968	133	133;265;279;27;119;137	0	3.0519	1.4663	1.0275	118.11	3	1	Median	NaN	0.81726	NaN	0.57095	NaN	83.091	1	2	0	1	Median	Median	8.3	19.5	55368000	23103000	32265000	17728000
C9JF17;P05090;B4DGC3;C9JX71;F8WBT9	C9JF17;P05090;B4DGC3;C9JX71	8;8;4;4;1	8;8;4;4;1	8;8;4;4;1	Apolipoprotein D	APOD	;;;	5	8	8	8	6	8	6	8	6	8	33.5	33.5	33.5	24.158	215	215;189;128;149;108	0	32.72	1.1517	1.117	26.24	15	6	Leave out requantified	1.807	0.61036	2.3547	0.42164	28.788	21.436	7	8	2	4	Leave out requantified	Leave out requantified	30.2	33.5	616410000	368800000	247610000	203460000
CON__A2I7N0;CON__Q9TTE1	CON__A2I7N0;CON__Q9TTE1	4;3	4;3	1;0			;	2	4	4	1	3	3	3	3	0	1	11.2	11.2	4.6	46.311	411	411;411	0	9.1545	0.92323	0.93365	78.687	6	3	Median	0.61438	2.0876	0.76422	1.4382	92.394	18.093	3	3	2	1	Median	Plateau	6.6	9.2	143540000	81339000	62205000	91935000
CON__A2I7N1	CON__A2I7N1	4	1	1				1	4	1	1	4	3	1	1	1	1	9.2	2.7	2.7	46.397	411	411	0.0035651	1.963	1.827	1.3687	102.55	3	2	Median	0.88636	NaN	1.0992	NaN	143.92	NaN	2	1	2	0	Median	Median	9.2	7.3	32681000	15749000	16932000	20045000
CON__A3EZ82;Q6E0U4	CON__A3EZ82;Q6E0U4	1;1	1;1	1;1	Dermokine	DMKN	;	2	1	1	1	1	0	1	0	1	0	3.6	3.6	3.6	47.082	476	476;476	0.0036166	2.0353	1.0451	1.3226	21.347	2	2	Median	1.0451	NaN	1.3226	NaN	21.347	NaN	2	0	2	0	Median	Median	3.6	0	20444000	9285200	11159000	20444000
CON__ENSEMBL:ENSBTAP00000014147	CON__ENSEMBL:ENSBTAP00000014147	1	1	1				1	1	1	1	1	1	1	1	1	1	13.3	13.3	13.3	11.756	113	113	0	10.828	0.6426	0.85603	11.766	3	2	Median	0.64132	NaN	0.83298	NaN	3.8606	NaN	2	1	2	0	Median	Median	13.3	13.3	33679000	19160000	14519000	23359000
CON__ENSEMBL:ENSBTAP00000018229;V9HWI6;D6RF35;P02774;D6RBJ7;D6RF20	CON__ENSEMBL:ENSBTAP00000018229	23;6;6;6;4;2	1;0;0;0;0;0	1;0;0;0;0;0				6	23	1	1	21	22	1	1	1	1	51.2	2.1	2.1	53.661	475	475;474;476;474;348;145	0	3.409	1.0137	0.9485	20.031	2	0	Median	NaN	NaN	NaN	NaN	NaN	NaN	1	1	0	0	Median	Median	48	51.2	73774000	36260000	37514000	28742000
CON__ENSEMBL:ENSBTAP00000018574	CON__ENSEMBL:ENSBTAP00000018574	4	4	4				1	4	4	4	3	2	3	2	3	2	8.3	8.3	8.3	55.207	496	496	0	10.357	0.93395	0.86623	36.109	2	1	Median	NaN	NaN	NaN	NaN	NaN	NaN	1	1	1	0	Median	Median	6.5	4.4	10289000	4734300	5554500	3420000
CON__ENSEMBL:ENSBTAP00000024466;CON__ENSEMBL:ENSBTAP00000024462	CON__ENSEMBL:ENSBTAP00000024466;CON__ENSEMBL:ENSBTAP00000024462	8;7	8;7	8;7			;	2	8	8	8	8	5	8	5	8	5	34.2	34.2	34.2	43.9	401	401;419	0	72.03	0.96139	1.0325	9.9064	16	3	Leave out requantified	0.81426	1.4411	1.0445	0.96913	15.348	9.3163	10	6	2	1	Leave out requantified	Leave out requantified	34.2	21.9	351520000	171200000	180310000	209410000
CON__ENSEMBL:ENSBTAP00000031360	CON__ENSEMBL:ENSBTAP00000031360	7	7	7				1	7	7	7	7	7	7	7	7	7	26.7	26.7	26.7	54.678	491	491	0	75.719	1.1103	1.0785	21.576	20	5	Leave out requantified	0.95829	1.3794	1.2756	0.94402	26.126	22.039	10	10	2	3	Leave out requantified	Leave out requantified	26.7	26.7	789270000	376600000	412670000	401130000
CON__P00711	CON__P00711	1	1	1				1	1	1	1	1	1	1	1	1	1	8.1	8.1	8.1	14.186	123	123	0	2.6908	1.2033	1.1449	54.706	2	1	Median	NaN	NaN	NaN	NaN	NaN	NaN	1	1	1	0	Median	Median	8.1	8.1	37864000	16408000	21457000	18979000
CON__P00761	CON__P00761	6	6	6				1	6	6	6	6	6	6	6	6	6	25.1	25.1	25.1	24.409	231	231	0	323.31	1.078	0.94912	43.564	31	7	Leave out requantified	1.1877	1.1278	1.6409	0.74058	87.139	60.539	15	16	3	4	Leave out requantified	Leave out requantified	25.1	25.1	31562000000	17385000000	14177000000	15356000000
CON__P00978	CON__P00978	2	2	2				1	2	2	2	2	1	2	1	2	1	4.8	4.8	4.8	39.234	352	352	0.0018657	2.2202	1.3178	1.1227	19.533	3	1	Plateau	0.82394	NaN	0.96963	NaN	24.897	NaN	2	1	1	0	Median	Median	4.8	2.6	15374000	7826900	7547400	9810700
CON__Q2KJ62;CON__P01044-1	CON__Q2KJ62;CON__P01044-1	1;1	1;1	1;1			;	2	1	1	1	1	1	1	1	1	1	4.2	4.2	4.2	68.964	621	621;621	0	2.7942	1.0344	0.97374	15.923	2	0	Median	NaN	NaN	NaN	NaN	NaN	NaN	1	1	0	0	Median	Median	4.2	4.2	11551000	6330400	5220700	5774900
CON__P02533;P02533;A0A024R1X6;Q13092;CON__A2A4G1;CON__Q61782;CON__P35900;CON__Q9D312;P35900;C9JTG5;K7ENV3;CON__Q8N1A0;Q6ZPD6;CON__Q14525;Q6A165;CON__Q9UE12;CON__Q15323;CON__A2A5Y0;CON__Q92764;C4AM86;CON__Q14532;CON__A2AB72;CON__Q497I4;A0A024R1T2;CON__O76015;CON__O76013;CON__Q7Z3Y9;CON__O76014;CON__REFSEQ:XP_986630;Q8N1A0;Q14525;Q15323;Q14532;O76014;Q92764;O76015;O76013;Q7Z3Y9	CON__P02533;P02533;A0A024R1X6	35;35;24;9;8;5;4;4;4;2;1;1;1;1;1;1;1;1;1;1;1;1;1;1;1;1;1;1;1;1;1;1;1;1;1;1;1;1	19;19;16;3;0;1;0;0;0;0;0;0;0;0;0;0;0;0;0;0;0;0;0;0;0;0;0;0;0;0;0;0;0;0;0;0;0;0	7;7;5;1;0;1;0;0;0;0;0;0;0;0;0;0;0;0;0;0;0;0;0;0;0;0;0;0;0;0;0;0;0;0;0;0;0;0	Keratin, type I cytoskeletal 14	KRT14	;;	38	35	19	7	30	29	16	16	5	6	62.5	42.6	21.4	51.621	472	472;472;261;157;456;93;424;431;424;220;48;295;379;404;410;416;416;416;425;425;448;453;455;455;456;467;468;471;476;295;404;416;448;449;455;456;467;468	0	323.31	1.0777	1.036	40.943	51	7	Leave out requantified	0.48335	2.3827	0.67626	1.5693	19.462	15.371	26	25	2	5	Leave out requantified	Leave out requantified	56.4	58.3	2741700000	1341800000	1399900000	1515800000
CON__P02662	CON__P02662	13	13	13				1	13	13	13	13	9	13	9	13	9	54.3	54.3	54.3	22.975	199	199	0	257.98	1.3659	1.1206	130.34	37	14	Leave out requantified	2.1553	1.0011	2.7019	0.66852	153.75	26.012	19	18	8	6	Leave out requantified	Leave out requantified	54.3	50.3	9459200000	4046200000	5413000000	4531300000
CON__P02663	CON__P02663	10	10	10				1	10	10	10	10	7	10	7	10	7	35.7	35.7	35.7	24.348	207	207	0	45.064	1.3483	1.2794	13.644	24	3	Leave out requantified	1.2757	1.4288	1.7782	0.9551	33.927	30.76	14	10	3	0	Leave out requantified	Leave out requantified	35.7	30.9	4677400000	2152300000	2525000000	2405700000
CON__P02666	CON__P02666	5	5	5				1	5	5	5	3	5	3	5	3	5	23	23	23	23.583	209	209	0	85.233	1.2666	1.2374	101.56	14	0	Leave out requantified	3.1094	0.52557	4.3956	0.34019	4.5485	15.283	6	8	0	0	Leave out requantified	Leave out requantified	15.8	23	4841000000	2177200000	2663800000	2119000000
CON__P02668	CON__P02668	4	4	4				1	4	4	4	4	4	4	4	4	4	25.4	25.4	25.4	18.974	169	169	0	103.66	0.90262	0.90426	20.005	13	3	Leave out requantified	0.98392	0.82936	1.3478	0.54537	20.738	17.103	7	6	2	1	Leave out requantified	Leave out requantified	25.4	25.4	1408800000	651940000	756830000	930120000
CON__P02672	CON__P02672	12	12	12				1	12	12	12	12	10	12	10	12	10	20.8	20.8	20.8	67.011	615	615	0	200.73	1.0487	0.98132	11.968	30	4	Leave out requantified	0.73697	1.2988	0.98847	0.93187	26.644	8.6543	15	15	3	1	Leave out requantified	Leave out requantified	20.8	19	1212100000	635410000	576650000	770000000
CON__P02754	CON__P02754	11	11	11				1	11	11	11	10	8	10	8	10	8	62.3	62.3	62.3	18.281	162	162	0	283.4	1.0333	0.99328	32.609	26	12	Leave out requantified	1.1796	0.88729	1.6094	0.63963	50.284	34.074	15	11	7	5	Leave out requantified	Leave out requantified	57.4	57.4	5618100000	3166800000	2451300000	3092200000
CON__P02769	CON__P02769	97	97	89				1	97	97	89	93	91	93	91	86	84	90.1	90.1	86.5	69.293	607	607	0	323.31	1.0723	0.99497	31.923	864	266	Leave out requantified	0.74534	1.4589	1.0291	1.003	38.961	38.446	439	425	137	129	Leave out requantified	Leave out requantified	90.1	87.5	1007600000000	448850000000	558780000000	495650000000
CON__P04258;P02461	CON__P04258;P02461	2;1	2;1	2;1	Collagen alpha-1(III) chain	COL3A1	;	2	2	2	2	2	2	2	2	2	2	2	2	2	138.44	1466	1466;1466	0	24.439	1.1265	1.0773	1.4302	4	0	Leave out requantified	1.0033	1.2648	1.3828	0.83935	1.5948	4.4552	2	2	0	0	Median	Median	2	2	546290000	265510000	280780000	292980000
CON__P04264	CON__P04264	56	1	1				1	56	1	1	50	51	0	1	0	1	70.7	2.6	2.6	66.017	644	644	0.0068729	1.6379	NaN	NaN	NaN	0	0	Median	NaN	NaN	NaN	NaN	NaN	NaN	0	0	0	0	Median	Median	54	68.3	2354600	0	2354600	0
CON__P05787;P05787;Q969I0;Q7L4M3;CON__H-INV:HIT000292931;F8VUG2;F8W1U3;CON__Q9H552;F8VP67;CON__H-INV:HIT000016045;CON__Q9DCV7;CON__REFSEQ:XP_092267;Q8IWY7;B0YJC4;V9HWE1;Q53HU8;P08670;H7C5W5;B0YJC5;B3KRK8;Q53SB5;Q45VM8;Q45VM7;Q45VM6;L7RDA5;B3KWQ6;A5Z217;P41219;P17661	CON__P05787;P05787;Q969I0;Q7L4M3;CON__H-INV:HIT000292931;F8VUG2	23;23;20;14;13;12;10;8;7;4;4;3;3;2;2;2;2;1;1;1;1;1;1;1;1;1;1;1;1	15;15;15;12;10;5;4;6;4;1;1;3;1;1;1;1;1;1;1;1;1;1;1;1;1;1;1;1;1	14;14;14;11;10;5;4;5;4;1;0;3;1;0;0;0;0;0;0;0;0;0;0;0;0;0;0;0;0	Keratin, type II cytoskeletal 8	KRT8	;;;;;	29	23	15	14	19	21	12	13	11	12	40.4	31.3	29.4	53.704	483	483;483;365;279;443;273;289;499;113;99;457;213;1649;431;466;466;466;200;228;407;470;470;470;470;470;470;470;470;470	0	112.03	1.0959	1.0224	53.75	24	8	Leave out requantified	0.39708	3.4977	0.46829	2.3947	26.835	27.756	11	13	3	5	Leave out requantified	Leave out requantified	35.8	36.2	491910000	223750000	268170000	204100000
CON__P08727;P08727;C9JM50;CON__P19001;CON__Q99456;Q99456	CON__P08727;P08727;C9JM50	17;17;10;6;2;2	1;1;1;0;0;0	1;1;1;0;0;0	Keratin, type I cytoskeletal 19	KRT19	;;	6	17	1	1	12	13	0	1	0	1	37.2	2.2	2.2	44.091	400	400;400;196;403;494;494	1	-2	NaN	NaN	NaN	1	0	Median	NaN	NaN	NaN	NaN	NaN	NaN	0	1	0	0	Median	Median	26.8	29.5	26915000	11769000	15146000	0
CON__P08730-1	CON__P08730-1	9	1	1				1	9	1	1	9	7	1	0	1	0	15.6	2.7	2.7	47.754	437	437	0	8.7738	NaN	NaN	NaN	0	0	Median	NaN	NaN	NaN	NaN	NaN	NaN	0	0	0	0	Median	Median	15.6	12.8	8409000	8409000	0	8409000
CON__P08779;P08779;Q16195;K7ENW6;B4DWU0;B4E2J5	CON__P08779;P08779	36;36;14;12;10;7	32;32;14;12;8;5	15;15;7;5;4;1	Keratin, type I cytoskeletal 16	KRT16	;	6	36	32	15	32	32	28	28	14	14	64.9	59.6	36.8	51.267	473	473;473;244;162;135;188	0	323.31	1.0922	1.014	69.234	75	17	Leave out requantified	0.33082	2.7869	0.45669	1.8491	18.368	39.805	38	37	9	8	Leave out requantified	Leave out requantified	60.5	63	4324300000	2273600000	2050700000	2463800000
CON__P12763;C9JV77;B7Z8Q2;P02765	CON__P12763	9;1;1;1	9;1;1;1	9;1;1;1				4	9	9	9	7	8	7	8	7	8	31.2	31.2	31.2	38.418	359	359;368;433;367	0	99.144	1.2493	1.0699	56.645	20	3	Leave out requantified	0.63066	1.7066	0.87212	1.146	37.745	67.878	10	10	3	0	Leave out requantified	Leave out requantified	29.2	31.2	1190800000	535680000	655160000	546600000
CON__P13645;P13645;CON__P02535-1;CON__Q7Z3Y7;Q7Z3Y7;CON__Q148H6;CON__Q7Z3Z0;CON__Q7Z3Y8;CON__Q2M2I5;Q7Z3Z0;Q7Z3Y8;Q2M2I5;A0A1B0GVI3	CON__P13645;P13645	37;37;10;4;4;3;2;2;2;2;2;2;1	37;37;10;4;4;3;2;2;2;2;2;2;1	31;31;6;2;2;1;1;1;0;1;1;0;1	Keratin, type I cytoskeletal 10	KRT10	;	13	37	37	31	37	35	37	35	31	29	48.7	48.7	42.7	59.51	593	593;584;570;486;464;464;450;459;525;450;459;525;107	0	323.31	1.1041	1.0965	29.417	122	26	Leave out requantified	0.51035	2.4002	0.73289	1.6011	65.364	21.362	59	63	13	13	Leave out requantified	Leave out requantified	48.7	46	61526000000	28759000000	32767000000	31972000000
CON__P13647;P13647;B4E1T1;B4DL32;F8W0C6;H0YI76;H0YIN9;F8VV57;F8VU69;U3KPR1;A0A1B0GTT5;A0A1B0GUA0;B4DIR1;K7ELP4;K7EJU1;K7EKH9;B4E192;B4DJW0;K7EMP8;CON__Q61726;A0A1W2PR46;P14136	CON__P13647;P13647;B4E1T1;B4DL32	41;41;37;24;17;16;12;5;3;1;1;1;1;1;1;1;1;1;1;1;1;1	25;25;21;17;4;13;9;5;3;0;0;0;0;0;0;0;0;0;0;0;0;0	7;7;6;5;0;5;1;1;0;0;0;0;0;0;0;0;0;0;0;0;0;0	Keratin, type II cytoskeletal 5	KRT5	;;;	22	41	25	7	39	40	24	24	7	7	54.6	39.2	10	62.378	590	590;590;555;234;178;201;196;132;147;143;149;176;179;189;248;261;407;415;432;479;505;432	0	167.39	1.0271	1.0136	33.146	66	19	Leave out requantified	0.48172	2.1054	0.65399	1.424	20.969	20.133	36	30	11	8	Leave out requantified	Leave out requantified	52.7	53.2	3166700000	1716900000	1449800000	1948500000
CON__P15497	CON__P15497	6	6	6				1	6	6	6	5	5	5	5	5	5	25.3	25.3	25.3	30.276	265	265	0	10.398	0.83415	0.78167	69.939	8	5	Median	0.83415	1.9926	1.0263	1.4486	37.998	82.165	4	4	3	2	Median	Linear	20.4	20.4	110810000	60466000	50344000	51607000
CON__P17690;J3KS17;B4DPN0;D9IWP9;P02749	CON__P17690	8;1;1;1;1	8;1;1;1;1	8;1;1;1;1				5	8	8	8	8	8	8	8	8	8	42	42	42	38.252	345	345;104;274;326;345	0	213.63	1.0523	0.96887	13.254	20	4	Leave out requantified	0.73471	1.6347	0.90873	1.1425	10.403	22.005	10	10	1	3	Leave out requantified	Leave out requantified	42	42	348290000	168820000	179470000	177250000
I0B0K7;I0B0K8;CON__P20930;P20930;Q05331;I0B0K5;I0B0K6;I0B0K3;I0B0K4;Q59H78;Q16824;Q15206;Q01212	I0B0K7;I0B0K8;CON__P20930;P20930;Q05331;I0B0K5;I0B0K6;I0B0K3;I0B0K4	5;5;5;5;4;4;4;3;3;2;1;1;1	5;5;5;5;4;4;4;3;3;2;1;1;1	5;5;5;5;4;4;4;3;3;2;1;1;1	Filaggrin	FLG	;;;;;;;;	13	5	5	5	5	3	5	3	5	3	2.6	2.6	2.6	294.48	2741	2741;4021;4061;4061;1218;2416;2582;825;1120;583;797;990;1084	0	12.139	0.98076	0.96486	23.258	10	0	Leave out requantified	0.67943	2.74	0.7858	2.194	13.582	37.815	6	4	0	0	Leave out requantified	Leave out requantified	2.6	1.9	60370000	30197000	30174000	41713000
CON__P34955	CON__P34955	12	12	12				1	12	12	12	9	11	9	11	9	11	26.9	26.9	26.9	46.103	416	416	0	127.49	1.1257	0.97652	20.16	23	4	Leave out requantified	0.63411	1.6398	0.86251	1.1039	18.645	22.461	9	14	1	3	Leave out requantified	Leave out requantified	21.6	26.9	897780000	437720000	460060000	393230000
CON__P35908;H0YID6;CON__Q6NXH9;H0YHD9;F8VS61;CON__REFSEQ:XP_932229	CON__P35908	54;4;3;1;1;1	1;0;0;0;0;0	1;0;0;0;0;0				6	54	1	1	52	46	1	0	1	0	83.6	5.6	5.6	65.865	645	645;119;539;143;248;345	0	20.484	NaN	NaN	NaN	0	0	Median	NaN	NaN	NaN	NaN	NaN	NaN	0	0	0	0	Median	Median	83.6	69.1	0	0	0	0
CON__P41361;A0A0K0Q2Z1;A0A024R944;P01008;Q8TCE1	CON__P41361	15;2;2;2;1	15;2;2;2;1	15;2;2;2;1				5	15	15	15	12	13	12	13	12	13	40.2	40.2	40.2	52.347	465	465;464;464;464;259	0	204.76	0.98918	0.99339	26.909	30	1	Leave out requantified	0.73365	1.4162	0.94902	1.0317	22.113	32.416	15	15	0	1	Leave out requantified	Leave out requantified	31.2	33.1	594460000	299860000	294590000	297040000
CON__P48668;P48668	CON__P48668;P48668	41;41	1;1	0;0	Keratin, type II cytoskeletal 6C	KRT6C	;	2	41	1	0	37	33	1	0	0	0	53.2	1.8	0	60.024	564	564;564	0	3.9694	NaN	NaN	NaN	1	0	Median	NaN	NaN	NaN	NaN	NaN	NaN	1	0	0	0	Median	Median	48.9	45.9	90891000	74430000	16462000	90891000
CON__P50446	CON__P50446	23	1	0				1	23	1	0	21	20	1	0	0	0	25.3	1.8	0	59.334	553	553	1	-2	NaN	NaN	NaN	1	0	Median	NaN	NaN	NaN	NaN	NaN	NaN	1	0	0	0	Median	Median	25.3	24.4	5549100	3650100	1899000	5549100
CON__P81644	CON__P81644	4	4	4				1	4	4	4	2	4	2	4	2	4	38	38	38	11.202	100	100	0	5.3461	0.9792	0.8425	33.411	6	3	Median	0.70037	1.23	0.78124	1.0086	17.161	36.894	2	4	0	3	Median	Median	27	38	27730000	13756000	13974000	7948300
CON__Q01546	CON__Q01546	11	1	1				1	11	1	1	8	11	0	1	0	1	9.1	1.4	1.4	65.87	638	638	1	-2	NaN	NaN	NaN	1	1	Median	NaN	NaN	NaN	NaN	NaN	NaN	0	1	0	1	Median	Median	7.7	9.1	28468000	13393000	15075000	0
CON__Q04695;Q04695;F5GWP8;Q14666;K7EPJ9;B4E2P9;K7ESE1;B4DJM5	CON__Q04695;Q04695;F5GWP8;Q14666	25;25;22;16;11;8;6;4	9;9;7;3;4;5;1;2	4;4;4;1;3;3;0;1	Keratin, type I cytoskeletal 17	KRT17	;;;	8	25	9	4	22	20	9	8	4	3	44.9	23.1	10.9	48.105	432	432;432;349;266;231;172;95;177	0	101.41	0.98919	0.95006	34.599	19	5	Leave out requantified	0.49192	2.6484	0.61018	1.8082	28.147	14.402	10	9	2	3	Leave out requantified	Leave out requantified	41.9	39.4	356880000	164800000	192080000	173400000
CON__Q0IIK2;CON__Q29443;B4E1V0;B2MV14;B7ZAL5;E7EQB2;B3KSL2;E7ER44;Q2TUW9;V9HWI4;W8QEY1;Q5EK51;B3VMW0;A8K494;A0A161I202;P02788	CON__Q0IIK2;CON__Q29443	32;31;1;1;1;1;1;1;1;1;1;1;1;1;1;1	29;28;1;1;1;1;1;1;1;1;1;1;1;1;1;1	29;28;1;1;1;1;1;1;1;1;1;1;1;1;1;1			;	16	32	29	29	28	24	26	22	26	22	51.8	48.9	48.9	77.738	704	704;685;300;585;666;696;697;708;709;710;711;711;711;711;711;710	0	283.25	1.0106	0.97467	18.913	51	14	Leave out requantified	0.71376	1.4861	0.89478	1.0701	17.91	23.654	25	26	7	7	Leave out requantified	Leave out requantified	48.2	40.3	1159300000	605800000	553510000	582940000
CON__Q14CN4-1;CON__Q6IME9;Q14CN4;H0YIG3	CON__Q14CN4-1;CON__Q6IME9;Q14CN4	5;5;5;1	1;1;1;1	0;0;0;0	Keratin, type II cytoskeletal 72	KRT72	;;	4	5	1	0	4	5	1	1	0	0	7	2.3	0	55.877	511	511;520;511;192	0	8.9061	0.56582	0.71918	53.253	5	1	Median	0.52683	2.1321	0.6389	1.5651	9.8367	42.571	3	2	0	1	Median	Median	7	7	118340000	65142000	53199000	79757000
CON__Q1RMK2	CON__Q1RMK2	7	7	7				1	7	7	7	7	6	7	6	7	6	13.7	13.7	13.7	65.056	597	597	0	65.529	0.94296	0.896	14.525	12	1	Leave out requantified	0.69756	1.3717	0.8729	1.0147	19.188	17.922	6	6	0	1	Leave out requantified	Leave out requantified	13.7	12.1	247800000	120980000	126820000	133600000
CON__Q1RMN8	CON__Q1RMN8	3	3	3				1	3	3	3	3	3	3	3	3	3	14.1	14.1	14.1	24.536	234	234	0	126.12	1.1668	1.1164	3.479	8	2	Leave out requantified	0.85134	1.5719	1.1776	1.0728	18.975	23.29	4	4	1	1	Leave out requantified	Median	14.1	14.1	140730000	65203000	75531000	88851000
CON__Q2KIT0	CON__Q2KIT0	2	2	2				1	2	2	2	2	1	2	1	2	1	11	11	11	20.646	191	191	0	2.7	0.76346	0.70474	54.486	3	0	Median	0.92794	NaN	1.0869	NaN	61.271	NaN	2	1	0	0	Median	Median	11	4.7	14057000	6978200	7078700	9794200
CON__Q2KJF1;M0R009;B3KWB5;V9HWD8;P04217	CON__Q2KJF1	6;1;1;1;1	6;1;1;1;1	6;1;1;1;1				5	6	6	6	4	4	4	4	4	4	19.5	19.5	19.5	53.553	503	503;305;345;495;495	0	40.118	1.4334	0.98776	33.087	8	2	Leave out requantified	0.44889	1.558	0.5231	1.1427	18.107	25.778	4	4	2	0	Median	Leave out requantified	11.9	11.9	109010000	56871000	52137000	51678000
CON__Q2UVX4	CON__Q2UVX4	4	4	4				1	4	4	4	2	2	2	2	2	2	3	3	3	187.37	1662	1662	0	14.098	0.8754	0.93017	41.992	3	1	Median	0.62728	NaN	0.66887	NaN	46.638	NaN	2	1	1	0	Median	Median	1.6	1.4	13332000	6891900	6440400	6026300
CON__Q32PI4;Q6LAM1;Q8WW88;A0A087X0I2;G3XAM2;A0A0U4BCF5;A8K3L0;E7ETH0;B4DRF2;P05156	CON__Q32PI4	4;1;1;1;1;1;1;1;1;1	4;1;1;1;1;1;1;1;1;1	4;1;1;1;1;1;1;1;1;1				10	4	4	4	3	4	3	4	3	4	6.6	6.6	6.6	68.932	618	618;321;377;378;576;582;583;591;591;583	0	19.316	0.81518	1.0015	48.774	6	5	Median	0.75293	1.6403	0.9014	1.3157	21.551	73.986	3	3	3	2	Median	Median	5.3	6.6	63690000	33512000	30178000	36668000
CON__Q3KUS7	CON__Q3KUS7	3	3	3				1	3	3	3	2	2	2	2	2	2	2.8	2.8	2.8	85.411	760	760	0	5.9162	1.1047	1.0195	11.503	4	1	Median	0.90096	1.3138	1.0898	0.92125	4.7137	9.6221	2	2	1	0	Median	Median	1.8	2.6	50955000	25517000	25438000	17745000
CON__Q3MHN5	CON__Q3MHN5	23	23	1				1	23	23	1	21	22	21	22	1	1	50.8	50.8	1.7	53.341	474	474	0	323.31	0.96064	0.93447	33.373	57	9	Leave out requantified	0.66387	1.5764	0.88378	1.0471	32.112	22.986	29	28	5	4	Leave out requantified	Leave out requantified	47.7	50.8	3785600000	1906200000	1879300000	1932200000
CON__Q3SZR3	CON__Q3SZR3	9	9	9				1	9	9	9	8	7	8	7	8	7	41.1	41.1	41.1	23.182	202	202	0	54.241	0.7935	0.9871	43.946	17	4	Leave out requantified	0.62049	1.7347	0.81098	1.165	29.925	60.102	9	8	1	3	Leave out requantified	Leave out requantified	36.6	37.6	385720000	197830000	187900000	240190000
CON__Q3SZV7	CON__Q3SZV7	6	6	6				1	6	6	6	5	3	5	3	5	3	15	15	15	52.295	460	460	0	18.284	1.0396	0.84583	14.874	8	1	Leave out requantified	0.62351	1.8801	0.72773	1.4686	11.963	32.65	5	3	1	0	Leave out requantified	Leave out requantified	14.6	8.3	104020000	54875000	49147000	58771000
CON__Q3Y5Z3	CON__Q3Y5Z3	4	4	4				1	4	4	4	3	2	3	2	3	2	19.2	19.2	19.2	26.133	240	240	0	9.3815	1.0059	0.91391	19.298	4	0	Leave out requantified	0.81315	1.2491	1.0054	0.90562	13.491	26.957	2	2	0	0	Median	Median	15.4	10	67134000	30704000	36430000	28240000
CON__Q9Z2K1;CON__Q3ZAW8	CON__Q9Z2K1;CON__Q3ZAW8	17;17	1;1	1;1			;	2	17	1	1	14	14	1	0	1	0	26	2.3	2.3	51.606	469	469;474	1	-2	NaN	NaN	NaN	1	1	Median	NaN	NaN	NaN	NaN	NaN	NaN	1	0	1	0	Median	Median	24.5	21.7	1231300000	15755000	1215600000	1231300000
CON__Q5D862;Q5D862	CON__Q5D862;Q5D862	11;11	11;11	11;11	Filaggrin-2	FLG2	;	2	11	11	11	7	9	7	9	7	9	10.6	10.6	10.6	248.07	2391	2391;2391	0	77.591	1.1032	1.0916	43.533	18	5	Leave out requantified	0.74536	2.3677	0.84051	1.9091	23.281	41.498	8	10	1	4	Leave out requantified	Leave out requantified	5.1	9.7	156140000	79047000	77092000	76690000
CON__Q5XQN5	CON__Q5XQN5	33	1	0				1	33	1	0	31	32	1	1	0	0	41.1	1.5	0	62.936	601	601	0	2.9893	1.1054	1.056	108.36	2	0	Median	NaN	NaN	NaN	NaN	NaN	NaN	1	1	0	0	Median	Median	39.3	39.8	190720000	92483000	98240000	98022000
CON__Q6IFX2	CON__Q6IFX2	18	1	0				1	18	1	0	17	15	1	1	0	0	28.5	1.8	0	50.133	452	452	1	-2	NaN	NaN	NaN	1	0	Median	NaN	NaN	NaN	NaN	NaN	NaN	0	1	0	0	Median	Median	28.5	26.1	29607000	6144800	23463000	4573000
CON__Q9NSB2;CON__Q6ISB0;Q9NSB2;A0JNT2;A0A087X106;CON__O43790;B4DN72;A8K872;CON__Q6NT21;CON__P78385;CON__Q14533;CON__P78386;O43790;P78385;Q14533;P78386;Q8NFV1;Q8NFV0;Q6YFL4;Q6YFL2;Q8N120;F5GYI5;B7Z7N3;Q701L7;CON__Q9NSB4;Q9NSB4	CON__Q9NSB2;CON__Q6ISB0;Q9NSB2;A0JNT2;A0A087X106;CON__O43790;B4DN72;A8K872;CON__Q6NT21;CON__P78385;CON__Q14533;CON__P78386;O43790;P78385;Q14533;P78386	4;4;4;2;2;2;2;2;2;2;2;2;2;2;2;2;1;1;1;1;1;1;1;1;1;1	1;1;1;1;1;1;1;1;1;1;1;1;1;1;1;1;1;1;1;1;1;1;1;1;1;1	1;1;1;1;1;1;1;1;1;1;1;1;1;1;1;1;1;1;1;1;1;1;1;1;1;1	Keratin, type II cuticular Hb4;Keratin, type II cuticular Hb6;Keratin, type II cuticular Hb3;Keratin, type II cuticular Hb1;Keratin, type II cuticular Hb5	KRT84;KRT83;KRT81;KRT86;KRT85	;;;;;;;;;;;;;;;	26	4	1	1	3	4	1	1	1	1	4.5	1.8	1.8	64.895	600	600;600;600;447;484;486;486;486;493;493;505;507;486;493;505;507;55;55;55;55;73;295;295;513;513;513	0	7.2805	NaN	NaN	NaN	1	1	Median	NaN	NaN	NaN	NaN	NaN	NaN	1	0	1	0	Median	Median	4.5	4.5	29386000	27575000	1810200	29386000
CON__Q6KB66-1;Q6KB66;CON__Q0VBK2	CON__Q6KB66-1;Q6KB66;CON__Q0VBK2	2;2;1	2;2;1	2;2;1	Keratin, type II cytoskeletal 80	KRT80	;;	3	2	2	2	2	2	2	2	2	2	4.9	4.9	4.9	50.525	452	452;452;452	0	7.9798	0.89806	0.85029	18.207	4	0	Leave out requantified	0.38344	2.1033	0.47088	1.5354	18.334	18.081	2	2	0	0	Median	Median	4.9	4.9	37374000	20635000	16740000	22406000
CON__Q8N1N4-2;CON__Q7RTT2;Q8N1N4;B4DQ49	CON__Q8N1N4-2;CON__Q7RTT2;Q8N1N4;B4DQ49	10;10;10;5	8;8;8;4	8;8;8;4	Keratin, type II cytoskeletal 78	KRT78	;;;	4	10	8	8	9	5	7	3	7	3	20.3	17.1	17.1	56.964	521	521;521;520;291	0	20.631	0.65756	0.81179	14.473	8	3	Leave out requantified	0.61997	1.8061	0.75379	1.4192	8.9296	21.746	5	3	1	2	Leave out requantified	Median	18.6	9	78134000	43299000	34835000	53142000
Q0IIN1;CON__Q7Z794;Q7Z794;Q147W7	Q0IIN1;CON__Q7Z794;Q7Z794;Q147W7	9;9;9;5	4;4;4;3	4;4;4;3	Keratin, type II cytoskeletal 1b	KRT77;KRT1B	;;;	4	9	4	4	7	6	3	2	3	2	12.5	7.1	7.1	61.802	578	578;578;578;345	0	13.241	1.8131	2.4106	306.33	4	4	Median	4.1537	NaN	5.7092	NaN	318.17	NaN	3	1	3	1	Median	Median	10.6	8.5	1100600000	30278000	1070300000	1089800000
CON__Q86YZ3;Q86YZ3	CON__Q86YZ3;Q86YZ3	23;23	23;23	23;23	Hornerin	HRNR	;	2	23	23	23	23	19	23	19	23	19	22	22	22	282.39	2850	2850;2850	0	323.31	1.3505	1.3878	23.041	69	5	Leave out requantified	0.94861	2.2538	1.208	1.671	24.155	33.809	40	29	3	2	Leave out requantified	Leave out requantified	22	18.6	1667300000	720620000	946650000	1066200000
CON__Q922U2	CON__Q922U2	27	1	1				1	27	1	1	26	26	1	0	1	0	35.2	2.8	2.8	61.766	580	580	0.0085034	1.5431	NaN	NaN	NaN	1	1	Median	NaN	NaN	NaN	NaN	NaN	NaN	1	0	1	0	Median	Median	35.2	32.4	20316000	9146400	11170000	20316000
CON__REFSEQ:XP_001252647	CON__REFSEQ:XP_001252647	4	4	2				1	4	4	2	3	2	3	2	2	1	10.8	10.8	6	46.897	417	417	0	6.6432	0.9425	0.92311	11.153	4	0	Leave out requantified	0.65782	1.4733	0.73778	1.1577	52.532	32.022	2	2	0	0	Median	Median	8.4	4.6	26084000	12756000	13328000	15951000
D0PNI1;P63104;B0AZS6;E7EX29;B7Z2E6;H0YB80;E7ESK7;E9PD24;E7EVZ2;Q2F831;E5RGE1;E5RIR4;Q6LD62	D0PNI1;P63104;B0AZS6;E7EX29;B7Z2E6;H0YB80;E7ESK7	8;8;6;6;4;4;4;3;3;3;2;2;1	8;8;6;6;4;4;4;3;3;3;2;2;1	7;7;5;5;3;3;4;3;3;2;2;2;1	14-3-3 protein zeta/delta	YWHAZ	;;;;;;	13	8	8	7	6	7	6	7	5	6	33.9	33.9	30.2	27.745	245	245;245;168;246;125;130;137;92;98;106;51;75;69	0	135.52	0.91841	0.86998	42.962	14	4	Leave out requantified	0.41156	2.0217	0.49315	1.4165	15.154	14.362	6	8	1	3	Leave out requantified	Leave out requantified	27.8	30.6	228200000	111030000	117170000	80056000
D3DNK9	D3DNK9	1	1	1		hCG_1657884		1	1	1	1	0	1	0	1	0	1	29.2	29.2	29.2	2.7243	24	24	1	-2	NaN	NaN	NaN	0	0	Median	NaN	NaN	NaN	NaN	NaN	NaN	0	0	0	0	Median	Median	0	29.2	0	0	0	0
D3DNT9;P54753	D3DNT9;P54753	6;6	6;6	6;6	Receptor protein-tyrosine kinase;Ephrin type-B receptor 3	EPHB3	;	2	6	6	6	5	4	5	4	5	4	8.2	8.2	8.2	105.93	956	956;998	0	8.8998	1.124	1.2357	28.446	8	3	Leave out requantified	1.147	1.0362	1.4278	0.89003	37.281	18.051	5	3	1	2	Leave out requantified	Median	6.8	5	75401000	38201000	37200000	44564000
Q5T123;Q86Z22;D3DPK5;Q9H299	Q5T123;Q86Z22;D3DPK5;Q9H299	1;1;1;1	1;1;1;1	1;1;1;1	SH3 domain-binding glutamic acid-rich-like protein 3	SH3BGRL3;HEL-S-297	;;;	4	1	1	1	1	1	1	1	1	1	11.4	11.4	11.4	9.3804	88	88;226;257;93	0.0035461	1.9342	0.9514	0.96608	108.18	2	1	Median	NaN	NaN	NaN	NaN	NaN	NaN	1	1	0	1	Median	Median	11.4	11.4	24939000	12847000	12092000	13046000
Q63HR1;Q5VU21;D3DQ69;D3DQ70;Q8NC51	Q63HR1;Q5VU21;D3DQ69;D3DQ70;Q8NC51	1;1;1;1;1	1;1;1;1;1	1;1;1;1;1	Plasminogen activator inhibitor 1 RNA-binding protein	DKFZp686P17171;SERBP1	;;;;	5	1	1	1	1	1	1	1	1	1	4.1	4.1	4.1	42.44	387	387;387;450;465;408	0	8.677	0.90828	0.85877	79.007	2	0	Median	NaN	NaN	NaN	NaN	NaN	NaN	1	1	0	0	Median	Median	4.1	4.1	4803900	2501700	2302200	2638900
D3DQI7;Q86SR1;Q4G0E1;A0A087X115;E5D8G0;Q49A17	D3DQI7;Q86SR1;Q4G0E1	3;3;2;1;1;1	3;3;2;1;1;1	3;3;2;1;1;1	Polypeptide N-acetylgalactosaminyltransferase;Polypeptide N-acetylgalactosaminyltransferase 10	GALNT10	;;	6	3	3	3	1	3	1	3	1	3	6.1	6.1	6.1	58.38	506	506;603;310;417;601;601	0	3.7868	0.57969	0.46003	126.76	3	1	Median	NaN	0.44955	NaN	0.33639	NaN	44.268	1	2	0	1	Median	Median	1.8	6.1	35358000	18452000	16907000	14943000
D3DRA2;Q9UMD9	D3DRA2;Q9UMD9	1;1	1;1	1;1	Collagen alpha-1(XVII) chain;120 kDa linear IgA disease antigen;97 kDa linear IgA disease antigen	COL17A1	;	2	1	1	1	1	1	1	1	1	1	0.7	0.7	0.7	150.45	1497	1497;1497	0	3.1526	2.5686	1.7271	56.031	3	0	Plateau	NaN	2.4583	NaN	1.738	NaN	0.88307	1	2	0	0	Median	Median	0.7	0.7	61150000	22545000	38605000	11982000
D3DTX7;B7Z4S2;P02458	D3DTX7	9;1;1	2;0;0	2;0;0		COL1A1		3	9	2	2	8	9	2	2	2	2	13.9	2.5	2.5	84.739	885	885;243;1487	0	171.57	1.1388	1.074	5.7571	10	0	Leave out requantified	1.0522	1.2262	1.4478	0.81321	15.713	1.2984	5	5	0	0	Leave out requantified	Leave out requantified	12.3	13.9	1078900000	498480000	580420000	576520000
Q6FGE5;D3DV26;P60903	Q6FGE5;D3DV26;P60903	2;2;2	2;2;2	2;2;2	Protein S100-A10	S100A10	;;	3	2	2	2	1	1	1	1	1	1	27.8	27.8	27.8	11.187	97	97;205;97	0	3.6221	0.97126	0.94101	113.5	2	1	Median	NaN	NaN	NaN	NaN	NaN	NaN	1	1	0	1	Median	Median	17.5	10.3	29974000	14996000	14978000	13134000
D5FWD0	D5FWD0	2	1	1		HLA-B		1	2	1	1	2	1	1	0	1	0	13.8	7.7	7.7	21.094	181	181	0	3.0694	NaN	NaN	NaN	1	0	Median	NaN	NaN	NaN	NaN	NaN	NaN	1	0	0	0	Median	Median	13.8	6.1	7794600	3195200	4599400	7794600
H0Y9Y1;D6RDG3;P20290	H0Y9Y1;D6RDG3;P20290	1;1;1	1;1;1	1;1;1	Transcription factor BTF3	BTF3	;;	3	1	1	1	0	1	0	1	0	1	22.1	22.1	22.1	9.3894	86	86;109;206	0	3.1929	NaN	NaN	NaN	1	1	Median	NaN	NaN	NaN	NaN	NaN	NaN	0	1	0	1	Median	Median	0	22.1	7635500	2213600	5421800	0
D6RFX5;P15514	D6RFX5;P15514	7;7	7;7	7;7	Amphiregulin	AREG	;	2	7	7	7	7	6	7	6	7	6	22.3	22.3	22.3	30.26	274	274;252	0	113.13	1.207	1.1465	79.307	24	6	Leave out requantified	3.8638	0.3829	4.6894	0.26697	38.89	30.586	13	11	4	2	Leave out requantified	Leave out requantified	22.3	18.2	1860100000	938940000	921180000	868660000
E1U340;H7BY64;Q96NZ9;A6XND8	E1U340;H7BY64;Q96NZ9;A6XND8	8;6;6;5	8;6;6;5	8;6;6;5	Proline-rich acidic protein 1	PRAP1	;;;	4	8	8	8	5	8	5	8	5	8	36.8	36.8	36.8	35.187	310	310;318;151;142	0	27.653	1.0185	0.95987	94.642	15	6	Leave out requantified	0.29144	4.69	0.39621	3.1569	35.56	26.994	6	9	1	5	Leave out requantified	Leave out requantified	19.7	36.8	655140000	246250000	408890000	215050000
E3UPC4;D2U832;B2Z8W3;U3Q010;W0GBJ0;S5DHV5;F2XI50;A0A0H5BMM5;F6IQA1	E3UPC4;D2U832;B2Z8W3;U3Q010;W0GBJ0;S5DHV5;F2XI50;A0A0H5BMM5;F6IQA1	13;11;11;11;11;11;11;11;11	2;2;2;2;2;2;2;2;2	0;0;0;0;0;0;0;0;0		HLA-C;HLA-Cw	;;;;;;;;	9	13	2	0	11	12	2	2	0	0	33.9	6.3	0	40.873	366	366;181;181;273;273;273;273;273;349	0	6.6204	1.1593	1.0956	1.533	4	0	Leave out requantified	1.2717	1.0569	1.6827	0.71334	40.659	37.593	2	2	0	0	Median	Median	30.9	33.9	239560000	106560000	133000000	129990000
E5RIS2;Q9H013	E5RIS2;Q9H013	3;3	3;3	3;3	Disintegrin and metalloproteinase domain-containing protein 19	ADAM19	;	2	3	3	3	3	2	3	2	3	2	13.6	13.6	13.6	31.058	272	272;955	0	14.321	1.4742	1.203	48.718	5	3	Median	0.61451	1.8805	0.70739	1.3891	58.435	20.344	3	2	2	1	Median	Median	13.6	8.8	47166000	23966000	23200000	31464000
E7DVW5;Q01469;I6L8B7	E7DVW5;Q01469;I6L8B7	2;2;1	2;2;1	2;2;1	Fatty acid-binding protein, epidermal	FABP5	;;	3	2	2	2	2	2	2	2	2	2	17	17	17	15.164	135	135;135;101	0	6.5814	1.1169	1.0411	15.194	2	1	Median	NaN	NaN	NaN	NaN	NaN	NaN	1	1	0	1	Median	Median	17	17	18361000	8783200	9577800	10411000
Q6NUR7;E7EQR4;P15311;B7Z5V2;V9HW42;B2R6J2;B7Z437;J7M2B1;Q9UJZ6;Q9UK20;Q6PKD3;Q05CU6;B0YJ88;P35241;Q9UJZ2;Q9UJZ8;Q9UJZ7;B7Z9R6;Q6PJT4;B7Z2S7;V9HWC0;P26038;Q9UJU1;E9PQ82;E9PNV3;B7Z4C7	Q6NUR7;E7EQR4;P15311;B7Z5V2;V9HW42;B2R6J2;B7Z437;J7M2B1	16;16;16;15;15;15;14;9;6;6;6;6;6;6;5;5;5;5;5;5;5;5;4;1;1;1	16;16;16;15;15;15;14;9;6;6;6;6;6;6;5;5;5;5;5;5;5;5;4;1;1;1	16;16;16;15;15;15;14;9;6;6;6;6;6;6;5;5;5;5;5;5;5;5;4;1;1;1	Ezrin;Tyrosine-protein kinase receptor	EZR;HEL-S-105;EZR-ROS1	;;;;;;;	26	16	16	16	10	12	10	12	10	12	28.2	28.2	28.2	69.241	586	586;586;586;554;586;586;429;858;159;162;339;342;583;583;152;156;158;193;329;447;577;577;141;116;148;204	0	71.793	1.219	1.161	30.675	24	7	Leave out requantified	0.54423	2.3562	0.62479	1.7232	13.878	18.593	12	12	4	3	Leave out requantified	Leave out requantified	17.4	22.5	233180000	109580000	123600000	106370000
E9PB61;Q86V81	E9PB61;Q86V81	1;1	1;1	1;1	THO complex subunit 4	ALYREF	;	2	1	1	1	0	1	0	1	0	1	4.2	4.2	4.2	27.557	264	264;257	0.0018904	2.3074	NaN	NaN	NaN	1	0	Median	NaN	NaN	NaN	NaN	NaN	NaN	0	1	0	0	Median	Median	0	4.2	5562000	1420400	4141600	0
E9PCY7;G8JLB6;P55795;P31943;E5RGH4;E7EQJ0;D6RAM1;H0YAQ2;E5RGV0;B4DP51;D6R9T0;D6RFM3;D6RIT2;D6RIU0;D6RDU3;D6RJ04;D6RIH9;H0YBG7;Q68DG4;H0YBD7;D6RBM0;H0YB39;B4DP00;B4DFK9	E9PCY7;G8JLB6;P55795;P31943;E5RGH4;E7EQJ0;D6RAM1;H0YAQ2;E5RGV0;B4DP51;D6R9T0;D6RFM3;D6RIT2;D6RIU0;D6RDU3;D6RJ04;D6RIH9;H0YBG7;Q68DG4;H0YBD7;D6RBM0;H0YB39;B4DP00;B4DFK9	2;2;2;2;1;1;1;1;1;1;1;1;1;1;1;1;1;1;1;1;1;1;1;1	1;1;1;1;1;1;1;1;1;0;1;1;1;1;1;1;1;0;0;0;1;0;0;0	1;1;1;1;1;1;1;1;1;0;1;1;1;1;1;1;1;0;0;0;1;0;0;0	Heterogeneous nuclear ribonucleoprotein H2;Heterogeneous nuclear ribonucleoprotein H;Heterogeneous nuclear ribonucleoprotein H, N-terminally processed	HNRNPH1;HNRNPH2;DKFZp686A15170	;;;;;;;;;;;;;;;;;;;;;;;	24	2	1	1	2	0	1	0	1	0	6.1	3.7	3.7	47.087	429	429;472;449;449;100;115;130;131;155;159;161;163;164;168;171;172;184;185;194;194;212;277;355;404	0	3.3757	NaN	NaN	NaN	1	0	Median	NaN	NaN	NaN	NaN	NaN	NaN	1	0	0	0	Median	Median	6.1	0	8946300	5660800	3285500	8946300
E9PL83;P35318;E9PQE6;E9PML4;E9PQT2	E9PL83;P35318;E9PQE6	3;3;2;1;1	3;3;2;1;1	3;3;2;1;1	ADM;Adrenomedullin;Proadrenomedullin N-20 terminal peptide	ADM	;;	5	3	3	3	3	3	3	3	3	3	29	29	29	15.054	138	138;185;117;83;139	0	16.737	1.0644	1.136	16.263	8	1	Leave out requantified	1.5638	0.61806	2.167	0.40521	15.985	22.312	4	4	0	1	Leave out requantified	Leave out requantified	29	29	248090000	125460000	122630000	123640000
E9PPJ5;E9PLM6;P21741	E9PPJ5;E9PLM6;P21741	1;1;1	1;1;1	1;1;1	Midkine	MDK	;;	3	1	1	1	1	1	1	1	1	1	7.6	7.6	7.6	14.374	131	131;156;143	0	5.1602	0.95326	0.90612	60.12	2	1	Median	NaN	NaN	NaN	NaN	NaN	NaN	1	1	0	1	Median	Median	7.6	7.6	26517000	12915000	13602000	15062000
E9PP50;V9HWI5;P23528;G3V1A4;E9PK25;B4E112;E9PLJ3;E9PS23;E9PQB7;Q549N0;Q9Y281	E9PP50;V9HWI5;P23528;G3V1A4;E9PK25;B4E112;E9PLJ3;E9PS23;E9PQB7	6;6;6;5;5;4;3;3;3;1;1	6;6;6;5;5;4;3;3;3;1;1	6;6;6;5;5;4;3;3;3;1;1	Cofilin-1	CFL1;HEL-S-15	;;;;;;;;	11	6	6	6	4	4	4	4	4	4	38.4	38.4	38.4	17.777	159	159;166;166;149;204;112;79;90;122;166;166	0	22.14	0.60438	0.72948	42.791	7	3	Leave out requantified	0.47764	2.1957	0.57906	1.5776	30.083	124	3	4	0	3	Leave out requantified	Median	26.4	23.9	128870000	75672000	53195000	52372000
F2XI28;A7L858;A5I8L2;A0A1D0C3Y2;A0A1G4HPY8;A0A1G4HPW4;A0A0N9HRK5;B2ZRD4;A0ZXY8;S5CRT1;R9WYX8;Q4A1H0;M1KE04;L7X986;J7SBK9;I2E8C4;G8FQ53;G5CJS3;E7BBA1;E1B2D6;D6CIB2;D1MYY8;C7U1K2;C7E539;C6H0N8;B7VCC4;B7VBV1;B6VA02;B6ECH6;B6ECH2;A7MAK2;A0A0S2C4N3;A0A0N9MQ43;A0A0N9E2I7;A0A0F6SCZ8;B2DFW8;A7LB37;Q5ND69;D0AB29;A5PHP7;A0A143Y4D5;A0A0U5LBS5;Q6IVJ9;Q5SRN7;A0A0D6K9L8;A0A0D6K9K8;Q861B7;A0A1W2PS24;U5YMQ3;U5YM…	F2XI28;A7L858;A5I8L2;A0A1D0C3Y2;A0A1G4HPY8;A0A1G4HPW4;A0A0N9HRK5;B2ZRD4	19;11;11;11;11;11;11;10;9;9;9;9;9;9;9;9;9;9;9;9;9;9;9;9;9;9;9;9;9;9;9;9;9;9;9;9;9;9;9;9;9;9;9;9;9;9;9;9;9;9;9;9;9;9;9;9;9;9;9;9;9;9;9;9;9;9;9;9;9;9;9;9;9;9;9;9;9;9;9;9;9;9;9;9;9;9;9;9;9;9;9;9;9;9;9;8;8;8;8;8;8;8;8;8;8;8;8;8;8;8;8;8;8;8;8;8;8;8;8;8;8;8;8;8;8;8;8;8;8;8;8;8;8;8;8;8;8;8;8;8;8;8;8;8;8;8;8;8;8;8;8;8;8;8;8;8;8;8;8;8;8;8;8;8;8;8;8;8;8;8;8;8;8;8;8;8;8;8;8;8;8;8;8;8;8;8;8;8;8;8;8;8;8;8;8;8…	1;1;1;1;1;1;1;1;1;1;1;1;1;1;1;1;1;1;1;1;1;1;1;1;1;1;1;1;1;1;1;1;1;1;1;1;1;1;1;1;1;1;1;1;1;1;1;1;1;1;1;1;1;1;1;1;1;1;1;1;1;1;1;1;1;1;1;1;1;1;1;1;1;1;1;1;1;1;1;1;1;1;1;1;1;1;1;1;1;1;1;1;1;1;1;1;1;1;1;1;1;1;1;1;1;1;1;1;1;1;1;1;1;1;1;1;1;1;1;1;1;1;1;1;1;1;1;1;1;1;1;1;1;1;1;1;1;1;1;1;1;1;1;1;1;1;1;1;1;1;1;1;1;1;1;1;1;1;1;1;1;1;1;1;1;1;1;1;1;1;1;1;1;1;1;1;1;1;1;1;1;1;1;1;1;1;1;1;1;1;1;1;1;1;1;1;1;1;1;1…	0;0;0;0;0;0;0;0;0;0;0;0;0;0;0;0;0;0;0;0;0;0;0;0;0;0;0;0;0;0;0;0;0;0;0;0;0;0;0;0;0;0;0;0;0;0;0;0;0;0;0;0;0;0;0;0;0;0;0;0;0;0;0;0;0;0;0;0;0;0;0;0;0;0;0;0;0;0;0;0;0;0;0;0;0;0;0;0;0;0;0;0;0;0;0;0;0;0;0;0;0;0;0;0;0;0;0;0;0;0;0;0;0;0;0;0;0;0;0;0;0;0;0;0;0;0;0;0;0;0;0;0;0;0;0;0;0;0;0;0;0;0;0;0;0;0;0;0;0;0;0;0;0;0;0;0;0;0;0;0;0;0;0;0;0;0;0;0;0;0;0;0;0;0;0;0;0;0;0;0;0;0;0;0;0;0;0;0;0;0;0;0;0;0;0;0;0;0;0;0…		HLA-A	;;;;;;;	787	19	1	0	18	18	1	1	0	0	65.2	4.8	0	31.623	273	273;273;273;365;365;365;365;273;264;273;273;273;273;273;273;273;273;273;273;273;273;273;273;273;273;273;273;273;273;273;273;273;273;273;273;273;298;298;298;298;298;298;299;299;312;312;319;325;337;337;337;337;337;337;337;339;340;340;340;340;340;340;340;356;361;363;364;364;365;365;365;365;365;365;365;365;365;365;365;365;365;365;365;365;365;365;365;365;365;365;365;365;365;371;365;273;273;273;273;273…	0	3.6339	1.2183	1.1836	103.7	2	0	Median	NaN	NaN	NaN	NaN	NaN	NaN	1	1	0	0	Median	Median	65.2	65.2	31501000	14626000	16875000	13657000
F5GXZ7	F5GXZ7	1	1	1		CCDC53		1	1	1	1	1	0	1	0	1	0	7.5	7.5	7.5	19.089	173	173	1	-2	NaN	NaN	NaN	0	0	Median	NaN	NaN	NaN	NaN	NaN	NaN	0	0	0	0	Median	Median	7.5	0	0	0	0	0
F8VSD4;V9HW41;F8VV71;P61088;Q5JXB2;F8VZ29;F8VQQ8	F8VSD4;V9HW41;F8VV71;P61088;Q5JXB2;F8VZ29;F8VQQ8	2;2;2;2;2;1;1	2;2;2;2;2;1;1	2;2;2;2;2;1;1	Ubiquitin-conjugating enzyme E2 N;Putative ubiquitin-conjugating enzyme E2 N-like	UBE2N;HEL-S-71;UBE2NL	;;;;;;	7	2	2	2	1	2	1	2	1	2	17.1	17.1	17.1	11.983	105	105;152;152;152;153;87;89	0.0018975	2.3206	NaN	NaN	NaN	1	1	Median	NaN	NaN	NaN	NaN	NaN	NaN	1	0	1	0	Median	Median	9.5	17.1	14163000	5028300	9135000	6709500
F8VYK9;P24592	F8VYK9;P24592	2;2	2;2	2;2	Insulin-like growth factor-binding protein 6	IGFBP6	;	2	2	2	2	1	1	1	1	1	1	11.8	11.8	11.8	25.152	238	238;240	0	14.803	0.57367	0.55338	18.062	2	2	Median	NaN	NaN	NaN	NaN	NaN	NaN	1	1	1	1	Median	Median	5.5	6.3	12799000	6996600	5802700	9762700
G3CBL7;Q9UMF1;Q99696;Q99695;Q99694;Q99693;Q7JFP0;P78551;A0A024RCL3;W6S861;Q9HB16;Q95IC0;D6QZ32;C7FEB0;B9VJ52;A0A142J2X9;Q9UE03;Q9UE02;Q9UE01;Q9UE00;Q9UDZ9;Q9UDZ8;A0A1B0UGR9;A0A1B0Z4Z0;M1Q4R4;L0L8F7;F5CQ57;F5CIT5;C0LZS1;A0A142J239;A0A0K1NXC7;A0A0F6UUZ2;A0A023SGA8;A0A0K1NWU9;W8RL45;V5P5H4;M1PPD1;M1NVA7;G9FRT9;F5CQ56;F5CJX6;F5CA55;D7REL5;C0LU32;M1SWZ3;G8FU06;A0A0K1NXW1;V5P5E0;F5CJX4;D4P5A5;M1TD20;L7…	G3CBL7;Q9UMF1;Q99696;Q99695;Q99694;Q99693;Q7JFP0;P78551;A0A024RCL3;W6S861;Q9HB16;Q95IC0;D6QZ32;C7FEB0;B9VJ52;A0A142J2X9;Q9UE03;Q9UE02;Q9UE01;Q9UE00;Q9UDZ9;Q9UDZ8;A0A1B0UGR9;A0A1B0Z4Z0;M1Q4R4;L0L8F7;F5CQ57;F5CIT5;C0LZS1;A0A142J239;A0A0K1NXC7;A0A0F6UUZ2;A0A023SGA8;A0A0K1NWU9;W8RL45;V5P5H4;M1PPD1;M1NVA7;G9FRT9;F5CQ56;F5CJX6;F5CA55;D7REL5;C0LU32;M1SWZ3;G8FU06;A0A0K1NXW1;V5P5E0;F5CJX4;D4P5A5;M1TD20;L7…	3;2;2;2;2;2;2;2;2;2;2;2;2;2;2;2;2;2;2;2;2;2;2;2;2;2;2;2;2;2;2;2;2;2;2;2;2;2;2;2;2;2;2;2;2;2;2;2;2;2;2;2;2;2;2;2;2;2;2;2;2;2;2;2;2;2;2;2;2;2;2;2;2;2;2;2;2;2;1;1;1;1;1;1;1;1;1;1;1	3;2;2;2;2;2;2;2;2;2;2;2;2;2;2;2;2;2;2;2;2;2;2;2;2;2;2;2;2;2;2;2;2;2;2;2;2;2;2;2;2;2;2;2;2;2;2;2;2;2;2;2;2;2;2;2;2;2;2;2;2;2;2;2;2;2;2;2;2;2;2;2;2;2;2;2;2;2;1;1;1;1;1;1;1;1;1;1;1	2;2;2;2;2;2;2;2;2;2;2;2;2;2;2;2;2;2;2;2;2;2;2;2;2;2;2;2;2;2;2;2;2;2;2;2;2;2;2;2;2;2;2;2;2;2;2;2;2;2;2;2;2;2;2;2;2;2;2;2;2;2;2;2;2;2;2;2;2;2;2;2;2;2;2;2;2;2;1;1;1;1;1;1;1;1;1;1;1	MHC class I polypeptide-related sequence A	MICA;PERB11.1;HLA-MICA	;;;;;;;;;;;;;;;;;;;;;;;;;;;;;;;;;;;;;;;;;;;;;;;;;;;;;;;;;;;;;;;;;;;;;;;;;;;;;	89	3	3	2	2	3	2	3	1	2	9.4	9.4	6	36.398	319	319;181;181;181;181;181;181;181;235;273;273;273;273;273;273;273;274;274;274;274;274;274;295;297;308;308;308;308;308;308;308;308;308;311;317;317;317;317;317;317;317;317;317;317;318;318;318;319;319;319;322;322;322;322;322;322;322;322;322;332;332;332;360;361;361;364;364;364;383;383;384;384;384;384;385;385;388;383;174;174;273;275;289;319;322;322;342;346;388	0	5.4779	1.0948	1.0571	20.756	6	2	Leave out requantified	1.7295	0.87687	2.2986	0.65205	50	16.793	3	3	1	1	Median	Median	6.6	9.4	50260000	21602000	28658000	22748000
G3V5V4;O43405	G3V5V4;O43405	1;1	1;1	1;1	Cochlin	COCH	;	2	1	1	1	0	1	0	1	0	1	5.7	5.7	5.7	20.371	193	193;550	0	3.5745	NaN	NaN	NaN	1	1	Median	NaN	NaN	NaN	NaN	NaN	NaN	0	1	0	1	Median	Median	0	5.7	21329000	11760000	9569300	0
G3XAI2;P07942;E7EPA6;Q8TAS6	G3XAI2;P07942;E7EPA6	6;6;5;1	6;6;5;1	6;6;5;1	Laminin subunit beta-1	LAMB1	;;	4	6	6	6	4	5	4	5	4	5	3.4	3.4	3.4	200.48	1810	1810;1786;850;1083	0	13.503	1.1065	0.82915	15.111	9	1	Leave out requantified	0.84742	1.1166	1.0134	0.82452	24.625	17.611	4	5	1	0	Leave out requantified	Leave out requantified	2.4	2.8	117390000	57215000	60177000	53416000
G5EA09	G5EA09	7	1	1		SDCBP		1	7	1	1	6	6	1	1	1	1	39	5.3	5.3	34.819	318	318	0	6.0423	1.6162	1.8526	60.385	3	2	Median	1.7603	NaN	2.0309	NaN	12.999	NaN	2	1	2	0	Median	Median	35.5	28.3	16805000	7994000	8811100	10951000
H0Y6E7;H3BT71;P38159;H3BR27;A0A1B0GUK8;B4E352;Q2VIN3;Q96E39;H3BNC1;A8K8A6;O75526;Q8N7X1	H0Y6E7;H3BT71;P38159;H3BR27;A0A1B0GUK8;B4E352;Q2VIN3;Q96E39	3;3;3;2;2;2;2;2;1;1;1;1	3;3;3;2;2;2;2;2;1;1;1;1	3;3;3;2;2;2;2;2;1;1;1;1	RNA-binding motif protein, X chromosome;RNA-binding motif protein, X chromosome, N-terminally processed;RNA binding motif protein, X-linked-like-1	RBMX;RBMXL1	;;;;;;;	12	3	3	3	3	2	3	2	3	2	13.7	13.7	13.7	31.745	292	292;296;391;78;158;352;384;390;37;392;392;1067	0	12.904	0.77306	1.0682	70.759	4	4	Median	0.98699	NaN	1.3642	NaN	61.663	NaN	3	1	3	1	Plateau	Median	13.7	9.2	92058000	43338000	48721000	63110000
Q9UF55;H0Y853	Q9UF55;H0Y853	1;1	1;1	1;1		DKFZp434A2017;CFAP44	;	2	1	1	1	1	1	1	1	1	1	1.5	1.5	1.5	115.95	990	990;991	0.0035524	1.9412	2.011	1.2779	9.6238	3	0	Plateau	NaN	1.8682	NaN	1.2399	NaN	4.2724	1	2	0	0	Median	Median	1.5	1.5	844720000	268630000	576090000	174300000
H0YE35;H0YC88;Q9NPQ8	H0YE35;H0YC88;Q9NPQ8	1;1;1	1;1;1	1;1;1	Synembryn-A	RIC8A	;;	3	1	1	1	1	0	1	0	1	0	8.8	8.8	8.8	16.149	147	147;147;531	1	-2	NaN	NaN	NaN	1	0	Median	NaN	NaN	NaN	NaN	NaN	NaN	1	0	0	0	Median	Median	8.8	0	16103000	4519800	11583000	16103000
H0YL43;Q14257	H0YL43;Q14257	1;1	1;1	1;1	Reticulocalbin-2	RCN2	;	2	1	1	1	0	1	0	1	0	1	5.8	5.8	5.8	17.609	155	155;317	0.0084746	1.542	NaN	NaN	NaN	1	0	Median	NaN	NaN	NaN	NaN	NaN	NaN	0	1	0	0	Median	Median	0	5.8	6951700	6352300	599380	0
H3BM42;Q92896;H3BRD8;H3BQU9	H3BM42;Q92896	7;7;1;1	7;7;1;1	7;7;1;1	Golgi apparatus protein 1	GLG1	;	4	7	7	7	7	5	7	5	7	5	11.5	11.5	11.5	79.317	698	698;1179;152;305	0	43.413	1.1737	1.1503	37.896	13	1	Leave out requantified	1.0779	1.1349	1.2902	0.82073	33.937	17.814	8	5	0	1	Leave out requantified	Leave out requantified	11.5	8.5	133190000	63097000	70089000	80152000
H3BMA1;H3BUX1	H3BMA1;H3BUX1	9;9	1;1	1;1		MSLN	;	2	9	1	1	9	9	1	1	1	1	25.1	6.3	6.3	37.561	334	334;398	0	2.5273	0.56276	0.53702	41.945	2	0	Median	NaN	NaN	NaN	NaN	NaN	NaN	1	1	0	0	Median	Median	25.1	25.1	11098000	6557100	4541100	5318700
H6VRG0;H6VRF8;H6VRG1;P04264;H6VRG3;H6VRF9	H6VRG0;H6VRF8;H6VRG1;P04264;H6VRG3;H6VRF9	57;57;57;57;56;55	57;57;57;57;56;55	1;1;1;1;1;1	Keratin, type II cytoskeletal 1	KRT1	;;;;;	6	57	57	1	52	52	52	52	1	1	70.7	70.7	3.3	65.969	644	644;644;645;644;644;644	0	323.31	1.1808	1.1476	60.338	170	30	Leave out requantified	0.53102	2.7567	0.75953	1.8121	49.111	26.924	88	82	16	14	Leave out requantified	Leave out requantified	55.4	68.3	78559000000	39023000000	39536000000	48628000000
H6VRG2	H6VRG2	56	1	0		KRT1		1	56	1	0	51	51	1	1	0	0	70.7	1.9	0	66.065	644	644	0	13.064	0.85288	0.89331	122.65	6	5	Median	0.37843	NaN	0.58321	NaN	135.32	NaN	5	1	5	0	Median	Median	55.4	68.3	7293700000	4325100000	2968500000	5357000000
H7BYD9;Q13749;O43832	H7BYD9	24;5;1	1;0;0	1;0;0		PAM		3	24	1	1	21	20	1	1	1	1	44.3	1.9	1.9	75.563	679	679;130;97	0	4.901	1.1462	1.0963	146.6	6	0	Median	3.1073	0.41997	4.261	0.28828	11.084	10.106	3	3	0	0	Median	Median	40.2	38	255970000	118240000	137720000	135730000
H7BZJ3	H7BZJ3	2	2	1		PDIA3		1	2	2	1	2	2	2	2	1	1	21.1	21.1	11.4	13.519	123	123	0	9.6997	0.98113	1.1244	32.225	4	1	Median	0.92426	1.1947	1.1596	0.91163	20.631	45.944	2	2	0	1	Median	Median	21.1	21.1	40725000	20401000	20324000	23858000
H9ZYJ2;P10599	H9ZYJ2;P10599	5;5	5;5	5;5	Thioredoxin	TXN	;	2	5	5	5	4	4	4	4	4	4	49.5	49.5	49.5	11.737	105	105;105	0	13.754	0.97422	0.97656	19.149	9	4	Leave out requantified	0.60022	1.6038	0.81961	1.2319	8.7736	19.055	4	5	1	3	Leave out requantified	Median	37.1	41	161230000	87011000	74215000	107660000
I1W660;O94907;D6RGF1;D6RCC2;Q9UBU2	I1W660;O94907	9;9;2;2;2	9;9;2;2;2	9;9;2;2;2	Dickkopf-related protein 1	DKK1	;	5	9	9	9	9	9	9	9	9	9	30.1	30.1	30.1	28.671	266	266;266;159;213;259	0	182.84	1.0818	0.99658	59.837	34	5	Leave out requantified	1.4198	0.78815	2.0227	0.53663	15.807	16.017	17	17	3	2	Leave out requantified	Leave out requantified	30.1	30.1	13891000000	6569300000	7321900000	8013200000
I3L397;I3L504;P63241;F8WCJ1;C9J7B5;C9J4W5;Q9GZV4;Q6IS14	I3L397;I3L504;P63241;F8WCJ1;C9J7B5;C9J4W5;Q9GZV4;Q6IS14	2;2;2;1;1;1;1;1	2;2;2;1;1;1;1;1	2;2;2;1;1;1;1;1	Eukaryotic translation initiation factor 5A;Eukaryotic translation initiation factor 5A-1;Eukaryotic translation initiation factor 5A-2;Eukaryotic translation initiation factor 5A-1-like	EIF5A;EIF5A2;EIF5AL1	;;;;;;;	8	2	2	2	2	1	2	1	2	1	17.1	17.1	17.1	16.019	146	146;186;154;105;109;115;153;154	0	3.976	1.0407	0.99808	155.2	2	0	Median	NaN	NaN	NaN	NaN	NaN	NaN	1	1	0	0	Median	Median	17.1	11.6	25543000	14323000	11221000	14566000
I4AY87;P14174	I4AY87;P14174	1;1	1;1	1;1	Macrophage migration inhibitory factor	MIF	;	2	1	1	1	1	1	1	1	1	1	7.8	7.8	7.8	12.476	115	115;115	0	4.8528	1.0316	0.9792	89.197	2	0	Median	NaN	NaN	NaN	NaN	NaN	NaN	1	1	0	0	Median	Median	7.8	7.8	298280000	138560000	159720000	132500000
J3KNP4;Q9NPR2;Q7Z3N1;H0YN49;H0YMZ3;Q4VBY2;H0YMR1;H0YLN3;H0YNM2;H0YMD6	J3KNP4;Q9NPR2;Q7Z3N1;H0YN49;H0YMZ3;Q4VBY2	7;7;5;4;4;4;1;1;1;1	7;7;5;4;4;4;1;1;1;1	7;7;5;4;4;4;1;1;1;1	Semaphorin-4B	SEMA4B;DKFZp686A04130	;;;;;	10	7	7	7	5	4	5	4	5	4	8.8	8.8	8.8	92.765	837	837;832;681;253;461;521;91;113;120;121	0	12.513	1.0138	0.97112	37.183	8	1	Leave out requantified	1.3296	0.65616	1.6676	0.45734	37.218	14.237	5	3	1	0	Leave out requantified	Leave out requantified	6.7	4.7	143340000	73149000	70187000	64754000
Q53HL1;J3QRS3;P19105;O14950	Q53HL1;J3QRS3;P19105;O14950	1;1;1;1	1;1;1;1	1;1;1;1	Myosin regulatory light chain 12A;Myosin regulatory light chain 12B	MYL12A;MYL12B	;;;	4	1	1	1	1	1	1	1	1	1	5.8	5.8	5.8	19.793	171	171;177;171;172	0.0035587	1.9518	1.0997	1.0361	66.251	2	1	Median	NaN	NaN	NaN	NaN	NaN	NaN	1	1	0	1	Median	Median	5.8	5.8	11458000	5062600	6395700	5900400
K7EKE8;Q7Z457	K7EKE8	7;1	7;1	1;0		PVRL2		2	7	7	1	7	5	7	5	1	0	41.4	41.4	8.1	22.642	210	210;39	0	78.902	1.0423	1.0098	45.456	12	3	Leave out requantified	1.7451	0.59316	2.1302	0.41556	25.956	33.012	7	5	2	1	Leave out requantified	Leave out requantified	41.4	29.5	320940000	154640000	166300000	189800000
K7ELW0;V9HWC2;Q99497;K7EN27	K7ELW0;V9HWC2;Q99497;K7EN27	3;3;3;2	3;3;3;2	3;3;3;2	Protein deglycase DJ-1	PARK7;HEL-S-67p	;;;	4	3	3	3	2	1	2	1	2	1	24.3	24.3	24.3	17.91	169	169;189;189;160	0	16.41	0.9539	1.1179	113.92	3	1	Median	0.64009	NaN	0.79032	NaN	49.039	NaN	2	1	1	0	Median	Median	13	11.2	34241000	16420000	17821000	28782000
K9JA46;P07900;Q2VPJ6;Q8TBA7;O75322;Q86U12;Q96HX7;G3V2J8;B4DTA5;Q86SX1;Q14568;Q58FG0;Q58FF6	K9JA46;P07900;Q2VPJ6;Q8TBA7;O75322;Q86U12;Q96HX7	18;18;16;15;13;12;11;4;4;4;3;1;1	18;18;16;15;13;12;11;4;4;4;3;1;1	13;13;11;10;10;8;9;3;3;3;1;1;0	Heat shock protein HSP 90-alpha	EL52;HSP90AA1	;;;;;;	13	18	18	13	16	15	16	15	11	10	25.4	25.4	16.7	84.659	732	732;732;585;638;539;413;422;174;183;262;343;334;505	0	118.46	0.99867	0.94755	15.222	33	7	Leave out requantified	0.61654	1.4862	0.80513	1.1016	11.403	16.415	17	16	4	3	Leave out requantified	Leave out requantified	24.3	20.1	673890000	350390000	323500000	340810000
L0R512	L0R512	1	1	1		NCAM2		1	1	1	1	1	1	1	1	1	1	21.4	21.4	21.4	4.7347	42	42	0.0035273	1.8857	1.0666	1.0308	110.49	2	0	Median	NaN	NaN	NaN	NaN	NaN	NaN	1	1	0	0	Median	Median	21.4	21.4	87691000	39024000	48667000	40590000
M1VE83;M1VKI3;P31431;B4E1S6;M1VRM8	M1VE83;M1VKI3;P31431;B4E1S6	5;5;5;4;1	5;5;5;4;1	5;5;5;4;1	Tyrosine-protein kinase receptor;Syndecan-4;Syndecan	SDC4-ROS1_S4;R34;SDC4-ROS1_S4;R32;SDC4	;;;	5	5	5	5	5	5	5	5	5	5	7.8	7.8	7.8	71.657	643	643;746;198;126;664	0	20.312	1.2389	1.1853	66.941	12	1	Leave out requantified	4.3416	0.41165	6.0183	0.2672	11.582	27.022	6	6	1	0	Leave out requantified	Leave out requantified	7.8	7.8	1750000000	759700000	990290000	942300000
O00175	O00175	5	5	5	C-C motif chemokine 24	CCL24		1	5	5	5	5	4	5	4	5	4	22.7	22.7	22.7	13.133	119	119	0	9.0746	0.88623	0.85399	23.755	10	0	Leave out requantified	1.1628	0.85301	1.6332	0.55574	37.083	16.501	5	5	0	0	Leave out requantified	Leave out requantified	22.7	22.7	2075700000	1044100000	1031600000	1007900000
O00300;E5RFV7	O00300	7;1	7;1	7;1	Tumor necrosis factor receptor superfamily member 11B	TNFRSF11B		2	7	7	7	7	3	7	3	7	3	19.5	19.5	19.5	46.026	401	401;145	0	27.167	1.5828	1.7977	125.63	11	8	Median	2.9038	0.36007	3.5177	0.2749	81.956	68.762	7	4	5	3	Median	Median	19.5	8.7	128060000	60822000	67238000	89279000
O00391;A0A140VKE5;A8K477;A8K4C2;Q13876;A8MXT8;H0Y5Z8	O00391;A0A140VKE5;A8K477;A8K4C2	40;36;34;32;19;3;2	40;36;34;32;19;3;2	40;36;34;32;19;3;2	Sulfhydryl oxidase 1;Sulfhydryl oxidase	QSOX1	;;;	7	40	40	40	34	37	34	37	34	37	54.1	54.1	54.1	82.577	747	747;604;604;604;793;155;72	0	323.31	1.0628	1.01	78.626	121	11	Leave out requantified	2.3295	0.49636	3.2496	0.32398	36.963	35.07	62	59	9	2	Leave out requantified	Leave out requantified	50.1	52.2	35766000000	16369000000	19396000000	19240000000
O00425	O00425	1	1	1	Insulin-like growth factor 2 mRNA-binding protein 3	IGF2BP3		1	1	1	1	1	0	1	0	1	0	1.4	1.4	1.4	63.704	579	579	1	-2	NaN	NaN	NaN	0	0	Median	NaN	NaN	NaN	NaN	NaN	NaN	0	0	0	0	Median	Median	1.4	0	0	0	0	0
O14944	O14944	1	1	1	Proepiregulin;Epiregulin	EREG		1	1	1	1	1	1	1	1	1	1	5.3	5.3	5.3	19.044	169	169	0.0018416	2.1054	0.9426	0.90311	68.265	2	0	Median	NaN	NaN	NaN	NaN	NaN	NaN	1	1	0	0	Median	Median	5.3	5.3	71201000	36262000	34940000	36728000
O15020	O15020	1	1	1	Spectrin beta chain, non-erythrocytic 2	SPTBN2		1	1	1	1	1	1	1	1	1	1	0.3	0.3	0.3	271.32	2390	2390	0	2.7732	2.4223	1.5659	11.451	3	0	Median	NaN	2.4617	NaN	1.6174	NaN	4.578	1	2	0	0	Median	Median	0.3	0.3	867280000	207620000	659660000	74198000
O15230;A0A087WYH7	O15230	8;1	8;1	8;1	Laminin subunit alpha-5	LAMA5		2	8	8	8	2	8	2	8	2	8	2.4	2.4	2.4	399.73	3695	3695;241	0	18.377	0.86382	0.80284	26.179	9	2	Leave out requantified	1.0641	0.85752	1.2936	0.64074	35.571	17.705	2	7	0	2	Median	Leave out requantified	0.6	2.4	69513000	36305000	33208000	19260000
O43240	O43240	11	11	0	Kallikrein-10	KLK10		1	11	11	0	10	9	10	9	0	0	46	46	0	30.17	276	276	0	207.62	1.0562	1.0219	28.052	34	5	Leave out requantified	1.3198	0.87843	1.7969	0.58367	14.667	11.3	18	16	3	2	Leave out requantified	Leave out requantified	41.7	35.9	3010500000	1464700000	1545800000	1567200000
O43278;H3BVD9;B4DTF6;B2RBU9;H3BR01;H3BTQ8;H3BMB6;H3BNW5;H3BSM2	O43278;H3BVD9;B4DTF6;B2RBU9;H3BR01;H3BTQ8;H3BMB6	21;20;20;19;13;13;11;8;7	21;20;20;19;13;13;11;8;7	21;20;20;19;13;13;11;8;7	Kunitz-type protease inhibitor 1	SPINT1	;;;;;;	9	21	21	21	20	20	20	20	20	20	38.9	38.9	38.9	58.397	529	529;472;496;513;240;301;294;204;313	0	150.3	1.0523	0.97087	37.962	49	7	Leave out requantified	1.8239	0.61791	2.3892	0.42665	21.442	11.412	24	25	3	4	Leave out requantified	Leave out requantified	38.4	37.2	1208100000	575090000	633050000	601550000
Q6LEU8;O43291;K7EM91;K7EKQ0;A0A140VJV6;K7ESI5;K7EQZ3;K7EKC8	Q6LEU8;O43291;K7EM91;K7EKQ0;A0A140VJV6	5;5;4;3;3;2;2;1	5;5;4;3;3;2;2;1	5;5;4;3;3;2;2;1	Kunitz-type protease inhibitor 2	SPINT2	;;;;	8	5	5	5	5	4	5	4	5	4	23	23	23	28.237	252	252;252;202;174;195;130;153;62	0	90.121	1.1295	1.0781	31.196	11	1	Leave out requantified	1.6053	0.68017	2.0743	0.46083	8.7179	10.375	6	5	0	1	Leave out requantified	Leave out requantified	23	19.8	335920000	161550000	174370000	181320000
O43570;B3KUB4	O43570;B3KUB4	4;2	4;2	4;2	Carbonic anhydrase 12	CA12	;	2	4	4	4	3	2	3	2	3	2	14.1	14.1	14.1	39.45	354	354;283	0	9.0069	0.55511	0.6398	37.335	5	1	Leave out requantified	0.51844	1.8206	0.58248	1.2929	11.552	2.8158	3	2	0	1	Leave out requantified	Median	10.7	7.3	83400000	36196000	47204000	26025000
O60259;A0A0A0MQY9;A0A1R3UD89;M0R231	O60259;A0A0A0MQY9;A0A1R3UD89	5;4;4;1	5;4;4;1	5;4;4;1	Kallikrein-8	KLK8	;;	4	5	5	5	4	4	4	4	4	4	24.2	24.2	24.2	28.048	260	260;139;261;97	0	25.008	1.0392	0.91006	17.015	7	0	Leave out requantified	1.071	1.0257	1.2437	0.76305	15.995	9.972	3	4	0	0	Leave out requantified	Leave out requantified	20.8	19.6	127310000	63220000	64086000	54266000
O60568;B3KQQ3;Q9UG85;H7C2S8;H7C2V1;B4DMP0;B4DPX5;H7C0B8;H7C2A8;C9JU11	O60568;B3KQQ3;Q9UG85	21;18;12;8;8;5;4;2;1;1	21;18;12;8;8;5;4;2;1;1	21;18;12;8;8;5;4;2;1;1	Procollagen-lysine,2-oxoglutarate 5-dioxygenase 3	PLOD3;DKFZp564O1822	;;	10	21	21	21	20	17	20	17	20	17	34.4	34.4	34.4	84.784	738	738;738;365;264;270;333;243;66;125;171	0	186.31	1.0864	1.0232	48.736	40	4	Leave out requantified	1.2326	0.82468	1.6975	0.55795	16.055	36.259	22	18	1	3	Leave out requantified	Leave out requantified	33.1	29	1402700000	736220000	666440000	761890000
O60687;A0A1W2PRB1;A0A1W2PR88	O60687;A0A1W2PRB1;A0A1W2PR88	2;1;1	2;1;1	2;1;1	Sushi repeat-containing protein SRPX2	SRPX2	;;	3	2	2	2	1	2	1	2	1	2	4.5	4.5	4.5	52.971	465	465;223;312	0.003643	2.0663	1.9829	1.6154	55.105	2	2	Median	NaN	1.9829	NaN	1.6154	NaN	55.105	0	2	0	2	Median	Median	2.4	4.5	9752300	3799000	5953300	1357700
O75151	O75151	1	1	1	Lysine-specific demethylase PHF2	PHF2		1	1	1	1	0	1	0	1	0	1	0.9	0.9	0.9	120.77	1096	1096	1	-2	NaN	NaN	NaN	0	0	Median	NaN	NaN	NaN	NaN	NaN	NaN	0	0	0	0	Median	Median	0	0.9	0	0	0	0
O75326;F5GYX3;B3KMH6;H3BMF9	O75326;F5GYX3	13;8;4;2	13;8;4;2	13;8;4;2	Semaphorin-7A	SEMA7A	;	4	13	13	13	13	9	13	9	13	9	23.9	23.9	23.9	74.823	666	666;501;379;80	0	82.131	1.0738	0.99095	38.651	22	4	Leave out requantified	1.3909	0.77029	1.76	0.56415	31.128	23.514	12	10	2	2	Leave out requantified	Leave out requantified	23.9	18.8	368030000	177000000	191030000	215610000
O75441	O75441	5	1	1				1	5	1	1	2	3	0	1	0	1	6	1.5	1.5	71.702	669	669	0	2.6811	NaN	NaN	NaN	1	0	Median	NaN	NaN	NaN	NaN	NaN	NaN	0	1	0	0	Median	Median	1.9	4	1961400	1117700	843750	0
O95750	O95750	8	8	8	Fibroblast growth factor 19	FGF19		1	8	8	8	7	7	7	7	7	7	39.4	39.4	39.4	24.002	216	216	0	251.09	1.0453	1.0193	274.2	22	12	Leave out requantified	9.9234	0.1255	13.93	0.083385	29.18	18.588	10	12	5	7	Leave out requantified	Leave out requantified	39.4	38.4	2658600000	1249900000	1408700000	1412000000
V9HWB9;P00338;B4DJI1;F5GXH2;F5GYU2;F5GXY2;F5GZQ4;F5H5J4;F5H6W8;F5H5G7;F5H155;A0A087WUM2;Q96L19;G3XAP5;F5H245;G9BCY8;G9BCY7;D6NKH9;A0A140VKA7;Q6ZMR3;P07864	V9HWB9;P00338;B4DJI1;F5GXH2;F5GYU2;F5GXY2	4;4;3;2;2;2;1;1;1;1;1;1;1;1;1;1;1;1;1;1;1	3;3;2;2;2;2;1;1;1;0;0;0;0;0;0;0;0;0;0;0;0	3;3;2;2;2;2;1;1;1;0;0;0;0;0;0;0;0;0;0;0;0	L-lactate dehydrogenase;L-lactate dehydrogenase A chain	HEL-S-133P;LDHA	;;;;;	21	4	3	3	3	3	2	2	2	2	13.9	10.2	10.2	36.688	332	332;332;305;114;144;156;72;89;94;183;225;233;234;241;318;332;332;332;332;332;332	0	9.4613	1.1958	1.1175	44.488	4	1	Median	0.60252	2.0461	0.76203	1.5814	19.763	14.73	2	2	0	1	Median	Median	9.3	11.1	39877000	18748000	21129000	20390000
V9HWH6;Q8N7G1;P00491;G3V2H3;Q9P1G4;G3V5M2	V9HWH6;Q8N7G1;P00491;G3V2H3;Q9P1G4;G3V5M2	2;2;2;1;1;1	2;2;2;1;1;1	2;2;2;1;1;1	Purine nucleoside phosphorylase	HEL-S-156an;PNP	;;;;;	6	2	2	2	1	1	1	1	1	1	9.3	9.3	9.3	32.118	289	289;293;289;93;96;221	0	4.1006	1.1755	1.0395	14.894	2	1	Median	NaN	NaN	NaN	NaN	NaN	NaN	1	1	0	1	Median	Median	3.1	6.2	5136000	1989700	3146300	1137300
V9HWF4;P00558;B4E1H9;B4DHM5;B4DHB3;B4DWQ3;V9HW85;A0A140VJR3;P07205	V9HWF4;P00558;B4E1H9	13;13;10;6;6;5;1;1;1	13;13;10;6;6;5;1;1;1	13;13;10;6;6;5;1;1;1	Phosphoglycerate kinase;Phosphoglycerate kinase 1	HEL-S-68p;PGK1	;;	9	13	13	13	9	12	9	12	9	12	45.6	45.6	45.6	44.614	417	417;417;327;242;281;161;417;417;417	0	142.82	1.1829	1.2023	23.894	21	10	Leave out requantified	0.50525	2.2584	0.66785	1.5497	38.148	16.805	8	13	3	7	Leave out requantified	Leave out requantified	30.5	38.4	1081100000	883980000	197130000	119090000
P01833	P01833	2	2	2	Polymeric immunoglobulin receptor;Secretory component	PIGR		1	2	2	2	1	1	1	1	1	1	3.4	3.4	3.4	83.283	764	764	0	3.6097	NaN	NaN	NaN	0	0	Median	NaN	NaN	NaN	NaN	NaN	NaN	0	0	0	0	Median	Median	1.3	2.1	7515100	3245300	4269800	3245300
P02452;Q6LAN8;H9C5C5;Q9UMA6;T1RTD8	P02452;Q6LAN8;H9C5C5	10;9;9;1;1	10;9;9;1;1	3;3;3;1;1	Collagen alpha-1(I) chain	COL1A1	;;	5	10	10	3	9	9	9	9	3	2	8.9	8.9	2	138.94	1464	1464;1069;1091;27;33	0	245.26	1.2263	1.1728	12.913	23	1	Leave out requantified	1.1604	1.2782	1.507	0.9026	26.07	26.569	11	12	0	1	Leave out requantified	Leave out requantified	8	8.3	2170700000	920380000	1250300000	919690000
Q5I6Y5;W8QEH3;P02545;Q8N519;Q3BDU5;Q5TCI8;H0YAB0;B4DFR3;A0A0C4DGC5;W5X314	Q5I6Y5;W8QEH3;P02545;Q8N519;Q3BDU5;Q5TCI8	8;8;8;7;7;7;3;3;3;1	8;8;8;7;7;7;3;3;3;1	8;8;8;7;7;7;3;3;3;1	Prelamin-A/C;Lamin-A/C	LMNA	;;;;;	10	8	8	8	7	3	7	3	7	3	20	20	20	55.043	480	480;572;664;465;487;491;182;228;260;90	0	15.816	1.2529	1.2076	68.476	9	3	Leave out requantified	0.62503	2.5114	0.73307	1.9891	38.762	21.702	6	3	3	0	Leave out requantified	Leave out requantified	17.5	8.1	78296000	31809000	46487000	64250000
Q5VY30;P02753	Q5VY30;P02753	1;1	1;1	1;1	Retinol-binding protein 4;Plasma retinol-binding protein(1-182);Plasma retinol-binding protein(1-181);Plasma retinol-binding protein(1-179);Plasma retinol-binding protein(1-176)	RBP4	;	2	1	1	1	1	1	1	1	1	1	5	5	5	22.974	199	199;201	0	5.7283	1.1602	1.0554	10.888	4	1	Median	0.81958	1.5407	0.98869	1.1389	8.0236	9.5552	2	2	1	0	Median	Median	5	5	54295000	24633000	29663000	25065000
W0UV28;P03950	W0UV28;P03950	2;2	2;2	2;2	Angiogenin	RAA1;ANG	;	2	2	2	2	2	0	2	0	2	0	15.6	15.6	15.6	16.55	147	147;147	0.0018868	2.2881	0.71153	0.84775	21.007	2	1	Median	0.71153	NaN	0.84775	NaN	21.007	NaN	2	0	1	0	Median	Median	15.6	0	13096000	7801000	5294600	13096000
Q5TZP0;Q53G96;Q53FK3;P03956;B4DN15;Q53G75;Q53G97;B4DW26;Q53G95;Q96DZ4;A5GZ69	Q5TZP0;Q53G96;Q53FK3;P03956;B4DN15;Q53G75;Q53G97;B4DW26;Q53G95;Q96DZ4	26;26;26;26;24;24;21;21;19;15;5	26;26;26;26;24;24;21;21;19;15;5	26;26;26;26;24;24;21;21;19;15;5	Interstitial collagenase;22 kDa interstitial collagenase;27 kDa interstitial collagenase	MMP1	;;;;;;;;;	11	26	26	26	23	25	23	25	23	25	59.1	59.1	59.1	53.981	469	469;469;469;469;403;405;390;398;338;232;68	0	323.31	1.0542	1.0099	36.45	69	16	Leave out requantified	0.43825	2.361	0.61153	1.561	29.658	25.336	35	34	7	9	Leave out requantified	Leave out requantified	49	57.6	8710900000	4212100000	4498800000	4196100000
P03973	P03973	11	11	11	Antileukoproteinase	SLPI		1	11	11	11	10	9	10	9	10	9	47	47	47	14.326	132	132	0	41.348	1.1055	1.0598	78.905	21	5	Leave out requantified	0.26208	4.9882	0.3761	3.7125	13.092	22.945	11	10	2	3	Leave out requantified	Leave out requantified	47	45.5	1518800000	774310000	744540000	831460000
V9HWN7;P04075;J3KPS3;H3BQN4;H3BPS8;A0A0M4FNU3;H3BUH7;H3BR04;H3BMQ8;H3BR68;H3BU78;A4UCS9;A4UCT0;B7Z1Z9;B7Z3K7;B7Z1N6;B7Z1Y2;A0A024QZ64;B7Z3K9;P09972	V9HWN7;P04075;J3KPS3;H3BQN4;H3BPS8;A0A0M4FNU3;H3BUH7;H3BR04	14;14;13;12;9;8;7;7;6;5;5;3;2;1;1;1;1;1;1;1	14;14;13;12;9;8;7;7;6;5;5;3;2;1;1;1;1;1;1;1	14;14;13;12;9;8;7;7;6;5;5;3;2;1;1;1;1;1;1;1	Fructose-bisphosphate aldolase;Fructose-bisphosphate aldolase A	HEL-S-87p;ALDOA	;;;;;;;	20	14	14	14	13	11	13	11	13	11	53.8	53.8	53.8	39.42	364	364;364;368;361;278;294;155;162;140;130;204;141;122;261;287;325;345;364;451;364	0	167.76	0.68528	0.88019	24.698	27	7	Leave out requantified	0.55435	1.9367	0.69247	1.3915	20.342	12.974	15	12	1	6	Leave out requantified	Leave out requantified	53.6	39.8	596900000	298260000	298640000	308150000
P04259	P04259	40	2	1	Keratin, type II cytoskeletal 6B	KRT6B		1	40	2	1	36	32	2	2	1	1	53.2	4.6	1.6	60.066	564	564	0	6.9404	1.0829	1.0456	16.599	4	0	Leave out requantified	0.30527	3.8413	0.40616	2.6916	60.919	27.72	2	2	0	0	Median	Median	48.9	45.9	266860000	123090000	143770000	135160000
V9HVZ4;P04406;Q2TSD0;E7EUT5;Q0QET7;A4UCT1;B4DRV9;Q5ZEY3;Q16768;A0A0K0K1K1;O14556	V9HVZ4;P04406;Q2TSD0;E7EUT5;Q0QET7;A4UCT1	17;17;16;14;12;9;8;5;1;1;1	17;17;16;14;12;9;8;5;1;1;1	17;17;16;14;12;9;8;5;1;1;1	Glyceraldehyde-3-phosphate dehydrogenase	HEL-S-162eP;GAPDH	;;;;;	11	17	17	17	13	15	13	15	13	15	71	71	71	36.053	335	335;335;335;260;230;166;215;86;44;408;408	0	279.58	1.0547	1.0056	55.589	35	5	Leave out requantified	0.35566	3.3382	0.48519	2.1927	21.869	31.579	17	18	2	3	Leave out requantified	Leave out requantified	54.9	68.7	1822800000	915510000	907240000	990210000
P05089	P05089	3	3	3	Arginase-1	ARG1		1	3	3	3	2	2	2	2	2	2	9.3	9.3	9.3	34.735	322	322	0	12.186	NaN	NaN	NaN	1	0	Median	NaN	NaN	NaN	NaN	NaN	NaN	1	0	0	0	Median	Median	5.9	5.9	7983100	4540400	3442600	7983100
P05109	P05109	1	1	1	Protein S100-A8;Protein S100-A8, N-terminally processed	S100A8		1	1	1	1	1	1	1	1	1	1	11.8	11.8	11.8	10.834	93	93	0	2.9626	0.34136	0.31484	49.782	2	1	Median	NaN	NaN	NaN	NaN	NaN	NaN	1	1	1	0	Median	Median	11.8	11.8	36855000	26424000	10430000	15852000
Q6FH53;P05305	Q6FH53;P05305	2;2	2;2	2;2	Endothelin-1;Endothelin-1;Big endothelin-1	EDN1	;	2	2	2	2	2	1	2	1	2	1	8	8	8	24.425	212	212;212	0	4.1553	3.274	3.9582	198.97	3	0	Median	3.9685	NaN	5.1295	NaN	36.657	NaN	2	1	0	0	Median	Median	8	3.8	95365000	38293000	57072000	60558000
Q6FG82;P06307;B7Z6Q9	Q6FG82;P06307;B7Z6Q9	2;2;1	2;2;1	2;2;1	Cholecystokinin;Cholecystokinin-58;Cholecystokinin-58 desnonopeptide;Cholecystokinin-39;Cholecystokinin-33;Cholecystokinin-25;Cholecystokinin-18;Cholecystokinin-12;Cholecystokinin-8;Cholecystokinin-7;Cholecystokinin-5	CCK	;;	3	2	2	2	2	2	2	2	2	2	16.5	16.5	16.5	12.669	115	115;115;111	0	5.9631	0.97228	0.92845	10.913	7	3	Leave out requantified	1.6003	0.63886	2.1989	0.42495	14.51	47.185	3	4	1	2	Plateau	Median	16.5	16.5	883170000	432880000	450290000	424170000
P06396;B7Z992;A0A0A0MS51;B7Z9A0;B7Z6N2;A0A0A0MT01;B7Z2X4;B7Z4U6;B3KS49;CON__Q3SX14;Q5T0I1;A0A0U1RQL8;Q5T0I0;Q69YR8;V9H0U2;V9H1C1;REV__B4DX11;REV__B4E376;REV__H0YJM7;REV__Q6TDU7;REV__F8W8F9	P06396;B7Z992;A0A0A0MS51;B7Z9A0;B7Z6N2;A0A0A0MT01;B7Z2X4;B7Z4U6;B3KS49;CON__Q3SX14	30;28;28;28;28;28;27;22;17;16;4;4;4;2;1;1;1;1;1;1;1	30;28;28;28;28;28;27;22;17;16;4;4;4;2;1;1;1;1;1;1;1	30;28;28;28;28;28;27;22;17;16;4;4;4;2;1;1;1;1;1;1;1	Gelsolin	GSN	;;;;;;;;;	21	30	30	30	24	26	24	26	24	26	44.6	44.6	44.6	85.696	782	782;715;748;755;767;767;705;689;485;781;228;232;260;55;48;69;436;514;548;716;722	0	323.31	1.0496	1.0157	73.471	76	12	Leave out requantified	2.5549	0.42799	3.5397	0.28264	44.951	25.204	38	38	6	6	Leave out requantified	Leave out requantified	34.7	41.3	8340700000	4264600000	4076000000	4151300000
Q5U077;P07195;A8MW50;F5H793;C9J7H8;Q59G78	Q5U077;P07195	8;8;3;2;2;1	8;8;3;2;2;1	7;7;2;2;2;1	L-lactate dehydrogenase;L-lactate dehydrogenase B chain	LDHB	;	6	8	8	7	7	6	7	6	6	5	24.3	24.3	20.7	36.638	334	334;334;232;102;136;129	0	63.449	1.1443	1.0436	12.037	13	6	Leave out requantified	0.52675	2.1256	0.70499	1.4087	8.0282	7.5495	6	7	3	3	Leave out requantified	Leave out requantified	19.5	21.6	381880000	189510000	192370000	175150000
P07305	P07305	2	2	2	Histone H1.0;Histone H1.0, N-terminally processed	H1F0		1	2	2	2	2	0	2	0	2	0	11.3	11.3	11.3	20.863	194	194	0	5.0704	1.1407	1.365	143.92	2	0	Median	1.1407	NaN	1.365	NaN	143.92	NaN	2	0	0	0	Median	Median	11.3	0	21596000	8178300	13418000	21596000
P07737;K7EJ44;CON__P02584;I3L3D5	P07737;K7EJ44	9;7;3;3	9;7;3;3	9;7;3;3	Profilin-1	PFN1	;	4	9	9	9	9	7	9	7	9	7	63.6	63.6	63.6	15.054	140	140;104;140;165	0	95.128	0.96087	0.8881	48.819	19	6	Leave out requantified	0.34418	2.7523	0.46084	1.885	22.492	18.402	11	8	4	2	Leave out requantified	Leave out requantified	63.6	52.9	894090000	482070000	412030000	476030000
W0UV93;P07998;G3V357	W0UV93;P07998;G3V357	4;4;3	4;4;3	4;4;3	Ribonuclease pancreatic	RAC1;RNASE1	;;	3	4	4	4	4	4	4	4	4	4	50.6	50.6	50.6	17.644	156	156;156;116	0	215.7	1.0981	1.0222	23.172	15	1	Leave out requantified	1.2139	1.0212	1.6778	0.66681	20.707	20.575	8	7	1	0	Leave out requantified	Leave out requantified	50.6	50.6	2055300000	948360000	1106900000	1377400000
P08582;Q53XS6;C9JVN1	P08582	12;3;1	12;3;1	12;3;1	Melanotransferrin	MFI2		3	12	12	12	11	7	11	7	11	7	19.2	19.2	19.2	80.214	738	738;302;181	0	35.499	1.1174	1.0662	48.88	15	3	Leave out requantified	1.4547	0.78679	1.9158	0.58366	32.364	55.114	9	6	2	1	Leave out requantified	Leave out requantified	17.8	12.6	166080000	73243000	92835000	89723000
V9HWE9;P09211;A0A087X2E9;A8MX94	V9HWE9;P09211;A0A087X2E9;A8MX94	2;2;1;1	2;2;1;1	1;1;1;1	Glutathione S-transferase P	HEL-S-22;GSTP1	;;;	4	2	2	1	2	1	2	1	1	1	17.1	17.1	7.6	23.356	210	210;210;79;174	0	13.259	0.60304	0.71309	49.347	3	3	Median	0.39959	NaN	0.47946	NaN	56.136	NaN	2	1	2	1	Median	Median	17.1	7.6	36329000	23794000	12535000	26871000
P09237;B4DDW4;Q53GF1;A5GZ72	P09237;B4DDW4;Q53GF1	7;6;5;1	7;6;5;1	7;6;5;1	Matrilysin	MMP7	;;	4	7	7	7	5	6	5	6	5	6	26.6	26.6	26.6	29.676	267	267;192;267;54	0	39.883	0.99268	0.9449	26.215	13	1	Leave out requantified	0.44129	2.5147	0.61545	1.6385	18.445	20.475	6	7	0	1	Leave out requantified	Leave out requantified	20.6	21.7	736910000	351160000	385740000	341970000
P09238;F5GYX7	P09238	10;2	10;2	10;2	Stromelysin-2	MMP10		2	10	10	10	5	8	5	8	5	8	20.4	20.4	20.4	54.151	476	476;181	0	21.652	2.3377	1.7381	132.64	9	7	Median	0.21824	2.5597	0.26339	1.8092	52.716	63.419	4	5	3	4	Median	Median	9.9	16.6	128000000	55707000	72295000	48890000
P09341	P09341	6	6	5	Growth-regulated alpha protein;GRO-alpha(4-73);GRO-alpha(5-73);GRO-alpha(6-73)	CXCL1		1	6	6	5	6	6	6	6	5	5	46.7	46.7	31.8	11.301	107	107	0	54.045	0.99928	0.95622	52.563	17	4	Leave out requantified	2.3854	0.47751	3.2487	0.32417	9.6328	12.112	8	9	2	2	Leave out requantified	Leave out requantified	46.7	46.7	3697800000	1731300000	1966500000	1980600000
P10586;Q59FI2;H0Y6Z7;Q5W9G3;H0Y4H1;H0Y7Z9;B3KWM1;Q7Z3X4;A2A437;Q308M3;G1UI20;B3KXA8;H0Y380	P10586;Q59FI2;H0Y6Z7;Q5W9G3	28;22;22;16;11;11;10;9;5;4;3;3;3	28;22;22;16;11;11;10;9;5;4;3;3;3	28;22;22;16;11;11;10;9;5;4;3;3;3	Receptor-type tyrosine-protein phosphatase F	PTPRF;LAR	;;;	13	28	28	28	23	20	23	20	23	20	20.6	20.6	20.6	212.88	1907	1907;1552;1553;1484;1291;1332;1266;1191;262;262;127;960;979	0	298.19	1.1487	1.0906	68.39	51	14	Leave out requantified	2.2834	0.59057	2.894	0.43304	29.046	24.964	30	21	11	3	Leave out requantified	Leave out requantified	18	13.9	783480000	353900000	429590000	466090000
P10909;H0YLK8;E5RG36;E5RGB0;E5RH61;E5RJZ5;E7ERK6;B4DW11;E7ETB4;H0YC35;H0YAS8;Q8IWL5;Q8IWM0	P10909;H0YLK8	12;7;5;5;5;5;5;5;5;5;4;2;1	12;7;5;5;5;5;5;5;5;5;4;2;1	12;7;5;5;5;5;5;5;5;5;4;2;1	Clusterin;Clusterin beta chain;Clusterin alpha chain	CLU	;	13	12	12	12	10	10	10	10	10	10	26.9	26.9	26.9	52.494	449	449;297;82;129;135;139;204;220;271;284;140;134;76	0	141.41	1.1713	1.0872	58.484	20	4	Leave out requantified	2.1141	0.50737	2.6254	0.3599	16.664	24.456	10	10	2	2	Leave out requantified	Leave out requantified	25.2	26.9	452520000	229190000	223330000	237160000
V9HWB4;P11021;B4DEF7	V9HWB4;P11021;B4DEF7	8;8;5	7;7;4	7;7;4	78 kDa glucose-regulated protein	HEL-S-89n;HSPA5	;;	3	8	7	7	7	6	6	5	6	5	13.9	13.9	13.9	72.332	654	654;654;278	0	67.687	0.89273	0.84651	12.906	10	2	Leave out requantified	0.6397	1.122	0.77565	0.86683	13.266	23.041	6	4	2	0	Leave out requantified	Leave out requantified	12.1	11	133170000	70057000	63112000	87903000
V9HW22;P11142;E9PKE3;B3KTV0;Q53GZ6;Q96IS6;Q53HF2;E9PN89;E9PNE6;B4E1Q1;B4DTX2;E9PLF4;E9PQQ4;E9PQK7;E9PK54;A8K7Q2;E9PI65;E9PPY6;A0A024R6B5;P54652;E9PN25;Q96H53;E9PS65;Q96BE0;Q9NZ87;Q9NWW3;E9PM13;A4D111;B3KUS2	V9HW22;P11142;E9PKE3;B3KTV0;Q53GZ6;Q96IS6;Q53HF2;E9PN89;E9PNE6;B4E1Q1;B4DTX2	23;23;22;21;21;20;18;15;13;13;12;11;10;10;10;10;9;8;8;8;6;5;5;5;4;4;4;4;3	23;23;22;21;21;20;18;15;13;13;12;11;10;10;10;10;9;8;8;8;6;5;5;5;4;4;4;4;3	20;20;19;18;19;18;16;14;11;11;10;9;9;9;9;9;7;7;5;5;5;4;4;4;4;4;3;4;1	Heat shock cognate 71 kDa protein	HEL-S-72p;HSPA8	;;;;;;;;;;	29	23	23	20	22	17	22	17	19	14	39.8	39.8	36.4	70.897	646	646;646;627;621;646;587;493;312;500;501;210;187;171;178;183;410;168;137;639;639;132;219;223;269;129;129;150;231;413	0	253.3	1.0229	1.0006	35.75	46	19	Leave out requantified	0.4775	2.6227	0.64699	1.793	17.277	22.524	25	21	10	9	Leave out requantified	Leave out requantified	38.1	31	1242200000	657250000	584950000	675400000
Q6FI35;Q6FHF5;P12004	Q6FI35;Q6FHF5;P12004	3;3;3	3;3;3	3;3;3	Proliferating cell nuclear antigen	PCNA	;;	3	3	3	3	2	2	2	2	2	2	18	18	18	28.715	261	261;261;261	0	18.147	1.0203	1.0144	36.408	4	2	Median	0.6123	1.767	0.73804	1.3722	9.1308	6.885	2	2	1	1	Median	Median	12.3	10.7	39410000	19708000	19702000	22181000
P13639;Q8TA90;B4DPU3;B4DRE8;Q6PK56;B4DMC6;K7EJ74;K7EP67;Q8IXJ3;B4DZB1;B3KX19;Q6IBM8;A8KAP3;Q15029	P13639;Q8TA90;B4DPU3;B4DRE8;Q6PK56	6;4;4;3;3;2;1;1;1;1;1;1;1;1	6;4;4;3;3;2;1;1;1;1;1;1;1;1	6;4;4;3;3;2;1;1;1;1;1;1;1;1	Elongation factor 2	EEF2	;;;;	14	6	6	6	2	5	2	5	2	5	7.5	7.5	7.5	95.337	858	858;517;566;505;583;387;134;223;850;923;962;972;972;972	0	8.5622	1.3938	1.1279	43.511	7	2	Leave out requantified	0.52803	2.2178	0.62738	1.592	31.19	16.757	2	5	0	2	Median	Leave out requantified	2.1	6.5	132970000	38184000	94790000	22355000
P14543;B4DM05	P14543;B4DM05	5;3	5;3	5;3	Nidogen-1	NID1	;	2	5	5	5	4	4	4	4	4	4	4.7	4.7	4.7	136.38	1247	1247;726	0	29.389	1.3734	1.2576	13.787	11	2	Leave out requantified	1.4442	1.2739	1.835	0.86603	26.121	14.833	5	6	1	1	Leave out requantified	Leave out requantified	3.6	3.5	489280000	145570000	343710000	242240000
V9HWB8;P14618;A0A024R5Z9;B4DNK4;H3BTN5;B4DRT3;A0A024R609;H3BQ34;Q8WUW7;Q504U3;H3BR70;H3BUW1;H3BTJ2;H3BT25;Q9UKK4;H3BU13;H3BN34;Q9NYI7;Q9UK31;H3BQZ3;Q9UN47;B4DPM0;Q16716;Q16715;P30613	V9HWB8;P14618;A0A024R5Z9;B4DNK4;H3BTN5;B4DRT3;A0A024R609;H3BQ34;Q8WUW7;Q504U3;H3BR70	30;30;27;25;25;25;19;18;18;15;15;10;10;9;3;3;2;2;2;2;1;1;1;1;1	30;30;27;25;25;25;19;18;18;15;15;10;10;9;3;3;2;2;2;2;1;1;1;1;1	30;30;27;25;25;25;19;18;18;15;15;10;10;9;3;3;2;2;2;2;1;1;1;1;1	Pyruvate kinase;Pyruvate kinase PKM	HEL-S-30;PKM;PKM2	;;;;;;;;;;	25	30	30	30	24	25	24	25	24	25	71.8	71.8	71.8	57.936	531	531;531;531;457;485;511;345;281;343;366;366;162;168;151;56;82;51;55;56;69;47;488;566;587;574	0	323.31	1.0821	1.0436	43.103	57	13	Leave out requantified	0.43827	2.5223	0.58445	1.7263	60.462	20.45	28	29	6	7	Leave out requantified	Leave out requantified	58.9	63.8	1606900000	789200000	817680000	789910000
Q59FC6;Q5CAQ5;V9HWP2;P14625;Q96GW1;A0A1W2PRR1;B4DHT9;B4DU71	Q59FC6;Q5CAQ5;V9HWP2;P14625;Q96GW1;A0A1W2PRR1	5;5;5;5;3;3;2;2	3;3;3;3;1;1;2;2	3;3;3;3;1;1;2;2	Endoplasmin	TRA1;HEL-S-125m;HSP90B1	;;;;;	8	5	3	3	5	4	3	3	3	3	8.3	5.9	5.9	65.953	576	576;802;803;803;315;315;468;552	0	7.6684	1.1565	0.87626	39.976	6	3	Median	0.72812	1.3953	0.87602	1.0108	58.722	16.526	3	3	2	1	Median	Plateau	8.3	8	77820000	37446000	40374000	43028000
W6MEN3;P15291;B4DMM8;W6MEN4;Q86XA6;B7ZAH9;B4DLB8	W6MEN3;P15291;B4DMM8;W6MEN4;Q86XA6;B7ZAH9;B4DLB8	2;2;1;1;1;1;1	2;2;1;1;1;1;1	2;2;1;1;1;1;1	Beta-1,4-galactosyltransferase 1;Lactose synthase A protein;N-acetyllactosamine synthase;Beta-N-acetylglucosaminylglycopeptide beta-1,4-galactosyltransferase;Beta-N-acetylglucosaminyl-glycolipid beta-1,4-galactosyltransferase;Processed beta-1,4-galactosyltransferase 1	B4GALT1	;;;;;;	7	2	2	2	2	2	2	2	2	2	11.8	11.8	11.8	39.292	357	357;398;145;219;225;258;355	0	11.776	0.92644	0.87533	94.466	4	1	Median	1.6526	0.578	2.083	0.40846	15.126	0.3094	2	2	1	0	Median	Median	11.8	11.8	87811000	43141000	44669000	47799000
P15924;Q4LE79;B4E2A0;B4DKX6;B4DWT7;G1UI31;Q6ZP16	P15924;Q4LE79	35;22;16;13;6;2;1	35;22;16;13;6;2;1	35;22;16;13;6;2;1	Desmoplakin	DSP;DSP variant protein	;	7	35	35	35	30	20	30	20	30	20	12.9	12.9	12.9	331.77	2871	2871;2319;1350;954;618;125;185	0	124.66	0.6633	0.86805	37.499	46	15	Leave out requantified	0.58036	2.0998	0.69572	1.4483	44.985	16.562	33	13	10	5	Leave out requantified	Leave out requantified	11.3	7.1	947090000	368550000	578530000	728990000
P16403;Q4VB24;B2R984;A3R0T8;P10412;P16402;A3R0T7;Q02539;A1L407;P22492;P16401	P16403;Q4VB24;B2R984;A3R0T8;P10412;P16402;A3R0T7	9;7;7;7;7;7;6;3;2;2;2	9;7;7;7;7;7;6;3;2;2;2	9;7;7;7;7;7;6;3;2;2;2	Histone H1.2;Histone H1.4;Histone H1.3	HIST1H1C;HIST1H1E;HIST1H1D	;;;;;;	11	9	9	9	7	8	7	8	7	8	36.2	36.2	36.2	21.364	213	213;219;219;219;219;221;219;215;207;207;226	0	24.518	1.0371	0.98456	17.422	16	0	Leave out requantified	0.92358	1.0915	1.2757	0.73588	40.153	20.817	8	8	0	0	Leave out requantified	Leave out requantified	31	28.6	657430000	325670000	331760000	327840000
P16870;B3KXD3;D6RF88;C9JE88;D6R930;H0YAM0	P16870;B3KXD3	19;17;6;6;6;2	19;17;6;6;6;2	19;17;6;6;6;2	Carboxypeptidase E	CPE	;	6	19	19	19	19	18	19	18	19	18	46.2	46.2	46.2	53.15	476	476;421;139;147;157;108	0	323.31	1.0691	1.0439	15.001	54	6	Leave out requantified	1.0198	1.1142	1.3742	0.78431	17.808	17.181	29	25	3	3	Leave out requantified	Leave out requantified	46.2	46	2305300000	1136000000	1169400000	1129100000
P17900;Q14427;H0YBY3;E5RJD0;B4DQM5	P17900	6;2;2;1;1	6;2;2;1;1	6;2;2;1;1	Ganglioside GM2 activator;Ganglioside GM2 activator isoform short	GM2A		5	6	6	6	5	4	5	4	5	4	30.1	30.1	30.1	20.838	193	193;103;104;146;186	0	70.859	1.0781	0.98183	19.128	6	1	Leave out requantified	1.0803	1.0206	1.5046	0.64069	25.984	7.306	3	3	1	0	Median	Leave out requantified	25.9	23.8	412710000	202780000	209930000	182630000
P18065;C9JMY1;Q59FF1;C9JW52;H7C1H0	P18065;C9JMY1	21;15;8;5;2	21;15;8;5;2	21;15;8;5;2	Insulin-like growth factor-binding protein 2	IGFBP2	;	5	21	21	21	21	18	21	18	21	18	56.6	56.6	56.6	34.814	325	325;181;292;78;98	0	323.31	1.0529	1.0071	18.56	71	17	Leave out requantified	0.64925	1.7472	0.93372	1.1383	19.9	66.17	38	33	11	6	Leave out requantified	Leave out requantified	56.6	54.5	22315000000	10891000000	11424000000	12079000000
P19021;B4DKE0;H0Y9I4;D6RG20;F8W8D9	P19021;B4DKE0	34;30;7;1;1	34;30;7;1;1	11;8;2;1;1	Peptidyl-glycine alpha-amidating monooxygenase;Peptidylglycine alpha-hydroxylating monooxygenase;Peptidyl-alpha-hydroxyglycine alpha-amidating lyase	PAM	;	5	34	34	11	30	29	30	29	10	10	43.5	43.5	14.8	108.33	973	973;875;250;68;175	0	289.66	1.0455	1.0154	44.085	77	9	Leave out requantified	2.2118	0.50625	3.0378	0.34641	38.754	29.683	38	39	5	4	Leave out requantified	Leave out requantified	39.7	36	5902300000	2819100000	3083200000	2971700000
P19876	P19876	3	2	1	C-X-C motif chemokine 3;GRO-gamma(5-73)	CXCL3		1	3	2	1	3	3	2	2	1	1	34.6	19.6	7.5	11.342	107	107	0	19.441	0.92768	0.76157	41.768	9	2	Leave out requantified	1.8193	0.5334	2.5391	0.35086	38.521	12.292	5	4	2	0	Median	Leave out requantified	34.6	34.6	2586400000	1229800000	1356600000	1370800000
P19957	P19957	9	9	9	Elafin	PI3		1	9	9	9	6	8	6	8	6	8	56.4	56.4	56.4	12.269	117	117	0	48.746	1.0009	0.79612	34.553	17	8	Leave out requantified	1.1507	1.0101	1.3973	0.70458	57.885	24.083	8	9	6	2	Median	Leave out requantified	39.3	56.4	342200000	177120000	165080000	127710000
P20827;A8K0M4	P20827;A8K0M4	3;2	3;2	1;0	Ephrin-A1;Ephrin-A1, secreted form	EFNA1	;	2	3	3	1	3	3	3	3	1	1	15.6	15.6	6.8	23.787	205	205;183	0	5.6221	0.76994	0.51258	100.23	8	2	Leave out requantified	2.4347	0.90591	2.9041	0.59321	29.412	22.922	4	4	1	1	Median	Linear	15.6	15.6	159030000	70243000	88789000	88112000
P22223;B4DLF0;J3KRQ1	P22223;B4DLF0	4;3;1	3;2;1	3;2;1	Cadherin-3	CDH3	;	3	4	3	3	4	4	3	3	3	3	6.9	6	6	91.417	829	829;774;73	0	301.85	6.6249	4.5609	242.26	5	3	Median	4.2047	6.6249	5.3555	4.5609	166.76	321.21	2	3	1	2	Median	Median	6.9	6.9	1827100000	33859000	1793300000	80425000
Q6FHN3;Q32Q12;P22392;J3KPD9;E7ERL0;P15531;F6XY72;O60361;C9K028;E5RHP0	Q6FHN3;Q32Q12;P22392;J3KPD9;E7ERL0;P15531;F6XY72;O60361	7;7;7;6;5;5;4;4;3;3	7;7;7;6;5;5;4;4;3;3	7;7;7;6;5;5;4;4;3;3	Nucleoside diphosphate kinase;Nucleoside diphosphate kinase B;Nucleoside diphosphate kinase A;Putative nucleoside diphosphate kinase	NME2;NME1-NME2;NME1;NME2P1	;;;;;;;	10	7	7	7	5	7	5	7	5	7	44.1	44.1	44.1	17.298	152	152;292;152;197;139;152;82;137;60;82	0	14.297	1.1607	1.1388	32.899	14	1	Leave out requantified	0.46418	2.5848	0.63981	1.8344	26.515	11.403	7	7	1	0	Leave out requantified	Leave out requantified	38.2	44.1	373920000	165730000	208190000	185190000
P22626;A0A024RA28;A0A087WUI2;I6L957	P22626;A0A024RA28;A0A087WUI2;I6L957	9;8;6;5	9;8;6;5	9;8;6;5	Heterogeneous nuclear ribonucleoproteins A2/B1	HNRNPA2B1;HNRPA2B1	;;;	4	9	9	9	6	7	6	7	6	7	28	28	28	37.429	353	353;301;261;249	0	79.28	1.1221	1.0281	44.612	17	4	Leave out requantified	0.49022	3.1185	0.61328	2.1014	19.396	17.917	7	10	1	3	Leave out requantified	Leave out requantified	19	22.4	353110000	152790000	200320000	141950000
Q9BSV4;Q86VG2;P23246;Q6PIX2;H0Y9K7	Q9BSV4;Q86VG2;P23246;Q6PIX2	9;9;9;5;2	9;9;9;5;2	8;8;8;4;2	Splicing factor, proline- and glutamine-rich	SFPQ	;;;	5	9	9	8	8	5	8	5	7	5	15	15	13.7	68.63	634	634;707;707;525;223	0	40.692	1.002	0.96522	62.486	9	3	Leave out requantified	0.32269	2.4325	0.3881	1.7567	17.78	30.272	5	4	2	1	Leave out requantified	Leave out requantified	15	8.7	209200000	105810000	103390000	110450000
V9HWC6;P23284	V9HWC6;P23284	10;10	10;10	10;10	Peptidyl-prolyl cis-trans isomerase;Peptidyl-prolyl cis-trans isomerase B	HEL-S-39;PPIB	;	2	10	10	10	9	7	9	7	9	7	43.3	43.3	43.3	22.742	208	208;216	0	28.722	1.212	1.142	28.175	14	1	Leave out requantified	1.36	1.1724	1.7383	0.86281	31.701	23.711	7	7	0	1	Leave out requantified	Leave out requantified	37	38.5	302380000	144380000	158000000	164300000
P23526;Q1RMG2	P23526;Q1RMG2	8;6	8;6	8;6	Adenosylhomocysteinase	AHCY	;	2	8	8	8	5	7	5	7	5	7	18.8	18.8	18.8	47.716	432	432;306	0	13.561	1.2385	1.2033	34.729	11	4	Leave out requantified	0.50397	1.7141	0.61835	1.3719	0.80494	29.941	5	6	2	2	Leave out requantified	Leave out requantified	10.9	15.7	102240000	53965000	48274000	44773000
P25391;Q7Z5W6;B3KSD8;B3KRN6;Q6P6D3	P25391	10;4;3;3;3	10;4;3;3;3	10;4;3;3;3	Laminin subunit alpha-1	LAMA1		5	10	10	10	9	6	9	6	9	6	3.2	3.2	3.2	337.08	3075	3075;747;405;528;559	0	19.014	0.87329	0.81982	32.221	14	5	Leave out requantified	0.6296	1.343	0.7392	0.92457	35.181	31.016	8	6	4	1	Leave out requantified	Leave out requantified	2.9	2.1	181510000	89435000	92070000	101840000
P25774	P25774	1	1	1	Cathepsin S	CTSS		1	1	1	1	0	1	0	1	0	1	4.8	4.8	4.8	37.495	331	331	0	15.431	NaN	NaN	NaN	1	1	Median	NaN	NaN	NaN	NaN	NaN	NaN	0	1	0	1	Median	Median	0	4.8	5847000	1314600	4532400	0
P25815	P25815	1	1	1	Protein S100-P	S100P		1	1	1	1	1	1	1	1	1	1	13.7	13.7	13.7	10.4	95	95	0	8.3292	1.1126	0.9988	118.82	2	0	Median	NaN	NaN	NaN	NaN	NaN	NaN	1	1	0	0	Median	Median	13.7	13.7	25503000	11012000	14491000	10649000
P26447	P26447	2	2	2	Protein S100-A4	S100A4		1	2	2	2	1	1	1	1	1	1	18.8	18.8	18.8	11.728	101	101	0	2.5156	NaN	NaN	NaN	1	0	Median	NaN	NaN	NaN	NaN	NaN	NaN	1	0	0	0	Median	Median	7.9	10.9	11907000	6155700	5751200	7847500
P27348;Q53RR5;E9PG15	P27348;Q53RR5;E9PG15	2;1;1	1;1;1	1;1;1	14-3-3 protein theta	YWHAQ	;;	3	2	1	1	2	1	1	0	1	0	9.4	5.7	5.7	27.764	245	245;98;149	0	4.7032	NaN	NaN	NaN	0	0	Median	NaN	NaN	NaN	NaN	NaN	NaN	0	0	0	0	Median	Median	9.4	3.7	0	0	0	0
P27930	P27930	1	1	1	Interleukin-1 receptor type 2;Interleukin-1 receptor type 2, membrane form;Interleukin-1 receptor type 2, soluble form	IL1R2		1	1	1	1	0	1	0	1	0	1	3.5	3.5	3.5	45.421	398	398	0	3.2254	NaN	NaN	NaN	0	0	Median	NaN	NaN	NaN	NaN	NaN	NaN	0	0	0	0	Median	Median	0	3.5	0	0	0	0
P31151;Q86SG5	P31151;Q86SG5	2;1	2;1	2;1	Protein S100-A7;Protein S100-A7A	S100A7;S100A7A	;	2	2	2	2	2	2	2	2	2	2	21.8	21.8	21.8	11.471	101	101;101	0	5.2491	0.62145	0.71184	39.488	4	2	Median	0.62145	0.80748	0.71184	0.64049	11.902	66.518	2	2	1	1	Median	Median	21.8	21.8	30431000	19429000	11002000	17701000
P31947	P31947	3	3	3	14-3-3 protein sigma	SFN		1	3	3	3	3	3	3	3	3	3	10.9	10.9	10.9	27.774	248	248	0	23.936	1.7212	1.1915	47.578	7	1	Leave out requantified	0.58706	2.3898	0.68666	1.8397	56.748	38.351	3	4	1	0	Median	Leave out requantified	10.9	10.9	84904000	30245000	54659000	31226000
P33908	P33908	2	2	2	Mannosyl-oligosaccharide 1,2-alpha-mannosidase IA	MAN1A1		1	2	2	2	1	1	1	1	1	1	3.2	3.2	3.2	72.968	653	653	0.0036036	2.0289	NaN	NaN	NaN	1	1	Median	NaN	NaN	NaN	NaN	NaN	NaN	0	1	0	1	Median	Median	2.1	1.1	5840600	4218700	1621900	0
Q53XB4;P34096	Q53XB4;P34096	10;10	10;10	10;10	Ribonuclease 4	RAB1;RNASE4	;	2	10	10	10	9	10	9	10	9	10	55.1	55.1	55.1	16.84	147	147;147	0	111.92	1.0262	1.0173	21.514	32	5	Leave out requantified	1.1221	1.0108	1.5428	0.68049	28.878	16.128	16	16	2	3	Leave out requantified	Leave out requantified	54.4	55.1	5024900000	2442300000	2582700000	2556800000
P35052;H7C024;H7C410;A0A024R4D5;Q53EX3;H7BZL4	P35052;H7C024;H7C410;A0A024R4D5	3;2;2;2;1;1	3;2;2;2;1;1	3;2;2;2;1;1	Glypican-1;Secreted glypican-1	GPC1	;;;	6	3	3	3	3	3	3	3	3	3	6.8	6.8	6.8	61.68	558	558;294;486;486;183;281	0	12.493	1.1668	1.1086	12.889	6	0	Leave out requantified	3.3501	0.41896	4.061	0.30264	32.745	7.5366	3	3	0	0	Leave out requantified	Leave out requantified	6.8	6.8	99804000	47658000	52146000	52108000
P35527;CON__P35527;K7EQQ3	P35527;CON__P35527;K7EQQ3	40;39;22	40;39;22	40;39;22	Keratin, type I cytoskeletal 9	KRT9	;;	3	40	40	40	37	34	37	34	37	34	64.7	64.7	64.7	62.064	623	623;623;390	0	323.31	1.3151	1.3017	27.37	139	30	Leave out requantified	0.62173	2.9917	0.88649	2.0667	22.717	36.858	76	63	15	15	Leave out requantified	Leave out requantified	64.7	61.8	37430000000	18021000000	19409000000	23308000000
P35908	P35908	54	50	1	Keratin, type II cytoskeletal 2 epidermal	KRT2		1	54	50	1	52	47	48	43	1	1	83.4	79.7	4.7	65.432	639	639	0	323.31	1.1387	1.1226	39.659	145	19	Leave out requantified	0.48626	2.5203	0.68277	1.6122	39.134	27.971	73	72	11	8	Leave out requantified	Leave out requantified	83.4	74.5	37431000000	17431000000	20000000000	20699000000
X6RJP6;P37802;B7Z5A2	X6RJP6;P37802	8;8;1	8;8;1	8;8;1	Transgelin-2	TAGLN2	;	3	8	8	8	7	5	7	5	7	5	48.1	48.1	48.1	21.086	187	187;199;134	0	62.921	1.0666	0.98582	49.286	12	4	Leave out requantified	0.41119	1.8904	0.48691	1.3528	29.185	8.9736	7	5	3	1	Leave out requantified	Leave out requantified	43.3	38	230660000	76569000	154090000	158730000
P49773;D6REP8;D6RE99;D6RD60;A4D2H4	P49773;D6REP8;D6RE99;D6RD60;A4D2H4	2;1;1;1;1	2;1;1;1;1	2;1;1;1;1	Histidine triad nucleotide-binding protein 1	HINT1;LOC346521	;;;;	5	2	2	2	1	2	1	2	1	2	23	23	23	13.802	126	126;78;78;103;126	0	5.4272	2.1479	1.5899	129.42	3	0	Median	NaN	2.8011	NaN	2.0875	NaN	38.51	1	2	0	0	Median	Median	15.9	23	24476000	10695000	13781000	6987500
P49788	P49788	3	3	3	Retinoic acid receptor responder protein 1	RARRES1		1	3	3	3	3	1	3	1	3	1	9.2	9.2	9.2	33.285	294	294	0	7.1196	2.641	3.0853	173.58	4	2	Median	4.7674	NaN	5.1986	NaN	65.37	NaN	3	1	2	0	Median	Median	9.2	3.1	35982000	9752600	26230000	30968000
V9HW80;P55072;Q9NTC4;Q0IIN5;Q96IF9;Q9HAP0	V9HW80;P55072;Q9NTC4;Q0IIN5;Q96IF9;Q9HAP0	4;4;3;3;3;2	4;4;3;3;3;2	4;4;3;3;3;2	Transitional endoplasmic reticulum ATPase	HEL-S-70;VCP;DKFZp434K0126	;;;;;	6	4	4	4	3	3	3	3	3	3	7.1	7.1	7.1	89.321	806	806;806;431;475;644;305	0	10.979	0.77229	0.87195	47.627	4	3	Median	0.6153	NaN	0.71797	NaN	23.451	NaN	3	1	2	1	Median	Median	5	5	28196000	13585000	14611000	13805000
Q6FHZ4;P56470;M0QZ93;B4DJR1;B4DKK5	Q6FHZ4;P56470;M0QZ93	7;7;6;2;2	7;7;6;2;2	7;7;6;2;2	Galectin;Galectin-4	LGALS4	;;	5	7	7	7	7	4	7	4	7	4	27.9	27.9	27.9	35.941	323	323;323;218;141;171	0	29.238	0.37739	0.45393	57.219	10	3	Leave out requantified	0.37739	2.7613	0.45393	1.8628	23.231	14.553	7	3	2	1	Leave out requantified	Median	27.9	15.8	256060000	138470000	117590000	144680000
V9HWK1;Q53HE2;P60174;B4DUI5;Q2QD09;U3KPZ0;U3KQF3	V9HWK1;Q53HE2;P60174;B4DUI5;Q2QD09	10;10;10;8;6;4;3	10;10;10;8;6;4;3	10;10;10;8;6;4;3	Triosephosphate isomerase	HEL-S-49;TPI1	;;;;	7	10	10	10	8	9	8	9	8	9	55.4	55.4	55.4	26.669	249	249;249;286;213;249;113;98	0	49.871	1.0022	0.9782	10.256	19	3	Leave out requantified	0.50026	2.0678	0.58934	1.4806	12.442	21.448	9	10	1	2	Leave out requantified	Leave out requantified	44.6	50.2	415630000	160510000	255130000	223340000
Q53GK6;Q53G99;Q53G76;Q1KLZ0;P60709;B4E335;Q8WVW5;B4DW52;B3KWQ3;Q6PJ43;B7ZAP6;V9HVZ7;Q96DE1;Q96FU6;B3KUD3;G5E9R0;E7EVS6;C9JZR7;F1BXA6;A1E282;A4UCT3;A5GZ75;C9JUM1;Q562R1;Q6S8J3;A5A3E0;C9JTX5;P0CG38;Q9UE89;B3KPP5;L0R5C4;Q9BYX7;P0CG39;Q562Z7;Q562Y6;Q562X9;Q562S0;Q562N8;Q562N0;Q562L5;F8WCH0;K4EQ44;K4EP00;K4ENJ5;A0AUL6;Q562R8;Q562P0;Q562L9;Q562Y8;Q562N2;Q562M5;Q562M3;Q562U2;Q562P9;Q562N6;Q562N4;Q562L6;…	Q53GK6;Q53G99;Q53G76;Q1KLZ0;P60709;B4E335;Q8WVW5;B4DW52;B3KWQ3;Q6PJ43;B7ZAP6;V9HVZ7	20;20;20;20;20;19;19;17;12;12;12;10;9;9;9;8;8;7;7;7;7;7;6;6;6;6;5;5;4;4;4;4;4;3;3;3;3;3;3;3;2;2;2;2;2;2;2;2;2;2;2;2;2;2;2;2;2;1;1;1;1;1;1;1;1;1;1;1;1;1;1;1;1;1;1;1;1;1;1;1;1;1;1;1;1;1;1;1;1	20;20;20;20;20;19;19;17;12;12;12;10;9;9;9;8;8;7;7;7;7;7;6;6;6;6;5;5;4;4;4;4;4;3;3;3;3;3;3;3;2;2;2;2;2;2;2;2;2;2;2;2;2;2;2;2;2;1;1;1;1;1;1;1;1;1;1;1;1;1;1;1;1;1;1;1;1;1;1;1;1;1;1;1;1;1;1;1;1	1;1;1;1;1;1;0;1;0;0;0;0;0;0;0;1;1;1;0;0;0;0;0;0;0;0;1;0;0;0;0;0;0;0;0;0;0;0;0;0;0;0;0;0;0;0;0;0;0;0;0;0;0;0;0;0;0;0;0;0;0;0;0;0;0;0;0;0;0;0;0;0;0;0;0;0;0;0;0;0;0;0;0;0;0;0;0;0;0	Actin, cytoplasmic 1;Actin, cytoplasmic 1, N-terminally processed	PS1TP5BP1;ACTB;ACTG1;HEL-176	;;;;;;;;;;;	89	20	20	1	17	20	17	20	0	1	62.1	62.1	4.5	41.722	375	375;375;375;375;375;351;363;347;253;263;294;223;159;165;342;125;163;102;109;121;132;151;99;376;1075;1075;80;1075;71;186;446;375;1038;103;103;103;103;103;103;103;52;97;97;97;103;103;103;103;103;103;103;103;103;103;103;103;103;63;103;103;103;103;103;103;103;103;103;103;103;103;103;103;103;103;103;103;103;103;103;103;103;103;103;103;103;103;103;103;230	0	323.31	1.0505	1.0142	29.131	53	16	Leave out requantified	0.38475	2.7082	0.50277	1.7384	17.8	23.417	26	27	9	7	Leave out requantified	Leave out requantified	55.5	62.1	2832200000	1374300000	1457800000	1359000000
V9HW98;P62258;G9K389;G9K388;B7ZA86;K7EM20;B4DJB0;B4DJF2;I3L3T1;K7EIT4;I3L0W5;B3KT37	V9HW98;P62258;G9K389;G9K388;B7ZA86	8;8;7;7;5;3;3;2;2;2;1;1	8;8;7;7;5;3;3;2;2;2;1;1	8;8;7;7;5;3;3;2;2;2;1;1	14-3-3 protein epsilon	HEL2;YWHAE;YWHAE/FAM22B fusion;YWHAE/FAM22A fusion	;;;;	12	8	8	8	6	7	6	7	6	7	40.8	40.8	40.8	29.174	255	255;255;384;384;168;115;139;94;107;109;38;118	0	39.473	1.0153	0.91443	29.531	12	4	Leave out requantified	0.74157	1.5948	0.89006	1.0753	18.268	22.828	5	7	1	3	Leave out requantified	Leave out requantified	26.3	36.1	202880000	98266000	104610000	96715000
P63261;B4E3A4;B4DVQ0;I3L3I0;I3L1U9;I3L4N8;K7EM38;I3L3R2;J3KT65	P63261;B4E3A4;B4DVQ0;I3L3I0;I3L1U9	20;19;18;11;11;9;8;8;8	1;1;1;1;1;1;1;1;1	1;1;1;1;1;1;1;1;1	Actin, cytoplasmic 2;Actin, cytoplasmic 2, N-terminally processed	ACTG1	;;;;	9	20	1	1	18	19	1	0	1	0	62.1	4.5	4.5	41.792	375	375;356;333;214;214;241;133;164;198	0	38.069	NaN	NaN	NaN	1	0	Median	NaN	NaN	NaN	NaN	NaN	NaN	1	0	0	0	Median	Median	60	57.6	48286000	32783000	15502000	48286000
Q6IPT9;Q6IPS9;Q6IPN6;Q53HR5;Q53HQ7;Q53HM9;Q53GE9;Q53GA1;Q53G85;Q5VTE0;P68104;Q8IUB0;Q53HR1;Q96RE1;Q16577;B4DV42;A0A087WV01;Q9H2I7;Q53G89;A8K9C4;Q05639;A9X7H1;Q9NZS6;Q504Z0;B4E2C5;Q59GP5;B4DNE0;A0A087WVQ9;Q6NS35;Q2F837;A6PW80;Q6NSH7;Q5JR01;Q96EB3;Q14222;Q96C29;Q8TBL1;Q6P082;Q96CD8;Q6P4C9	Q6IPT9;Q6IPS9;Q6IPN6;Q53HR5;Q53HQ7;Q53HM9;Q53GE9;Q53GA1;Q53G85;Q5VTE0;P68104;Q8IUB0;Q53HR1;Q96RE1;Q16577;B4DV42;A0A087WV01;Q9H2I7;Q53G89;A8K9C4;Q05639;A9X7H1;Q9NZS6	5;5;5;5;5;5;5;5;5;5;5;4;4;4;4;4;4;4;4;4;4;3;3;2;2;2;2;2;1;1;1;1;1;1;1;1;1;1;1;1	5;5;5;5;5;5;5;5;5;5;5;4;4;4;4;4;4;4;4;4;4;3;3;2;2;2;2;2;1;1;1;1;1;1;1;1;1;1;1;1	5;5;5;5;5;5;5;5;5;5;5;4;4;4;4;4;4;4;4;4;4;3;3;2;2;2;2;2;1;1;1;1;1;1;1;1;1;1;1;1	Elongation factor 1-alpha;Putative elongation factor 1-alpha-like 3;Elongation factor 1-alpha 1;Elongation factor 1-alpha 2	EEF1A1;EEF1A1P5;EEF1A1L14;PTI-1;EEF1A2	;;;;;;;;;;;;;;;;;;;;;;	40	5	5	5	4	5	4	5	4	5	10.8	10.8	10.8	50.184	462	462;462;462;462;462;462;462;462;462;462;462;361;366;398;398;414;426;427;433;462;463;177;426;308;308;340;395;441;67;93;106;111;145;161;227;248;250;251;287;290	0	17.356	1.8004	1.4472	87.155	8	3	Leave out requantified	0.30804	3.4072	0.42327	2.2862	22.866	21.336	3	5	1	2	Median	Leave out requantified	9.1	10.8	147300000	65363000	81937000	62332000
Q4KMR2;P78504;B2R6U9;Q99740;B5M914;B7U6M9;B7U6M8;A0A087WXH5;Q9Y219	Q4KMR2;P78504;B2R6U9	21;21;20;7;1;1;1;1;1	21;21;20;7;1;1;1;1;1	21;21;20;7;1;1;1;1;1	Delta-like protein;Protein jagged-1	JAG1	;;	9	21	21	21	20	19	20	19	20	19	22.6	22.6	22.6	133.87	1218	1218;1218;1218;263;25;38;38;172;1238	0	323.31	1.0434	0.99867	102.8	51	11	Leave out requantified	3.5283	0.32204	4.6695	0.21836	81.288	23.087	27	24	6	5	Leave out requantified	Leave out requantified	21.9	20.9	3227500000	1725500000	1502000000	1330100000
P78556	P78556	3	3	3	C-C motif chemokine 20;CCL20(1-67);CCL20(1-64);CCL20(2-70)	CCL20		1	3	3	3	3	2	3	2	3	2	34.4	34.4	34.4	10.762	96	96	0	144.05	1.0487	1.0542	7.7379	7	0	Leave out requantified	1.0777	1.022	1.5048	0.72028	15.937	4.1723	4	3	0	0	Leave out requantified	Plateau	34.4	25	1265600000	606160000	659400000	607340000
P81605	P81605	3	3	3	Dermcidin;Survival-promoting peptide;DCD-1	DCD		1	3	3	3	3	2	3	2	3	2	25.5	25.5	25.5	11.284	110	110	0	17.925	0.99619	0.97211	15.285	7	0	Leave out requantified	0.58128	1.8774	0.7736	1.2586	1.4422	7.0356	4	3	0	0	Leave out requantified	Median	25.5	12.7	141550000	70731000	70817000	82929000
P98172	P98172	6	6	6	Ephrin-B1	EFNB1		1	6	6	6	6	5	6	5	6	5	26.6	26.6	26.6	38.006	346	346	0	16.477	1.0882	1.0159	35.476	15	4	Leave out requantified	1.29	0.95258	1.7059	0.62367	13.62	14.982	8	7	3	1	Leave out requantified	Leave out requantified	26.6	17.3	665240000	340450000	324790000	350750000
Q02413	Q02413	8	8	8	Desmoglein-1	DSG1		1	8	8	8	7	6	7	6	7	6	11.8	11.8	11.8	113.75	1049	1049	0	34.451	1.3265	1.0767	54.557	13	7	Leave out requantified	0.44832	2.3468	0.55778	1.6371	33.417	36.934	7	6	4	3	Leave out requantified	Leave out requantified	10.6	8.8	166300000	85594000	80703000	100960000
Q03403	Q03403	1	1	1	Trefoil factor 2	TFF2		1	1	1	1	1	1	1	1	1	1	11.6	11.6	11.6	14.284	129	129	0	6.7296	NaN	NaN	NaN	1	1	Median	NaN	NaN	NaN	NaN	NaN	NaN	1	0	1	0	Median	Median	11.6	11.6	26833000	10800000	16033000	13230000
Q04721	Q04721	1	1	1	Neurogenic locus notch homolog protein 2;Notch 2 extracellular truncation;Notch 2 intracellular domain	NOTCH2		1	1	1	1	1	1	1	1	1	1	0.5	0.5	0.5	265.4	2471	2471	0.0069324	1.6981	1.3043	1.2219	77.211	2	0	Median	NaN	NaN	NaN	NaN	NaN	NaN	1	1	0	0	Median	Median	0.5	0.5	6598100	2973500	3624500	3843600
Q58F26;Q6PJK6;Q08211	Q58F26;Q6PJK6;Q08211	1;1;1	1;1;1	1;1;1	ATP-dependent RNA helicase A	DHX9	;;	3	1	1	1	1	0	1	0	1	0	1.3	1.3	1.3	67.105	596	596;599;1270	0.0052265	1.7282	NaN	NaN	NaN	0	0	Median	NaN	NaN	NaN	NaN	NaN	NaN	0	0	0	0	Median	Median	1.3	0	0	0	0	0
Q9HB00;Q08554	Q9HB00;Q08554	3;3	3;3	3;3	Desmocollin-1	DSC1	;	2	3	3	3	3	1	3	1	3	1	4.5	4.5	4.5	93.834	840	840;894	0	18.295	0.74638	0.92946	41.218	4	1	Median	0.66425	NaN	0.89303	NaN	18.354	NaN	3	1	1	0	Median	Median	4.5	1.8	103940000	54867000	49077000	74231000
Q09328;Q53SV8;Q53SM9	Q09328;Q53SV8	5;4;1	5;4;1	5;4;1	Alpha-1,6-mannosylglycoprotein 6-beta-N-acetylglucosaminyltransferase A	MGAT5	;	3	5	5	5	3	4	3	4	3	4	8.2	8.2	8.2	84.542	741	741;231;415	0	18.603	1.0201	0.84683	90.427	7	1	Leave out requantified	2.4954	0.61212	2.7808	0.45357	44.416	35.079	3	4	1	0	Plateau	Leave out requantified	5.3	7	81915000	40954000	40961000	30612000
Q8N274;Q09666;B4DTV0;Q13727;Q6ZQN2	Q8N274;Q09666;B4DTV0	4;4;2;1;1	4;4;2;1;1	4;4;2;1;1	Neuroblast differentiation-associated protein AHNAK	AHNAK	;;	5	4	4	4	3	2	3	2	3	2	11.1	11.1	11.1	86.052	791	791;5890;1079;534;1714	0	6.2038	1.3083	1.2212	151.1	2	0	Median	NaN	NaN	NaN	NaN	NaN	NaN	1	1	0	0	Median	Median	10	3.9	19303000	11915000	7387200	11955000
Q12864	Q12864	3	3	3	Cadherin-17	CDH17		1	3	3	3	2	1	2	1	2	1	6.9	6.9	6.9	92.218	832	832	0	8.5234	0.74797	0.96394	15.879	3	0	Leave out requantified	0.7264	NaN	0.91594	NaN	7.2234	NaN	2	1	0	0	Median	Median	5	1.8	22883000	12217000	10665000	17460000
Q13214;A0A0C4DGV8;A0A1S5UZH6;Q9HBR1;Q6PI51;B4DEK9;Q59FY7;A0A087WZE0;Q8NAS4	Q13214;A0A0C4DGV8;A0A1S5UZH6;Q9HBR1;Q6PI51;B4DEK9;Q59FY7	26;25;25;16;15;13;13;11;2	26;25;25;16;15;13;13;11;2	26;25;25;16;15;13;13;11;2	Semaphorin-3B	SEMA3B	;;;;;;	9	26	26	26	22	23	22	23	22	23	45.3	45.3	45.3	83.121	749	749;754;783;457;573;406;498;214;132	0	323.31	1.0789	1.0287	53.881	53	8	Leave out requantified	1.8809	0.63439	2.4345	0.43468	25.934	24.643	26	27	5	3	Leave out requantified	Leave out requantified	40.5	40.3	3715600000	1739200000	1976400000	1904900000
Q59FV9;Q13308;B7Z471;Q86X91;F8WDG7;C9J9E8	Q59FV9;Q13308;B7Z471;Q86X91	9;9;6;6;4;3	9;9;6;6;4;3	9;9;6;6;4;3	Inactive tyrosine-protein kinase 7	PTK7	;;;	6	9	9	9	5	8	5	8	5	8	18.5	18.5	18.5	84.364	773	773;1070;403;459;157;139	0	41.246	0.43201	0.34515	159.9	13	7	Leave out requantified	3.2928	0.27832	3.8607	0.19771	46.751	57.278	5	8	3	4	Median	Leave out requantified	10.2	15.8	258390000	96658000	161730000	74104000
Q13421;H3BR90;H3BV92	Q13421;H3BR90	21;12;6	21;12;6	13;10;6	Mesothelin;Megakaryocyte-potentiating factor;Mesothelin, cleaved form	MSLN	;	3	21	21	13	21	17	21	17	13	9	35.6	35.6	25.6	68.985	630	630;332;170	0	247.89	1.0262	0.99273	17.491	46	7	Leave out requantified	0.95536	1.1503	1.2303	0.78921	16.053	18.329	25	21	5	2	Leave out requantified	Leave out requantified	35.6	25.1	1968400000	958160000	1010300000	1027200000
X5DR95;Q13591;D6RAF4;X5DPA6;B4DE33	X5DR95;Q13591;D6RAF4;X5DPA6	3;3;2;2;1	3;3;2;2;1	3;3;2;2;1	Semaphorin-5A	SEMA5A	;;;	5	3	3	3	2	3	2	3	2	3	2.9	2.9	2.9	120.61	1074	1074;1074;254;439;693	0	8.7038	0.75462	0.60549	50.061	5	1	Leave out requantified	1.7884	0.57209	2.0821	0.46038	65.711	16.812	2	3	1	0	Median	Leave out requantified	2	2.9	28845000	14962000	13883000	12410000
Q13753;B4DLD1	Q13753;B4DLD1	40;37	40;37	40;37	Laminin subunit gamma-2	LAMC2	;	2	40	40	40	35	38	35	38	35	38	39.4	39.4	39.4	130.97	1193	1193;1010	0	323.31	1.0505	1.0066	28.958	90	12	Leave out requantified	0.56895	2.1511	0.7221	1.4741	23.075	22.819	45	45	5	7	Leave out requantified	Leave out requantified	36.3	38	3499300000	1672000000	1827300000	1637300000
Q14117	Q14117	1	1	1	Dihydropyrimidinase	DPYS		1	1	1	1	1	1	1	1	1	1	2.1	2.1	2.1	56.629	519	519	0.0018484	2.1715	1.3234	1.2105	21.961	2	1	Median	NaN	NaN	NaN	NaN	NaN	NaN	1	1	0	1	Median	Median	2.1	2.1	14757000	6196700	8560700	7259500
Q14126;J3KSI6	Q14126	5;1	5;1	5;1	Desmoglein-2	DSG2		2	5	5	5	4	2	4	2	4	2	5.2	5.2	5.2	122.29	1118	1118;232	0	20.363	1.3772	1.2431	182.68	6	5	Median	1.0915	1.6064	1.2537	1.2431	227.87	4.0074	4	2	3	2	Median	Median	4.2	2.1	529760000	497220000	32539000	514340000
Q14512	Q14512	7	7	7	Fibroblast growth factor-binding protein 1	FGFBP1		1	7	7	7	6	6	6	6	6	6	31.2	31.2	31.2	26.264	234	234	0	56.039	1.1153	1.0773	60.157	12	0	Leave out requantified	1.8379	0.6451	2.4005	0.48953	6.4987	21.315	6	6	0	0	Leave out requantified	Leave out requantified	28.6	25.6	542450000	252930000	289520000	323240000
Q14563;Q75MQ2;Q86UJ2;C9J9C4	Q14563	14;6;6;1	14;6;6;1	14;6;6;1	Semaphorin-3A	SEMA3A		4	14	14	14	13	10	13	10	13	10	21.7	21.7	21.7	88.888	771	771;287;301;149	0	88.146	1.1197	1.0824	110.18	24	6	Leave out requantified	4.1803	0.2655	5.185	0.18352	45.463	57.241	13	11	3	3	Leave out requantified	Leave out requantified	20.5	14.4	502460000	215270000	287200000	293400000
Q14766;E7EV71;B7ZLY3;C9JD84;H7C2H7;B4DNR7;B4DST8;H7C4L5;B4DZD1;C9JDW2;H7BZ76;H7C0I7;B4DRF7	Q14766;E7EV71;B7ZLY3;C9JD84	12;10;10;9;3;3;3;2;2;1;1;1;1	12;10;10;9;3;3;3;2;2;1;1;1;1	12;10;10;9;3;3;3;2;2;1;1;1;1	Latent-transforming growth factor beta-binding protein 1	LTBP1	;;;	13	12	12	12	11	8	11	8	11	8	8.5	8.5	8.5	186.79	1721	1721;1353;1353;1340;101;775;982;220;619;219;266;270;399	0	40.68	1.3312	1.2555	42.718	20	6	Leave out requantified	1.813	0.55936	2.2306	0.39973	28.455	28.81	12	8	3	3	Leave out requantified	Leave out requantified	8	5.2	295280000	135570000	159710000	184700000
V9HWB5;Q15181	V9HWB5;Q15181	1;1	1;1	1;1	Inorganic pyrophosphatase	HEL-S-66p;PPA1	;	2	1	1	1	1	1	1	1	1	1	7.6	7.6	7.6	32.66	289	289;289	0	16.716	0.97304	0.96307	37.689	2	1	Median	NaN	NaN	NaN	NaN	NaN	NaN	1	1	0	1	Median	Median	7.6	7.6	22402000	9937200	12464000	11781000
Q6SYC2;Q15223	Q6SYC2;Q15223	3;3	3;3	3;3	Nectin-1	PVRL1	;	2	3	3	3	2	2	2	2	2	2	13.7	13.7	13.7	26.697	241	241;517	0	5.463	1.0835	1.0379	57.002	4	0	Leave out requantified	1.4036	0.75994	1.7923	0.53332	14.146	2.7618	2	2	0	0	Median	Median	10.4	9.1	95627000	46130000	49497000	50709000
V9HW95;Q15293;Q5J7V8;E9PP27	V9HW95;Q15293;Q5J7V8	3;3;2;1	3;3;2;1	3;3;2;1	Reticulocalbin-1	HEL-S-84;RCN1	;;	4	3	3	3	3	2	3	2	3	2	13.3	13.3	13.3	38.89	331	331;331;165;58	0	9.0718	1.1999	1.1066	65.679	4	1	Median	1.5474	0.7785	1.7698	0.60831	17.066	35.283	2	2	0	1	Median	Median	13.3	7.6	31474000	15433000	16041000	15586000
Q53SS8;Q15365;J3QT27;Q5MJP6;E9PFP8;P57721;F8VTZ0	Q53SS8;Q15365	5;5;2;2;2;2;1	5;5;2;2;2;2;1	3;3;0;0;0;0;0	Poly(rC)-binding protein 1	PCBP1	;	7	5	5	3	5	3	5	3	3	2	19.7	19.7	11	37.497	356	356;356;322;361;361;371;64	0	112.23	0.25355	0.31884	10.753	6	3	Leave out requantified	0.25355	0.65969	0.31884	0.45894	10.753	14.24	4	2	1	2	Leave out requantified	Median	19.7	14	104540000	72635000	31903000	57621000
Q6IBD2;Q15828	Q6IBD2;Q15828	3;3	3;3	3;3	Cystatin-M	CST6	;	2	3	3	3	3	3	3	3	3	3	28.2	28.2	28.2	16.493	149	149;149	0	29.261	1.0386	0.98426	9.6526	6	0	Leave out requantified	1.7617	0.68443	2.4023	0.42513	12.326	8.7339	3	3	0	0	Leave out requantified	Leave out requantified	28.2	28.2	492990000	244340000	248650000	242160000
Q16769;B5MCZ9;C9JS14	Q16769;B5MCZ9	13;10;4	13;10;4	13;10;4	Glutaminyl-peptide cyclotransferase	QPCT	;	3	13	13	13	11	12	11	12	11	12	46	46	46	40.876	361	361;284;117	0	323.31	1.0131	0.96086	139.45	50	8	Leave out requantified	1.0227	1.089	1.4168	0.72686	149.04	145.84	23	27	4	4	Leave out requantified	Leave out requantified	32.7	46	8113300000	4147500000	3965800000	4075400000
Q3SYB5;Q96P63	Q3SYB5;Q96P63	3;3	3;3	3;3	Serpin B12	SERPINB12	;	2	3	3	3	3	1	3	1	3	1	20.2	20.2	20.2	20.916	183	183;405	0	6.3985	0.57636	0.67774	88.738	3	2	Median	0.67343	NaN	0.81128	NaN	25.435	NaN	2	1	1	1	Median	Median	20.2	8.7	37722000	24250000	13472000	19607000
Q4QQP8;A4QPA1;Q1WWL2	Q4QQP8;A4QPA1;Q1WWL2	3;2;2	1;1;1	1;1;1		PTGFRN	;;	3	3	1	1	1	2	1	0	1	0	6.9	1.9	1.9	88.277	788	788;653;738	0	3.2584	NaN	NaN	NaN	1	1	Median	NaN	NaN	NaN	NaN	NaN	NaN	1	0	1	0	Median	Median	1.9	4.9	3843200	1111200	2732100	3843200
Q4ZG85;Q9NZV1;H7C2T6	Q4ZG85;Q9NZV1;H7C2T6	3;3;2	3;3;2	3;3;2	Cysteine-rich motor neuron 1 protein;Processed cysteine-rich motor neuron 1 protein	CRIM1	;;	3	3	3	3	2	1	2	1	2	1	3.5	3.5	3.5	83.432	763	763;1036;222	0	3.9508	NaN	NaN	NaN	1	0	Median	NaN	NaN	NaN	NaN	NaN	NaN	0	1	0	0	Median	Median	2.4	1.2	11217000	6882800	4333700	0
Q53H26;B4DI57;B4DHZ6	Q53H26;B4DI57;B4DHZ6	60;49;38	2;2;1	0;0;0		TF	;;	3	60	2	0	58	54	2	2	0	0	68.3	4.6	0	77.079	698	698;571;424	0	76.464	1.2809	1.196	18.196	8	0	Leave out requantified	0.6609	2.1206	0.91794	1.3836	0.62538	2.732	4	4	0	0	Leave out requantified	Leave out requantified	67.6	64.8	615840000	274810000	341030000	266700000
Q53H37;Q9NZT1	Q53H37;Q9NZT1	1;1	1;1	1;1	Calmodulin-like protein 5	CALML5	;	2	1	1	1	1	0	1	0	1	0	9.6	9.6	9.6	15.876	146	146;146	0	6.0348	NaN	NaN	NaN	1	0	Median	NaN	NaN	NaN	NaN	NaN	NaN	1	0	0	0	Median	Median	9.6	0	9091500	5056600	4034800	9091500
Q5GFL6	Q5GFL6	12	12	12	von Willebrand factor A domain-containing protein 2	VWA2		1	12	12	12	9	9	9	9	9	9	16.2	16.2	16.2	82.011	755	755	0	34.129	1.1576	1.1419	89.065	16	5	Leave out requantified	2.8158	0.46741	3.5443	0.36904	46.59	34.599	9	7	3	2	Leave out requantified	Leave out requantified	12.3	11.9	245330000	97059000	148270000	134190000
Q6FHL8;Q5M8T4;B2RCP7;B3KRV6;P29279;B3KWK5	Q6FHL8;Q5M8T4;B2RCP7;B3KRV6;P29279;B3KWK5	14;14;13;12;12;8	14;14;13;12;12;8	14;14;13;12;12;8	Connective tissue growth factor	CTGF	;;;;;	6	14	14	14	12	13	12	13	12	13	46.7	46.7	46.7	38.129	349	349;349;349;301;349;215	0	234.53	1.0231	0.96454	57.477	27	4	Leave out requantified	2.0344	0.53314	2.7299	0.37115	19.904	25.868	12	15	2	2	Leave out requantified	Leave out requantified	42.1	43.3	636250000	312940000	323310000	306440000
Q5T749	Q5T749	3	3	3	Keratinocyte proline-rich protein	KPRP		1	3	3	3	3	0	3	0	3	0	3.5	3.5	3.5	64.135	579	579	0	3.7332	1.0246	1.0959	24.012	3	0	Leave out requantified	1.0246	NaN	1.0959	NaN	24.012	NaN	3	0	0	0	Leave out requantified	Median	3.5	0	20828000	10098000	10730000	20828000
Q5U000;Q9UBR2	Q5U000;Q9UBR2	1;1	1;1	1;1	Cathepsin Z	CTSZ	;	2	1	1	1	1	1	1	1	1	1	3	3	3	33.868	303	303;303	0.0052174	1.7274	0.97216	0.93149	29.432	2	1	Median	NaN	NaN	NaN	NaN	NaN	NaN	1	1	1	0	Median	Median	3	3	10593000	5188100	5404900	4755600
R4GNA2;Q5W026;Q9BXX3	R4GNA2;Q5W026;Q9BXX3	1;1;1	1;1;1	1;1;1	Ankyrin repeat domain-containing protein 30A	ANKRD30A	;;	3	1	1	1	0	1	0	1	0	1	0.7	0.7	0.7	152.67	1341	1341;1460;1397	1	-2	NaN	NaN	NaN	1	0	Median	NaN	NaN	NaN	NaN	NaN	NaN	0	1	0	0	Median	Median	0	0.7	178000000	85265000	92738000	0
Q641Q3;I3L0R0	Q641Q3	10;2	10;2	10;2	Meteorin-like protein	METRNL		2	10	10	10	9	8	9	8	9	8	43.7	43.7	43.7	34.398	311	311;90	0	72.174	1.0528	0.96545	36.906	19	5	Leave out requantified	1.7857	0.59592	2.2056	0.41091	16.991	38.154	11	8	3	2	Leave out requantified	Leave out requantified	41.5	31.2	317740000	140870000	176870000	191440000
Q6ICR6;W8GWD5;W8GN28	Q6ICR6;W8GWD5	11;10;1	2;2;1	0;0;0		KLK10	;	3	11	2	0	11	9	2	2	0	0	46	8	0	30.137	276	276;221;81	0	5.406	1.0739	1.02	1.4346	6	0	Leave out requantified	1.3874	0.78866	1.9965	0.51066	7.5363	8.4439	3	3	0	0	Median	Median	46	35.9	1592200000	791680000	800560000	814380000
Q6NUJ1	Q6NUJ1	2	2	2	Proactivator polypeptide-like 1;Saposin A-like;Saposin B-Val-like;Saposin B-like;Saposin C-like;Saposin D-like	PSAPL1		1	2	2	2	2	1	2	1	2	1	4.2	4.2	4.2	56.626	521	521	0	3.6939	1.143	1.2144	25.552	3	0	Median	1.115	NaN	1.3067	NaN	10.366	NaN	2	1	0	0	Median	Median	4.2	1.9	29126000	14354000	14772000	20272000
Q6P988;C9JYG8;K7EIG3	Q6P988;C9JYG8	13;8;6	13;8;6	13;8;6	Palmitoleoyl-protein carboxylesterase NOTUM	NOTUM	;	3	13	13	13	12	10	12	10	12	10	32.5	32.5	32.5	55.699	496	496;295;197	0	323.31	0.44253	0.35951	246.14	21	21	Median	11.991	0.15712	14.453	0.10553	155.41	99.342	9	12	9	12	Median	Median	30.6	26	1238200000	597850000	640340000	594730000
Q6UWP8	Q6UWP8	2	2	2	Suprabasin	SBSN		1	2	2	2	2	2	2	2	2	2	15.3	15.3	15.3	60.54	590	590	0	5.2522	1.289	1.2883	8.0513	6	0	Leave out requantified	0.64207	2.2732	0.75386	1.7674	27.703	13.903	3	3	0	0	Median	Plateau	15.3	15.3	37307000	17151000	20156000	22571000
Q6ZMD4;Q8N441;D6RBN8	Q6ZMD4;Q8N441;D6RBN8	2;2;1	2;2;1	2;2;1	Fibroblast growth factor receptor-like 1	FGFRL1	;;	3	2	2	2	1	1	1	1	1	1	5.5	5.5	5.5	47.587	440	440;504;152	0.0052356	1.7412	NaN	NaN	NaN	1	1	Median	NaN	NaN	NaN	NaN	NaN	NaN	1	0	1	0	Median	Median	2.5	3	9779500	3251200	6528300	9779500
Q7Z7H5	Q7Z7H5	2	2	2	Transmembrane emp24 domain-containing protein 4	TMED4		1	2	2	2	1	2	1	2	1	2	8.8	8.8	8.8	25.943	227	227	0	9.3621	1.2977	0.89799	14.583	3	1	Median	NaN	1.4706	NaN	1.0069	NaN	16.193	1	2	1	0	Median	Median	4.8	8.8	51352000	25301000	26051000	11704000
Q86U17	Q86U17	1	1	1	Serpin A11	SERPINA11		1	1	1	1	1	0	1	0	1	0	2.8	2.8	2.8	46.989	422	422	0.0068966	1.6541	NaN	NaN	NaN	1	1	Median	NaN	NaN	NaN	NaN	NaN	NaN	1	0	1	0	Median	Median	2.8	0	47413000	34655000	12758000	47413000
Q86U42	Q86U42	1	1	1	Polyadenylate-binding protein 2	PABPN1		1	1	1	1	1	0	1	0	1	0	5.2	5.2	5.2	32.749	306	306	0.0035907	2.0141	NaN	NaN	NaN	0	0	Median	NaN	NaN	NaN	NaN	NaN	NaN	0	0	0	0	Median	Median	5.2	0	0	0	0	0
Q86U75;Q9HCN8	Q86U75;Q9HCN8	1;1	1;1	1;1	Stromal cell-derived factor 2-like protein 1	SDF2L1	;	2	1	1	1	0	1	0	1	0	1	1.8	1.8	1.8	67.017	619	619;221	0.0035778	1.994	NaN	NaN	NaN	1	0	Median	NaN	NaN	NaN	NaN	NaN	NaN	0	1	0	0	Median	Median	0	1.8	3049200	1903100	1146100	0
Q86UD1;E9PJ29	Q86UD1	7;3	7;3	7;3	Out at first protein homolog	OAF		2	7	7	7	6	6	6	6	6	6	32.2	32.2	32.2	30.688	273	273;157	0	90.559	0.95427	0.96997	12.46	13	5	Leave out requantified	0.78426	1.2563	1.0264	0.85406	23.551	8.6983	6	7	1	4	Leave out requantified	Leave out requantified	32.2	31.9	422570000	219470000	203100000	178880000
S4R3V8;Q86X29;Q9BWS2;M0R1W9;M0QZL9	S4R3V8;Q86X29;Q9BWS2	11;11;10;2;1	11;11;10;2;1	11;11;10;2;1	Lipolysis-stimulated lipoprotein receptor	LSR	;;	5	11	11	11	8	11	8	11	8	11	25.5	25.5	25.5	66.175	601	601;649;582;139;114	0	97.406	1.0777	1.0203	48.917	23	1	Leave out requantified	2.0617	0.56781	2.6799	0.39081	32.192	16.91	11	12	1	0	Leave out requantified	Leave out requantified	16.8	25.5	1348900000	660730000	688210000	657310000
Q86XX4;Q05CW8;Q4W596;H0Y9C9;H0Y9A6	Q86XX4	10;1;1;1;1	10;1;1;1;1	10;1;1;1;1	Extracellular matrix protein FRAS1	FRAS1		5	10	10	10	7	8	7	8	7	8	2.7	2.7	2.7	443.21	4008	4008;258;475;652;666	0	18.662	1.3068	1.162	91.137	8	5	Median	2.0477	1.3064	2.2295	1.0538	53.258	99.305	3	5	2	3	Median	Median	2.1	2.2	73830000	26772000	47057000	22274000
Q86Y38	Q86Y38	3	3	3	Xylosyltransferase 1	XYLT1		1	3	3	3	1	3	1	3	1	3	3.9	3.9	3.9	107.57	959	959	0	7.3167	0.58431	0.45336	63.121	4	2	Median	NaN	0.55195	NaN	0.4394	NaN	6.7332	1	3	1	1	Median	Median	1.1	3.9	30828000	17730000	13098000	7165700
Q8N9S9	Q8N9S9	1	1	1	Sorting nexin-31	SNX31		1	1	1	1	0	1	0	1	0	1	3	3	3	50.801	440	440	1	-2	NaN	NaN	NaN	1	1	Median	NaN	NaN	NaN	NaN	NaN	NaN	0	1	0	1	Median	Median	0	3	2966700	1552200	1414500	0
Q8NBP7;B4DMI2;B4DEZ9	Q8NBP7	25;7;4	25;7;4	25;7;4	Proprotein convertase subtilisin/kexin type 9	PCSK9		3	25	25	25	23	23	23	23	23	23	40.9	40.9	40.9	74.285	692	692;266;205	0	323.31	1.1333	1.133	63.891	84	17	Leave out requantified	2.2302	0.51231	3.3017	0.33496	37.292	27.912	44	40	7	10	Leave out requantified	Leave out requantified	40.5	40.9	35148000000	15073000000	20075000000	19612000000
Q8NES3;A0A087X191	Q8NES3;A0A087X191	12;6	12;6	12;6	Beta-1,3-N-acetylglucosaminyltransferase lunatic fringe	LFNG	;	2	12	12	12	10	10	10	10	10	10	33.2	33.2	33.2	41.773	379	379;248	0	73.31	1.1031	1.0398	130.2	26	5	Leave out requantified	3.5908	0.32377	4.7303	0.21582	17.685	14.628	14	12	3	2	Leave out requantified	Leave out requantified	30.9	33.2	1050400000	523580000	526790000	505410000
Q8TD16	Q8TD16	1	1	1	Protein bicaudal D homolog 2	BICD2		1	1	1	1	0	1	0	1	0	1	1.5	1.5	1.5	93.532	824	824	1	-2	NaN	NaN	NaN	1	0	Median	NaN	NaN	NaN	NaN	NaN	NaN	0	1	0	0	Median	Median	0	1.5	36737000	19602000	17135000	0
Q8TDY2	Q8TDY2	1	1	1	RB1-inducible coiled-coil protein 1	RB1CC1		1	1	1	1	0	1	0	1	0	1	0.7	0.7	0.7	183.09	1594	1594	0	2.79	NaN	NaN	NaN	1	1	Median	NaN	NaN	NaN	NaN	NaN	NaN	0	1	0	1	Median	Median	0	0.7	6772000	1360300	5411700	0
Q8WUJ3	Q8WUJ3	10	10	10	Cell migration-inducing and hyaluronan-binding protein	CEMIP		1	10	10	10	8	7	8	7	8	7	9.1	9.1	9.1	153	1361	1361	0	27.621	1.1042	1.0359	75.189	16	5	Leave out requantified	1.9638	0.58702	2.2581	0.43401	5.8857	21.03	9	7	3	2	Leave out requantified	Leave out requantified	7.5	6	159160000	60292000	98866000	63193000
Q8WVV4	Q8WVV4	1	1	1	Protein POF1B	POF1B		1	1	1	1	1	0	1	0	1	0	2.7	2.7	2.7	68.064	589	589	0.0018519	2.1772	NaN	NaN	NaN	1	0	Median	NaN	NaN	NaN	NaN	NaN	NaN	1	0	0	0	Median	Median	2.7	0	2935600	1625000	1310600	2935600
Q8WX77	Q8WX77	1	1	1	Insulin-like growth factor-binding protein-like 1	IGFBPL1		1	1	1	1	1	1	1	1	1	1	8.3	8.3	8.3	29.005	278	278	0.0018692	2.2258	0.86185	0.85779	102.63	2	2	Median	NaN	NaN	NaN	NaN	NaN	NaN	1	1	1	1	Median	Median	8.3	8.3	19904000	9718700	10185000	12382000
Q92520;C9JP35;C9JMN4	Q92520	8;3;3	8;3;3	8;3;3	Protein FAM3C	FAM3C		3	8	8	8	8	6	8	6	8	6	39.6	39.6	39.6	24.68	227	227;109;151	0	58.288	1.074	1.0266	29.071	15	3	Leave out requantified	1.2278	0.78922	1.6991	0.54848	35.173	7.167	8	7	1	2	Leave out requantified	Leave out requantified	39.6	30.8	852070000	432480000	419590000	428180000
Q92626;H7C1W1;Q96GF5;C9J4I9;H7C3W2;H7C300	Q92626	33;16;6;6;4;3	33;16;6;6;4;3	33;16;6;6;4;3	Peroxidasin homolog	PXDN		6	33	33	33	27	25	27	25	27	25	30.8	30.8	30.8	165.27	1479	1479;723;218;224;76;196	0	233.35	1.1129	1.049	66.23	49	12	Leave out requantified	2.4277	0.45802	2.9278	0.34176	29.85	33.617	26	23	7	5	Leave out requantified	Leave out requantified	24.9	22.8	964520000	499510000	465010000	484410000
Q92824;B3KPD4;B1AMG5;Q5JSG7	Q92824;B3KPD4;B1AMG5	9;6;6;4	9;6;6;4	9;6;6;4	Proprotein convertase subtilisin/kexin type 5	PCSK5	;;	4	9	9	9	7	6	7	6	7	6	4.9	4.9	4.9	206.94	1860	1860;690;690;1560	0	21.429	1.0439	0.97395	92.099	13	6	Leave out requantified	3.4916	0.349	3.8462	0.26697	57.777	25.147	7	6	4	2	Leave out requantified	Leave out requantified	4	3.3	117470000	58031000	59444000	53421000
Q92859;A0A024R610;Q59FP8	Q92859;A0A024R610;Q59FP8	22;17;13	22;17;13	22;17;13	Neogenin	NEO1	;;	3	22	22	22	21	16	21	16	21	16	20.5	20.5	20.5	160.01	1461	1461;1257;1130	0	222.43	1.2008	1.1424	57.278	37	10	Leave out requantified	2.1641	0.60387	2.6174	0.42242	24.175	23.961	20	17	4	6	Leave out requantified	Leave out requantified	20	14.4	756940000	328120000	428830000	409420000
Q96EU7	Q96EU7	1	1	1	C1GALT1-specific chaperone 1	C1GALT1C1		1	1	1	1	0	1	0	1	0	1	6.6	6.6	6.6	36.382	318	318	0.0069085	1.6639	NaN	NaN	NaN	0	0	Median	NaN	NaN	NaN	NaN	NaN	NaN	0	0	0	0	Median	Median	0	6.6	0	0	0	0
Q96FQ6	Q96FQ6	1	1	1	Protein S100-A16	S100A16		1	1	1	1	1	1	1	1	1	1	10.7	10.7	10.7	11.801	103	103	0.0084459	1.5108	1.1164	1.0772	85.581	2	0	Median	NaN	NaN	NaN	NaN	NaN	NaN	1	1	0	0	Median	Median	10.7	10.7	13850000	6464800	7385400	6813400
Q99727	Q99727	1	1	1	Metalloproteinase inhibitor 4	TIMP4		1	1	1	1	1	1	1	1	1	1	5.8	5.8	5.8	25.502	224	224	0	2.6271	0.86246	0.81821	46.287	2	0	Median	NaN	NaN	NaN	NaN	NaN	NaN	1	1	0	0	Median	Median	5.8	5.8	26431000	14084000	12348000	14921000
Q99988	Q99988	8	8	8	Growth/differentiation factor 15	GDF15		1	8	8	8	7	6	7	6	7	6	42.9	42.9	42.9	34.14	308	308	0	143.45	1.1038	1.0415	18.905	15	1	Leave out requantified	1.5049	0.76103	1.9131	0.54409	34.347	32.993	8	7	0	1	Leave out requantified	Leave out requantified	41.2	28.6	407430000	198240000	209190000	206410000
Q9BS26	Q9BS26	4	4	4	Endoplasmic reticulum resident protein 44	ERP44		1	4	4	4	2	2	2	2	2	2	9.6	9.6	9.6	46.971	406	406	0	5.4222	1.2466	1.447	61.908	3	1	Median	1.2466	NaN	1.447	NaN	61.908	NaN	3	0	1	0	Median	Median	5.2	4.4	25973000	7972000	18001000	23701000
Q9BZM4;B4DN91;B4DXQ3;Q9BZM6	Q9BZM4;B4DN91;B4DXQ3;Q9BZM6	2;1;1;1	2;1;1;1	2;1;1;1	NKG2D ligand 3;NKG2D ligand 1	ULBP3;ULBP1	;;;	4	2	2	2	2	2	2	2	2	2	7.8	7.8	7.8	27.949	244	244;130;169;244	0	4.7263	1.0464	1.0529	25.823	4	2	Median	1.0753	1.0464	1.3006	0.83835	4.7107	7.0677	2	2	1	1	Median	Median	7.8	7.8	31009000	16171000	14838000	19530000
Q9GZM7;F6SDV2;B4DVG5;B4DK04;B4DNS5	Q9GZM7;F6SDV2;B4DVG5	13;11;10;3;2	13;11;10;3;2	13;11;10;3;2	Tubulointerstitial nephritis antigen-like	TINAGL1	;;	5	13	13	13	9	10	9	10	9	10	36	36	36	52.387	467	467;362;394;274;124	0	305.15	1.0823	1.0041	31.967	24	3	Leave out requantified	1.2311	0.9923	1.6398	0.71043	12.037	17.793	11	13	2	1	Leave out requantified	Leave out requantified	27	24.4	738450000	341860000	396600000	373370000
Q9GZN4;A0A0U1RQV9;A0A1B0GTW8;A0A0U1RR72;I3L116	Q9GZN4;A0A0U1RQV9;A0A1B0GTW8;A0A0U1RR72;I3L116	10;9;8;7;6	10;9;8;7;6	10;9;8;7;6	Brain-specific serine protease 4	PRSS22	;;;;	5	10	10	10	10	8	10	8	10	8	42.6	42.6	42.6	33.731	317	317;305;318;312;207	0	277.15	1.0591	1.0082	44.937	24	3	Leave out requantified	1.9687	0.60705	2.6972	0.41679	49.176	43.927	14	10	3	0	Leave out requantified	Leave out requantified	42.6	34.7	1796600000	908920000	887630000	947900000
Q9GZX9;J3QS03	Q9GZX9;J3QS03	4;2	4;2	4;2	Twisted gastrulation protein homolog 1	TWSG1	;	2	4	4	4	4	4	4	4	4	4	24.2	24.2	24.2	25.017	223	223;184	0	11.242	1.0252	0.98186	57.193	9	0	Leave out requantified	2.555	0.40466	3.3628	0.27335	9.8227	18.283	5	4	0	0	Leave out requantified	Leave out requantified	24.2	24.2	514800000	254270000	260530000	273590000
Q9H1E3	Q9H1E3	1	1	1	Nuclear ubiquitous casein and cyclin-dependent kinase substrate 1	NUCKS1		1	1	1	1	1	1	1	1	1	1	3.7	3.7	3.7	27.296	243	243	0.0036101	2.0336	0.76764	0.72195	45.011	2	0	Median	NaN	NaN	NaN	NaN	NaN	NaN	1	1	0	0	Median	Median	3.7	3.7	14847000	8823400	6023600	6555400
Q9H3U7;B4DNB1	Q9H3U7	3;1	3;1	3;1	SPARC-related modular calcium-binding protein 2	SMOC2		2	3	3	3	3	2	3	2	3	2	9.6	9.6	9.6	49.674	446	446;123	0	29.984	0.29246	0.37559	160.66	5	2	Median	2.922	0.27263	3.5578	0.1958	142.59	9.5752	3	2	2	0	Median	Median	9.6	4.9	113110000	58013000	55101000	74878000
Q9HCB6;B3KMD1;Q3ZCT3	Q9HCB6	16;5;4	16;5;4	16;5;4	Spondin-1	SPON1		3	16	16	16	16	13	16	13	16	13	29.1	29.1	29.1	90.973	807	807;343;257	0	197.8	1.0619	1.0071	26.308	36	8	Leave out requantified	0.49775	2.1081	0.61921	1.4237	26.319	19.651	19	17	5	3	Leave out requantified	Leave out requantified	29.1	23.9	842530000	416270000	426270000	436190000
Q9MY68	Q9MY68	6	1	0		HLA-B		1	6	1	0	2	6	0	1	0	0	26.3	5.6	0	31.344	270	270	0	12.911	0.69614	0.53121	15.959	3	0	Median	NaN	0.69614	NaN	0.53121	NaN	15.959	0	3	0	0	Median	Median	8.9	26.3	96739000	55479000	41260000	0
Q9NP84;I3L1J9	Q9NP84;I3L1J9	2;1	2;1	2;1	Tumor necrosis factor receptor superfamily member 12A	TNFRSF12A	;	2	2	2	2	2	2	2	2	2	2	23.3	23.3	23.3	13.911	129	129;80	0	32.547	1.1593	1.0708	6.0168	5	1	Leave out requantified	2.1758	0.61533	2.8883	0.40977	26.909	16.512	3	2	1	0	Plateau	Median	23.3	23.3	171510000	81145000	90367000	82859000
Q9P2B2;A0A024R0J4	Q9P2B2	3;1	3;1	1;0	Prostaglandin F2 receptor negative regulator	PTGFRN		2	3	3	1	1	3	1	3	1	1	5.7	5.7	1.3	98.555	879	879;560	0	8.6653	0.60069	0.4546	38.935	6	2	Leave out requantified	1.9485	0.60069	2.4274	0.4546	13.359	60.419	2	4	1	1	Median	Median	1.3	5.7	51948000	25370000	26577000	17874000
Q9UBS4;B3KW63;H7C2Y5	Q9UBS4;B3KW63;H7C2Y5	14;10;8	14;10;8	14;10;8	DnaJ homolog subfamily B member 11	DNAJB11	;;	3	14	14	14	10	12	10	12	10	12	41.3	41.3	41.3	40.513	358	358;184;167	0	187.5	1.1016	1.0584	64.419	26	5	Leave out requantified	1.9722	0.56412	2.5621	0.38999	35.078	23.941	12	14	1	4	Leave out requantified	Leave out requantified	33.2	35.2	1211700000	609200000	602540000	522440000
Q9UBT3;B4DWN3	Q9UBT3;B4DWN3	9;7	9;7	9;7	Dickkopf-related protein 4;Dickkopf-related protein 4 short form	DKK4	;	2	9	9	9	6	5	6	5	6	5	36.6	36.6	36.6	24.875	224	224;139	0	130	0.36219	0.25798	248.56	9	7	Median	4.6138	0.17665	6.1022	0.12562	104.37	77.98	4	5	3	4	Median	Median	27.7	25.9	149860000	66330000	83527000	82634000
Q9Y266;A0A0A0MSS4;A0A0A0MSU9;Q9H2R7	Q9Y266;A0A0A0MSS4;A0A0A0MSU9;Q9H2R7	2;1;1;1	2;1;1;1	2;1;1;1	Nuclear migration protein nudC	NUDC;NPD011	;;;	4	2	2	2	1	2	1	2	1	2	7.9	7.9	7.9	38.242	331	331;133;186;211	0	4.5496	1.9026	1.47	68.208	3	0	Median	NaN	1.929	NaN	1.4766	NaN	0.6277	1	2	0	0	Median	Median	3.3	7.9	29190000	14536000	14654000	11127000
REV__Q16085;REV__Q16086;REV__Q66K75;REV__O14729;REV__O14794;REV__Q7Z7R0;REV__A0A024QZJ6;REV__P35749;REV__A0A024QZJ4;REV__B1PS43	REV__Q16085;REV__Q16086;REV__Q66K75;REV__O14729;REV__O14794;REV__Q7Z7R0;REV__A0A024QZJ6;REV__P35749;REV__A0A024QZJ4;REV__B1PS43	1;1;1;1;1;1;1;1;1;1	1;1;1;1;1;1;1;1;1;1	1;1;1;1;1;1;1;1;1;1			;;;;;;;;;	10	1	1	1	1	1	1	1	1	1	0	0	0	33.994	296	296;330;498;588;622;1052;1938;1972;1972;2029	0.0085179	1.5495	0.07	0.88141	161.86	3	2	Plateau	NaN	0.31516	NaN	0.20836	NaN	211.7	1	2	1	1	Median	Median	0	0	184430000	140370000	44061000	56003000
REV__A0A087WVZ1;REV__A0A0J9YVQ7;REV__Q5S4N1;REV__B4E132;REV__B4DLU5;REV__A0A0D9SFB3;REV__A0A0D9SG12;REV__O15523;REV__A0A024R9A4;REV__O00571;REV__B5BTY4;REV__Q59GX6;REV__A0A0D9SF53	REV__A0A087WVZ1;REV__A0A0J9YVQ7;REV__Q5S4N1;REV__B4E132;REV__B4DLU5;REV__A0A0D9SFB3;REV__A0A0D9SG12;REV__O15523;REV__A0A024R9A4;REV__O00571;REV__B5BTY4;REV__Q59GX6;REV__A0A0D9SF53	1;1;1;1;1;1;1;1;1;1;1;1;1	1;1;1;1;1;1;1;1;1;1;1;1;1	1;1;1;1;1;1;1;1;1;1;1;1;1			;;;;;;;;;;;;	13	1	1	1	0	1	0	1	0	1	0	0	0	14.712	138	138;164;362;407;532;640;647;660;660;662;662;674;733	0.0052817	1.8549	NaN	NaN	NaN	1	0	Median	NaN	NaN	NaN	NaN	NaN	NaN	0	1	0	0	Median	Median	0	0	25110000	9968400	15142000	0
REV__G3V3Q4;REV__G3V2I3;REV__A6NED2;REV__A0A024RC72	REV__G3V3Q4;REV__G3V2I3;REV__A6NED2;REV__A0A024RC72	1;1;1;1	1;1;1;1	1;1;1;1			;;;	4	1	1	1	1	1	1	1	1	1	0	0	0	8.7117	78	78;374;376;376	0.0019084	2.3914	1.2267	1.1455	51.302	2	0	Median	NaN	NaN	NaN	NaN	NaN	NaN	1	1	0	0	Median	Median	0	0	436140000	221020000	215110000	271650000
REV__A2A352;REV__P08572;REV__A0A024RDW8	REV__A2A352;REV__P08572;REV__A0A024RDW8	1;1;1	1;1;1	1;1;1			;;	3	1	1	1	0	1	0	1	0	1	0	0	0	10.632	105	105;1712;1712	0.0036563	2.0807	NaN	NaN	NaN	1	0	Median	NaN	NaN	NaN	NaN	NaN	NaN	0	1	0	0	Median	Median	0	0	378110000	199380000	178730000	0
REV__Q53TR0;REV__B4DUW0;REV__Q9NZV1	REV__Q53TR0;REV__B4DUW0;REV__Q9NZV1	1;1;1	1;1;1	1;1;1			;;	3	1	1	1	0	1	0	1	0	1	0	0	0	18.546	161	161;165;1036	0.0069565	1.7251	NaN	NaN	NaN	1	0	Median	NaN	NaN	NaN	NaN	NaN	NaN	0	1	0	0	Median	Median	0	0	23940000	7341000	16599000	0
REV__O43896	REV__O43896	1	1	1				1	1	1	1	1	1	1	1	1	1	0	0	0	122.95	1103	1103	1	-2	1.0376	0.99885	69.484	2	0	Median	NaN	NaN	NaN	NaN	NaN	NaN	1	1	0	0	Median	Median	0	0	73307000	34591000	38716000	37171000
V5NQT2	V5NQT2	11	1	0		HLA-C		1	11	1	0	9	10	0	1	0	0	35.2	4	0	38.938	349	349	0	5.9175	NaN	NaN	NaN	1	0	Median	NaN	NaN	NaN	NaN	NaN	NaN	0	1	0	0	Median	Median	31.2	35.2	9209100	5614300	3594800	0
X2L7S8;Q29947;G9HZ41;A0A1L5IUQ9	X2L7S8	17;7;3;3	1;1;1;1	0;0;0;0		HLA-A		4	17	1	0	15	16	0	1	0	0	59	7.3	0	31.854	273	273;235;273;298	0	52.699	NaN	NaN	NaN	1	0	Median	NaN	NaN	NaN	NaN	NaN	NaN	0	1	0	0	Median	Median	51.6	59	13707000	8292400	5415100	0
[truncated: 17 more columns]

## Sheet: proteinGroups_exp2
Protein IDs	Majority protein IDs	Peptide counts (all)	Peptide counts (razor+unique)	Peptide counts (unique)	Protein names	Gene names	Fasta headers	Number of proteins	Peptides	Razor + unique peptides	Unique peptides	Peptides Fw	Peptides Rv	Razor + unique peptides Fw	Razor + unique peptides Rv	Unique peptides Fw	Unique peptides Rv	Sequence coverage [%]	Unique + razor sequence coverage [%]	Unique sequence coverage [%]	Mol. weight [kDa]	Sequence length	Sequence lengths	Q-value	Score	Ratio H/L	Ratio H/L normalized	Ratio H/L variability [%]	Ratio H/L count	Ratio H/L iso-count	Ratio H/L type	Ratio H/L Fw	Ratio H/L Rv	Ratio H/L normalized Fw	Ratio H/L normalized Rv	Ratio H/L variability [%] Fw	Ratio H/L variability [%] Rv	Ratio H/L count Fw	Ratio H/L count Rv	Ratio H/L iso-count Fw	Ratio H/L iso-count Rv	Ratio H/L type Fw	Ratio H/L type Rv	Sequence coverage Fw [%]	Sequence coverage Rv [%]	Intensity	Intensity L	Intensity H	Intensity Fw
Q5JXL7;B4DNE4;B4DPQ6;A0A024RA87;A4D1Y2;G3V1Q4;A0A023T695;B4DUD6;Q8TC62;E7ES33;Q3LIE9;A4GYY8;A8K3D0;E7EPK1;Q16181;A0A0U1RRM2	Q5JXL7;B4DNE4;B4DPQ6;A0A024RA87;A4D1Y2;G3V1Q4;A0A023T695;B4DUD6;Q8TC62;E7ES33;Q3LIE9;A4GYY8;A8K3D0;E7EPK1;Q16181;A0A0U1RRM2	2;2;2;2;2;2;2;2;2;2;2;2;2;2;2;1	2;2;2;2;2;2;2;2;2;2;2;2;2;2;2;1	2;2;2;2;2;2;2;2;2;2;2;2;2;2;2;1	Septin-7	DKFZp586I031;LOC392884;SEPT7;Nbla02942;DKFZp686F17268	;;;;;;;;;;;;;;;	16	2	2	2	2	0	2	0	2	0	23.9	23.9	23.9	10.892	88	88;382;384;384;387;401;407;410;417;417;418;433;436;437;437;111	0.0015432	1.9034	0.61149	0.68987	11.615	2	0	Median	0.61149	NaN	0.68987	NaN	11.615	NaN	2	0	0	0	Median	Median	23.9	0	21234000	11761000	9472800	21234000
A0A024QYT5;P05121;B7ZAB0;B7Z4X6	A0A024QYT5;P05121;B7ZAB0;B7Z4X6	3;3;2;2	3;3;2;2	3;3;2;2	Plasminogen activator inhibitor 1	SERPINE1	;;;	4	3	3	3	3	2	3	2	3	2	6.7	6.7	6.7	45.059	402	402;402;335;335	0	3.2726	0.88572	0.97124	0.9048	5	0	Leave out requantified	0.9015	0.90079	0.98472	0.99284	8.0174	10.42	3	2	0	0	Leave out requantified	Median	6.7	4.5	42835000	22439000	20396000	28421000
B7Z1Z9;B7Z3K7;B7Z1N6;B7Z1Y2;A0A024QZ64;B7Z3K9;P09972;B7Z1L5;A8MVZ9	B7Z1Z9;B7Z3K7;B7Z1N6;B7Z1Y2;A0A024QZ64;B7Z3K9;P09972;B7Z1L5;A8MVZ9	4;4;4;4;4;4;4;3;2	2;2;2;2;2;2;2;2;2	2;2;2;2;2;2;2;2;2	Fructose-bisphosphate aldolase;Fructose-bisphosphate aldolase C	ALDOC	;;;;;;;;	9	4	2	2	3	2	2	0	2	0	21.8	8.4	8.4	28.234	261	261;287;325;345;364;451;364;206;336	0.001634	2.1847	NaN	NaN	NaN	1	0	Median	NaN	NaN	NaN	NaN	NaN	NaN	1	0	0	0	Median	Median	11.1	13.4	2916600	1320100	1596500	2916600
A0A024QZA8;P29317;B4DL04	A0A024QZA8;P29317	5;5;2	5;5;2	5;5;2	Receptor protein-tyrosine kinase;Ephrin type-A receptor 2	EPHA2	;	3	5	5	5	4	4	4	4	4	4	5.8	5.8	5.8	108.27	976	976;976;654	0	9.7053	1.0866	1.2083	18.993	8	0	Leave out requantified	1.1859	0.75513	1.3219	0.82165	8.7905	21.869	5	3	0	0	Leave out requantified	Median	5.1	4.7	97142000	54196000	42946000	54178000
Q05CP8;A0A024QZJ7;Q16204	Q05CP8;A0A024QZJ7;Q16204	1;1;1	1;1;1	1;1;1	Coiled-coil domain-containing protein 6	CCDC6	;;	3	1	1	1	1	0	1	0	1	0	2.4	2.4	2.4	38.163	334	334;474;474	1	-2	NaN	NaN	NaN	0	0	Median	NaN	NaN	NaN	NaN	NaN	NaN	0	0	0	0	Median	Median	2.4	0	0	0	0	0
B2R9B9;A0A024QZM3;Q13542	B2R9B9;A0A024QZM3;Q13542	1;1;1	1;1;1	1;1;1	Eukaryotic translation initiation factor 4E-binding protein 2	EIF4EBP2	;;	3	1	1	1	1	1	1	1	1	1	11.7	11.7	11.7	13.011	120	120;120;120	0	4.1943	NaN	NaN	NaN	0	0	Median	NaN	NaN	NaN	NaN	NaN	NaN	0	0	0	0	Median	Median	11.7	11.7	0	0	0	0
Q5PY49;E7ET40;B2R7F2;A0A024QZM9;P00749;Q96SE8;B4DNJ4;S4R3G7;Q59GZ8	Q5PY49;E7ET40;B2R7F2;A0A024QZM9;P00749;Q96SE8	13;13;13;13;13;7;6;5;4	13;13;13;13;13;7;6;5;4	13;13;13;13;13;7;6;5;4	Urokinase-type plasminogen activator;Urokinase-type plasminogen activator long chain A;Urokinase-type plasminogen activator short chain A;Urokinase-type plasminogen activator chain B	PLAU;ATF	;;;;;	9	13	13	13	12	11	12	11	12	11	34.3	34.3	34.3	46.367	411	411;414;431;431;431;154;345;106;207	0	153	0.95911	1.0394	48.852	30	8	Leave out requantified	2.1866	0.35817	2.4069	0.39979	25.969	18.792	16	14	5	3	Leave out requantified	Leave out requantified	27.7	29.4	555030000	278960000	276070000	322650000
A0A024QZN4;V9HWK2;P18206;B4E3Q9;B3KXA2;Q5JQ13;B4DKC9;B4DTM7	A0A024QZN4;V9HWK2;P18206;B4E3Q9;B3KXA2;Q5JQ13	19;19;19;18;18;15;6;2	19;19;19;18;18;15;6;2	19;19;19;18;18;15;6;2	Vinculin	VCL;HEL114	;;;;;	8	19	19	19	16	16	16	16	16	16	19.1	19.1	19.1	116.72	1066	1066;1134;1134;927;1006;806;491;327	0	33.863	1.0104	1.1141	15.308	32	5	Leave out requantified	0.93535	1.041	1.0099	1.1904	17.559	23.009	16	16	2	3	Leave out requantified	Leave out requantified	16.6	16.2	310020000	161550000	148460000	168920000
Q53FJ5;A0A024QZQ2;C9JIZ6;Q59EN5;P07602;B4DRB7;Q5BJH1;B4DEK5;A0A0J9YXB8	Q53FJ5;A0A024QZQ2;C9JIZ6;Q59EN5;P07602;B4DRB7;Q5BJH1;B4DEK5	5;5;5;5;5;4;3;3;1	5;5;5;5;5;4;3;3;1	5;5;5;5;5;4;3;3;1	Prosaposin;Saposin-A;Saposin-B-Val;Saposin-B;Saposin-C;Saposin-D	PSAP	;;;;;;;	9	5	5	5	4	4	4	4	4	4	11.6	11.6	11.6	58.14	524	524;524;527;530;524;527;240;452;167	0	13.378	0.92746	1.0326	23.691	11	6	Leave out requantified	1.3944	0.60687	1.5316	0.6678	97.662	124.74	7	4	4	2	Median	Median	9.2	9.2	194100000	113270000	80833000	110340000
A0A024QZV0;Q86UY0;Q6EHZ3;Q658S9;Q8NBS9	A0A024QZV0;Q86UY0;Q6EHZ3;Q658S9;Q8NBS9	2;2;2;2;2	2;2;2;2;2	2;2;2;2;2	Thioredoxin domain-containing protein 5	hCG_1811539;TXNDC5;STRF8;DKFZp666I134	;;;;	5	2	2	2	1	2	1	2	1	2	8.6	8.6	8.6	36.177	324	324;360;363;392;432	0	4.2252	0.72859	0.77998	2.6901	2	0	Median	NaN	NaN	NaN	NaN	NaN	NaN	1	1	0	0	Median	Median	3.7	8.6	12119000	6609500	5509400	5595400
B2R4S9;A8K9J7;A0A024RCL8;A0A024RCJ9;A0A024QZZ7;I6L9F7;U3KQK0;B4DR52;Q99880;Q99879;Q99877;Q93079;Q5QNW6;P62807;P58876;O60814;Q0D2M2;A0A024RCJ2;P57053;Q16778;P33778;P23527;P06899;Q8N257;Q96A08;L0R4T3;Q6DRA6;Q6DN03	B2R4S9;A8K9J7;A0A024RCL8;A0A024RCJ9;A0A024QZZ7;I6L9F7;U3KQK0;B4DR52;Q99880;Q99879;Q99877;Q93079;Q5QNW6;P62807;P58876;O60814;Q0D2M2;A0A024RCJ2;P57053;Q16778;P33778;P23527;P06899;Q8N257;Q96A08	8;8;8;8;8;8;8;8;8;8;8;8;8;8;8;8;7;7;7;7;7;7;7;6;5;2;1;1	8;8;8;8;8;8;8;8;8;8;8;8;8;8;8;8;7;7;7;7;7;7;7;6;5;2;1;1	8;8;8;8;8;8;8;8;8;8;8;8;8;8;8;8;7;7;7;7;7;7;7;6;5;2;1;1	Histone H2B;Histone H2B type 1-L;Histone H2B type 1-M;Histone H2B type 1-N;Histone H2B type 1-H;Histone H2B type 2-F;Histone H2B type 1-C/E/F/G/I;Histone H2B type 1-D;Histone H2B type 1-K;Histone H2B type F-S;Histone H2B type 2-E;Histone H2B type 1-B;Histone H2B type 1-O;Histone H2B type 1-J;Histone H2B type 3-B;Histone H2B type 1-A	HIST1H2BI;HIST1H2BK;HIST1H2BN;HIST1H2BD;HIST1H2BM;HIST1H2BL;HIST1H2BH;HIST2H2BF;HIST1H2BC;HIST1H2BJ;H2BFS;HIST2H2BE;HIST1H2BB;HIST1H2BO;HIST3H2BB;HIST1H2BA	;;;;;;;;;;;;;;;;;;;;;;;;	28	8	8	8	7	7	7	7	7	7	54.8	54.8	54.8	13.906	126	126;126;126;126;126;138;166;166;126;126;126;126;126;126;126;126;126;126;126;126;126;126;126;126;127;67;164;193	0	24.019	0.94036	1.0407	27.25	16	3	Leave out requantified	0.59934	1.1947	0.70192	1.3468	17.518	31.577	8	8	2	1	Leave out requantified	Leave out requantified	42.9	47.6	1235800000	649830000	585930000	758210000
C9J0D1;A3KPC7;A0A024RAS2;Q08AJ9;B2R5B6;B2R5B3;A4FTV9;A0A024R017;A0A0U1RR32;A0A0U1RRH7;Q99878;Q96KK5;Q71UI9;P0C0S5;Q9BTM1;Q16777;Q93077;Q7L7L0;Q6FI13;P20671;P0C0S8;P04908;Q96QV6;P16104;V9GZN0;C9J386;H0YFX9;B4E0B3;Q8IUE6	C9J0D1;A3KPC7;A0A024RAS2;Q08AJ9;B2R5B6;B2R5B3;A4FTV9;A0A024R017;A0A0U1RR32;A0A0U1RRH7;Q99878;Q96KK5;Q71UI9;P0C0S5;Q9BTM1;Q16777;Q93077;Q7L7L0;Q6FI13;P20671;P0C0S8;P04908;Q96QV6;P16104;V9GZN0;C9J386;H0YFX9;B4E0B3;Q8IUE6	2;2;2;2;2;2;2;2;2;2;2;2;2;2;2;2;2;2;2;2;2;2;2;2;1;1;1;1;1	2;2;2;2;2;2;2;2;2;2;2;2;2;2;2;2;2;2;2;2;2;2;2;2;1;1;1;1;1	2;2;2;2;2;2;2;2;2;2;2;2;2;2;2;2;2;2;2;2;2;2;2;2;1;1;1;1;1	Histone H2A;Histone H2A type 1-J;Histone H2A type 1-H;Histone H2A.V;Histone H2A.Z;Histone H2A.J;Histone H2A type 2-C;Histone H2A type 1-C;Histone H2A type 3;Histone H2A type 2-A;Histone H2A type 1-D;Histone H2A type 1;Histone H2A type 1-B/E;Histone H2A type 1-A;Histone H2AX;Histone H2A type 2-B	H2AFV;HIST1H2AH;H2AFJ;HIST1H2AB;HIST1H2AK;HIST1H2AC;HIST1H2AJ;H2AFZ;HIST2H2AC;HIST3H2A;HIST2H2AA3;HIST1H2AD;HIST1H2AG;HIST1H2AA;H2AFX;HIST2H2AB	;;;;;;;;;;;;;;;;;;;;;;;;;;;;	29	2	2	2	2	1	2	1	2	1	13.1	13.1	13.1	13.163	122	122;128;129;130;130;130;130;130;169;170;128;128;128;128;129;129;130;130;130;130;130;130;131;143;47;76;92;111;130	0.0015974	2.0757	0.92301	1.026	74.84	2	0	Median	NaN	NaN	NaN	NaN	NaN	NaN	1	1	0	0	Median	Median	13.1	7.4	85749000	41906000	43843000	37710000
E7EP32;Q6FHM2;B2R6K4;A8K3F6;A0A024R056;Q9HAV0;P62879;P62873;C9JD14;B1AKQ8;Q71UM7;C9JZN1;B4DLV5;F6X3N5;F6UT28;Q71UM6;F5H8J8;F5H100;C9JIS1;B3KVK2;C9JXA5;F5H0S8;Q59G26;E9PCP0;F1T0G5;F1T0G4;P16520	E7EP32;Q6FHM2;B2R6K4;A8K3F6;A0A024R056;Q9HAV0;P62879;P62873;C9JD14;B1AKQ8;Q71UM7;C9JZN1;B4DLV5;F6X3N5;F6UT28;Q71UM6;F5H8J8;F5H100;C9JIS1;B3KVK2;C9JXA5;F5H0S8;Q59G26;E9PCP0;F1T0G5;F1T0G4;P16520	2;2;2;2;2;2;2;2;1;1;1;1;1;1;1;1;1;1;1;1;1;1;1;1;1;1;1	2;2;2;2;2;2;2;2;1;1;1;1;1;1;1;1;1;1;1;1;1;1;1;1;1;1;1	2;2;2;2;2;2;2;2;1;1;1;1;1;1;1;1;1;1;1;1;1;1;1;1;1;1;1	Guanine nucleotide-binding protein subunit beta-4;Guanine nucleotide-binding protein G(I)/G(S)/G(T) subunit beta-2;Guanine nucleotide-binding protein G(I)/G(S)/G(T) subunit beta-1;Guanine nucleotide-binding protein G(I)/G(S)/G(T) subunit beta-3	GNB2;GNB1;GNB4;GNB3	;;;;;;;;;;;;;;;;;;;;;;;;;;	27	2	2	2	2	2	2	2	2	2	6.8	6.8	6.8	32.408	296	296;340;340;340;340;340;340;340;79;107;127;152;153;163;165;207;232;232;232;240;251;264;327;339;340;340;340	0.0016393	2.2089	0.8113	0.91498	26.088	4	2	Median	0.7052	0.9934	0.76491	1.1831	0.78119	11.793	2	2	1	1	Median	Median	6.8	6.8	23916000	11982000	11934000	11790000
A0A024R084;Q9BRK5;A0A024R0A9;G3V1E2;H0Y3T6	A0A024R084;Q9BRK5;A0A024R0A9;G3V1E2;H0Y3T6	15;15;13;12;10	15;15;13;12;10	15;15;13;12;10	45 kDa calcium-binding protein	SDF4	;;;;	5	15	15	15	13	12	13	12	13	12	41.7	41.7	41.7	41.806	362	362;362;348;254;243	0	178.58	0.91245	1.0311	21.189	33	5	Leave out requantified	0.90529	0.83998	1.037	0.9173	27.088	30.825	17	16	3	2	Leave out requantified	Leave out requantified	41.7	28.5	2357900000	1176900000	1181000000	1290500000
A0A024R091;Q6PCB0;A0A024R0E4;J3QLP3	A0A024R091;Q6PCB0;A0A024R0E4	3;3;2;1	3;3;2;1	3;3;2;1	von Willebrand factor A domain-containing protein 1	VWA1	;;	4	3	3	3	3	1	3	1	3	1	8.5	8.5	8.5	43.235	410	410;445;233;167	0	3.3909	0.76127	0.83924	28.491	4	1	Median	0.76344	NaN	0.82546	NaN	18.272	NaN	3	1	1	0	Plateau	Median	8.5	2.2	25172000	12468000	12704000	20182000
A0A024R0E9;A0A024R0H3;Q5TCQ9	A0A024R0E9;A0A024R0H3;Q5TCQ9	1;1;1	1;1;1	1;1;1	Membrane-associated guanylate kinase, WW and PDZ domain-containing protein 3	MAGI3	;;	3	1	1	1	1	0	1	0	1	0	1	1	1	123.34	1125	1125;1150;1506	1	-2	NaN	NaN	NaN	0	0	Median	NaN	NaN	NaN	NaN	NaN	NaN	0	0	0	0	Median	Median	1	0	0	0	0	0
M0R3J1;Q13984;T2HUW8;Q0Z7S6;Q68DM9;Q3KRG8;T2HVB7;A0A087WYX0;Q8N4D0;Q53G30;A0A024R0K5;P31997;P13688;P06731	M0R3J1;Q13984;T2HUW8;Q0Z7S6;Q68DM9;Q3KRG8;T2HVB7;A0A087WYX0;Q8N4D0;Q53G30;A0A024R0K5;P31997;P13688;P06731	1;1;1;1;1;1;1;1;1;1;1;1;1;1	1;1;1;1;1;1;1;1;1;1;1;1;1;1	1;1;1;1;1;1;1;1;1;1;1;1;1;1	Carcinoembryonic antigen-related cell adhesion molecule 8;Carcinoembryonic antigen-related cell adhesion molecule 1;Carcinoembryonic antigen-related cell adhesion molecule 5	CEACAM5;CEA;CEACAM8;DKFZp781M2392;CEACAM1	;;;;;;;;;;;;;	14	1	1	1	1	0	1	0	1	0	4.1	4.1	4.1	21.727	194	194;287;346;349;420;493;524;524;702;702;702;349;526;702	1	-2	NaN	NaN	NaN	0	0	Median	NaN	NaN	NaN	NaN	NaN	NaN	0	0	0	0	Median	Median	4.1	0	0	0	0	0
A0A024R0M1;Q9BYZ8;E9PNV6	A0A024R0M1;Q9BYZ8	13;13;6	13;13;6	13;13;6	Regenerating islet-derived protein 4	REG4	;	3	13	13	13	13	13	13	13	13	13	70.9	70.9	70.9	18.23	158	158;158;103	0	323.31	0.82477	0.94651	16.373	19	0	Leave out requantified	0.72093	1.0416	0.85588	1.1429	7.2105	21.365	10	9	0	0	Leave out requantified	Leave out requantified	70.9	70.9	8195500000	4257700000	3937800000	3881300000
A0A024R0P1;Q16674;W4VSR3;B4DXV6	A0A024R0P1;Q16674;W4VSR3;B4DXV6	7;7;6;6	7;7;6;6	7;7;6;6	Melanoma-derived growth regulatory protein	hCG_2043253;MIA;MIA-RAB4B	;;;	4	7	7	7	6	7	6	7	6	7	45	45	45	14.509	131	131;131;131;131	0	129.73	0.97668	1.0979	11.427	16	3	Leave out requantified	1.1629	0.75507	1.3747	0.80824	6.3483	24.477	8	8	1	2	Leave out requantified	Leave out requantified	42	45	3420600000	1671500000	1749000000	1889500000
Q9NR94;B2RB92;A0A024R0P4;Q9NYT6	Q9NR94;B2RB92;A0A024R0P4;Q9NYT6	1;1;1;1	1;1;1;1	1;1;1;1	Zinc finger protein 226	ZNF226	;;;	4	1	1	1	1	0	1	0	1	0	1.5	1.5	1.5	78.322	686	686;803;803;803	0.0077419	1.2438	NaN	NaN	NaN	0	0	Median	NaN	NaN	NaN	NaN	NaN	NaN	0	0	0	0	Median	Median	1.5	0	0	0	0	0
K7ERI9;K7EJI9;A0A024R0T8;K7ELM9;K7EPF9;P02654	K7ERI9;K7EJI9;A0A024R0T8;K7ELM9;K7EPF9;P02654	1;1;1;1;1;1	1;1;1;1;1;1	1;1;1;1;1;1	Apolipoprotein C-I;Truncated apolipoprotein C-I	APOC1	;;;;;	6	1	1	1	1	1	1	1	1	1	11.7	11.7	11.7	8.647	77	77;83;83;92;129;83	0.0056497	1.5454	0.98691	1.1304	52.113	2	0	Median	NaN	NaN	NaN	NaN	NaN	NaN	1	1	0	0	Median	Median	11.7	11.7	68609000	36344000	32265000	33274000
B4DN70;A0A024R3Q3;A0A024R0Y6;P84077;P61204;H0YGG7;B4E190;B4DJC8;F5H423	B4DN70;A0A024R3Q3;A0A024R0Y6;P84077;P61204;H0YGG7;B4E190;B4DJC8;F5H423	2;2;2;2;2;1;1;1;1	2;2;2;2;2;1;1;1;1	2;2;2;2;2;1;1;1;1	ADP-ribosylation factor 1;ADP-ribosylation factor 3	ARF1;ARF3	;;;;;;;;	9	2	2	2	1	1	1	1	1	1	18.8	18.8	18.8	19.457	170	170;181;181;181;181;62;144;156;210	0	3.416	1.1035	1.2259	66.52	2	1	Median	NaN	NaN	NaN	NaN	NaN	NaN	1	1	0	1	Median	Median	5.9	12.9	29311000	15460000	13851000	21556000
B2R717;A0A024R141;O60911;H7CEH5;Q5QP40;Q6FHN2;P43235	B2R717;A0A024R141;O60911	5;5;5;1;1;1;1	4;4;4;0;0;0;0	4;4;4;0;0;0;0	Cathepsin L2	CTSL2;CTSV	;;	7	5	4	4	4	4	3	3	3	3	12.9	12.9	12.9	37.371	334	334;334;334;52;258;329;329	0	4.6396	1.3644	1.5302	49.24	6	2	Leave out requantified	1.3644	0.82931	1.5302	0.94519	44.66	6.2519	3	3	0	2	Leave out requantified	Median	9	12	45571000	23180000	22391000	19289000
B3KWF2;B3KMS7;A0A024R151;Q8WWI5	B3KWF2;B3KMS7;A0A024R151;Q8WWI5	1;1;1;1	1;1;1;1	1;1;1;1	Choline transporter-like protein 1	SLC44A1	;;;	4	1	1	1	1	0	1	0	1	0	1.6	1.6	1.6	50.695	446	446;449;657;657	1	-2	NaN	NaN	NaN	1	0	Median	NaN	NaN	NaN	NaN	NaN	NaN	1	0	0	0	Median	Median	1.6	0	46226000	16721000	29505000	46226000
B2R6N6;A0A024R1K7;Q04917;A2IDB2;Q9H4N8;F8WEB6;A2IDB1	B2R6N6;A0A024R1K7;Q04917;A2IDB2;Q9H4N8	4;4;4;3;2;1;1	3;3;3;2;2;1;1	3;3;3;2;2;1;1	14-3-3 protein eta	YWHAH	;;;;	7	4	3	3	4	2	3	2	3	2	14.2	11	11	28.12	246	246;246;246;162;176;39;72	0	4.2429	0.89534	0.99432	21.055	3	0	Median	0.79927	NaN	0.8962	NaN	14.692	NaN	2	1	0	0	Median	Median	14.2	8.1	77242000	35875000	41367000	59299000
A0A024R1N1;P35579;Q86XU5;A0A0U4BW16;B4E3S1;Q99529;Q6ZNL4;A0A0C4DFM8;Q7Z7R0;A0A024QZJ6;A0A024QZJ4;B1PS43;P35749;P35580;Q7Z406	A0A024R1N1;P35579;Q86XU5;A0A0U4BW16;B4E3S1	8;8;6;6;4;2;2;1;1;1;1;1;1;1;1	8;8;6;6;4;2;2;1;1;1;1;1;1;1;1	8;8;6;6;4;2;2;1;1;1;1;1;1;1;1	Myosin-9	MYH9	;;;;	15	8	8	8	8	2	8	2	8	2	5.6	5.6	5.6	226.53	1960	1960;1960;1374;1963;964;208;563;508;1052;1938;1972;2029;1972;1976;1995	0	12.937	1.0116	1.0757	23.758	10	1	Leave out requantified	0.9897	0.89867	1.0632	0.97285	23.715	44.461	8	2	1	0	Leave out requantified	Median	5.6	1.3	252570000	34176000	218390000	234000000
B4DE32;B1AHC9;B2RDN9;A0A024R1N4;P12956;Q6IC76;B4E356	B4DE32;B1AHC9;B2RDN9;A0A024R1N4;P12956	5;5;5;5;5;2;2	5;5;5;5;5;2;2	5;5;5;5;5;2;2	X-ray repair cross-complementing protein 6	XRCC6	;;;;	7	5	5	5	4	2	4	2	4	2	12.2	12.2	12.2	64.24	559	559;559;609;609;609;227;476	0	9.432	0.98165	1.117	53.723	6	5	Median	0.72526	1.5069	0.82103	1.6996	38.099	51.327	4	2	3	2	Median	Median	9.1	5.7	46532000	23259000	23273000	34799000
A4D2P1;A0A024R1P2;A4D2P0;P63000;P15153;B1AH77;A4D2P2;B1AH78;B1AH80;P60763;J3KSC4;J3QLK0;A0A024R9T5	A4D2P1;A0A024R1P2;A4D2P0;P63000;P15153;B1AH77;A4D2P2;B1AH78;B1AH80;P60763	3;3;3;3;3;2;2;2;2;2;1;1;1	2;2;2;2;2;2;2;1;2;1;1;1;1	2;2;2;2;2;2;2;1;2;1;1;1;1	Ras-related C3 botulinum toxin substrate 1;Ras-related C3 botulinum toxin substrate 2;Ras-related C3 botulinum toxin substrate 3	RAC1;RAC2;RAC3	;;;;;;;;;	13	3	2	2	3	1	2	0	2	0	16.1	10.4	10.4	21.45	192	192;192;211;192;192;148;148;166;185;192;130;136;148	0.0057803	1.6183	NaN	NaN	NaN	1	0	Median	NaN	NaN	NaN	NaN	NaN	NaN	1	0	0	0	Median	Median	16.1	5.7	8951600	5924800	3026800	8951600
A9UJN9;A9UJP0;A0A024R1R5;P01127	A9UJN9;A9UJP0;A0A024R1R5;P01127	1;1;1;1	1;1;1;1	1;1;1;1	Platelet-derived growth factor subunit B	PDGFB	;;;	4	1	1	1	1	1	1	1	1	1	8.8	8.8	8.8	15.473	136	136;144;210;241	0	2.3538	NaN	NaN	NaN	1	0	Median	NaN	NaN	NaN	NaN	NaN	NaN	0	1	0	0	Median	Median	8.8	8.8	11827000	6301900	5524700	0
A0A024R1S8;Q14847;B4DIC4;C9J9W2;B4DJI4;A8K1D2;F6S2S5;K7ESD6;B7ZB56	A0A024R1S8;Q14847;B4DIC4;C9J9W2;B4DJI4;A8K1D2	11;11;9;9;9;9;4;2;1	11;11;9;9;9;9;4;2;1	10;10;8;8;8;8;3;2;0	LIM and SH3 domain protein 1	LASP1	;;;;;	9	11	11	10	9	10	9	10	8	9	35.6	35.6	31.8	29.717	261	261;261;125;166;220;261;91;71;230	0	42.998	0.96021	1.0674	19.24	21	3	Leave out requantified	0.68283	1.4359	0.73896	1.5426	18.193	22.155	11	10	3	0	Leave out requantified	Leave out requantified	32.2	31.8	321320000	163300000	158020000	179870000
CON__Q14525;CON__Q9UE12;CON__Q15323;CON__Q92764;C4AM86;CON__Q14532;CON__Q497I4;A0A024R1T2;Q14525;Q15323;Q14532;Q92764;Q16275;CON__Q9D646;CON__O76011;CON__Q6NTB9;CON__O76009;CON__Q8IUT8;A0A140TA69;A0A140TA62;O76009;O76011	CON__Q14525;CON__Q9UE12;CON__Q15323;CON__Q92764;C4AM86;CON__Q14532;CON__Q497I4;A0A024R1T2;Q14525;Q15323;Q14532;Q92764;Q16275;CON__Q9D646;CON__O76011;CON__Q6NTB9;CON__O76009;CON__Q8IUT8;A0A140TA69;A0A140TA62;O76009;O76011	2;2;2;2;2;2;2;2;2;2;2;2;1;1;1;1;1;1;1;1;1;1	1;1;1;1;1;1;1;1;1;1;1;1;1;1;1;1;1;1;1;1;1;1	1;1;1;1;1;1;1;1;1;1;1;1;1;1;1;1;1;1;1;1;1;1	Keratin, type I cuticular Ha3-II;Keratin, type I cuticular Ha1;Keratin, type I cuticular Ha2;Keratin, type I cuticular Ha5;Keratin, type I cuticular Ha3-I;Keratin, type I cuticular Ha4	KRT35;KRTHA5;KRT33B;KRT31;KRT32;type I hair keratin;KRT33A;KRT34	;;;;;;;;;;;;;;;;;;;;;	22	2	1	1	2	1	1	0	1	0	4.7	3	3	46.213	404	404;416;416;425;425;448;455;455;404;416;448;455;85;392;394;404;404;436;436;436;404;436	0.0015083	1.8166	NaN	NaN	NaN	1	1	Median	NaN	NaN	NaN	NaN	NaN	NaN	1	0	1	0	Median	Median	4.7	1.7	5168400	2142400	3026000	5168400
A0A024R1U8;P22692	A0A024R1U8;P22692	13;13	13;13	13;13	Insulin-like growth factor-binding protein 4	IGFBP4	;	2	13	13	13	12	11	12	11	12	11	49.6	49.6	49.6	27.934	258	258;258	0	200.38	0.98472	1.1385	53.096	35	1	Leave out requantified	2.6086	0.36298	3.1155	0.39719	10.478	13.469	18	17	1	0	Leave out requantified	Leave out requantified	49.6	40.3	8968800000	4226400000	4742400000	4869100000
A0A024R1X6	A0A024R1X6	26	1	0		KRT14		1	26	1	0	24	23	1	1	0	0	73.2	4.2	0	29.979	261	261	0	3.595	3.0274	3.3693	70.241	2	2	Median	NaN	NaN	NaN	NaN	NaN	NaN	1	1	1	1	Median	Median	73.2	67	22381000	4521000	17860000	14521000
A0A0S2Z487;A0A024R1X8;P14923;C9J826;C9JK18;C9JKY1;C9JTX4;A0A0S2Z495;Q7KZ86	A0A0S2Z487;A0A024R1X8;P14923	17;17;17;8;8;8;7;7;3	9;9;9;0;0;0;0;7;2	7;7;7;0;0;0;0;6;1	Junction plakoglobin	JUP	;;	9	17	9	7	17	15	9	9	7	7	25.8	14.1	10.5	81.744	745	745;745;745;276;295;297;235;334;171	0	14.199	0.81133	0.92192	34.49	20	7	Leave out requantified	1.8	0.37445	1.9661	0.41982	40.63	45.241	10	10	4	3	Leave out requantified	Leave out requantified	25.8	23	252840000	144380000	108460000	116100000
Q8TC04;CON__Q9C075;CON__Q99PS0;A0A024R1X9;Q9C075	Q8TC04;CON__Q9C075;CON__Q99PS0;A0A024R1X9;Q9C075	2;2;2;2;2	1;1;1;1;1	1;1;1;1;1	Keratin, type I cytoskeletal 23	KRT23	;;;;	5	2	1	1	1	2	0	1	0	1	4.5	2.4	2.4	48.177	422	422;422;422;422;422	0.0058309	1.6413	NaN	NaN	NaN	1	1	Median	NaN	NaN	NaN	NaN	NaN	NaN	0	1	0	1	Median	Median	2.1	4.5	11828000	8784000	3043500	0
A0A024R1Y8;O95633;A0A087X1Q2	A0A024R1Y8;O95633;A0A087X1Q2	5;5;4	5;5;4	5;5;4	Follistatin-related protein 3	FSTL3	;;	3	5	5	5	4	5	4	5	4	5	26.2	26.2	26.2	27.663	263	263;263;84	0	16.392	1.0329	1.1349	12.406	9	1	Leave out requantified	0.98158	0.99651	1.1042	1.072	19.386	16.93	4	5	0	1	Leave out requantified	Leave out requantified	26.2	26.2	257000000	118020000	138980000	133730000
A0A024R280;A0A024R222;B4DHQ3;Q9Y617	A0A024R280;A0A024R222;B4DHQ3;Q9Y617	1;1;1;1	1;1;1;1	1;1;1;1	Phosphoserine aminotransferase	PSAT1	;;;	4	1	1	1	1	1	1	1	1	1	3.1	3.1	3.1	35.188	324	324;370;415;370	0.005618	1.5101	1.2358	1.3885	17.929	2	0	Median	NaN	NaN	NaN	NaN	NaN	NaN	1	1	0	0	Median	Median	3.1	3.1	14415000	7220100	7195100	4888100
B4DUQ1;A0A024R228;Q5EC54;P61978;Q5T6W2;B4DFF1;B3KU16;S4R359	B4DUQ1;A0A024R228;Q5EC54;P61978;Q5T6W2;B4DFF1	9;9;9;9;8;7;3;1	9;9;9;9;8;7;3;1	9;9;9;9;8;7;3;1	Heterogeneous nuclear ribonucleoprotein K	HNRPK;HNRNPK	;;;;;	8	9	9	9	7	7	7	7	7	7	21.2	21.2	21.2	48.51	439	439;463;464;463;379;459;223;100	0	94.829	0.89283	0.96304	20.061	13	0	Leave out requantified	0.75167	1.1397	0.85557	1.2809	27.931	28.596	7	6	0	0	Leave out requantified	Leave out requantified	15.9	18.2	241740000	115790000	125940000	128730000
B3KQK4;A5PLM9;A0A024R276;P07711;Q5T8F0;Q9HBQ7;Q5NE16;Q5K630	B3KQK4;A5PLM9;A0A024R276;P07711;Q5T8F0	9;9;9;9;7;2;2;1	9;9;9;9;7;2;2;1	8;8;8;8;6;2;1;1	Cathepsin L1;Cathepsin L1 heavy chain;Cathepsin L1 light chain	CTSL1;CTSL	;;;;	8	9	9	8	8	7	8	7	7	6	24.6	24.6	24.6	37.53	333	333;333;333;333;225;151;218;51	0	23.259	0.9938	1.0954	19.914	15	2	Leave out requantified	0.90542	1.0849	0.97239	1.1707	24.875	5.8712	9	6	1	1	Leave out requantified	Leave out requantified	24.6	20.4	216610000	113330000	103280000	132640000
B2RCS7;A8K6Y4;A0A024R2B5;Q9Y5X9;J3QQQ0;B4DTR8	B2RCS7;A8K6Y4;A0A024R2B5;Q9Y5X9;J3QQQ0;B4DTR8	3;3;3;3;2;2	3;3;3;3;2;2	3;3;3;3;2;2	Endothelial lipase	LIPG	;;;;;	6	3	3	3	3	2	3	2	3	2	8.8	8.8	8.8	56.847	500	500;500;500;500;390;426	0	9.0596	1.1503	1.2939	57.655	5	0	Leave out requantified	3.4472	0.28208	3.7493	0.32694	15.362	38.362	3	2	0	0	Leave out requantified	Median	8.8	5.4	86238000	35762000	50476000	58362000
B4DSW9;B4DL06;B4DGU4;B5BU28;A0A024R2Q3;P35222	B4DSW9;B4DL06;B4DGU4;B5BU28;A0A024R2Q3;P35222	11;11;11;11;11;11	8;8;8;8;8;8	8;8;8;8;8;8	Catenin beta-1	CTNNB1	;;;;;	6	11	8	8	10	9	7	6	7	6	19.5	14.5	14.5	77.518	709	709;739;774;781;781;781	0	37.584	1.0756	1.2049	15.74	14	2	Leave out requantified	0.87327	1.2138	0.98544	1.3532	14.771	14.668	8	6	1	1	Leave out requantified	Leave out requantified	17.2	16.2	135230000	68787000	66440000	68359000
C9IZ46;F8WFD9;A0A024R2S8;Q8N114	C9IZ46;F8WFD9;A0A024R2S8;Q8N114	1;1;1;1	1;1;1;1	1;1;1;1	Protein shisa-5	SHISA5;SCOTIN	;;;	4	1	1	1	1	1	1	1	1	1	6.2	6.2	6.2	12.226	112	112;123;209;240	0.0058055	1.6265	2.6285	3.1908	72.511	2	1	Median	NaN	NaN	NaN	NaN	NaN	NaN	1	1	1	0	Median	Median	6.2	6.2	130690000	21824000	108870000	109000000
A0A172Q398;A0A0Y0BS51;A0A024R2T5;Q9H5V8	A0A172Q398;A0A0Y0BS51;A0A024R2T5;Q9H5V8	2;2;2;2	2;2;2;2	2;2;2;2	CUB domain-containing protein 1	CDCP1	;;;	4	2	2	2	2	2	2	2	2	2	4.1	4.1	4.1	71.678	637	637;638;836;836	0	8.4308	0.91921	1.0231	1.043	4	0	Leave out requantified	0.91258	0.92588	1.0107	1.0356	12.265	10.179	2	2	0	0	Median	Median	4.1	4.1	46619000	23875000	22744000	24614000
A0A024R2W4;Q14118;B4DN78;C9JYS1;C9J196;C9JQL4	A0A024R2W4;Q14118;B4DN78	16;16;9;1;1;1	16;16;9;1;1;1	16;16;9;1;1;1	Dystroglycan;Alpha-dystroglycan;Beta-dystroglycan	DAG1	;;	6	16	16	16	15	15	15	15	15	15	24.5	24.5	24.5	97.539	895	895;895;142;95;106;117	0	310.79	0.90613	1.0038	15.427	47	3	Leave out requantified	1.1048	0.81647	1.2502	0.9159	17.834	17.158	24	23	3	0	Leave out requantified	Leave out requantified	22.5	23.8	4918300000	2516100000	2402200000	2416700000
A0A024R319;P55268;F5H520;Q8N9Q8;Q15483	A0A024R319;P55268	5;5;1;1;1	5;5;1;1;1	5;5;1;1;1	Laminin subunit beta-2	LAMB2	;	5	5	5	5	2	4	2	4	2	4	2.8	2.8	2.8	195.98	1798	1798;1798;151;381;616	0	3.4335	0.78769	0.85913	23.835	5	1	Leave out requantified	0.93254	0.69929	1.0575	0.76933	13.768	3.2181	2	3	0	1	Median	Median	1	2.4	20110000	11277000	8833400	7953700
A0A024R326;Q6IPI1;P47914	A0A024R326;Q6IPI1;P47914	1;1;1	1;1;1	1;1;1	60S ribosomal protein L29	RPL29	;;	3	1	1	1	1	1	1	1	1	1	9.6	9.6	9.6	17.553	157	157;161;159	0	4.0076	0.93899	1.0094	0.22669	2	1	Median	NaN	NaN	NaN	NaN	NaN	NaN	1	1	1	0	Median	Median	9.6	9.6	12519000	6713400	5805500	5589100
B4DL49;A8K2H4;A0A024R374;P07858;E9PR54;E9PJ67;Q5HYG5;E9PCB3;E9PKQ7;E9PNL5;E9PHZ5;E9PLY3;E9PSG5;E9PQM1;B4DMY4;B3KUJ8;E9PS78;Q6LAF9;R4GMQ5	B4DL49;A8K2H4;A0A024R374;P07858;E9PR54;E9PJ67;Q5HYG5;E9PCB3;E9PKQ7;E9PNL5;E9PHZ5;E9PLY3;E9PSG5;E9PQM1;B4DMY4;B3KUJ8	6;6;6;6;3;3;3;3;3;3;3;3;3;3;3;3;2;2;1	6;6;6;6;3;3;3;3;3;3;3;3;3;3;3;3;2;2;1	6;6;6;6;3;3;3;3;3;3;3;3;3;3;3;3;2;2;1	Cathepsin B;Cathepsin B light chain;Cathepsin B heavy chain	CTSB;DKFZp686N0152	;;;;;;;;;;;;;;;	19	6	6	6	5	4	5	4	5	4	26	26	26	30.767	273	273;339;339;339;98;101;110;110;136;143;148;165;170;175;245;276;92;195;76	0	14.799	0.88287	0.98697	28.081	8	0	Leave out requantified	0.8135	1.0302	0.91565	1.1344	11.267	26.191	4	4	0	0	Leave out requantified	Leave out requantified	20.9	20.1	244200000	131670000	112530000	115320000
A0A024R3N3;Q06481;A0A140VJE9;B4E3I5;B4DTV1;B4DKY3;E9PQS3;E9PSC7;E9PK76	A0A024R3N3;Q06481;A0A140VJE9;B4E3I5;B4DTV1	24;24;23;20;15;8;6;3;1	22;22;21;18;13;8;6;3;1	22;22;21;18;13;8;6;3;1	Amyloid-like protein 2	APLP2	;;;;	9	24	22	22	18	23	16	21	16	21	36.2	34.9	34.9	81.979	710	710;763;751;689;551;396;158;158;116	0	311.51	0.92936	1.0613	18.663	41	3	Leave out requantified	0.91589	0.96725	1.0169	1.0939	21.854	27.758	18	23	2	1	Leave out requantified	Leave out requantified	26.3	35.1	1570700000	837920000	732760000	746640000
Q05D33;Q6PJL0;B4E0E1;B2R5W3;A0A024R3T8;P09874;Q96P95	Q05D33;Q6PJL0;B4E0E1;B2R5W3;A0A024R3T8;P09874	3;3;3;3;3;3;1	3;3;3;3;3;3;1	3;3;3;3;3;3;1	Poly [ADP-ribose] polymerase 1	PARP1	;;;;;	7	3	3	3	2	1	2	1	2	1	18.5	18.5	18.5	26.13	232	232;250;993;1014;1014;1014;49	0	6.4972	0.51195	0.6033	41.41	3	3	Median	0.50394	NaN	0.56892	NaN	8.2976	NaN	2	1	2	1	Median	Median	13.8	4.7	21547000	13224000	8323000	14110000
E7ENT5;E7EV45;A0A024R3W5;Q9ULF5	E7ENT5;E7EV45;A0A024R3W5;Q9ULF5	1;1;1;1	1;1;1;1	1;1;1;1	Zinc transporter ZIP10	SLC39A10	;;;	4	1	1	1	1	1	1	1	1	1	6.3	6.3	6.3	14.828	126	126;130;831;831	0.0065189	1.2756	0.8601	0.98777	79.642	2	0	Median	NaN	NaN	NaN	NaN	NaN	NaN	1	1	0	0	Median	Median	6.3	6.3	27851000	16488000	11363000	17749000
A0A024R412;A0A024R3W6;X5D7M1;Q7LBX6;B7ZL68;X5D2Q8;Q7Z3T9;O60462;A8K4G9	A0A024R412;A0A024R3W6;X5D7M1;Q7LBX6;B7ZL68;X5D2Q8;Q7Z3T9;O60462;A8K4G9	3;3;3;3;3;3;3;3;2	3;3;3;3;3;3;3;3;2	3;3;3;3;3;3;3;3;2	Neuropilin-2	NRP2;DKFZp686J1169	;;;;;;;;	9	3	3	3	2	2	2	2	2	2	3	3	3	101.38	901	901;909;926;926;926;931;931;931;555	0	2.8878	0.95123	1.0544	59.915	2	0	Median	NaN	NaN	NaN	NaN	NaN	NaN	1	1	0	0	Median	Median	1.8	2.1	14149000	7511700	6637600	6025400
A0A024R3X4;P10809;B7Z5E7;B7Z597;B3GQS7;B7Z4F6;B9VPB4;B9VP19;Q53SE2;E7ESH4;A0A0S2Z415;E7EXB4;Q53QD5;C9JL19;C9JCQ4;C9JL25;B9VP24;B7Z532	A0A024R3X4;P10809;B7Z5E7;B7Z597;B3GQS7;B7Z4F6	13;13;12;12;12;11;3;3;3;3;2;2;1;1;1;1;1;1	13;13;12;12;12;11;3;3;3;3;2;2;1;1;1;1;1;1	13;13;12;12;12;11;3;3;3;3;2;2;1;1;1;1;1;1	60 kDa heat shock protein, mitochondrial	HSPD1	;;;;;	18	13	13	13	11	12	11	12	11	12	24.1	24.1	24.1	61.054	573	573;573;517;564;569;550;184;184;233;234;169;221;55;83;94;175;185;245	0	33.334	0.74089	0.84385	13.515	20	5	Leave out requantified	0.81936	0.68317	0.89011	0.7738	11.809	25.525	10	10	2	3	Leave out requantified	Leave out requantified	22.2	22	357410000	206790000	150620000	133740000
A0A024R451;P07093;C9JN98;C9K031	A0A024R451;P07093;C9JN98	17;17;9;1	1;1;0;0	1;1;0;0	Glia-derived nexin	SERPINE2	;;	4	17	1	1	12	14	1	1	1	1	43.5	4	4	44.002	398	398;398;275;86	0	4.4171	0.92888	0.97091	26.183	3	1	Median	1.0137	NaN	1.1287	NaN	21.291	NaN	2	1	1	0	Median	Median	30.9	39.4	90872000	49355000	41517000	55934000
Q6MZF4;B7ZLE5;A0A024R462;P02751;Q6MZM7	Q6MZF4;B7ZLE5;A0A024R462;P02751;Q6MZM7	3;3;3;3;2	3;3;3;3;2	3;3;3;3;2	Fibronectin;Anastellin;Ugl-Y1;Ugl-Y2;Ugl-Y3	DKFZp686K139;FN1;DKFZp686O12165	;;;;	5	3	3	3	1	2	1	2	1	2	2.8	2.8	2.8	122.11	1103	1103;2240;2355;2386;2193	0	3.6669	0.3574	0.38167	131.34	3	0	Leave out requantified	NaN	0.31441	NaN	0.3418	NaN	15.602	1	2	0	0	Median	Median	0.8	2	8375600	5678100	2697600	1315800
B4DMR3;A0A024R498	B4DMR3;A0A024R498	17;17	17;17	1;1		SERPINE2	;	2	17	17	1	12	14	12	14	1	1	50.6	50.6	3.6	37.157	334	334;397	0	81.008	0.83974	0.92551	22.739	39	6	Leave out requantified	1.1891	0.78519	1.3623	0.85717	18.544	16.181	17	22	2	4	Leave out requantified	Leave out requantified	35.6	45.8	3023200000	1634800000	1388300000	1345200000
B3KTP9;A0A024R4A0;P19338;B3KM80;Q6ZS99;Q9BQ02;H7BY16;C9JYW2;C9JLB1;C9J1H7;C9JWL1	B3KTP9;A0A024R4A0;P19338;B3KM80;Q6ZS99;Q9BQ02;H7BY16	7;7;7;6;6;5;4;1;1;1;1	7;7;7;6;6;5;4;1;1;1;1	7;7;7;6;6;5;4;1;1;1;1	Nucleolin	NCL	;;;;;;	11	7	7	7	5	6	5	6	5	6	12.6	12.6	12.6	68.441	633	633;710;710;536;603;482;296;141;151;166;170	0	11.829	1.2125	1.3461	38.598	11	0	Leave out requantified	0.71817	1.3971	0.7897	1.4971	35.131	30.737	5	6	0	0	Leave out requantified	Leave out requantified	9.5	11.2	82354000	39485000	42869000	37699000
A0A0C4DFW9;A0A024R4C3;O15350	A0A0C4DFW9;A0A024R4C3;O15350	1;1;1	1;1;1	1;1;1	Cellular tumor antigen p53;Tumor protein p73	TP73	;;	3	1	1	1	0	1	0	1	0	1	1.9	1.9	1.9	47.696	426	426;636;636	1	-2	NaN	NaN	NaN	0	0	Median	NaN	NaN	NaN	NaN	NaN	NaN	0	0	0	0	Median	Median	0	1.9	0	0	0	0
A0A024R4F1;P06733;E2DRY6;K7EM90;A4QMW8;A4UCS8;L0R849;F5H0C8;Q6FHV6;P13929;P09104;F5H1C3;L0R6S1;E5RI09;Q9NPL4;E5RG95;K7EPM1;K7EKN2;B4DUJ6;E5RGZ4;D3DTL4;A8K3B0	A0A024R4F1;P06733;E2DRY6	23;23;14;10;6;6;3;2;2;2;2;1;1;1;1;1;1;1;1;1;1;1	23;23;14;10;6;6;3;2;2;2;2;1;1;1;1;1;1;1;1;1;1;1	23;23;14;10;6;6;3;2;2;2;2;1;1;1;1;1;1;1;1;1;1;1	Alpha-enolase;Enolase	ENO1	;;	22	23	23	23	20	19	20	19	20	19	48.8	48.8	48.8	47.168	434	434;434;338;195;135;166;388;315;434;434;434;103;108;148;154;154;196;212;273;283;341;434	0	323.31	0.86233	0.98384	25.089	46	8	Leave out requantified	0.68512	1.2385	0.76917	1.347	16.662	18.701	25	21	6	2	Leave out requantified	Leave out requantified	48.8	45.9	2355400000	1287800000	1067600000	1208900000
B4DGN8;A0A024R4H0;Q02809;B2R5M9;B4DHT1;Q5JXB7;Q5JXB8	B4DGN8;A0A024R4H0;Q02809;B2R5M9	18;18;18;16;7;5;3	18;18;18;16;7;5;3	18;18;18;16;7;5;3	Procollagen-lysine,2-oxoglutarate 5-dioxygenase 1	PLOD1	;;;	7	18	18	18	14	15	14	15	14	15	30.7	30.7	30.7	79.398	690	690;727;727;727;391;283;225	0	61.339	0.94244	1.0385	18.401	34	6	Leave out requantified	0.88328	1.0182	0.99504	1.1336	17.968	8.7746	17	17	1	5	Leave out requantified	Leave out requantified	25.5	27	728830000	377120000	351720000	356880000
B8K1J4;A0A024R4H6;P49862;X2J289;B4DHX9;X2J4X7;M0QYU8	B8K1J4;A0A024R4H6;P49862;X2J289;B4DHX9	13;13;13;12;7;6;4	13;13;13;12;7;6;4	13;13;13;12;7;6;4	Kallikrein-7	KLK7	;;;;	7	13	13	13	12	12	12	12	12	12	48.2	48.2	48.2	27.553	253	253;253;253;232;140;97;69	0	80.26	0.88981	1.0136	64.02	11	2	Leave out requantified	2.7972	0.28332	3.329	0.31525	12.88	18.664	5	6	1	1	Leave out requantified	Leave out requantified	45.1	48.2	1102500000	549060000	553410000	570250000
A0A024R4J8;A0A1R3UCE8;Q92876;Q6JIA6;E7ETY0	A0A024R4J8;A0A1R3UCE8;Q92876	14;14;14;1;1	14;14;14;1;1	14;14;14;1;1	Kallikrein-6	KLK6	;;	5	14	14	14	13	14	13	14	13	14	64.8	64.8	64.8	26.855	244	244;253;244;120;120	0	264.36	0.99052	1.1558	49.897	38	4	Leave out requantified	2.5337	0.3787	2.9898	0.41645	20.938	26.493	18	20	0	4	Leave out requantified	Leave out requantified	61.9	64.8	8083800000	4141600000	3942200000	3705400000
G3XAL0;Q0QF37;Q75MT9;Q6FHZ0;A0A024R4K3;P40926;B3KTM1	G3XAL0;Q0QF37;Q75MT9;Q6FHZ0;A0A024R4K3;P40926;B3KTM1	4;4;4;4;4;4;3	4;4;4;4;4;4;3	4;4;4;4;4;4;3	Malate dehydrogenase;Malate dehydrogenase, mitochondrial	MDH2	;;;;;;	7	4	4	4	3	3	3	3	3	3	16.9	16.9	16.9	24.594	231	231;305;316;338;338;338;231	0	4.1805	0.8518	0.95284	31.84	6	1	Leave out requantified	0.8062	0.71602	0.90283	0.75305	13.9	39.805	3	3	1	0	Median	Leave out requantified	13.4	11.7	34272000	18910000	15362000	16037000
B0QYG7;B0QYG8;A0A024R4X1;Q6FIA3;A0A0U1RR22;Q9UNF0	B0QYG7;B0QYG8;A0A024R4X1;Q6FIA3;A0A0U1RR22;Q9UNF0	1;1;1;1;1;1	1;1;1;1;1;1	1;1;1;1;1;1	Protein kinase C and casein kinase substrate in neurons protein 2	PACSIN2	;;;;;	6	1	1	1	1	1	1	1	1	1	5.9	5.9	5.9	17.91	152	152;155;435;445;451;486	0.008761	1.1382	0.80926	0.89598	10.055	2	0	Median	NaN	NaN	NaN	NaN	NaN	NaN	1	1	0	0	Median	Median	5.9	5.9	5741300	3259100	2482200	3243100
B4DSE4;A0A024R588;A0A024R566;B4DJU4;A0A024R5D9;A0A024R572;Q15637;B4DX42;H7C561;Q14820;F8WEV5	B4DSE4;A0A024R588;A0A024R566;B4DJU4;A0A024R5D9;A0A024R572;Q15637;B4DX42	6;6;6;6;6;6;6;5;2;1;1	6;6;6;6;6;6;6;5;2;1;1	6;6;6;6;6;6;6;5;2;1;1	Splicing factor 1	SF1	;;;;;;;	11	6	6	6	5	4	5	4	5	4	16.4	16.4	16.4	48.619	452	452;548;571;630;638;639;639;433;291;80;110	0	11.137	0.95748	1.1194	66.947	10	1	Leave out requantified	0.44286	2.1808	0.49368	2.3851	24.55	17.642	5	5	1	0	Leave out requantified	Leave out requantified	13.5	10.8	167640000	84774000	82862000	87002000
A0A024R5J4;Q8TE77	A0A024R5J4;Q8TE77	1;1	1;1	1;1	Protein phosphatase Slingshot homolog 3	SSH3	;	2	1	1	1	0	1	0	1	0	1	1.2	1.2	1.2	72.995	659	659;659	1	-2	NaN	NaN	NaN	0	0	Median	NaN	NaN	NaN	NaN	NaN	NaN	0	0	0	0	Median	Median	0	1.2	0	0	0	0
A0A024R5N3;Q969Z4	A0A024R5N3;Q969Z4	1;1	1;1	1;1	Tumor necrosis factor receptor superfamily member 19L	TNFRSF19L;RELT	;	2	1	1	1	1	0	1	0	1	0	4.9	4.9	4.9	46.091	430	430;430	0.0068306	1.4221	NaN	NaN	NaN	1	0	Median	NaN	NaN	NaN	NaN	NaN	NaN	1	0	0	0	Median	Median	4.9	0	5510200	2529000	2981300	5510200
A0AV88;A0A024R5U5;O14672;H3BS53;C9J9B4	A0AV88;A0A024R5U5;O14672	8;8;8;2;2	8;8;8;2;2	8;8;8;2;2	Disintegrin and metalloproteinase domain-containing protein 10	ADAM10	;;	5	8	8	8	7	7	7	7	7	7	21.7	21.7	21.7	57.896	512	512;748;748;58;125	0	66.463	0.93335	1.0374	5.8888	20	9	Leave out requantified	0.80413	1.076	0.93517	1.1779	11.059	9.3564	11	9	5	4	Leave out requantified	Leave out requantified	21.7	19.3	1055500000	400260000	655210000	624460000
V9HW65;A0A024R5Z7;P07355;H0YN42;H0YMD0;H0YMU9;A6NMY6;H0YKS4;B3KRQ1;B4DNH8;H0YM50;H0YN28;H0YL33;H0YNP5;H0YMM1;H0YNA0;H0YKV8;H0YKL9;H0YKZ7;H0YLV6;H0YMT9;H0YKX9;H0YMW4;H0YMD9;H0YN52;H0YNB8;H0YKN4;H0YLE2	V9HW65;A0A024R5Z7;P07355;H0YN42;H0YMD0;H0YMU9;A6NMY6;H0YKS4;B3KRQ1;B4DNH8;H0YM50;H0YN28;H0YL33	21;21;21;18;17;17;14;12;12;12;12;11;11;10;9;7;7;7;7;7;7;7;7;6;5;4;4;3	21;21;21;18;17;17;14;12;12;12;12;11;11;10;9;7;7;7;7;7;7;7;7;6;5;4;4;3	21;21;21;18;17;17;14;12;12;12;12;11;11;10;9;7;7;7;7;7;7;7;7;6;5;4;4;3	Annexin;Annexin A2;Putative annexin A2-like protein	HEL-S-270;ANXA2;ANXA2P2	;;;;;;;;;;;;	28	21	21	21	17	20	17	20	17	20	56.9	56.9	56.9	38.576	339	339;339;339;256;227;230;339;176;181;194;248;139;142;175;149;79;81;110;119;132;133;134;146;65;59;47;69;45	0	282.86	0.82301	0.9439	38.099	41	10	Leave out requantified	1.5044	0.43627	1.6866	0.49571	12.905	15.176	20	21	3	7	Leave out requantified	Leave out requantified	54.3	54.6	1761900000	944320000	817550000	793660000
Q86TY5;Q6FGL0;A0A024R693;Q59FR8;P17931;Q6NVH9;G3V3R6	Q86TY5;Q6FGL0;A0A024R693;Q59FR8;P17931;Q6NVH9;G3V3R6	6;6;6;6;6;5;4	6;6;6;6;6;5;4	6;6;6;6;6;5;4	Galectin;Galectin-3	LGALS3;hCG_22119	;;;;;;	7	6	6	6	6	5	6	5	6	5	52.1	52.1	52.1	13.897	121	121;250;250;258;250;250;233	0	22.983	0.86327	0.98695	13.085	11	2	Leave out requantified	0.92467	0.78297	1.0478	0.91141	15.365	8.217	6	5	1	1	Leave out requantified	Leave out requantified	52.1	46.3	299070000	158940000	140130000	165270000
A0A024R694;P12814;H9KV75;B7Z565;Q86TX4;B4DRP5;G3V2N5;B4DFY0;H0YJ11;G3V2W4;A1L0V1;B3KUX9;B7Z2W3	A0A024R694;P12814;H9KV75;B7Z565;Q86TX4	12;12;10;10;7;5;5;5;4;4;4;4;4	2;2;2;2;1;1;1;1;1;1;1;1;1	2;2;2;2;1;1;1;1;1;1;1;1;1	Alpha-actinin-1	ACTN1	;;;;	13	12	2	2	11	8	1	1	1	1	14.3	3	3	103.06	892	892;892;822;822;533;255;260;534;207;238;309;472;597	0	3.9173	0.97994	1.0578	32.797	2	0	Median	NaN	NaN	NaN	NaN	NaN	NaN	1	1	0	0	Median	Median	12.6	10.7	12324000	5983400	6340200	5250400
J3KMY5;Q53HV6;A0A024R6C0;G3V3E8;E7EMS2;B4DV10;G3V3D1;P61916;G3V2V8;B2R4S5;H0YIZ1	J3KMY5;Q53HV6;A0A024R6C0;G3V3E8;E7EMS2;B4DV10;G3V3D1;P61916;G3V2V8;B2R4S5;H0YIZ1	10;10;10;10;10;10;10;10;8;8;8	10;10;10;10;10;10;10;10;8;8;8	10;10;10;10;10;10;10;10;8;8;8	Epididymal secretory protein E1	NPC2	;;;;;;;;;;	11	10	10	10	10	10	10	10	10	10	37.2	37.2	37.2	16.23	148	148;151;151;174;201;201;221;151;122;151;173	0	179.54	0.9828	1.1011	44.342	27	4	Leave out requantified	2.709	0.31401	3.1765	0.35163	10.783	16.34	14	13	1	3	Leave out requantified	Leave out requantified	37.2	37.2	1394600000	731270000	663310000	671780000
A0A024R6D4;P84090;G3V279	A0A024R6D4;P84090;G3V279	5;5;3	5;5;3	5;5;3	Enhancer of rudimentary homolog	ERH	;;	3	5	5	5	2	5	2	5	2	5	37.5	37.5	37.5	12.259	104	104;104;71	0	22.682	1.196	1.3208	62.766	4	0	Leave out requantified	0.51839	1.9424	0.57747	2.1256	16.701	33.001	2	2	0	0	Median	Median	29.8	37.5	82763000	37875000	44888000	43344000
A0A024R6E0;Q9H4F8	A0A024R6E0;Q9H4F8	7;7	7;7	7;7	SPARC-related modular calcium-binding protein 1	SMOC1	;	2	7	7	7	6	6	6	6	6	6	19.6	19.6	19.6	48.162	434	434;434	0	130.1	0.94669	1.0477	29.615	13	2	Leave out requantified	1.5718	0.54448	1.7283	0.59941	8.1987	15.039	7	6	1	1	Leave out requantified	Leave out requantified	17.3	17.1	266690000	137360000	129330000	135670000
B4DZH3;A0A024R6I3;Q53GF9;P49755	B4DZH3;A0A024R6I3;Q53GF9;P49755	1;1;1;1	1;1;1;1	1;1;1;1	Transmembrane emp24 domain-containing protein 10	TMED10	;;;	4	1	1	1	1	1	1	1	1	1	9.6	9.6	9.6	11.334	94	94;219;225;219	0.0065963	1.311	0.74775	0.79835	70.1	2	1	Median	NaN	NaN	NaN	NaN	NaN	NaN	1	1	0	1	Median	Median	9.6	9.6	6658200	3740900	2917300	4124000
E9KL23;A0A024R6I7;P01009;A0A0G2JRN3;Q13747;G3V2B9;Q9P173;Q3I0J7;A6YP93;B2D098;C5J0G2;Q2L9S7;G3V544;A0A1L7B5J3;A7L8C6;A7L8C5;C1KH65;A0A0S2Z465;G3V5R8;G3V387;A0A0B4J278;S4UD68;A0A0G2JPK4;P20848	E9KL23;A0A024R6I7;P01009;A0A0G2JRN3;Q13747	24;24;24;20;15;7;7;4;4;3;3;3;3;2;2;2;2;2;2;2;2;1;1;1	24;24;24;20;15;7;7;4;4;3;3;3;3;2;2;2;2;2;2;2;2;1;1;1	24;24;24;20;15;7;7;4;4;3;3;3;3;2;2;2;2;2;2;2;2;1;1;1	Alpha-1-antitrypsin;Short peptide from AAT	SERPINA1	;;;;	24	24	24	24	22	17	22	17	22	17	55	55	55	46.736	418	418;418;418;359;197;105;120;64;66;49;63;89;156;44;49;49;55;83;92;117;144;421;421;420	0	160.49	0.9117	1.0279	54.921	52	15	Leave out requantified	0.45238	1.8565	0.51543	2.0012	20.807	19.683	31	21	12	3	Leave out requantified	Leave out requantified	51.4	41.4	6316200000	2781300000	3534900000	3015800000
G3V5I3;B4DDH1;B4DPC7;B3KTV6;A0A024R6N9;P05154	G3V5I3;B4DDH1;B4DPC7;B3KTV6;A0A024R6N9;P05154	1;1;1;1;1;1	1;1;1;1;1;1	1;1;1;1;1;1	Plasma serine protease inhibitor	SERPINA3;SERPINA5	;;;;;	6	1	1	1	1	0	1	0	1	0	24.4	24.4	24.4	4.6041	45	45;258;328;329;406;406	0.0015244	1.8497	NaN	NaN	NaN	0	0	Median	NaN	NaN	NaN	NaN	NaN	NaN	0	0	0	0	Median	Median	24.4	0	0	0	0	0
A0A024R6P0;B3KS79;P01011;G3V3A0;G3V595	A0A024R6P0;B3KS79;P01011;G3V3A0	3;3;3;2;1	3;3;3;2;1	3;3;3;2;1	Alpha-1-antichymotrypsin;Alpha-1-antichymotrypsin His-Pro-less	SERPINA3	;;;	5	3	3	3	2	3	2	3	2	3	9	9	9	47.65	423	423;448;423;205;305	0	6.2142	0.93607	1.0456	14.368	5	1	Leave out requantified	0.25916	3.214	0.28553	3.7124	24.363	43.997	2	3	0	1	Median	Median	4.7	9	40576000	18412000	22164000	17078000
A0A024R6Q5;Q96J65	A0A024R6Q5;Q96J65	1;1	1;1	1;1	Multidrug resistance-associated protein 9	ABCC12	;	2	1	1	1	1	0	1	0	1	0	1.2	1.2	1.2	113.16	1009	1009;1359	1	-2	NaN	NaN	NaN	0	0	Median	NaN	NaN	NaN	NaN	NaN	NaN	0	0	0	0	Median	Median	1.2	0	0	0	0	0
A0A087WT48;A0A024R6S1;O60884	A0A087WT48;A0A024R6S1;O60884	1;1;1	1;1;1	1;1;1	DnaJ homolog subfamily A member 2	DNAJA2	;;	3	1	1	1	1	1	1	1	1	1	9.7	9.7	9.7	14.688	134	134;412;412	0.0067751	1.4042	NaN	NaN	NaN	1	1	Median	NaN	NaN	NaN	NaN	NaN	NaN	0	1	0	1	Median	Median	9.7	9.7	18821000	2022600	16799000	14410000
A0A024R6U8;P51511;Q7KZY0;H3BT97	A0A024R6U8;P51511;Q7KZY0	6;6;3;1	6;6;3;1	5;5;2;1	Matrix metalloproteinase-15	MMP15	;;	4	6	6	5	3	5	3	5	2	5	10.9	10.9	9.9	75.806	669	669;669;564;97	0	13.196	1.3059	1.5048	56.84	7	1	Leave out requantified	0.25028	3.1266	0.29833	3.5136	6.3678	30.563	2	5	0	1	Median	Leave out requantified	4	9.9	296520000	145330000	151200000	140250000
H3BRV9;A0A024R6Y2;P61970	H3BRV9;A0A024R6Y2;P61970	1;1;1	1;1;1	1;1;1	Nuclear transport factor 2	NUTF2	;;	3	1	1	1	1	1	1	1	1	1	7.5	7.5	7.5	12.159	107	107;127;127	0.0065445	1.2845	1.0083	1.1215	91.404	2	0	Median	NaN	NaN	NaN	NaN	NaN	NaN	1	1	0	0	Median	Median	7.5	7.5	26732000	14362000	12370000	15177000
A0A024R759;P08581;A0A024R728;E6Y365;B5A929;B5A930;B4DLF5;B5A934;B5A937;B5A936;Q59EB3;B5A931;B5A939;B5A938;B5A933;B5A941;B5A935;H7C174;B5A942;B5A940;B5A943;H7C130;C9JKM5	A0A024R759;P08581;A0A024R728;E6Y365;B5A929;B5A930;B4DLF5;B5A934;B5A937;B5A936;Q59EB3;B5A931	22;22;21;20;19;16;14;12;11;11;11;11;10;10;10;9;9;8;8;5;5;2;1	22;22;21;20;19;16;14;12;11;11;11;11;10;10;10;9;9;8;8;5;5;2;1	22;22;21;20;19;16;14;12;11;11;11;11;10;10;10;9;9;8;8;5;5;2;1	Receptor protein-tyrosine kinase;Hepatocyte growth factor receptor	MET	;;;;;;;;;;;	23	22	22	22	19	15	19	15	19	15	17	17	17	155.54	1390	1390;1390;1408;934;877;823;960;719;664;691;712;755;596;621;661;518;697;214;468;408;413;158;190	0	74.992	0.90313	1.0321	61.507	32	9	Leave out requantified	2.1823	0.35688	2.5322	0.40973	17.433	13.711	18	14	6	3	Leave out requantified	Leave out requantified	14.9	12.9	1361000000	755750000	605200000	729160000
B2R4N3;A0A024R7B0;Q9BZL1	B2R4N3;A0A024R7B0;Q9BZL1	1;1;1	1;1;1	1;1;1	Ubiquitin-like protein 5	UBL5	;;	3	1	1	1	1	0	1	0	1	0	12.3	12.3	12.3	8.5478	73	73;73;73	0.005571	1.498	NaN	NaN	NaN	1	0	Median	NaN	NaN	NaN	NaN	NaN	NaN	1	0	0	0	Median	Median	12.3	0	41615000	26811000	14804000	41615000
F4ZW64;A8K590;F4ZW65;A0A024R7C7;Q12906;F4ZW66;B4DFG4;Q59GP7;B4DDF3;K7EQR9;K7EKJ9;K7ERM6;K7ENK6;K7EM82;K7EJ09;K7ER69	F4ZW64;A8K590;F4ZW65;A0A024R7C7;Q12906;F4ZW66;B4DFG4;Q59GP7	13;13;13;13;13;12;9;8;5;4;3;1;1;1;1;1	13;13;13;13;13;12;9;8;5;4;3;1;1;1;1;1	13;13;13;13;13;12;9;8;5;4;3;1;1;1;1;1	Interleukin enhancer-binding factor 3	ILF3	;;;;;;;	16	13	13	13	11	10	11	10	11	10	19.8	19.8	19.8	75.96	702	702;702;706;894;894;898;506;450;288;180;254;77;79;99;122;161	0	49.055	0.79023	0.86919	75.665	18	10	Leave out requantified	0.31389	2.4848	0.33068	2.7997	43.297	57.983	10	8	7	3	Leave out requantified	Leave out requantified	16.8	16.5	288010000	173800000	114210000	107220000
A0A024R7D5;J3KMZ9;H0YMD1;P01130;Q9UH51;H0YM92;Q6LCH2;A0A0E3KII0;A0A0E3MS57;H0YMQ3;E1B4S5;E2J5K4	A0A024R7D5;J3KMZ9;H0YMD1;P01130;Q9UH51	15;15;15;15;14;6;3;3;3;2;1;1	15;15;15;15;14;6;3;3;3;2;1;1	15;15;15;15;14;6;3;3;3;2;1;1	Low-density lipoprotein receptor	LDLR	;;;;	12	15	15	15	12	14	12	14	12	14	20.3	20.3	20.3	95.375	860	860;945;948;860;837;309;46;112;134;170;41;167	0	75.708	0.89093	0.99915	31.818	35	7	Leave out requantified	1.4526	0.59194	1.6243	0.68798	16.516	18.036	18	17	5	2	Leave out requantified	Leave out requantified	17.3	18.4	757720000	386400000	371320000	415160000
D6RD21;D6RED4;A0A024R7S0;Q05BW2;Q9BW11	D6RD21;D6RED4;A0A024R7S0;Q05BW2;Q9BW11	1;1;1;1;1	1;1;1;1;1	1;1;1;1;1	Max dimerization protein 3	MXD3	;;;;	5	1	1	1	0	1	0	1	0	1	10.8	10.8	10.8	8.6328	74	74;124;206;363;206	1	-2	NaN	NaN	NaN	0	0	Median	NaN	NaN	NaN	NaN	NaN	NaN	0	0	0	0	Median	Median	0	10.8	0	0	0	0
A0A024R7T3;P52597;B4DKS8;A0A1B0GW42;B4DP51;H0YBG7;Q68DG4;H0YBD7;H0YB39;B4DP00;B4DFK9	A0A024R7T3;P52597;B4DKS8	9;9;8;2;2;2;2;2;2;1;1	9;9;8;2;2;2;2;2;2;1;1	7;7;6;2;0;0;0;0;0;0;0	Heterogeneous nuclear ribonucleoprotein F;Heterogeneous nuclear ribonucleoprotein F, N-terminally processed	HNRPF;HNRNPF	;;	11	9	9	7	7	8	7	8	6	6	30.8	30.8	24.3	45.671	415	415;415;338;98;159;185;194;194;277;355;404	0	61.706	0.94226	1.0474	21.905	18	4	Leave out requantified	0.62046	1.4376	0.69398	1.5779	12.557	12.476	9	9	2	2	Leave out requantified	Leave out requantified	22.2	27	296030000	145250000	150790000	159520000
A0A024R7Z5;O00560;B4DQ93;G5EA09;B4DHN5;E9PBU7	A0A024R7Z5;O00560;B4DQ93;G5EA09;B4DHN5;E9PBU7	8;8;7;7;5;5	8;8;7;7;5;5	8;8;7;7;5;5	Syntenin-1	SDCBP	;;;;;	6	8	8	8	6	7	6	7	6	7	48.3	48.3	48.3	32.444	298	298;298;266;318;239;244	0	112.66	0.84586	0.88	39.731	14	7	Leave out requantified	1.3737	0.53548	1.5347	0.60615	7.2541	39.619	7	7	4	3	Leave out requantified	Leave out requantified	32.2	40.6	157900000	87693000	70209000	70830000
X6RFL8;A0A024R845;P61106	X6RFL8;A0A024R845;P61106	1;1;1	1;1;1	1;1;1	Ras-related protein Rab-14	RAB14	;;	3	1	1	1	1	1	1	1	1	1	8.3	8.3	8.3	20.409	181	181;215;215	0.0016474	2.218	0.96916	1.0539	51.497	2	1	Median	NaN	NaN	NaN	NaN	NaN	NaN	1	1	0	1	Median	Median	8.3	8.3	11624000	4717400	6906500	6412800
F5H7V9;D3YHM4;A7MBN2;E9PC84;J3QSU6;A0A024R884;Q4LE33;P24821	F5H7V9;D3YHM4;A7MBN2;E9PC84;J3QSU6;A0A024R884;Q4LE33;P24821	2;2;2;2;2;2;2;2	2;2;2;2;2;2;2;2	2;2;2;2;2;2;2;2	Tenascin	TNC;TNC variant protein	;;;;;;;	8	2	2	2	1	2	1	2	1	2	2	2	2	201.14	1838	1838;1840;1927;1928;2019;2201;2233;2201	0	16.013	0.66655	0.73313	82.57	2	2	Median	NaN	NaN	NaN	NaN	NaN	NaN	1	1	1	1	Median	Median	1.1	2	21649000	13002000	8647400	10511000
A0A024R8D7;Q5VSP4;P31025	A0A024R8D7;Q5VSP4;P31025	1;1;1	1;1;1	1;1;1	Putative lipocalin 1-like protein 1;Lipocalin-1	LCN1;LCN1P1	;;	3	1	1	1	1	1	1	1	1	1	6.2	6.2	6.2	19.25	176	176;162;176	0	5.7442	1.4126	1.5357	3.2583	2	0	Median	NaN	NaN	NaN	NaN	NaN	NaN	1	1	0	0	Median	Median	6.2	6.2	20263000	8004800	12258000	8953900
Q59H46;B7ZLD8;B7ZLD5;A0A024R8K7;A0A024R8T0;A0A024R8N2;P16144;B4E3N0;Q2VP98	Q59H46;B7ZLD8;B7ZLD5;A0A024R8K7;A0A024R8T0;A0A024R8N2;P16144;B4E3N0	4;4;4;4;4;4;4;2;1	4;4;4;4;4;4;4;2;1	4;4;4;4;4;4;4;2;1	Integrin beta;Integrin beta-4	ITGB4	;;;;;;;	9	4	4	4	3	2	3	2	3	2	2.8	2.8	2.8	169.15	1515	1515;1752;1752;1752;1822;1875;1822;628;644	0	11.366	1.0455	1.1096	33.984	5	2	Leave out requantified	1.3046	0.66485	1.611	0.71033	24.281	35.233	3	2	1	1	Plateau	Median	2	1.7	28567000	15048000	13519000	19269000
A0A024R8S3;P61956;A8MUA9;A8MU27;Q6EEV6;P55854	A0A024R8S3;P61956;A8MUA9;A8MU27;Q6EEV6;P55854	2;2;1;1;1;1	2;2;1;1;1;1	2;2;1;1;1;1	Small ubiquitin-related modifier;Small ubiquitin-related modifier 2;Small ubiquitin-related modifier 4;Small ubiquitin-related modifier 3	SUMO2;SUMO3;SUMO4	;;;;;	6	2	2	2	2	2	2	2	2	2	27.4	27.4	27.4	10.871	95	95;95;135;147;95;103	0	2.5876	0.90981	1.0243	9.9374	4	0	Leave out requantified	0.60827	1.3609	0.68527	1.531	6.6792	26.554	2	2	0	0	Median	Median	27.4	27.4	105580000	51205000	54378000	52224000
A0A024R8S5;P07237;B4DNL5;B4DLN6;B4DUA5;H7BZ94;B4DJS0;H0Y3Z3;Q96C96;B3KTQ9;I3L3U6;I3L0S0;I3NI03;I3L398;I3L312;B4DNP9;I3L514;I3L3P5;I3L1Y5;I3L4M2	A0A024R8S5;P07237;B4DNL5;B4DLN6;B4DUA5;H7BZ94;B4DJS0;H0Y3Z3	14;14;13;12;12;12;7;7;6;5;5;4;4;4;4;4;3;3;1;1	14;14;13;12;12;12;7;7;6;5;5;4;4;4;4;4;3;3;1;1	14;14;13;12;12;12;7;7;6;5;5;4;4;4;4;4;3;3;1;1	Protein disulfide-isomerase	P4HB	;;;;;;;	20	14	14	14	13	11	13	11	13	11	31.9	31.9	31.9	57.116	508	508;508;492;451;452;464;242;274;273;185;188;148;166;200;208;223;106;156;54;117	0	71.044	0.96983	1.0827	29.21	23	6	Leave out requantified	1.3909	0.61403	1.4877	0.69283	28.518	23.023	12	11	3	3	Leave out requantified	Leave out requantified	30.3	28.3	862450000	709210000	153240000	478720000
J3QL05;J3KP15;Q8NAK9;B3KUY1;Q53FN0;A0A024R8U5;Q01130	J3QL05;J3KP15;Q8NAK9;B3KUY1;Q53FN0;A0A024R8U5;Q01130	1;1;1;1;1;1;1	1;1;1;1;1;1;1	1;1;1;1;1;1;1	Serine/arginine-rich splicing factor 2	SRSF2;SFRS2	;;;;;;	7	1	1	1	1	1	1	1	1	1	13.1	13.1	13.1	15.156	130	130;133;201;209;221;221;221	0.0014837	1.7571	NaN	NaN	NaN	1	1	Median	NaN	NaN	NaN	NaN	NaN	NaN	0	1	0	1	Median	Median	13.1	13.1	2984400	1916300	1068100	1394800
A0A024R8U8;Q8WVQ1;K7EN15	A0A024R8U8;Q8WVQ1;K7EN15	2;2;1	2;2;1	2;2;1	Soluble calcium-activated nucleotidase 1	CANT1	;;	3	2	2	2	1	2	1	2	1	2	5.5	5.5	5.5	44.839	401	401;401;264	0	2.4449	1.0399	1.1579	137.72	2	0	Median	NaN	NaN	NaN	NaN	NaN	NaN	1	1	0	0	Median	Median	2.5	5.5	19675000	12008000	7667100	7077900
A0A024R8V7;A0A140VK57;P16035;B4DFW2;K7EIX4;K7EL90	A0A024R8V7;A0A140VK57;P16035;B4DFW2	16;16;16;13;7;2	16;16;16;13;7;2	16;16;16;13;7;2	Metalloproteinase inhibitor 2	TIMP2	;;;	6	16	16	16	15	15	15	15	15	15	72.1	72.1	72.1	20.195	179	179;220;220;143;109;32	0	271.27	0.92235	1.0691	25.642	32	3	Leave out requantified	1.2602	0.73386	1.5083	0.78663	25.056	14	17	15	2	1	Leave out requantified	Leave out requantified	72.1	68.7	5837300000	2849100000	2988200000	3036700000
A0A024R8Z2	A0A024R8Z2	1	1	1		hCG_2036737		1	1	1	1	1	1	1	1	1	1	22.2	22.2	22.2	6.4266	54	54	0.0067204	1.3871	NaN	NaN	NaN	0	0	Median	NaN	NaN	NaN	NaN	NaN	NaN	0	0	0	0	Median	Median	22.2	22.2	0	0	0	0
B3KTE6;H0Y3U8;A0A024R969;P36222;Q59FK1	B3KTE6;H0Y3U8;A0A024R969;P36222;Q59FK1	3;3;3;3;2	3;3;3;3;2	3;3;3;3;2	Chitinase-3-like protein 1	CHI3L1	;;;;	5	3	3	3	3	1	3	1	3	1	23.8	23.8	23.8	15.974	151	151;152;383;383;154	0	6.8803	0.90874	1.0401	101.73	3	0	Plateau	0.34731	NaN	0.38485	NaN	43.929	NaN	2	1	0	0	Median	Median	23.8	7.3	44368000	23147000	21222000	23284000
A0A024R972;P11047;R4GNC7;Q6NVY8	A0A024R972;P11047	10;10;1;1	10;10;1;1	10;10;1;1	Laminin subunit gamma-1	LAMC1	;	4	10	10	10	10	4	10	4	10	4	8.6	8.6	8.6	174.01	1573	1573;1609;37;248	0	28.189	0.83911	0.91798	21.34	13	0	Leave out requantified	0.72149	1.1311	0.79978	1.3119	21.412	15.462	8	5	0	0	Leave out requantified	Leave out requantified	8.6	3.1	136590000	75275000	61315000	86391000
A0A087WTT1;A0A024R9C1;P11940;A0A024R9E2;E7EQV3;B4DZW4;E7ERJ7;B4DQX0;B3KT93;H0YAR2;Q2VIP3;Q5VX58;Q3ZCS4;Q9H361;H0YAP2;E5RH24;E5RJB9;Q4VXU2;E5RGH3;H0YB86;H0YBN4;H0YC10;E5RGC4;E5RFD8;E5RHG7;H0YEQ8;B1ANR1;H0YAS7;H0YAS6;H0YB75;A8K8J2;B4DM75;B1ANR0;Q6IQ30;Q5JQF8;Q96DU9;Q13310	A0A087WTT1;A0A024R9C1;P11940;A0A024R9E2;E7EQV3;B4DZW4;E7ERJ7;B4DQX0;B3KT93;H0YAR2;Q2VIP3;Q5VX58;Q3ZCS4;Q9H361	9;9;9;8;8;8;8;8;8;5;5;5;5;5;4;3;3;3;2;2;2;1;1;1;1;1;1;1;1;1;1;1;1;1;1;1;1	9;9;9;8;8;8;8;8;8;5;5;5;5;5;4;3;3;3;2;2;2;1;1;1;1;1;1;1;1;1;1;1;1;1;1;1;1	9;9;9;8;8;8;8;8;8;5;5;5;5;5;4;3;3;3;2;2;2;1;1;1;1;1;1;1;1;1;1;1;1;1;1;1;1	Polyadenylate-binding protein;Polyadenylate-binding protein 1;Polyadenylate-binding protein 3	PABPC1;PABPC3	;;;;;;;;;;;;;	37	9	9	9	7	6	7	6	7	6	19.7	19.7	19.7	58.535	522	522;636;636;419;591;591;604;604;636;284;630;631;631;631;131;118;129;614;108;165;174;42;43;61;75;112;129;136;169;183;269;350;615;660;200;382;644	0	13.369	0.81786	0.88638	15.827	10	3	Leave out requantified	0.87822	0.77615	0.94489	0.83936	16.138	5.0515	7	3	3	0	Leave out requantified	Leave out requantified	15.9	13.4	80321000	42119000	38202000	57119000
B4DL33;B4E236;B7ZB79;B2R9H9;A0A024R9E9;O60353	B4DL33;B4E236;B7ZB79;B2R9H9;A0A024R9E9;O60353	1;1;1;1;1;1	1;1;1;1;1;1	1;1;1;1;1;1	Frizzled-6	FZD6	;;;;;	6	1	1	1	1	0	1	0	1	0	2.2	2.2	2.2	44.286	401	401;651;672;706;706;706	1	-2	NaN	NaN	NaN	1	1	Median	NaN	NaN	NaN	NaN	NaN	NaN	1	0	1	0	Median	Median	2.2	0	342110000	338570000	3542500	342110000
C9JNY7;A0A024R9I1;H7C4X7;P05408	C9JNY7;A0A024R9I1;H7C4X7;P05408	5;5;5;5	5;5;5;5	1;1;1;1	Neuroendocrine protein 7B2;N-terminal peptide;C-terminal peptide	SCG5;SGNE1	;;;	4	5	5	1	3	5	3	5	1	1	31.4	31.4	9.3	21.457	194	194;212;216;212	0	304.05	0.71688	0.80668	144.19	10	4	Leave out requantified	2.4502	0.28315	2.727	0.32066	108.03	53.606	4	6	1	3	Leave out requantified	Median	23.7	31.4	341360000	164780000	176570000	162950000
B4DFW1;A0A024R9J4;P48745	B4DFW1;A0A024R9J4;P48745	1;1;1	1;1;1	1;1;1	Protein NOV homolog	NOV	;;	3	1	1	1	1	0	1	0	1	0	2.6	2.6	2.6	37.652	342	342;357;357	0.0068027	1.4191	NaN	NaN	NaN	1	1	Median	NaN	NaN	NaN	NaN	NaN	NaN	1	0	1	0	Median	Median	2.6	0	3772500	644390	3128100	3772500
A8K9B9;A0A024R9N6;Q9H223	A8K9B9;A0A024R9N6;Q9H223	2;2;2	2;2;2	2;2;2	EH domain-containing protein 4	EHD4	;;	3	2	2	2	1	1	1	1	1	1	3.9	3.9	3.9	61.155	541	541;541;541	0	2.6441	1.8911	1.995	38.781	2	2	Median	NaN	NaN	NaN	NaN	NaN	NaN	1	1	1	1	Median	Median	1.5	2.4	7476600	2401500	5075100	2339500
H0YNE5;H0YLG5;B3KUI4;A0A024R9P6;Q96TC7	H0YNE5;H0YLG5;B3KUI4;A0A024R9P6;Q96TC7	1;1;1;1;1	1;1;1;1;1	1;1;1;1;1	Regulator of microtubule dynamics protein 3	RMDN3;FAM82C	;;;;	5	1	1	1	0	1	0	1	0	1	4.4	4.4	4.4	27.423	251	251;287;407;470;470	0.0055633	1.4957	NaN	NaN	NaN	1	1	Median	NaN	NaN	NaN	NaN	NaN	NaN	0	1	0	1	Median	Median	0	4.4	4955700	1958500	2997200	0
A0A024RA94;P55001	A0A024RA94;P55001	1;1	1;1	1;1	Microfibrillar-associated protein 2	MFAP2	;	2	1	1	1	1	0	1	0	1	0	5.5	5.5	5.5	20.825	183	183;183	0	9.0726	NaN	NaN	NaN	1	0	Median	NaN	NaN	NaN	NaN	NaN	NaN	1	0	0	0	Median	Median	5.5	0	31526000	12019000	19507000	31526000
A0A024RAB6;P98160;Q59EG0;A0A0U1RQT3;Q2VPA1;H7BYA5	A0A024RAB6;P98160;Q59EG0	56;55;28;2;2;1	56;55;28;2;2;1	56;55;28;2;2;1	Basement membrane-specific heparan sulfate proteoglycan core protein;Endorepellin;LG3 peptide	HSPG2	;;	6	56	56	56	45	42	45	42	45	42	17.4	17.4	17.4	464.01	4346	4346;4391;2331;307;351;109	0	213.62	0.93909	1.0481	53.706	89	26	Leave out requantified	0.45302	1.9302	0.5055	2.1642	15.427	21.066	45	44	14	12	Leave out requantified	Leave out requantified	14.3	12.5	1628800000	843510000	785270000	847030000
A0A024RAE4;B4E1U9;P60953;A0A024RAE6;B7ZAY4;B4DMH5;F8WET9;B1AH79;Q9UJM0;Q5JYX0;Q9UJM1;Q59FQ0;G3V4H1;G3V476;Q6ICQ8;A0A024R9T1;V9HWD0;Q7Z513;A0A024R692;Q59G91;P84095;P17081;Q9H4E5	A0A024RAE4;B4E1U9;P60953;A0A024RAE6;B7ZAY4;B4DMH5	3;3;3;2;2;2;1;1;1;1;1;1;1;1;1;1;1;1;1;1;1;1;1	3;3;3;2;2;2;1;1;1;1;1;1;1;1;1;1;1;1;1;1;1;1;1	2;2;2;1;2;2;0;0;0;0;0;0;0;0;0;1;0;0;0;0;0;0;0	Cell division control protein 42 homolog	CDC42	;;;;;	23	3	3	2	3	3	3	3	2	2	16.8	16.8	11	21.258	191	191;236;191;191;233;233;50;86;116;136;142;144;153;178;191;191;205;214;214;225;191;205;214	0	4.2442	0.86047	0.96604	23.411	4	0	Leave out requantified	0.5139	1.4407	0.55523	1.6808	26.886	19.936	2	2	0	0	Median	Median	16.8	16.8	46262000	22078000	24183000	22544000
A0A024RAF9;O60243	A0A024RAF9;O60243	1;1	1;1	1;1	Heparan-sulfate 6-O-sulfotransferase 1	HS6ST1	;	2	1	1	1	1	0	1	0	1	0	3.2	3.2	3.2	48.167	411	411;411	1	-2	NaN	NaN	NaN	0	0	Median	NaN	NaN	NaN	NaN	NaN	NaN	0	0	0	0	Median	Median	3.2	0	0	0	0	0
Q5URX0;A0A024RAJ6;P07686	Q5URX0;A0A024RAJ6;P07686	1;1;1	1;1;1	1;1;1	Beta-hexosaminidase;Beta-hexosaminidase subunit beta;Beta-hexosaminidase subunit beta chain B;Beta-hexosaminidase subunit beta chain A	HEXB	;;	3	1	1	1	1	0	1	0	1	0	4.8	4.8	4.8	38.258	331	331;556;556	0	2.2793	NaN	NaN	NaN	1	0	Median	NaN	NaN	NaN	NaN	NaN	NaN	1	0	0	0	Median	Median	4.8	0	3958700	1820000	2138600	3958700
Q59EB5;Q6PKI6;A0A024RAV4;Q7KZ24;B2RCC2;A0A024RAQ1;P67809;Q9Y2T7;P16989;A0A0D9SEI8;C9J5V9;Q59HE1;Q96GD7;H0Y449	Q59EB5;Q6PKI6;A0A024RAV4;Q7KZ24;B2RCC2;A0A024RAQ1;P67809;Q9Y2T7;P16989;A0A0D9SEI8;C9J5V9;Q59HE1;Q96GD7;H0Y449	2;2;2;2;2;2;2;2;2;1;1;1;1;1	2;2;2;2;2;2;2;2;2;1;1;1;1;1	2;2;2;2;2;2;2;2;2;1;1;1;1;1	Nuclease-sensitive element-binding protein 1;Y-box-binding protein 2;Y-box-binding protein 3	YBX1;CSDA;YBX2;YBX3	;;;;;;;;;;;;;	14	2	2	2	1	1	1	1	1	1	18.7	18.7	18.7	14.786	134	134;266;303;322;364;372;324;364;372;92;216;268;303;374	0.0015528	1.9228	1.105	1.271	5.1933	2	0	Median	NaN	NaN	NaN	NaN	NaN	NaN	1	1	0	0	Median	Median	6	12.7	7651500	3673500	3978000	4569900
F8VZY9;B2RA03;A0A024RAY2;P05783;I6L965;CON__H-INV:HIT000015463	F8VZY9;B2RA03;A0A024RAY2;P05783;I6L965	11;11;11;11;10;2	9;9;9;9;8;2	7;7;7;7;6;2	Keratin, type I cytoskeletal 18	KRT18	;;;;	6	11	9	7	8	8	7	6	5	5	30.2	26.1	20.5	43.774	391	391;430;430;430;372;295	0	18.985	0.99897	1.1255	34.615	12	4	Leave out requantified	2.333	0.43046	2.6012	0.50269	31.979	37.756	7	5	3	1	Leave out requantified	Leave out requantified	22.5	21	345900000	188860000	157040000	110140000
F8W6I7;A0A024RB53;A0A024RAZ7;P09651;Q6IPF2;Q9BSM5;A0A024RC46;Q0VAC0;F8VTQ5;H0YH80;F8VZ49;A0A024QZ98;Q32P51;Q3MI39;B4DP35;B4E0B5;F8VYN5;F8W646	F8W6I7;A0A024RB53;A0A024RAZ7;P09651;Q6IPF2;Q9BSM5;A0A024RC46;Q0VAC0;F8VTQ5;H0YH80;F8VZ49	13;13;13;13;12;11;10;9;8;8;8;6;6;5;5;5;4;4	13;13;13;13;12;11;10;9;8;8;8;6;6;5;5;5;4;4	13;13;13;13;12;11;10;9;8;8;8;6;6;5;5;5;4;4	Heterogeneous nuclear ribonucleoprotein A1;Heterogeneous nuclear ribonucleoprotein A1, N-terminally processed	HNRNPA1;HNRPA1;hCG_2020860	;;;;;;;;;;	18	13	13	13	11	12	11	12	11	12	40.1	40.1	40.1	33.155	307	307;320;372;372;320;298;320;320;145;191;231;320;320;167;208;254;113;156	0	63.111	0.9252	1.0803	20.755	29	3	Leave out requantified	0.66557	1.2371	0.74475	1.404	21.269	19.666	14	15	2	1	Leave out requantified	Leave out requantified	30.9	37.5	657960000	348160000	309800000	330530000
G3V0H1;F5GWL1;F5H876;I3L0A5;B7Z5Z3;B3KU63;T2CZM2;F5H0I3;T2CYZ2;A0A024RB06;P35711	G3V0H1;F5GWL1;F5H876;I3L0A5;B7Z5Z3;B3KU63;T2CZM2;F5H0I3;T2CYZ2;A0A024RB06;P35711	1;1;1;1;1;1;1;1;1;1;1	1;1;1;1;1;1;1;1;1;1;1	1;1;1;1;1;1;1;1;1;1;1	Transcription factor SOX-5	SOX5	;;;;;;;;;;	11	1	1	1	1	0	1	0	1	0	7	7	7	13.978	128	128;144;241;509;509;587;715;728;750;763;763	0.008805	1.1514	NaN	NaN	NaN	0	0	Median	NaN	NaN	NaN	NaN	NaN	NaN	0	0	0	0	Median	Median	7	0	0	0	0	0
F8W0R1;F8VR88;F8VUZ2;F8VPA6;A0A024RB08;A0A087WU02;Q9HC06;Q96RQ1	F8W0R1;F8VR88;F8VUZ2;F8VPA6;A0A024RB08;A0A087WU02;Q9HC06;Q96RQ1	1;1;1;1;1;1;1;1	1;1;1;1;1;1;1;1	1;1;1;1;1;1;1;1	Endoplasmic reticulum-Golgi intermediate compartment protein 2	ERGIC2	;;;;;;;	8	1	1	1	1	0	1	0	1	0	5.8	5.8	5.8	19.509	172	172;175;203;220;377;386;387;377	1	-2	NaN	NaN	NaN	1	0	Median	NaN	NaN	NaN	NaN	NaN	NaN	1	0	0	0	Median	Median	5.8	0	44667000	20557000	24110000	44667000
A0A024RB32;A0A087WYT3;B3KUY2;Q15185;B4DDC6	A0A024RB32;A0A087WYT3;B3KUY2;Q15185	4;4;4;4;1	4;4;4;4;1	4;4;4;4;1	Prostaglandin E synthase 3	PTGES3	;;;	5	4	4	4	3	3	3	3	3	3	30.6	30.6	30.6	18.697	160	160;164;165;160;124	0	6.3363	0.95984	1.0585	53.523	6	2	Leave out requantified	0.56786	1.892	0.614	2.1178	10.214	11.045	3	3	1	1	Median	Median	21.2	20	113760000	54529000	59231000	56117000
F8W1N5;F8VZJ2;F8VNW4;B4DDI8;F8W0W4;H0YHX9;A0A024RB41;Q13765;E9PAV3	F8W1N5;F8VZJ2;F8VNW4;B4DDI8;F8W0W4;H0YHX9;A0A024RB41;Q13765;E9PAV3	1;1;1;1;1;1;1;1;1	1;1;1;1;1;1;1;1;1	1;1;1;1;1;1;1;1;1	Nascent polypeptide-associated complex subunit alpha;Nascent polypeptide-associated complex subunit alpha, muscle-specific form	NACA;hCG_2016482	;;;;;;;;	9	1	1	1	1	1	1	1	1	1	21.1	21.1	21.1	7.813	71	71;136;148;169;198;213;215;215;2078	0	16.245	0.59908	0.65894	172.56	3	2	Median	NaN	0.28522	NaN	0.31846	NaN	236.7	1	2	0	2	Median	Median	21.1	21.1	61826000	50827000	10999000	7255200
A8K6Y1;Q6PIN5;A0A024RB85;Q05D08;Q9UQ80;F8VR77	A8K6Y1;Q6PIN5;A0A024RB85;Q05D08;Q9UQ80;F8VR77	3;3;3;3;3;2	3;3;3;3;3;2	3;3;3;3;3;2	Proliferation-associated protein 2G4	PA2G4	;;;;;	6	3	3	3	1	3	1	3	1	3	7.9	7.9	7.9	40.911	367	367;373;394;406;394;284	0	2.9121	0.98815	1.105	88.062	2	0	Median	NaN	NaN	NaN	NaN	NaN	NaN	1	1	0	0	Median	Median	2.2	7.9	20923000	8243200	12680000	7319500
Q53G58;B3KN06;A0A024RBI5;Q59EA2;Q9ULV4;F8W1H8;F8VUX3;F8VSA4;F8VRE9;F8VTT6;F8VVB7;B4E3S0;B4DMH3;F8VV53;B7Z9V0	Q53G58;B3KN06;A0A024RBI5;Q59EA2;Q9ULV4;F8W1H8;F8VUX3;F8VSA4;F8VRE9;F8VTT6;F8VVB7;B4E3S0;B4DMH3	3;3;3;3;3;2;2;2;2;2;2;2;2;1;1	3;3;3;3;3;2;2;2;2;2;2;2;2;1;1	3;3;3;3;3;2;2;2;2;2;2;2;2;1;1	Coronin;Coronin-1C	CORO1C	;;;;;;;;;;;;	15	3	3	3	3	1	3	1	3	1	5.7	5.7	5.7	53.28	474	474;474;474;501;474;151;159;162;163;169;181;369;437;125;303	0	3.767	0.58155	1.3268	64.336	5	3	Linear	0.84084	NaN	1.3236	NaN	64.085	NaN	4	1	2	1	Linear	Median	5.7	1.7	33219000	18352000	14867000	24832000
E2QRB9;E9PIR7;B2R5P6;F8W809;B7Z2S5;A0A087WSW9;A0A182DWI3;Q6ZR44;A0A024RBK9;A0A140VKC9;A0A087WSY9;Q16881;E9PKD3	E2QRB9;E9PIR7;B2R5P6;F8W809;B7Z2S5;A0A087WSW9;A0A182DWI3;Q6ZR44;A0A024RBK9;A0A140VKC9;A0A087WSY9;Q16881	3;3;3;3;3;3;3;3;3;3;3;3;1	3;3;3;3;3;3;3;3;3;3;3;3;1	3;3;3;3;3;3;3;3;3;3;3;3;1	Thioredoxin reductase 1, cytoplasmic	TXNRD1	;;;;;;;;;;;	13	3	3	3	3	3	3	3	3	3	8	8	8	50.723	460	460;482;497;498;547;548;568;581;623;647;648;649;175	0	5.4422	0.93271	1.0548	35.071	6	2	Leave out requantified	0.78567	1.1073	0.85663	1.2988	42.131	31.965	3	3	2	0	Median	Leave out requantified	8	8	64321000	30790000	33530000	39960000
C9JP48;A0A087WYY5;E7ETD8;B4E163;E9PMD7;F8VR82;Q9UPN1;B7ZB67;B4DJ75;F8VYE8;A0A024RBP2;V9HW04;F8W0W8;A0A140VJS9;B3KXM2;P36873;P62140;P62136	C9JP48;A0A087WYY5;E7ETD8;B4E163;E9PMD7;F8VR82;Q9UPN1;B7ZB67;B4DJ75;F8VYE8;A0A024RBP2;V9HW04;F8W0W8;A0A140VJS9;B3KXM2;P36873;P62140;P62136	1;1;1;1;1;1;1;1;1;1;1;1;1;1;1;1;1;1	1;1;1;1;1;1;1;1;1;1;1;1;1;1;1;1;1;1	1;1;1;1;1;1;1;1;1;1;1;1;1;1;1;1;1;1	Serine/threonine-protein phosphatase;Serine/threonine-protein phosphatase PP1-gamma catalytic subunit;Serine/threonine-protein phosphatase PP1-beta catalytic subunit;Serine/threonine-protein phosphatase PP1-alpha catalytic subunit	PPP1CB;PPP1CC;PPP1CA;HEL-S-80p	;;;;;;;;;;;;;;;;;	18	1	1	1	1	0	1	0	1	0	7.2	7.2	7.2	15.798	138	138;140;169;179;253;270;294;299;299;304;323;327;332;341;413;323;327;330	0.0015408	1.8979	NaN	NaN	NaN	1	0	Median	NaN	NaN	NaN	NaN	NaN	NaN	1	0	0	0	Median	Median	7.2	0	4281400	2408600	1872800	4281400
F8VVN2;B7Z5F0;A0A024RBQ8;Q9H741	F8VVN2;B7Z5F0;A0A024RBQ8;Q9H741	1;1;1;1	1;1;1;1	1;1;1;1	UPF0454 protein C12orf49	C12orf49	;;;	4	1	1	1	1	1	1	1	1	1	39.1	39.1	39.1	5.2628	46	46;175;205;205	0	3.3994	0.78266	0.85958	64.885	2	1	Median	NaN	NaN	NaN	NaN	NaN	NaN	1	1	0	1	Median	Median	39.1	39.1	17158000	9656000	7502200	8794300
A8K6T3;A0A024RC29;Q14574	A8K6T3;A0A024RC29;Q14574	2;2;2	2;2;2	2;2;2	Desmocollin-3	DSC3	;;	3	2	2	2	0	2	0	2	0	2	3.2	3.2	3.2	99.978	896	896;896;896	0	2.5337	0.55002	0.58932	10.307	2	0	Median	NaN	0.55002	NaN	0.58932	NaN	10.307	0	2	0	0	Median	Median	0	3.2	9876600	6460200	3416400	0
F5GWN1;J3KRP6;J3QS72;X6R3J2;J3QQM2;J3KT74;J3QQW2;Q4VAX0;Q4VAX2;A8K0E5;A0A024RC40;A4PIW0;A4PIV8;A4PIV9;A4PIV7;Q15532	F5GWN1;J3KRP6;J3QS72;X6R3J2;J3QQM2;J3KT74;J3QQW2;Q4VAX0;Q4VAX2;A8K0E5;A0A024RC40;A4PIW0;A4PIV8;A4PIV9;A4PIV7;Q15532	1;1;1;1;1;1;1;1;1;1;1;1;1;1;1;1	1;1;1;1;1;1;1;1;1;1;1;1;1;1;1;1	1;1;1;1;1;1;1;1;1;1;1;1;1;1;1;1	Protein SSXT	SS18;SYT-SSX2;SYT-SSX1	;;;;;;;;;;;;;;;	16	1	1	1	1	1	1	1	1	1	19.5	19.5	19.5	4.3871	41	41;58;60;61;68;84;94;387;418;418;418;457;457;488;488;418	0.0067843	1.406	NaN	NaN	NaN	0	0	Median	NaN	NaN	NaN	NaN	NaN	NaN	0	0	0	0	Median	Median	19.5	19.5	0	0	0	0
Q05BM8;A0A024RC48;Q10472;A8KAJ7;Q68VJ7;H7C2I5;A0A1L4BJ91;K7EJV8;A0A1L4BJA9;A0A1L4BJA8;A0A1L4BJC0;A0A1L4BJA6;B3KY85;Q8IUC8	Q05BM8;A0A024RC48;Q10472;A8KAJ7;Q68VJ7	9;9;9;8;7;1;1;1;1;1;1;1;1;1	9;9;9;8;7;1;1;1;1;1;1;1;1;1	9;9;9;8;7;1;1;1;1;1;1;1;1;1	Polypeptide N-acetylgalactosaminyltransferase;Polypeptide N-acetylgalactosaminyltransferase 1;Polypeptide N-acetylgalactosaminyltransferase 1 soluble form	GALNT1	;;;;	14	9	9	9	6	7	6	7	6	7	24.4	24.4	24.4	57.336	499	499;559;559;559;170;142;218;387;457;470;523;543;556;556	0	19.528	1.4387	1.5936	67.55	10	4	Leave out requantified	1.7396	0.60235	1.9504	0.62653	24.123	15.726	5	5	1	3	Leave out requantified	Median	14.2	20.2	116230000	63258000	52970000	62106000
A0A024RC59;B3KTQ2;A0A024RC55;Q08431;X6R3G6;H0YKS8;F5GZN3;B4E396;A0A087WUV5	A0A024RC59;B3KTQ2;A0A024RC55;Q08431;X6R3G6;H0YKS8;F5GZN3;B4E396	8;8;8;8;7;5;5;5;2	8;8;8;8;7;5;5;5;2	8;8;8;8;7;5;5;5;2	Lactadherin;Lactadherin short form;Medin	MFGE8	;;;;;;;	9	8	8	8	7	6	7	6	7	6	34.3	34.3	34.3	37.523	335	335;379;387;387;335;268;343;343;75	0	38.006	0.89536	1.0072	20.867	15	5	Leave out requantified	1.2562	0.68932	1.4211	0.77642	9.1388	19.533	8	7	3	2	Leave out requantified	Leave out requantified	31.3	27.5	185230000	77678000	107550000	106610000
A0A024RC70;P09958;H0YNB5	A0A024RC70;P09958;H0YNB5	2;2;1	2;2;1	2;2;1	Furin	FURIN	;;	3	2	2	2	2	0	2	0	2	0	2.8	2.8	2.8	86.677	794	794;794;216	0	2.5183	0.91297	1.0006	8.9997	2	0	Median	0.91297	NaN	1.0006	NaN	8.9997	NaN	2	0	0	0	Median	Median	2.8	0	16259000	8170600	8088100	16259000
A0A024RCA7;P05387;H0YDD8	A0A024RCA7;P05387;H0YDD8	4;4;2	4;4;2	4;4;2	60S acidic ribosomal protein P2	RPLP2	;;	3	4	4	4	3	4	3	4	3	4	60	60	60	11.665	115	115;115;92	0	15.522	0.95129	1.1102	8.8174	6	2	Leave out requantified	0.37955	2.6377	0.45503	3.0684	23.189	18.623	3	3	1	1	Median	Median	31.3	60	241730000	125380000	116350000	125930000
E9PPA0;A0A024RCB5;B7Z705;B4DN31;Q9BWS9;E9PKF1;E9PI70;E9PIP0;E9PRL3;E9PPH0;H0YEA3	E9PPA0;A0A024RCB5;B7Z705;B4DN31;Q9BWS9;E9PKF1;E9PI70;E9PIP0;E9PRL3;E9PPH0	4;4;4;4;4;3;3;3;3;3;1	4;4;4;4;4;3;3;3;3;3;1	4;4;4;4;4;3;3;3;3;3;1	Chitinase domain-containing protein 1	CHID1	;;;;;;;;;	11	4	4	4	3	4	3	4	3	4	16.5	16.5	16.5	25.073	224	224;386;423;454;393;84;115;119;131;162;72	0	6.0131	0.8928	0.9762	66.954	8	2	Leave out requantified	1.6821	0.4927	1.8484	0.57602	10.443	6.0155	4	4	1	1	Median	Leave out requantified	12.5	16.5	63189000	32241000	30948000	35656000
H0Y3Q0;Q59H04;A0A024RCE2;A0A024RCD0;A0A087WZR0;A0A087WY68;P29122;H0YKZ4;A2RQD9;H7BXT3;A0A0J9YW51;A0A0A8WJK9	H0Y3Q0;Q59H04;A0A024RCE2;A0A024RCD0;A0A087WZR0;A0A087WY68;P29122;H0YKZ4;A2RQD9;H7BXT3	3;3;3;3;3;3;3;2;2;2;1;1	2;2;2;2;2;2;2;1;1;1;1;1	2;2;2;2;2;2;2;1;1;1;1;1	Proprotein convertase subtilisin/kexin type 6	PCSK6	;;;;;;;;;	12	3	2	2	3	3	2	2	2	2	3.6	2.1	2.1	88.555	797	797;800;826;839;962;975;969;345;357;664;308;346	0	3.4034	0.87575	0.95209	10.904	4	0	Leave out requantified	0.62787	1.2215	0.67708	1.3388	13.486	35.294	2	2	0	0	Median	Median	3.6	3.6	45735000	25121000	20614000	21593000
A0A0G2JNZ7;A0A0A0MSX3;A0A1U9X7M1;A0A1U9X7L5;A0A1U9X7K3;A0A024RCQ1;A0A024RCL1;A0A024RCJ0;Q08345;E7ERI6;E7ETI3;A0A0G2JIA2;E7EPN2;E7EUP7;A2ABL2;A0A0G2JIZ7;B7Z3A2;E7EQ30;E7EPH4;H0Y717;E7EVT1;E7ES06;E7ETX3;E7EUD5;E7EVW6;E7ERN0;A0A0G2JHK4;E7ESR9;A2ABL0;Q6ZNR9;A2ABM8;A0A140T972;A0A0G2JJA0;E7EQ23;E7EX99;E7EXB0;E7ENJ2;E7EN94	A0A0G2JNZ7;A0A0A0MSX3;A0A1U9X7M1;A0A1U9X7L5;A0A1U9X7K3;A0A024RCQ1;A0A024RCL1;A0A024RCJ0;Q08345;E7ERI6;E7ETI3;A0A0G2JIA2;E7EPN2;E7EUP7;A2ABL2;A0A0G2JIZ7;B7Z3A2;E7EQ30;E7EPH4;H0Y717	6;6;6;6;6;6;6;6;6;4;4;4;4;4;4;4;4;4;4;3;2;2;2;2;2;2;2;2;2;2;2;2;1;1;1;1;1;1	6;6;6;6;6;6;6;6;6;4;4;4;4;4;4;4;4;4;4;3;2;2;2;2;2;2;2;2;2;2;2;2;1;1;1;1;1;1	6;6;6;6;6;6;6;6;6;4;4;4;4;4;4;4;4;4;4;3;2;2;2;2;2;2;2;2;2;2;2;2;1;1;1;1;1;1	Epithelial discoidin domain-containing receptor 1	DDR1	;;;;;;;;;;;;;;;;;;;	38	6	6	6	4	6	4	6	4	6	10.6	10.6	10.6	85.467	767	767;767;876;876;876;876;913;919;913;153;160;166;170;196;209;250;251;267;286;196;112;114;122;126;132;138;139;142;147;441;493;493;63;70;73;78;85;100	0	42.181	0.91452	1.0108	15.511	12	0	Leave out requantified	1.1453	0.78321	1.2195	0.86149	13.128	23.864	5	7	0	0	Leave out requantified	Leave out requantified	9	10.6	153690000	78201000	75484000	72776000
D2KNA0;G8EFJ1;G8EFJ0;A0A0S2VI72;H9B8I7;G1EFQ4;E0AG58;F5H7Q8;A0A024RCJ5;Q0EFB4;J9VA79;J9VA75;J9V8A4;J9V6K4;J9UUC4;A0A140T979;X6R344;A0A1V0E449;A0A1V0E420;A0A0G2JNW8;A0A0G2JH58;Q29980;A0A0F7KLE7;B4DUT9;A0A140T9M6;A0A140T9H4;A0A140T9D8;A0A0G2JHB5;A0A0G2JH91	D2KNA0;G8EFJ1;G8EFJ0;A0A0S2VI72;H9B8I7;G1EFQ4;E0AG58;F5H7Q8;A0A024RCJ5;Q0EFB4;J9VA79;J9VA75;J9V8A4;J9V6K4;J9UUC4;A0A140T979;X6R344;A0A1V0E449;A0A1V0E420;A0A0G2JNW8;A0A0G2JH58;Q29980;A0A0F7KLE7;B4DUT9;A0A140T9M6	3;3;3;3;3;3;3;3;3;3;3;3;3;3;3;3;3;3;3;3;3;3;2;2;2;1;1;1;1	2;2;2;2;2;2;2;2;2;2;2;2;2;2;2;2;2;2;2;2;2;2;2;2;2;1;1;1;1	2;2;2;2;2;2;2;2;2;2;2;2;2;2;2;2;2;2;2;2;2;2;2;2;2;1;1;1;1	MHC class I polypeptide-related sequence B	MICB	;;;;;;;;;;;;;;;;;;;;;;;;	29	3	2	2	2	3	1	2	1	2	15.7	9.9	9.9	21.761	191	191;273;273;273;317;317;317;351;351;359;359;359;359;359;359;360;383;383;383;383;383;383;273;351;383;317;340;340;340	0	4.2032	1.6791	1.9305	91.243	3	0	Median	NaN	1.8125	NaN	1.9888	NaN	4.2057	1	2	0	0	Median	Median	11	15.7	42595000	22960000	19634000	17564000
A0A0G2JJZ9;B4DP52;A0A024RCM3;Q13838;A0A140T9L4;A0A140T973;A0A140T9K1;A0A140T9X9;Q69YT6;H0Y400;A0A140T996;B4DIZ8;F6S4E6;A0A0A0MT12;F6TRA5;B4DIJ6;F6UJC5;A0A140TA18;F6WLT2;Q59G92;A0A140T9X3;Q5STU3;B4DX78;O00148	A0A0G2JJZ9;B4DP52;A0A024RCM3;Q13838;A0A140T9L4;A0A140T973;A0A140T9K1;A0A140T9X9;Q69YT6;H0Y400;A0A140T996;B4DIZ8;F6S4E6;A0A0A0MT12;F6TRA5;B4DIJ6;F6UJC5;A0A140TA18;F6WLT2;Q59G92;A0A140T9X3;Q5STU3;B4DX78;O00148	2;2;2;2;1;1;1;1;1;1;1;1;1;1;1;1;1;1;1;1;1;1;1;1	2;2;2;2;1;1;1;1;1;1;1;1;1;1;1;1;1;1;1;1;1;1;1;1	2;2;2;2;1;1;1;1;1;1;1;1;1;1;1;1;1;1;1;1;1;1;1;1	Spliceosome RNA helicase DDX39B;ATP-dependent RNA helicase DDX39A	hCG_2005638;DDX39B;DKFZp547B159;DDX39A	;;;;;;;;;;;;;;;;;;;;;;;	24	2	2	2	1	2	1	2	1	2	7.9	7.9	7.9	38.125	328	328;350;428;428;131;135;138;179;182;187;189;212;231;235;238;243;245;247;289;310;325;425;470;427	0	9.8488	1.0375	1.1542	92.261	3	2	Median	NaN	2.2574	NaN	2.5524	NaN	112.24	1	2	0	2	Median	Median	4.3	7.9	47668000	16343000	31325000	7369200
A2AB20;A0A140T9E6;B4DMA8;B4E063;A0A1U9X7Y0;A0A1U9X7X5;A0A024RCS7;Q9BW19	A2AB20;A0A140T9E6;B4DMA8;B4E063;A0A1U9X7Y0;A0A1U9X7X5;A0A024RCS7;Q9BW19	1;1;1;1;1;1;1;1	1;1;1;1;1;1;1;1	1;1;1;1;1;1;1;1	Kinesin-like protein;Kinesin-like protein KIFC1	KIFC1	;;;;;;;	8	1	1	1	1	1	1	1	1	1	5.4	5.4	5.4	22.341	203	203;203;549;665;673;673;673;673	1	-2	NaN	NaN	NaN	0	0	Median	NaN	NaN	NaN	NaN	NaN	NaN	0	0	0	0	Median	Median	5.4	5.4	0	0	0	0
A0A024RD80;P08238;B4DMA2;B4DGL0;Q6PK50;Q9H6X9;A8K3W9;Q58FF7;Q58FF8;O14942;F8W026;B4DQX3	A0A024RD80;P08238;B4DMA2;B4DGL0;Q6PK50	24;24;23;23;13;9;9;9;6;3;1;1	14;14;14;13;5;7;7;5;3;2;1;1	13;13;13;12;4;7;7;5;3;2;0;0	Heat shock protein HSP 90-beta	HSP90AB1	;;;;	12	24	14	13	21	19	12	12	11	11	37.3	22.1	20.2	83.263	724	724;724;686;714;351;362;362;597;381;130;48;163	0	47.489	0.88959	1.0107	8.6918	26	5	Leave out requantified	0.99616	0.85345	1.1077	0.99392	15.427	12.681	14	12	4	1	Leave out requantified	Leave out requantified	32.6	29.1	697120000	354170000	342950000	359940000
A0A0U2N547;A0A024RDA0;P10721	A0A0U2N547;A0A024RDA0;P10721	1;1;1	1;1;1	1;1;1	Receptor protein-tyrosine kinase;Mast/stem cell growth factor receptor Kit	KIT	;;	3	1	1	1	1	0	1	0	1	0	1	1	1	109.36	971	971;976;976	1	-2	NaN	NaN	NaN	0	0	Median	NaN	NaN	NaN	NaN	NaN	NaN	0	0	0	0	Median	Median	1	0	0	0	0	0
A8K6V7;A0A024RDB2;A0A024RDE5;Q9UN86	A8K6V7;A0A024RDB2;A0A024RDE5;Q9UN86	1;1;1;1	1;1;1;1	1;1;1;1	Ras GTPase-activating protein-binding protein 2	G3BP2	;;;	4	1	1	1	1	1	1	1	1	1	2.9	2.9	2.9	50.816	449	449;449;482;482	0.0098522	1.0878	0.85002	0.99502	71.082	2	0	Median	NaN	NaN	NaN	NaN	NaN	NaN	1	1	0	0	Median	Median	2.9	2.9	26761000	14524000	12237000	14568000
A0A024RDD9;P19875	A0A024RDD9;P19875	3;3	1;1	1;1	C-X-C motif chemokine;C-X-C motif chemokine 2;GRO-beta(5-73)	CXCL2	;	2	3	1	1	3	3	1	1	1	1	29	16.8	16.8	11.389	107	107;107	0	3.369	0.9336	1.0048	36.928	3	1	Median	NaN	0.88569	NaN	1.0082	NaN	52.224	1	2	0	1	Median	Median	29	29	43048000	24009000	19039000	12880000
H0Y8Y3;A0A0A0MSP3;Q59FC9;B7Z481;B7Z8X5;A0A024RDE8;Q96HC4	H0Y8Y3;A0A0A0MSP3;Q59FC9;B7Z481;B7Z8X5;A0A024RDE8;Q96HC4	1;1;1;1;1;1;1	1;1;1;1;1;1;1	1;1;1;1;1;1;1	PDZ and LIM domain protein 5	PDLIM5	;;;;;;	7	1	1	1	1	1	1	1	1	1	3.9	3.9	3.9	24.871	231	231;271;436;474;483;596;596	0.0056022	1.5081	NaN	NaN	NaN	1	1	Median	NaN	NaN	NaN	NaN	NaN	NaN	1	0	1	0	Median	Median	3.9	3.9	5357400	2801500	2555900	5357400
H0Y8G5;A0A024RDF4;A0A024RDF3;Q14103;H0YA96;Q12771;B4DTC3;A0A024RDB4;D6RAF8;D6RD83;D6RF44;D6RBQ9;B4E0W4	H0Y8G5;A0A024RDF4;A0A024RDF3;Q14103;H0YA96;Q12771;B4DTC3;A0A024RDB4;D6RAF8;D6RD83;D6RF44	7;7;7;7;6;6;6;6;5;4;4;3;3	7;7;7;7;6;6;6;6;5;4;4;3;3	7;7;7;7;6;6;6;6;5;4;4;3;3	Heterogeneous nuclear ribonucleoprotein D0	HNRNPD;HNRPD	;;;;;;;;;;	13	7	7	7	4	4	4	4	4	4	30.4	30.4	30.4	29.667	260	260;306;355;355;210;286;303;336;221;92;111;155;201	0	24.007	0.86711	1.0041	64.261	8	0	Leave out requantified	0.58666	1.6534	0.65449	1.8525	34.807	21.907	4	4	0	0	Leave out requantified	Leave out requantified	16.9	17.3	65197000	37917000	27280000	39748000
D6RAW0;D6RFM0;D6RAH7;H9KV45;A0A0A0MQU3;A0A024RDH2;A0A087WY85;P62837;P61077	D6RAW0;D6RFM0;D6RAH7;H9KV45;A0A0A0MQU3;A0A024RDH2;A0A087WY85;P62837;P61077	1;1;1;1;1;1;1;1;1	1;1;1;1;1;1;1;1;1	1;1;1;1;1;1;1;1;1	Ubiquitin-conjugating enzyme E2 D2;Ubiquitin-conjugating enzyme E2 D3	UBE2D3;UBE2D2	;;;;;;;;	9	1	1	1	1	1	1	1	1	1	15.3	15.3	15.3	8.2133	72	72;98;118;141;147;147;148;147;147	0.0086634	1.1045	NaN	NaN	NaN	1	0	Median	NaN	NaN	NaN	NaN	NaN	NaN	0	1	0	0	Median	Median	15.3	15.3	4509600	2142200	2367400	0
D6R9Z6;A0A024RDH5;H0YA82;Q4G0J3	D6R9Z6;A0A024RDH5;H0YA82;Q4G0J3	1;1;1;1	1;1;1;1	1;1;1;1	La-related protein 7	LARP7;HDCMA18P	;;;	4	1	1	1	0	1	0	1	0	1	5.8	5.8	5.8	17.499	155	155;214;334;582	1	-2	NaN	NaN	NaN	0	0	Median	NaN	NaN	NaN	NaN	NaN	NaN	0	0	0	0	Median	Median	0	5.8	0	0	0	0
Q59ET3;B2R9K8;A0A024RDL1;P40227;A1JUI8;B4DPJ8;B4DN39	Q59ET3;B2R9K8;A0A024RDL1;P40227;A1JUI8;B4DPJ8	3;3;3;3;2;2;1	1;1;1;1;1;1;1	1;1;1;1;1;1;1	T-complex protein 1 subunit zeta	CCT6A	;;;;;	7	3	1	1	2	2	1	0	1	0	5.9	2.1	2.1	57.761	529	529;531;531;531;488;500;389	0.0055556	1.4946	NaN	NaN	NaN	1	0	Median	NaN	NaN	NaN	NaN	NaN	NaN	1	0	0	0	Median	Median	3.4	3.8	4915900	3727900	1188000	4915900
B4DY72;B4DF68;A0A0A0MSM0;A0A024RDQ0;A0A024RDS1;Q92598;Q5TBM3	B4DY72;B4DF68;A0A0A0MSM0;A0A024RDQ0;A0A024RDS1;Q92598;Q5TBM3	4;4;4;4;4;4;2	4;4;4;4;4;4;2	4;4;4;4;4;4;2	Heat shock protein 105 kDa	HSPH1	;;;;;;	7	4	4	4	3	1	3	1	3	1	8.6	8.6	8.6	77.162	677	677;755;782;814;858;858;115	0	3.5398	0.69333	0.76806	34.626	4	2	Median	0.65107	NaN	0.74901	NaN	7.5045	NaN	3	1	2	0	Median	Median	7.1	1.5	32087000	18267000	13819000	24497000
A0A024RDR0;P09429;Q9NYD7;Q5T7C4;B7Z965;Q59GW1;B3KQ05;D3DQY9;Q75MM1;Q5U071;P26583	A0A024RDR0;P09429;Q9NYD7;Q5T7C4;B7Z965;Q59GW1;B3KQ05;D3DQY9;Q75MM1;Q5U071;P26583	2;2;1;1;1;1;1;1;1;1;1	2;2;1;1;1;1;1;1;1;1;1	2;2;1;1;1;1;1;1;1;1;1	High mobility group protein B1;High mobility group protein B2	HMGB1;HMG1;hCG_1991922;WUGSC:H_NH0244E06.1;HMGB2	;;;;;;;;;;	11	2	2	2	1	2	1	2	1	2	10.7	10.7	10.7	24.893	215	215;215;50;158;174;176;176;188;191;208;209	0	2.5805	1.1126	1.1918	31.32	3	0	Median	NaN	1.2873	NaN	1.426	NaN	25.37	1	2	0	0	Median	Median	4.2	10.7	61298000	29661000	31637000	27750000
A0A087X0H8;A8K3Y6;A0A024RDV8;Q15714	A0A087X0H8;A8K3Y6;A0A024RDV8;Q15714	1;1;1;1	1;1;1;1	1;1;1;1	TSC22 domain family protein 1	TSC22D1	;;;	4	1	1	1	1	0	1	0	1	0	14	14	14	9.3684	86	86;144;144;1073	0	4.0669	NaN	NaN	NaN	1	0	Median	NaN	NaN	NaN	NaN	NaN	NaN	1	0	0	0	Median	Median	14	0	13655000	7010200	6645000	13655000
A0A024RDW8;P08572;B4DH43;A2A352	A0A024RDW8;P08572;B4DH43	7;7;5;1	7;7;5;1	7;7;5;1	Collagen alpha-2(IV) chain;Canstatin	COL4A2	;;	4	7	7	7	6	7	6	7	6	7	4.8	4.8	4.8	167.55	1712	1712;1712;830;105	0	21.972	0.97089	1.0954	8.5614	13	1	Leave out requantified	1.1695	0.74689	1.337	0.82809	13.913	12.447	6	7	0	1	Leave out requantified	Leave out requantified	4.3	4.8	274420000	139680000	134730000	129520000
X5CHJ2;X2J3V4;W8YM39;W8NKY4;W8E988;W6SQV0;W0T236;W0FF27;V9VYY9;U5XMI1;T2MJ84;T1WQ06;S0F3H7;S0F0M8;R9WAS6;Q8MHP7;Q75WB6;Q75NJ3;Q6F3I9;Q68Y63;Q60I39;Q5W9R8;Q5R1M0;Q546Q4;Q546F7;Q540M3;Q4LAU0;Q308P3;N0GWB7;N0AAA5;M5AUI8;M4VSA0;M4VMS8;M4VLP5;M4QNU4;M1KQ42;L7XDT5;L7XDE9;L7WM55;I7HAR2;I6Z8E6;I2GUK0;I2G8B5;I1VXM3;H9BB16;G8GBV0;G8FQ52;G3C9V4;G0M6G2;F5BZ30;F5ATC5;E9ABI2;E5BBI6;E3UM70;E3Q1V2;E2GD50;E0WMV7;…
VNB6;F1CCR4;F1C3G8;E9LY12;E9LY03;E9LXZ1;E9LXY6;E9LXY3;E9LXY1;E7BY86;E5G0Y9;E5G0Y7;E5G0Y6;E5G0Y2;E5D6K8;E5D6K6;E3T0W0;E3T0V9;E3T0V8;E3T0V4;E3SWG5;E2GJF7;E2GJF6;E2GJF3;E2GJF2;E2GJE6;E2GJE2;E2GJE1;E2GJD7;E2DH74;E2D5M6;E2D5L8;E2D5L5;E2D5L4;E0YTJ2;E0YTI9;E0YTI5;E0YTI4;E0YTI2;E0YTH5;E0YTG6;E0X9P7;E0X9P5;E0X5Z6;E0WN62;E0WN56;E0WN55;E0WMV8;D9IFQ6;D7RJ50;D7RJ49;D7NSQ2;D7NSQ1;D7NSP1;D7NQT8;D7NQT6;D7NQT3;D7…	X5CHJ2;X2J3V4;W8YM39;W8NKY4;W8E988;W6SQV0;W0T236;W0FF27;V9VYY9;U5XMI1;T2MJ84;T1WQ06;S0F3H7;S0F0M8;R9WAS6;Q8MHP7;Q75WB6;Q75NJ3;Q6F3I9;Q68Y63;Q60I39;Q5W9R8;Q5R1M0;Q546Q4;Q546F7;Q540M3;Q4LAU0;Q308P3;N0GWB7;N0AAA5;M5AUI8;M4VSA0;M4VMS8;M4VLP5;M4QNU4;M1KQ42;L7XDT5;L7XDE9;L7WM55;I7HAR2;I6Z8E6;I2GUK0;I2G8B5;I1VXM3;H9BB16;G8GBV0;G8FQ52;G3C9V4;G0M6G2;F5BZ30;F5ATC5;E9ABI2;E5BBI6;E3UM70;E3Q1V2;E2GD50;E0WMV7;…	11;11;11;11;11;11;11;11;11;11;11;11;11;11;11;11;11;11;11;11;11;11;11;11;11;11;11;11;11;11;11;11;11;11;11;11;11;11;11;11;11;11;11;11;11;11;11;11;11;11;11;11;11;11;11;11;11;11;11;11;11;11;11;11;11;11;11;11;11;11;11;11;11;11;11;11;11;11;11;11;11;11;11;11;11;11;11;11;11;11;11;11;11;11;11;11;11;11;11;11;11;11;11;11;11;11;11;11;11;11;11;11;11;11;11;11;11;11;11;11;11;11;11;11;11;11;11;11;11;11;11;11;11;…	1;1;1;1;1;1;1;1;1;1;1;1;1;1;1;1;1;1;1;1;1;1;1;1;1;1;1;1;1;1;1;1;1;1;1;1;1;1;1;1;1;1;1;1;1;1;1;1;1;1;1;1;1;1;1;1;1;1;1;1;1;1;1;1;1;1;1;1;1;1;1;1;1;1;1;1;1;1;1;1;1;1;1;1;1;1;1;1;1;1;1;1;1;1;1;1;1;1;1;1;1;1;1;1;1;1;1;1;1;1;1;1;1;1;1;1;1;1;1;1;1;1;1;1;1;1;1;1;1;1;1;1;1;1;1;1;1;1;1;1;1;1;1;1;1;1;1;1;1;1;1;1;1;1;1;1;1;1;1;1;1;1;1;1;1;1;1;1;1;1;1;1;1;1;1;1;1;1;1;1;1;1;1;1;1;1;1;1;1;0;0;0;1;1;1;1;1;1;1;1…	0;0;0;0;0;0;0;0;0;0;0;0;0;0;0;0;0;0;0;0;0;0;0;0;0;0;0;0;0;0;0;0;0;0;0;0;0;0;0;0;0;0;0;0;0;0;0;0;0;0;0;0;0;0;0;0;0;0;0;0;0;0;0;0;0;0;0;0;0;0;0;0;0;0;0;0;0;0;0;0;0;0;0;0;0;0;0;0;0;0;0;0;0;0;0;0;0;0;0;0;0;0;0;0;0;0;0;0;0;0;0;0;0;0;0;0;0;0;0;0;0;0;0;0;0;0;0;0;0;0;0;0;0;0;0;0;0;0;0;0;0;0;0;0;0;0;0;0;0;0;0;0;0;0;0;0;0;0;0;0;0;0;0;0;0;0;0;0;0;0;0;0;0;0;0;0;0;0;0;0;0;0;0;0;0;0;0;0;0;0;0;0;0;0;0;0;0;0;0;0…	HLA class I histocompatibility antigen, A-2 alpha chain;HLA class I histocompatibility antigen, A-69 alpha chain;HLA class I histocompatibility antigen, A-74 alpha chain;HLA class I histocompatibility antigen, A-3 alpha chain;HLA class I histocompatibility antigen, A-32 alpha chain;HLA class I histocompatibility antigen, A-68 alpha chain;HLA class I histocompatibility antigen, A-66 alpha chain;HL…	HLA-A;HLA;MHC class I HLA-A;HLA-A*0226;HLA-A*02;HLA-A2;HLA-B;HLA-A*0225;HLA A;HLA-DQB1;HLA-A*31	;;;;;;;;;;;;;;;;;;;;;;;;;;;;;;;;;;;;;;;;;;;;;;;;;;;;;;;;;;;;;;;;;;;;;;;;;;;;;;;;;;;;;;;;;;;;;;;;;;;;;;;;;;;;;;;;;;;;;;;;;;;;;;;;;;;;;;;;;;;;;;;;;;;;;;;;;;;;;;;;;;;;;;;;;;;;;;;;;;;;;;;;;;;;;;;;;;;;;;;;;;;;;;;;;;;;;;;;;;;;;;;;;;;;;;;;;;;;;;;;;;;;;;;;;;;;;;;;	7274	11	1	0	11	10	1	1	0	0	49.5	4	0	31.562	273	273;273;273;273;273;273;273;273;273;273;273;273;273;273;273;273;273;273;273;273;273;273;273;273;273;273;273;273;273;273;273;273;273;273;273;273;273;273;273;273;273;273;273;273;273;273;273;273;273;273;273;273;273;273;273;273;273;273;273;273;273;273;273;273;273;273;273;273;273;273;273;273;273;273;273;273;273;273;273;273;280;280;298;298;298;298;298;298;298;298;299;299;312;317;328;337;337;337;337;337…	0	5.4726	1.0378	1.198	34.228	4	0	Median	0.7239	1.4372	0.87435	1.5701	8.9753	2.6968	2	2	0	0	Median	Median	49.5	44.3	1167700000	561890000	605830000	591840000
A0A087WXM8;A0A1A9C7B7;I7L574;I7KDP0;G0TQY6;A0A0A1TTQ0;A0A068W6H0;P50895;A9YWT4;A0A142CG40;K7ENU8	A0A087WXM8;A0A1A9C7B7;I7L574;I7KDP0;G0TQY6;A0A0A1TTQ0;A0A068W6H0;P50895;A9YWT4;A0A142CG40;K7ENU8	3;3;3;3;3;3;3;3;2;2;2	3;3;3;3;3;3;3;3;2;2;2	3;3;3;3;3;3;3;3;2;2;2	Basal cell adhesion molecule	BCAM;LU	;;;;;;;;;;	11	3	3	3	2	1	2	1	2	1	7.7	7.7	7.7	63.693	588	588;627;628;628;628;628;628;628;76;193;291	0	9.5468	NaN	NaN	NaN	1	1	Median	NaN	NaN	NaN	NaN	NaN	NaN	0	1	0	1	Median	Median	4.4	3.2	10779000	5485400	5293500	0
E9PKG6;V9HW75;A0A087WSV8;P80303;E9PLR0;E9PLE9;Q2L696;E9PM22;E9PJP3;A7LNF5;H0YD18;A0A097EV82	E9PKG6;V9HW75;A0A087WSV8;P80303;E9PLR0;E9PLE9;Q2L696	7;7;7;7;6;6;6;2;1;1;1;1	6;6;6;6;5;5;5;2;1;1;1;1	6;6;6;6;5;5;5;2;1;1;1;1	Nucleobindin-2;Nesfatin-1	NUCB2;HEL-S-109;Nucb2	;;;;;;	12	7	6	6	6	7	5	6	5	6	23.7	21.3	21.3	40.368	338	338;420;420;420;195;198;390;90;69;69;73;79	0	17.216	1.0882	1.1532	20.12	13	1	Leave out requantified	1.0393	1.1772	1.1343	1.2779	31.041	25.01	6	7	1	0	Leave out requantified	Leave out requantified	18.3	23.7	215080000	106370000	108710000	110430000
A0A087WTA8;A0A0S2Z3H5;P08123;A0A0S2Z3K0;B4DN66	A0A087WTA8;A0A0S2Z3H5;P08123	6;6;6;2;1	6;6;6;2;1	6;6;6;2;1	Collagen alpha-2(I) chain	COL1A2	;;	5	6	6	6	5	4	5	4	5	4	3.9	3.9	3.9	129.15	1364	1364;1366;1366;486;204	0	6.6603	0.88856	1.003	41.394	9	1	Leave out requantified	0.82751	0.92576	0.97848	1.0223	54.139	17.237	5	4	1	0	Leave out requantified	Leave out requantified	3.2	3.1	430190000	216470000	213720000	257650000
A8K0X7;A0A087WTF0;A2A3K4	A8K0X7;A0A087WTF0;A2A3K4	1;1;1	1;1;1	1;1;1	Protein tyrosine phosphatase domain-containing protein 1	PTPDC1	;;	3	1	1	1	0	1	0	1	0	1	1.4	1.4	1.4	90.327	808	808;808;754	1	-2	NaN	NaN	NaN	0	0	Median	NaN	NaN	NaN	NaN	NaN	NaN	0	0	0	0	Median	Median	0	1.4	0	0	0	0
A0A087WTP3;Q92945;M0R3J3;M0R0I5;M0R251;M0QYG1;M0QXW7;M0R263;M0QYH3;M0R0C6;B4DV73;A0A024R8A7;Q96I24	A0A087WTP3;Q92945;M0R3J3;M0R0I5	4;4;2;2;1;1;1;1;1;1;1;1;1	2;2;1;1;0;0;1;0;1;0;0;0;0	2;2;1;1;0;0;1;0;1;0;0;0;0	Far upstream element-binding protein 2	KHSRP	;;;	13	4	2	2	3	4	2	2	2	2	6.8	3.2	3.2	73.027	711	711;711;269;279;79;114;116;143;169;176;364;572;572	0	3.7219	0.51805	0.55342	86.762	3	0	Median	0.50273	NaN	0.54631	NaN	1.8279	NaN	2	1	0	0	Median	Median	5.5	6.8	34609000	19445000	15164000	25287000
A3KFI5;E5RFZ1;A0A087WTY6;P41271;A3KFI2;A3KFI3;A3KFI4;A3KFI1	A3KFI5;E5RFZ1;A0A087WTY6;P41271;A3KFI2;A3KFI3;A3KFI4;A3KFI1	3;3;3;3;2;2;2;2	3;3;3;3;2;2;2;2	3;3;3;3;2;2;2;2	Neuroblastoma suppressor of tumorigenicity 1	NBL1	;;;;;;;	8	3	3	3	2	3	2	3	2	3	19.5	19.5	19.5	13.912	128	128;163;215;181;109;116;117;128	0	5.8008	0.92822	1.0743	15.62	5	0	Leave out requantified	1.1851	0.7413	1.3314	0.82169	25.816	18.084	2	3	0	0	Median	Leave out requantified	19.5	19.5	231930000	120940000	110990000	79189000
A5D8W4;A0A087WX17;A0A087WU43;B3GN61;D3XNU5;A0A0U2ZQU7;A0A0E3XJU3;P12830;H3BNC6;Q9UII7;A0A087WXI5;B4DNH0;H3BVI7;J3QKP1	A5D8W4;A0A087WX17;A0A087WU43;B3GN61;D3XNU5;A0A0U2ZQU7;A0A0E3XJU3;P12830;H3BNC6;Q9UII7;A0A087WXI5;B4DNH0	5;5;5;5;5;5;5;5;4;4;4;3;2;1	4;4;4;4;4;4;4;4;3;4;4;2;2;1	4;4;4;4;4;4;4;4;3;4;4;2;2;1	Cadherin-1;E-Cad/CTF1;E-Cad/CTF2;E-Cad/CTF3	CDH1	;;;;;;;;;;;	14	5	4	4	5	2	4	2	4	2	7.4	6.3	6.3	71.338	647	647;647;647;758;882;882;882;882;537;901;903;475;414;155	0	7.195	0.78397	0.87016	36.65	10	0	Leave out requantified	1.0725	0.58436	1.2246	0.65495	45.146	13.518	6	4	0	0	Leave out requantified	Leave out requantified	7.4	3.9	361870000	193180000	168690000	225550000
D6W5C0;K9MS24;B2ZZ89;A0A087WUZ3;Q01082;B4DIF8	D6W5C0;K9MS24;B2ZZ89;A0A087WUZ3;Q01082;B4DIF8	2;2;2;2;2;1	2;2;2;2;2;1	2;2;2;2;2;1	Spectrin beta chain, non-erythrocytic 1	SPTBN1	;;;;;	6	2	2	2	2	1	2	1	2	1	1.3	1.3	1.3	264.44	2278	2278;2364;2364;2366;2364;354	0	3.5612	NaN	NaN	NaN	1	1	Median	NaN	NaN	NaN	NaN	NaN	NaN	1	0	1	0	Median	Median	1.3	0.6	4803600	2283200	2520400	4803600
A0A087WVP1;Q14517;D6RCE4;Q9UEJ6;E9PQ73;Q8TDW7	A0A087WVP1;Q14517	44;44;8;1;1;1	44;44;8;1;1;1	44;44;8;1;1;1	Protocadherin Fat 1;Protocadherin Fat 1, nuclear form	FAT1	;	6	44	44	44	37	34	37	34	37	34	11.4	11.4	11.4	506.37	4590	4590;4588;488;140;4439;4589	0	130.25	0.89475	0.99723	17.464	70	13	Leave out requantified	0.96421	0.84129	1.0526	0.96024	17.811	17.307	36	34	7	6	Leave out requantified	Leave out requantified	9.7	9	1198900000	644070000	554870000	634340000
A0A087WVQ6;Q00610;J3KS13;K7EJJ5	A0A087WVQ6;Q00610;J3KS13	4;4;3;1	4;4;3;1	4;4;3;1	Clathrin heavy chain;Clathrin heavy chain 1	CLTC	;;	4	4	4	4	4	1	4	1	4	1	3.5	3.5	3.5	192.06	1679	1679;1675;612;222	0	21.347	0.73477	0.77965	35.328	4	0	Leave out requantified	0.87847	NaN	0.91829	NaN	36.206	NaN	3	1	0	0	Leave out requantified	Median	3.5	1	26856000	14823000	12033000	21992000
A0A087WWU8;B2RDE1;A0A0S2Z4I4;A0A0S2Z4G4;Q5HYB6;Q5VU61;A0A0S2Z4G8;J3KN67;D6R904;Q8NAG3;B4DWT5;K7EP68;K7ERG3;K7ENT6;B4DQ80;M1VPF4;P06753;H0YL80;Q8NI98;A0A024R4K5;H0YKX5;H0YKP3;B4DGC2;Q8TCG4;H0YNC7;Q8NAH0;Q15657;Q1ZYL5;F5H7S3;D9YZV7;H7BYY1;H0YK48;B7Z722;H0YL52;B7Z596;V9HW25;D9YZV5;D9YZV4;CON__Q3SX28;A7XZE4;A0A0S2Z4G6;A0A0K0K1I0;A0A024R5W6;Q6ZN40;P09493;D6RFM2;K7EPV9;K7EMU5;Q5VU62;B4DTK3;C9IZA2;B4E3P…	A0A087WWU8;B2RDE1;A0A0S2Z4I4;A0A0S2Z4G4;Q5HYB6;Q5VU61;A0A0S2Z4G8;J3KN67;D6R904;Q8NAG3;B4DWT5	7;7;7;7;6;5;5;5;4;4;4;3;3;3;3;3;3;2;2;2;2;2;2;2;2;2;2;2;2;2;2;2;2;2;2;2;2;2;2;2;2;2;2;2;2;1;1;1;1;1;1;1;1	7;7;7;7;6;5;5;5;4;4;4;3;3;3;3;3;3;2;2;2;2;2;2;2;2;2;2;2;2;2;2;2;2;2;2;2;2;2;2;2;2;2;2;2;2;1;1;1;1;1;1;1;1	4;4;4;4;4;3;2;2;2;3;3;0;0;0;2;0;0;0;2;2;0;0;0;0;0;0;0;0;0;0;0;0;0;0;0;0;0;0;0;0;0;0;0;0;0;1;0;0;0;0;0;0;0		TPM3;DKFZp686J1372	;;;;;;;;;;	53	7	7	4	6	5	6	5	3	3	41	41	19.4	26.42	227	227;248;248;248;232;223;248;285;95;183;203;138;170;179;182;725;285;68;92;92;142;157;188;203;223;243;243;245;245;245;248;248;248;265;275;284;284;284;284;284;284;284;284;326;284;49;96;102;158;158;217;303;303	0	14.531	0.82562	0.93555	11.309	10	5	Leave out requantified	0.91583	0.93788	1.062	1.0302	33.593	98.62	6	4	3	2	Leave out requantified	Median	36.6	26.4	149740000	88155000	61583000	87938000
A6NDY9;A0A087WWY3;Q5HY54;Q60FE6;Q60FE5;P21333;Q8TES4;Q86TQ3;F8WE98;B4E2F9;Q96C61;Q6NXF2	A6NDY9;A0A087WWY3;Q5HY54;Q60FE6;Q60FE5;P21333	7;7;7;7;7;7;2;1;1;1;1;1	7;7;7;7;7;7;2;1;1;1;1;1	7;7;7;7;7;7;2;1;1;1;1;1	Filamin-A	FLNA	;;;;;	12	7	7	7	6	2	6	2	6	2	3.7	3.7	3.7	245.86	2315	2315;2315;2607;2612;2620;2647;1455;177;604;780;838;983	0	7.9077	1.0293	1.1427	56.165	7	1	Leave out requantified	1.0867	NaN	1.1857	NaN	61.823	NaN	6	1	1	0	Leave out requantified	Median	2.9	1.3	44479000	19159000	25320000	38405000
Q68E00;A0A087WX59;Q16186	Q68E00;A0A087WX59;Q16186	1;1;1	1;1;1	1;1;1	Proteasomal ubiquitin receptor ADRM1	DKFZp686G2045;ADRM1	;;	3	1	1	1	0	1	0	1	0	1	5.1	5.1	5.1	32.579	315	315;368;407	0	16.995	NaN	NaN	NaN	1	0	Median	NaN	NaN	NaN	NaN	NaN	NaN	0	1	0	0	Median	Median	0	5.1	4020700	1540500	2480200	0
B4E147;A8CDT9;A0A087WY00;G3V394;F8WE88;F8W6H6;Q9Y4I1	B4E147;A8CDT9;A0A087WY00;G3V394;F8WE88;F8W6H6;Q9Y4I1	1;1;1;1;1;1;1	1;1;1;1;1;1;1	1;1;1;1;1;1;1	Unconventional myosin-Va	MYO5A	;;;;;;	7	1	1	1	0	1	0	1	0	1	1.4	1.4	1.4	105.54	904	904;1828;1828;1853;1855;1855;1855	1	-2	NaN	NaN	NaN	0	0	Median	NaN	NaN	NaN	NaN	NaN	NaN	0	0	0	0	Median	Median	0	1.4	0	0	0	0
B4DDV4;Q68E05;Q6FGS1;A0A087WYR3;O43399	B4DDV4;Q68E05;Q6FGS1;A0A087WYR3;O43399	1;1;1;1;1	1;1;1;1;1	1;1;1;1;1	Tumor protein D54	DKFZp686A1765;TPD52L2	;;;;	5	1	1	1	1	0	1	0	1	0	7	7	7	17.176	157	157;186;206;222;206	0.0087173	1.1216	NaN	NaN	NaN	1	0	Median	NaN	NaN	NaN	NaN	NaN	NaN	1	0	0	0	Median	Median	7	0	3010600	1390200	1620400	3010600
E5RHC7;E5RH59;E5RFW7;B4DJN9;E5RFH0;E5RGU4;Q5BKY2;A0A087WZK9;Q6IB98;Q53HR0;Q53HG0;B3KS98;O15372	E5RHC7;E5RH59;E5RFW7;B4DJN9;E5RFH0;E5RGU4;Q5BKY2;A0A087WZK9;Q6IB98;Q53HR0;Q53HG0;B3KS98;O15372	1;1;1;1;1;1;1;1;1;1;1;1;1	1;1;1;1;1;1;1;1;1;1;1;1;1	1;1;1;1;1;1;1;1;1;1;1;1;1	Eukaryotic translation initiation factor 3 subunit H	EIF3H;EIF3S3	;;;;;;;;;;;;	13	1	1	1	1	0	1	0	1	0	41.3	41.3	41.3	4.3186	46	46;56;97;153;170;235;349;349;352;352;352;366;352	0	35.209	NaN	NaN	NaN	1	0	Median	NaN	NaN	NaN	NaN	NaN	NaN	1	0	0	0	Median	Median	41.3	0	3640200	1745500	1894700	3640200
D6RHI9;A0A087WZM2;A6XND5;O00584;D6REQ6;H0YAE9;J3QQ64;A0A087WWI1;Q8TCU1	D6RHI9;A0A087WZM2;A6XND5;O00584;D6REQ6;H0YAE9	8;8;8;8;6;5;2;2;2	8;8;8;8;6;5;2;2;2	8;8;8;8;6;5;2;2;2	Ribonuclease T2	RNASET2	;;;;;	9	8	8	8	6	8	6	8	6	8	27.3	27.3	27.3	29.114	253	253;306;307;256;218;185;71;238;240	0	51.657	0.80331	0.94623	11.254	16	5	Leave out requantified	0.79949	0.82826	0.91141	0.93302	20.968	12.557	7	9	3	2	Leave out requantified	Leave out requantified	25.3	27.3	364980000	203880000	161100000	177430000
A0A087X0C3;S4R373;Q96MZ5;A0A087X0Q1;Q7Z739	A0A087X0C3;S4R373;Q96MZ5;A0A087X0Q1;Q7Z739	1;1;1;1;1	1;1;1;1;1	1;1;1;1;1	YTH domain-containing family protein 3	YTHDF3	;;;;	5	1	1	1	1	0	1	0	1	0	24.4	24.4	24.4	4.477	41	41;52;543;583;585	0.0015625	1.9598	NaN	NaN	NaN	1	0	Median	NaN	NaN	NaN	NaN	NaN	NaN	1	0	0	0	Median	Median	24.4	0	5764400	3167100	2597300	5764400
A0A087X0D5;Q6IBC3;P09668;B7Z378;E9PKT6;Q6LAF8	A0A087X0D5;Q6IBC3;P09668;B7Z378;E9PKT6	4;4;4;3;2;1	4;4;4;3;2;1	4;4;4;3;2;1	Pro-cathepsin H;Cathepsin H mini chain;Cathepsin H;Cathepsin H heavy chain;Cathepsin H light chain	CTSH	;;;;	6	4	4	4	3	4	3	4	3	4	9.9	9.9	9.9	36.269	323	323;335;335;206;134;166	0	9.8574	1.2961	1.4335	26.749	8	1	Leave out requantified	1.4998	0.81095	1.7276	0.86317	19.806	54.218	4	4	0	1	Leave out requantified	Leave out requantified	7.4	9.9	63196000	28746000	34449000	24287000
A0A087X0S5;P12109;Q8TBN2;B4DQV1;B4DRR8;D3DSM7;Q05BT9	A0A087X0S5;P12109;Q8TBN2	7;7;4;3;3;3;1	7;7;4;3;3;3;1	7;7;4;3;3;3;1	Collagen alpha-1(VI) chain	COL6A1	;;	7	7	7	7	4	5	4	5	4	5	8.3	8.3	8.3	108.34	1026	1026;1028;439;404;589;726;107	0	14.684	1.1251	1.2627	36.687	9	2	Leave out requantified	1.3613	0.59433	1.4949	0.69385	7.2687	8.5742	4	5	0	2	Leave out requantified	Leave out requantified	4.9	5.8	125520000	66903000	58619000	69289000
J3KQ80;A0A087X1J3;B4DXG9;B4DXA5;A0A0G2JNH6;A0A0G2JM30;A0A087X0T7;B4DXR5;A0A0J9YW09;A0A0M3HER8;A6NEM1;A6NEY3;A6NI86;H0YKK7;A6NEF3	J3KQ80;A0A087X1J3;B4DXG9;B4DXA5;A0A0G2JNH6;A0A0G2JM30;A0A087X0T7;B4DXR5;A0A0J9YW09;A0A0M3HER8;A6NEM1;A6NEY3;A6NI86;H0YKK7;A6NEF3	1;1;1;1;1;1;1;1;1;1;1;1;1;1;1	1;1;1;1;1;1;1;1;1;1;1;1;1;1;1	1;1;1;1;1;1;1;1;1;1;1;1;1;1;1	Golgin subfamily A member 6-like protein 9;Putative golgin subfamily A member 6-like protein 3;Putative golgin subfamily A member 6-like protein 10;Putative golgin subfamily A member 6-like protein 19;Putative golgin subfamily A member 6-like protein 4	GOLGA6L4;GOLGA6L10;GOLGA6L9;GOLGA6L3;GOLGA6L19	;;;;;;;;;;;;;;	15	1	1	1	0	1	0	1	0	1	3.9	3.9	3.9	49.955	438	438;439;451;473;474;474;475;522;522;536;432;463;522;550;574	1	-2	NaN	NaN	NaN	0	0	Median	NaN	NaN	NaN	NaN	NaN	NaN	0	0	0	0	Median	Median	0	3.9	0	0	0	0
Q59ES8;A0A087X0X3;P52272;M0QYQ7;M0R0N3;Q6P2D7;M0R019;M0R2T0;B4DEG4;M0QZM1;Q7KYM9	Q59ES8;A0A087X0X3;P52272;M0QYQ7;M0R0N3;Q6P2D7;M0R019;M0R2T0;B4DEG4;M0QZM1;Q7KYM9	2;2;2;1;1;1;1;1;1;1;1	2;2;2;1;1;1;1;1;1;1;1	2;2;2;1;1;1;1;1;1;1;1	Heterogeneous nuclear ribonucleoprotein M	HNRNPM;HNRPM;ORF	;;;;;;;;;;	11	2	2	2	1	1	1	1	1	1	3.9	3.9	3.9	65.254	615	615;730;730;219;275;285;352;357;366;383;570	0	2.4665	0.99178	1.1271	6.8644	2	0	Median	NaN	NaN	NaN	NaN	NaN	NaN	1	1	0	0	Median	Median	2.4	1.5	21056000	12452000	8604200	3221100
A0JNT2;A0A087X106;CON__O43790;B4DN72;A8K872;CON__Q6NT21;CON__P78385;CON__Q14533;O43790;P78385;Q14533;CON__P78386;A6NCN2;P78386;F5GYI5;B7Z7N3	A0JNT2;A0A087X106;CON__O43790;B4DN72;A8K872;CON__Q6NT21;CON__P78385;CON__Q14533;O43790;P78385;Q14533;CON__P78386;A6NCN2;P78386	3;3;3;3;3;3;3;3;3;3;3;2;2;2;1;1	2;2;2;2;2;2;2;2;2;2;2;1;2;1;1;1	1;1;1;1;1;1;1;1;1;1;1;1;1;1;1;1	Keratin, type II cuticular Hb6;Keratin, type II cuticular Hb3;Keratin, type II cuticular Hb1;Putative keratin-87 protein;Keratin, type II cuticular Hb5	KRT83;KRT81;KRT86;KRT87P;KRT85	;;;;;;;;;;;;;	16	3	2	1	3	1	2	0	1	0	6.5	4.9	2.2	49.641	447	447;484;486;486;486;493;493;505;486;493;505;507;255;507;295;295	0	3.4097	NaN	NaN	NaN	1	1	Median	NaN	NaN	NaN	NaN	NaN	NaN	1	0	1	0	Median	Median	6.5	1.6	11175000	2522600	8652700	11175000
J3KN36;A0A0G2JN29;A0A087X117;Q15155;P69849;Q5JPE7;A0A0G2JP90;A0A087WW46;Q1LZN2;Q9H049;A0A087WTD5	J3KN36;A0A0G2JN29;A0A087X117;Q15155;P69849;Q5JPE7;A0A0G2JP90;A0A087WW46;Q1LZN2	4;4;4;4;4;4;3;3;2;1;1	4;4;4;4;4;4;3;3;2;1;1	4;4;4;4;4;4;3;3;2;1;1	Nodal modulator 1;Nodal modulator 3;Nodal modulator 2	NOMO3;NOMO1;NOMO2	;;;;;;;;	11	4	4	4	2	3	2	3	2	3	4.4	4.4	4.4	139.38	1267	1267;1267;1267;1222;1222;1267;1100;1100;807;282;282	0	5.3401	0.91251	0.97026	6.8407	5	0	Leave out requantified	0.97752	0.8882	1.047	0.92519	4.0447	16	2	3	0	0	Median	Leave out requantified	1.7	3.6	36130000	19953000	16176000	20459000
A0A087X1J7;P22352;H0YBE4;E5RG32;H0YC19	A0A087X1J7;P22352	5;5;2;1;1	5;5;2;1;1	5;5;2;1;1	Glutathione peroxidase;Glutathione peroxidase 3	GPX3	;	5	5	5	5	4	5	4	5	4	5	29.3	29.3	29.3	25.402	225	225;226;79;138;174	0	35.149	0.90975	1.0409	22.81	10	0	Leave out requantified	0.50157	1.48	0.59184	1.7251	24.916	22.717	4	6	0	0	Leave out requantified	Leave out requantified	21.8	29.3	516050000	273260000	242790000	252270000
A0A087X1J9;A0A0B4J2E2;Q16663	A0A087X1J9;A0A0B4J2E2;Q16663	4;4;4	4;4;4	4;4;4	C-C motif chemokine;C-C motif chemokine 15;CCL15(22-92);CCL15(25-92);CCL15(29-92)	CCL15;CCL15-CCL14	;;	3	4	4	4	3	4	3	4	3	4	60.7	60.7	60.7	6.5677	61	61;113;113	0	37.327	0.97755	1.1061	23.202	7	0	Leave out requantified	0.29051	2.6165	0.32832	2.9955	15.649	46.329	3	4	0	0	Leave out requantified	Leave out requantified	59	60.7	180040000	97757000	82278000	90920000
A0A087X208;O00468	A0A087X208;O00468	2;2	2;2	2;2	Agrin;Agrin N-terminal 110 kDa subunit;Agrin C-terminal 110 kDa subunit;Agrin C-terminal 90 kDa fragment;Agrin C-terminal 22 kDa fragment	AGRN	;	2	2	2	2	0	2	0	2	0	2	0.9	0.9	0.9	202.29	1930	1930;2067	0.0014728	1.7203	1.351	1.4467	66.445	2	2	Median	NaN	1.351	NaN	1.4467	NaN	66.445	0	2	0	2	Median	Median	0	0.9	17557000	6602700	10954000	0
A8MZ77;I3L192;A0A087X2B5;B4DY23;Q54A51;B4DNE1;P35613	A8MZ77;I3L192;A0A087X2B5;B4DY23;Q54A51;B4DNE1;P35613	1;1;1;1;1;1;1	1;1;1;1;1;1;1	1;1;1;1;1;1;1	Basigin	BSG;hEMMPRIN	;;;;;;	7	1	1	1	1	1	1	1	1	1	9.1	9.1	9.1	16.527	154	154;160;221;262;269;385;385	0.0016313	2.1625	0.78745	0.85848	116.04	2	0	Median	NaN	NaN	NaN	NaN	NaN	NaN	1	1	0	0	Median	Median	9.1	9.1	11279000	6312100	4967400	6190000
B4DP70;F1T0B3;A0A087X2G1;A3RJH1;Q92499	B4DP70;F1T0B3;A0A087X2G1;A3RJH1;Q92499	2;2;2;2;2	2;2;2;2;2	2;2;2;2;2	ATP-dependent RNA helicase DDX1	DDX1	;;;;	5	2	2	2	1	2	1	2	1	2	4.2	4.2	4.2	59.196	529	529;659;659;740;740	0	2.442	1.4289	1.5796	61.163	3	0	Plateau	NaN	1.4114	NaN	1.5338	NaN	4.1632	1	2	0	0	Median	Median	2.5	4.2	33836000	15834000	18002000	7613000
C4P1W5;A0A090N8F5;A0A0C4DH65;A5PL33	C4P1W5;A0A090N8F5;A0A0C4DH65;A5PL33	1;1;1;1	1;1;1;1	1;1;1;1	Protein KRBA1	KIAA1862;KRBA1	;;;	4	1	1	1	0	1	0	1	0	1	20	20	20	6.0646	60	60;968;1064;1030	1	-2	NaN	NaN	NaN	0	0	Median	NaN	NaN	NaN	NaN	NaN	NaN	0	0	0	0	Median	Median	0	20	0	0	0	0
A0S0A6;A0A0A0MTA6;B7Z7Z3;A0A090N8H8;P29474	A0S0A6;A0A0A0MTA6;B7Z7Z3;A0A090N8H8;P29474	1;1;1;1;1	1;1;1;1;1	1;1;1;1;1	Nitric oxide synthase;Nitric oxide synthase, endothelial	NOS3	;;;;	5	1	1	1	1	1	1	1	1	1	2.3	2.3	2.3	65.583	596	596;614;1170;1203;1203	1	-2	NaN	NaN	NaN	0	0	Median	NaN	NaN	NaN	NaN	NaN	NaN	0	0	0	0	Median	Median	2.3	2.3	0	0	0	0
A0A090N8Y2;P13667	A0A090N8Y2;P13667	2;2	2;2	2;2	Protein disulfide-isomerase A4	ERP70;PDIA4	;	2	2	2	2	2	2	2	2	2	2	3.4	3.4	3.4	72.932	645	645;645	0	2.5883	1.1053	1.213	29.864	4	2	Median	1.1053	0.95113	1.213	1.0699	13.533	48.32	2	2	1	1	Median	Median	3.4	3.4	31111000	16299000	14812000	14991000
A0A096LNV3;A0A096LP02;Q9Y508	A0A096LNV3;A0A096LP02;Q9Y508	1;1;1	1;1;1	1;1;1	E3 ubiquitin-protein ligase RNF114	RNF114	;;	3	1	1	1	0	1	0	1	0	1	6.9	6.9	6.9	20.885	188	188;206;228	0.0089172	1.2026	NaN	NaN	NaN	1	0	Median	NaN	NaN	NaN	NaN	NaN	NaN	0	1	0	0	Median	Median	0	6.9	3526000	1758100	1767900	0
Q15423;A0A0D6A0A8;E9PR14;G3V1D9;E9PQD6;D3DQX7;A0A0D5ZZZ2;A0A096LPE2;P0DJI9;P0DJI8	Q15423;A0A0D6A0A8;E9PR14;G3V1D9;E9PQD6;D3DQX7;A0A0D5ZZZ2;A0A096LPE2;P0DJI9;P0DJI8	1;1;1;1;1;1;1;1;1;1	1;1;1;1;1;1;1;1;1;1	1;1;1;1;1;1;1;1;1;1	Serum amyloid A protein;Serum amyloid A-2 protein;Serum amyloid A-1 protein;Amyloid protein A;Serum amyloid protein A(2-104);Serum amyloid protein A(3-104);Serum amyloid protein A(2-103);Serum amyloid protein A(2-102);Serum amyloid protein A(4-101)	SAA2-SAA3;SAA2;SAA1;SAA2-SAA4	;;;;;;;;;	10	1	1	1	0	1	0	1	0	1	21.9	21.9	21.9	7.0788	64	64;78;80;113;122;122;138;208;122;122	0.0066401	1.3303	NaN	NaN	NaN	0	0	Median	NaN	NaN	NaN	NaN	NaN	NaN	0	0	0	0	Median	Median	0	21.9	5027500	5027500	0	0
Q3LIA3;A0A097ZMP4;A0A097ZMP6;Q13948;P39880	Q3LIA3;A0A097ZMP4;A0A097ZMP6;Q13948;P39880	1;1;1;1;1	1;1;1;1;1	1;1;1;1;1	Protein CASP;Homeobox protein cut-like 1	Nbla10317;CUX1-RETc;CUX1-RETa;CUX1	;;;;	5	1	1	1	1	0	1	0	1	0	2.7	2.7	2.7	54.552	484	484;647;689;678;1505	1	-2	NaN	NaN	NaN	0	0	Median	NaN	NaN	NaN	NaN	NaN	NaN	0	0	0	0	Median	Median	2.7	0	0	0	0	0
A0A0A0MQY7;Q5VU97	A0A0A0MQY7;Q5VU97	5;5	5;5	5;5	VWFA and cache domain-containing protein 1	CACHD1	;	2	5	5	5	5	1	5	1	5	1	4.7	4.7	4.7	136.71	1223	1223;1274	0	11.514	2.6138	2.8165	76.502	6	5	Median	3.9705	NaN	4.2445	NaN	36.498	NaN	5	1	4	1	Linear	Median	4.7	1.1	32097000	13620000	18477000	26956000
F6S8N6;A0A0A0MRJ6;H7BY58;P22061;F8WDT3;F8WAV5;F8WAX2;B7Z972	F6S8N6;A0A0A0MRJ6;H7BY58;P22061;F8WDT3;F8WAV5;F8WAX2;B7Z972	2;2;2;2;1;1;1;1	2;2;2;2;1;1;1;1	2;2;2;2;1;1;1;1	Protein-L-isoaspartate O-methyltransferase;Protein-L-isoaspartate(D-aspartate) O-methyltransferase	PCMT1	;;;;;;;	8	2	2	2	2	1	2	1	2	1	9.6	9.6	9.6	26.626	250	250;285;286;227;120;124;130;192	0.001548	1.9049	0.91799	1.0387	40.429	3	2	Plateau	0.63419	NaN	0.6973	NaN	19.861	NaN	2	1	1	1	Median	Median	9.6	3.6	84628000	43245000	41383000	47082000
Q5TAL4;Q53G33;A0A0A0MRR7;P09234;Q5TAL2	Q5TAL4;Q53G33;A0A0A0MRR7;P09234;Q5TAL2	2;2;2;2;1	2;2;2;2;1	2;2;2;2;1	U1 small nuclear ribonucleoprotein C	SNRPC	;;;;	5	2	2	2	2	1	2	1	2	1	17	17	17	17.394	159	159;159;180;159;118	0	3.4024	3.4237	4.0303	155.93	3	3	Median	1.4454	NaN	1.6228	NaN	207.63	NaN	2	1	2	1	Median	Median	17	5.7	39337000	17078000	22258000	30462000
Q6PYX1;A0A0A0MS08;P0DOX5;Q6GMX6;S6B291;Q6N096;V9HW68;Q6N089;A8K008;Q6MZV7;Q6N095;Q6MZQ6;Q5EFE5;Q6N094;Q6N097;Q7Z351;P01857;A0A0A0MS07;S6AWD9;S6BGE5;S6C4Q7;S6BGE0;S6BAN1;S6BAM6;Q86TT2;Q6N093;Q6MZU6;Q68CN4;Q6MZX7;Q8NF17;Q6N030;Q5EBM2;P01859;P01861;P01860	Q6PYX1;A0A0A0MS08;P0DOX5;Q6GMX6;S6B291;Q6N096;V9HW68;Q6N089;A8K008;Q6MZV7;Q6N095;Q6MZQ6;Q5EFE5;Q6N094;Q6N097;Q7Z351;P01857;A0A0A0MS07;S6AWD9;S6BGE5	3;3;3;3;3;3;3;3;3;3;3;3;3;3;3;3;3;2;2;2;1;1;1;1;1;1;1;1;1;1;1;1;1;1;1	3;3;3;3;3;3;3;3;3;3;3;3;3;3;3;3;3;2;2;2;1;1;1;1;1;1;1;1;1;1;1;1;1;1;1	3;3;3;3;3;3;3;3;3;3;3;3;3;3;3;3;3;2;2;2;1;1;1;1;1;1;1;1;1;1;1;1;1;1;1	Ig gamma-1 chain C region	IGHG1;IGH@;DKFZp686I15196;HEL-214;DKFZp686P15220;DKFZp686C11235;DKFZp686K03196;DKFZp686G11190;DKFZp686O01196;DKFZp686H20196;DKFZp686N02209	;;;;;;;;;;;;;;;;;;;	35	3	3	3	3	3	3	3	3	3	12.4	12.4	12.4	38.162	348	348;399;449;465;466;466;470;472;472;473;475;475;475;480;481;482;330;295;311;316;300;300;318;319;354;417;464;470;476;509;518;519;326;327;377	0	20.308	0.81229	0.89526	5.374	6	0	Leave out requantified	0.57839	1.1408	0.63585	1.2605	9.7019	19.535	3	3	0	0	Leave out requantified	Leave out requantified	12.4	12.4	103450000	57690000	45757000	53141000
A0A0A0MTS5;A0A0A6YYF2;A0A0A0MSA0;B0YJ32;Q16787;K7EIP4;Q59HA6;Q99533	A0A0A0MTS5;A0A0A6YYF2;A0A0A0MSA0;B0YJ32;Q16787;K7EIP4;Q59HA6	15;15;15;15;15;10;8;3	15;15;15;15;15;10;8;3	15;15;15;15;15;10;8;3	Laminin subunit alpha-3	LAMA3	;;;;;;	8	15	15	15	14	8	14	8	14	8	10.1	10.1	10.1	184.02	1668	1668;1724;3277;3335;3333;1147;1408;158	0	131.12	0.96404	1.0732	21.418	19	6	Leave out requantified	1.0783	0.79162	1.1572	0.87071	26.978	12.773	12	7	5	1	Leave out requantified	Leave out requantified	9.6	4.8	196540000	119820000	76721000	127610000
B4DZE1;B4DH17;A0A0A0MSA7;A0A0U1RQK7;Q59GJ0;O43432	B4DZE1;B4DH17;A0A0A0MSA7;A0A0U1RQK7;Q59GJ0;O43432	1;1;1;1;1;1	1;1;1;1;1;1	1;1;1;1;1;1	Eukaryotic translation initiation factor 4 gamma 3	EIF4G3	;;;;;	6	1	1	1	0	1	0	1	0	1	1.1	1.1	1.1	121.56	1075	1075;1189;1621;1774;1780;1585	1	-2	NaN	NaN	NaN	0	0	Median	NaN	NaN	NaN	NaN	NaN	NaN	0	0	0	0	Median	Median	0	1.1	0	0	0	0
B3KSS4;A0A0A0MSA9;A8K4I1;A0A0C4DG49;P15151	B3KSS4;A0A0A0MSA9;A8K4I1;A0A0C4DG49;P15151	4;4;4;4;4	4;4;4;4;4	4;4;4;4;4	Poliovirus receptor	PVR	;;;;	5	4	4	4	3	4	3	4	3	4	11.3	11.3	11.3	39.579	362	362;392;417;417;417	0	5.022	0.82282	0.92732	13.295	8	3	Leave out requantified	0.96265	1.6277	1.1189	1.8403	33.92	118.43	4	4	1	2	Median	Median	9.4	11.3	393220000	127480000	265740000	121080000
A0A0A0MSI0;Q06830;B2R4P2;A0A0A0MRQ5;H7C3T4;V9HW63;Q13162	A0A0A0MSI0;Q06830;B2R4P2;A0A0A0MRQ5	6;6;5;3;1;1;1	6;6;5;3;1;1;1	5;5;4;2;1;1;1	Peroxiredoxin-1	PRDX1	;;;	7	6	6	5	5	6	5	6	4	5	32.2	32.2	25.7	18.976	171	171;199;199;97;161;271;271	0	25.765	0.82741	0.95689	18.431	12	4	Leave out requantified	1.1782	0.56558	1.3741	0.63431	19.941	30.114	6	6	2	2	Leave out requantified	Leave out requantified	27.5	32.2	264290000	155750000	108540000	132990000
V9GYU8;A0A0A0MSW2;E9PEI2;X6R549;Q9BQW3	V9GYU8;A0A0A0MSW2;E9PEI2;X6R549;Q9BQW3	1;1;1;1;1	1;1;1;1;1	1;1;1;1;1	Transcription factor COE4	EBF4	;;;;	5	1	1	1	0	1	0	1	0	1	5.6	5.6	5.6	19.471	177	177;540;598;621;602	1	-2	NaN	NaN	NaN	0	0	Median	NaN	NaN	NaN	NaN	NaN	NaN	0	0	0	0	Median	Median	0	5.6	0	0	0	0
F8WDD7;F8WCF6;A0A0A6YYG9;P59998;Q9H7Z5;H7C0A3;F8WE39;R4GN08	F8WDD7;F8WCF6;A0A0A6YYG9;P59998;Q9H7Z5;H7C0A3	4;4;4;4;3;3;1;1	4;4;4;4;3;3;1;1	4;4;4;4;3;3;1;1	Actin-related protein 2/3 complex subunit 4	ARPC4;ARPC4-TTLL3	;;;;;	8	4	4	4	3	3	3	3	3	3	34.5	34.5	34.5	13.057	113	113;181;625;168;156;167;47;77	0	5.065	0.88416	0.9728	41.058	4	0	Leave out requantified	0.76053	1.4564	0.859	1.5695	17.596	32.83	2	2	0	0	Median	Median	26.5	24.8	33011000	14277000	18735000	13205000
A0A120GWC3;A0A0K0KSC4;A0A0E3DDH0;A0A0A7C803;A0A0A7C7Z0;A0A0U5Q1S9;V9N3G5;V9N366;S4W2N6;R9R086;R9QZB6;Q8MHN5;Q8HWT6;Q8HWT3;Q8HWR1;Q704P8;Q6UFS6;Q5MBP4;Q306H7;Q27I54;Q27I53;Q209I0;P79560;M9ZD80;M9PNR4;M9PAL4;M9PAK4;M9PAG4;M9PAB9;M9PA47;M9P9S2;M9P9R4;M9P9L8;M9P9J0;M9P933;M9P8Z8;M9P8U4;M9P8J0;M4NBW4;K7X4C9;K7WRG4;K7P5M6;K7P569;J9PW14;J9PVC1;J7K6Q7;J7K1D0;J7K1C0;J7JXQ5;J7JXQ4;J7JWP0;J7JPG5;I7AYB0;I7AP…	A0A120GWC3;A0A0K0KSC4;A0A0E3DDH0;A0A0A7C803;A0A0A7C7Z0;A0A0U5Q1S9;V9N3G5;V9N366;S4W2N6;R9R086;R9QZB6;Q8MHN5;Q8HWT6;Q8HWT3;Q8HWR1;Q704P8;Q6UFS6;Q5MBP4;Q306H7;Q27I54;Q27I53;Q209I0;P79560;M9ZD80;M9PNR4;M9PAL4;M9PAK4;M9PAG4;M9PAB9;M9PA47;M9P9S2;M9P9R4;M9P9L8;M9P9J0;M9P933;M9P8Z8;M9P8U4;M9P8J0;M4NBW4;K7X4C9;K7WRG4;K7P5M6;K7P569;J9PW14;J9PVC1;J7K6Q7;J7K1D0;J7K1C0;J7JXQ5;J7JXQ4;J7JWP0;J7JPG5;I7AYB0;I7AP…	6;6;6;6;6;6;5;5;5;5;5;5;5;5;5;5;5;5;5;5;5;5;5;5;5;5;5;5;5;5;5;5;5;5;5;5;5;5;5;5;5;5;5;5;5;5;5;5;5;5;5;5;5;5;5;5;5;5;5;5;5;5;5;5;5;5;5;5;5;5;5;5;5;5;5;5;5;5;5;5;5;5;5;5;5;5;5;5;5;5;5;5;5;5;5;5;5;5;5;5;5;5;5;5;5;5;5;5;5;5;5;5;5;5;5;5;5;5;5;5;5;5;5;5;5;5;5;5;5;5;5;5;5;5;5;5;5;5;5;5;5;5;5;5;5;5;5;5;5;5;5;5;5;5;5;5;5;5;5;5;5;5;5;5;5;5;5;5;5;5;5;5;5;5;5;5;5;5;5;5;5;5;5;5;5;5;5;5;5;5;5;5;5;5;5;5;5;5;5;5…	1;1;1;1;1;1;0;0;0;0;0;0;0;0;0;0;0;0;0;0;0;0;0;0;0;0;0;0;0;0;0;0;0;0;0;0;0;0;0;0;0;0;0;0;0;0;0;0;0;0;0;0;0;0;0;0;0;0;0;0;0;0;0;0;0;0;0;0;0;0;0;0;0;0;0;0;0;0;0;0;0;0;0;0;0;0;0;0;0;0;0;0;0;0;0;0;0;0;0;0;0;0;0;0;0;0;0;0;0;0;0;0;0;0;0;0;0;0;0;0;0;0;0;0;0;0;0;0;0;0;0;0;0;0;0;0;0;0;0;0;0;0;0;0;0;0;0;0;0;0;0;0;0;0;0;0;0;0;0;0;0;0;0;0;0;0;0;0;0;0;0;0;0;0;0;0;0;0;0;0;0;0;0;0;0;0;0;0;0;0;0;0;0;0;0;0;0;0;0;0…	1;1;1;1;1;1;0;0;0;0;0;0;0;0;0;0;0;0;0;0;0;0;0;0;0;0;0;0;0;0;0;0;0;0;0;0;0;0;0;0;0;0;0;0;0;0;0;0;0;0;0;0;0;0;0;0;0;0;0;0;0;0;0;0;0;0;0;0;0;0;0;0;0;0;0;0;0;0;0;0;0;0;0;0;0;0;0;0;0;0;0;0;0;0;0;0;0;0;0;0;0;0;0;0;0;0;0;0;0;0;0;0;0;0;0;0;0;0;0;0;0;0;0;0;0;0;0;0;0;0;0;0;0;0;0;0;0;0;0;0;0;0;0;0;0;0;0;0;0;0;0;0;0;0;0;0;0;0;0;0;0;0;0;0;0;0;0;0;0;0;0;0;0;0;0;0;0;0;0;0;0;0;0;0;0;0;0;0;0;0;0;0;0;0;0;0;0;0;0;0…	HLA class I histocompatibility antigen, Cw-1 alpha chain	HLA-C;HLA-Cw;HLA;MHC	;;;;;;;;;;;;;;;;;;;;;;;;;;;;;;;;;;;;;;;;;;;;;;;;;;;;;;;;;;;;;;;;;;;;;;;;;;;;;;;;;;;;;;;;;;;;;;;;;;;;;;;;;;;;;;;;;;;;;;;;;;;;;;;;;;;;;;;;;;;;;;;;;;;;;;;;;;;;;;;;;;;;;;;;;;;;;;;;;;;;;;;;;;;;;;;;;;;;;;;;;;;;;;;;;;;;;;;;;;;;;;;;;;;;;;;;;;;;;;;;;;;;;;;;;;;;;;;;	357	6	1	1	5	5	0	1	0	1	38.1	11	11	21.126	181	181;181;181;181;181;366;181;181;181;181;181;181;181;181;181;181;181;181;181;181;181;181;181;181;181;181;181;181;181;181;181;181;181;181;181;181;181;181;181;181;181;181;181;181;181;181;181;181;181;181;181;181;181;181;181;181;181;181;181;181;181;181;181;181;181;181;181;181;181;181;181;181;181;181;181;181;181;181;181;181;181;181;181;181;181;181;181;181;181;181;181;181;181;181;181;181;181;181;181;181…	0	23.499	NaN	NaN	NaN	0	0	Median	NaN	NaN	NaN	NaN	NaN	NaN	0	0	0	0	Median	Median	27.1	33.1	0	0	0	0
M9P9U0;A0A0A7C8J0;G1ENK8	M9P9U0;A0A0A7C8J0	5;5;2	1;1;1	1;1;1		HLA-C	;	3	5	1	1	5	4	1	1	1	1	34.8	7.7	7.7	20.825	181	181;181;181	0	29.1	0.95016	1.1143	35.036	4	0	Median	0.7092	1.3107	0.81245	1.4871	5.1133	1.2436	2	2	0	0	Median	Median	34.8	29.8	119080000	62231000	56853000	65499000
A0A0A8K9B4;Q96BQ1	A0A0A8K9B4;Q96BQ1	2;2	2;2	2;2	Protein FAM3D	FAM3D	;	2	2	2	2	2	0	2	0	2	0	8.5	8.5	8.5	24.963	224	224;224	0.0016502	2.2269	NaN	NaN	NaN	0	0	Median	NaN	NaN	NaN	NaN	NaN	NaN	0	0	0	0	Median	Median	8.5	0	2965700	2965700	0	2965700
A0A0B4J296;B8ZZU8;I3L0M9;Q15370	A0A0B4J296;B8ZZU8;I3L0M9;Q15370	2;2;2;2	2;2;2;2	2;2;2;2	Transcription elongation factor B polypeptide 2	TCEB2	;;;	4	2	2	2	1	2	1	2	1	2	27.3	27.3	27.3	7.7561	66	66;113;140;118	0	3.2918	1.0235	1.1966	66.821	3	1	Median	NaN	1.2495	NaN	1.4413	NaN	26.309	1	2	0	1	Median	Median	15.2	27.3	29060000	14641000	14418000	10346000
A0A0P1J1R0;Q5W0H4;A0A0B4J2C3;P13693;J3KPG2;E9PJF7;Q9UP43;B4DKJ4;B4DLD6;A0A024RDY2;Q9NXW1;Q56UQ5	A0A0P1J1R0;Q5W0H4;A0A0B4J2C3;P13693;J3KPG2;E9PJF7;Q9UP43;B4DKJ4;B4DLD6	5;5;5;5;4;4;3;3;3;2;1;1	5;5;5;5;4;4;3;3;3;2;1;1	5;5;5;5;4;4;3;3;3;2;1;1	Translationally-controlled tumor protein	TPT1	;;;;;;;;	12	5	5	5	5	4	5	4	5	4	30.2	30.2	30.2	19.595	172	172;188;197;172;160;162;114;142;153;138;412;140	0	30.659	0.89335	0.99836	6.5934	8	0	Leave out requantified	0.61427	1.2992	0.70021	1.4693	7.4162	7.3899	4	4	0	0	Leave out requantified	Leave out requantified	30.2	29.1	125740000	62662000	63074000	54112000
V5NQW1;A0A0B7NXX8;F5CL10;A0A1C3PHR3;M9P9N7;M9P9B6;K7P5N3;K7P5G7;I6NN55;G1EQG7;G1EQG6;G0Z8E5;F2X639;F2X633;F2VNQ3;E5DCQ2;E2GJH6;D7NQZ9;D7NP72;D7NP33;D5FZQ7;D3U3Q6;D3G9I9;C0KJY6;V5NRG0;A0A140EXM1;A0A0S4T3D8;G1EMR5;A0A0E3DCY1;A0A0A7C6M4;R9UU99;C7FFM0;Q8MGZ8	V5NQW1;A0A0B7NXX8;F5CL10;A0A1C3PHR3;M9P9N7;M9P9B6;K7P5N3;K7P5G7;I6NN55;G1EQG7;G1EQG6;G0Z8E5;F2X639;F2X633;F2VNQ3;E5DCQ2;E2GJH6;D7NQZ9;D7NP72;D7NP33;D5FZQ7;D3U3Q6;D3G9I9;C0KJY6;V5NRG0;A0A140EXM1;A0A0S4T3D8;G1EMR5;A0A0E3DCY1;A0A0A7C6M4;R9UU99;C7FFM0	7;7;7;6;5;5;5;5;5;5;5;5;5;5;5;5;5;5;5;5;5;5;5;5;5;5;5;4;4;4;4;4;3	1;1;1;1;1;1;1;1;1;1;1;1;1;1;1;1;1;1;1;1;1;1;1;1;0;0;0;1;1;1;0;1;0	0;0;0;0;0;0;0;0;0;0;0;0;0;0;0;0;0;0;0;0;0;0;0;0;0;0;0;0;0;0;0;0;0		HLA-C;HLA-Cw;HLA-B	;;;;;;;;;;;;;;;;;;;;;;;;;;;;;;;	33	7	1	0	7	5	1	1	0	0	28.7	4.3	0	38.936	349	349;365;366;366;181;181;181;181;181;181;181;181;181;181;181;181;181;181;181;181;181;181;181;181;349;366;366;181;181;181;273;366;273	0.0015015	1.7928	0.91172	1.0166	53.988	2	0	Median	NaN	NaN	NaN	NaN	NaN	NaN	1	1	0	0	Median	Median	28.7	22.1	78201000	41239000	36962000	36857000
F6KPG5;A0A0C4DGB6;CON__P02768-1;B4DPP6;P02768;B4DPR2;A8K9P0;B2RBS8;H0YA55;B7WNR0;C9JKR2;D6RHD5;Q56G89;A0A087WWT3;H7C013	F6KPG5;A0A0C4DGB6;CON__P02768-1;B4DPP6;P02768;B4DPR2;A8K9P0;B2RBS8;H0YA55;B7WNR0;C9JKR2;D6RHD5;Q56G89;A0A087WWT3	15;15;15;15;15;14;14;14;13;12;11;11;11;10;4	8;8;8;8;8;7;7;7;6;7;6;6;6;6;2	8;8;8;8;8;7;7;7;6;7;6;6;6;6;2	Serum albumin	ALB	;;;;;;;;;;;;;	15	15	8	8	15	14	8	7	8	7	18.3	13.2	13.2	66.531	585	585;604;609;618;609;523;608;609;454;494;417;459;609;396;197	0	15.391	0.31683	0.33649	85.428	19	17	Median	0.37801	0.28662	0.46984	0.30499	97.706	77.336	9	10	8	9	Median	Median	18.3	16.2	4303500000	3562200000	741330000	2145400000
B3KMG3;A0A0C4DGH5;A8K8U1;Q86VP6	B3KMG3;A0A0C4DGH5;A8K8U1;Q86VP6	1;1;1;1	1;1;1;1	1;1;1;1	Cullin-associated NEDD8-dissociated protein 1	CAND1	;;;	4	1	1	1	1	0	1	0	1	0	3.3	3.3	3.3	50.867	458	458;770;1230;1230	0.0068681	1.4367	NaN	NaN	NaN	1	0	Median	NaN	NaN	NaN	NaN	NaN	NaN	1	0	0	0	Median	Median	3.3	0	2895700	1640700	1255100	2895700
A0A0C4DH07;Q8N2S1;M0QZX0;B3KXY6;F8WAA0;O75440;A0A087WXC2;M0QXV3;M0R351;A0A087WVV5;M0QYE9;B7Z988	A0A0C4DH07;Q8N2S1	7;7;3;3;3;1;1;1;1;1;1;1	7;7;3;3;3;1;1;1;1;1;1;1	4;4;0;0;0;0;0;0;0;0;0;0	Latent-transforming growth factor beta-binding protein 4	LTBP4	;	12	7	7	4	5	2	5	2	3	1	5	5	3.4	169.46	1587	1587;1624;673;844;957;161;189;191;224;252;303;384	0	6.471	0.98009	1.0709	26.34	6	3	Leave out requantified	1.2392	1.3117	1.3498	1.3716	12.892	68.175	4	2	2	1	Median	Median	3.4	1.6	28826000	13803000	15023000	20643000
H7BY36;A0A0D9SFL3;B0QYK0;C9JGE3;Q01844	H7BY36;A0A0D9SFL3;B0QYK0;C9JGE3;Q01844	3;3;3;3;3	3;3;3;3;3	3;3;3;3;3	RNA-binding protein EWS	EWSR1	;;;;	5	3	3	3	3	2	3	2	3	2	13.6	13.6	13.6	32.071	308	308;584;618;620;656	0	10.059	1.0049	1.1042	0.88846	4	0	Leave out requantified	0.45387	2.2249	0.49251	2.4758	23.544	21.767	2	2	0	0	Median	Median	13.6	8.8	51069000	27113000	23956000	23943000
A0A0E3DD76	A0A0E3DD76	10	2	0				1	10	2	0	10	7	2	0	0	0	52.5	7.2	0	21.128	181	181	0	38.253	NaN	NaN	NaN	0	0	Median	NaN	NaN	NaN	NaN	NaN	NaN	0	0	0	0	Median	Median	52.5	37.6	0	0	0	0
A8K5I0;A0A0G2JIW1;P0DMV9;P0DMV8;A0A1U9X7W4;B4DNT8;B4DI39;B4DFN9;B4DWK5;Q59EJ3;B4E388;B4DVU9;B4E1S9;V9GZ37;B3KTT5;B4DNX1;B4E1T6;Q53FA3;B2RCQ9;A0A1U9X7X9;A0A1U9X7X4;A0A1U9X7W7;B4DI54;P34931;B4DNV4;B4DXY3;Q9UQC1	A8K5I0;A0A0G2JIW1;P0DMV9;P0DMV8;A0A1U9X7W4;B4DNT8;B4DI39;B4DFN9;B4DWK5;Q59EJ3;B4E388;B4DVU9;B4E1S9;V9GZ37;B3KTT5;B4DNX1;B4E1T6	26;26;26;26;25;24;24;23;23;22;21;20;20;18;18;14;13;9;9;9;9;9;9;9;7;7;5	22;22;22;22;21;21;20;19;19;19;18;18;18;16;16;10;10;6;6;6;6;6;6;6;6;4;5	16;16;16;16;15;15;14;13;13;13;13;12;12;11;11;9;9;5;5;5;5;5;5;5;2;3;3	Heat shock 70 kDa protein 1B;Heat shock 70 kDa protein 1A	HEL-S-103;HSPA1B;HSPA1A	;;;;;;;;;;;;;;;;	27	26	22	16	23	23	19	21	14	15	35.7	31.2	21.4	70.051	641	641;642;641;641;641;617;618;572;623;709;563;544;550;476;476;417;398;641;641;641;641;641;705;641;232;532;151	0	133.15	0.91646	1.007	14.913	48	6	Leave out requantified	0.78472	1.0293	0.87537	1.1566	22.376	18.232	23	25	4	2	Leave out requantified	Leave out requantified	30.4	33.1	1280600000	710460000	570170000	692640000
A0A0G2JLG2;Q9UPP2	A0A0G2JLG2;Q9UPP2	1;1	1;1	1;1	IQ motif and SEC7 domain-containing protein 3	IQSEC3	;	2	1	1	1	0	1	0	1	0	1	1.2	1.2	1.2	112.48	1038	1038;1182	1	-2	NaN	NaN	NaN	0	0	Median	NaN	NaN	NaN	NaN	NaN	NaN	0	0	0	0	Median	Median	0	1.2	0	0	0	0
A0A0G2JMB2;Q9UP60;Q9NPP6;Q7Z379;Q6MZV6;Q6P089;Q6MZX9;Q6ZVX0;Q7Z374;Q8NCL6;Q96K68;Q6ZW64;Q96DK0;Q8WY24;Q6N090;Q6MZW0;Q6N092;P01876;P0DOX2;Q6N041;Q6N091;P01877	A0A0G2JMB2;Q9UP60;Q9NPP6;Q7Z379;Q6MZV6;Q6P089;Q6MZX9;Q6ZVX0;Q7Z374;Q8NCL6;Q96K68;Q6ZW64;Q96DK0;Q8WY24;Q6N090;Q6MZW0;Q6N092;P01876;P0DOX2;Q6N041;Q6N091;P01877	2;2;2;2;2;2;2;2;2;2;2;2;2;2;2;2;2;2;1;1;1;1	2;2;2;2;2;2;2;2;2;2;2;2;2;2;2;2;2;2;1;1;1;1	2;2;2;2;2;2;2;2;2;2;2;2;2;2;2;2;2;2;1;1;1;1	Ig alpha-1 chain C region;Ig alpha-2 chain C region	SNC73;DKFZp686K04218;DKFZp686L19235;IGH@;DKFZp686M08189;DKFZp686C02218;DKFZp686G21220;DKFZp686J11235;DKFZp686K18196;IGHA1;DKFZp686O16217;DKFZp686C02220;IGHA2	;;;;;;;;;;;;;;;;;;;;;	22	2	2	2	2	2	2	2	2	2	7.9	7.9	7.9	36.508	340	340;384;416;478;479;480;483;487;492;493;494;494;496;497;506;506;519;353;455;498;500;340	0	8.7141	1.2233	1.4292	55.621	4	1	Median	0.92302	2.0565	1.009	2.4541	8.8763	36.09	2	2	0	1	Median	Median	7.9	7.9	65748000	32265000	33484000	38890000
E9PL19;E9PMU7;E9PN18;H0YCP8;A0A0J9YVR6;E9PQ56;A0A0J9YWM1;H0YEM1;A0A0J9YYL3;A0A0J9YXJ8;A0A0J9YVP6;A0A0J9YXX5;Q9UHX1	E9PL19;E9PMU7;E9PN18;H0YCP8;A0A0J9YVR6;E9PQ56;A0A0J9YWM1;H0YEM1;A0A0J9YYL3;A0A0J9YXJ8;A0A0J9YVP6;A0A0J9YXX5;Q9UHX1	1;1;1;1;1;1;1;1;1;1;1;1;1	1;1;1;1;1;1;1;1;1;1;1;1;1	1;1;1;1;1;1;1;1;1;1;1;1;1	Poly(U)-binding-splicing factor PUF60	PUF60	;;;;;;;;;;;;	13	1	1	1	1	0	1	0	1	0	4.4	4.4	4.4	24.757	228	228;247;263;273;314;322;329;336;505;522;534;551;559	0	2.3882	NaN	NaN	NaN	1	0	Median	NaN	NaN	NaN	NaN	NaN	NaN	1	0	0	0	Median	Median	4.4	0	8009500	5443800	2565700	8009500
A0A0K0K1H8;H7C5E8;B4DEX9;F8WEK9;F8WCI6;C9JB55;F8WC57	A0A0K0K1H8	60;12;12;5;5;4;1	1;0;0;0;0;0;0	0;0;0;0;0;0;0				7	60	1	0	53	55	0	0	0	0	64.9	1.9	0	77.079	698	698;143;212;115;120;75;102	1	-2	NaN	NaN	NaN	0	0	Median	NaN	NaN	NaN	NaN	NaN	NaN	0	0	0	0	Median	Median	62.9	63.2	0	0	0	0
A0A0K0K1J1;P01034	A0A0K0K1J1;P01034	10;10	10;10	10;10	Cystatin-C	CST3	;	2	10	10	10	10	10	10	10	10	10	63.7	63.7	63.7	15.799	146	146;146	0	323.31	0.7172	0.84987	21.17	44	5	Leave out requantified	0.68961	1.2572	0.82221	1.3583	32.468	21.447	22	22	2	3	Leave out requantified	Leave out requantified	63.7	63.7	18194000000	8730300000	9463800000	8910600000
A0A0K0K1J6;B4DRT4;D9IAI1;P30086;V9HW05	A0A0K0K1J6;B4DRT4;D9IAI1;P30086;V9HW05	2;2;2;2;1	2;2;2;2;1	2;2;2;2;1	Phosphatidylethanolamine-binding protein 1;Hippocampal cholinergic neurostimulating peptide	HEL-S-34;PEBP1;HEL-210	;;;;	5	2	2	2	1	2	1	2	1	2	25	25	25	15.964	140	140;155;187;187;96	0	9.3813	0.95325	0.99349	48.683	3	0	Median	NaN	1.1629	NaN	1.2194	NaN	28.981	1	2	0	0	Median	Median	14.3	25	22057000	13111000	8946400	9851000
V9HW21;A0A0K0K1L1;P00918;E5RID5;E5RK37	V9HW21;A0A0K0K1L1;P00918;E5RID5;E5RK37	2;2;2;1;1	2;2;2;1;1	2;2;2;1;1	Carbonic anhydrase 2	HEL-76;CA2	;;;;	5	2	2	2	0	2	0	2	0	2	13.1	13.1	13.1	29.246	260	260;260;260;97;101	0.00894	1.2073	1.5952	1.7074	66.28	2	0	Median	NaN	1.5952	NaN	1.7074	NaN	66.28	0	2	0	0	Median	Median	0	13.1	21591000	6930700	14660000	0
H0YKK6;Q86SZ9;Q6FHU3;A0A0K0K1L8;Q06323	H0YKK6;Q86SZ9;Q6FHU3;A0A0K0K1L8;Q06323	1;1;1;1;1	1;1;1;1;1	1;1;1;1;1	Proteasome activator complex subunit 1	PSME1	;;;;	5	1	1	1	1	1	1	1	1	1	13.3	13.3	13.3	10.576	90	90;174;249;249;249	0.0015221	1.8464	1.1379	1.2483	48.847	2	0	Median	NaN	NaN	NaN	NaN	NaN	NaN	1	1	0	0	Median	Median	13.3	13.3	11185000	4772700	6412500	6072300
B4DSD8;E9PK47;B4DRW6;B2RB32;A0A0M4FEM1;B2R825;Q59GM9;P11217;P11216;P06737	B4DSD8;E9PK47;B4DRW6;B2RB32;A0A0M4FEM1;B2R825;Q59GM9;P11217;P11216;P06737	1;1;1;1;1;1;1;1;1;1	1;1;1;1;1;1;1;1;1;1	1;1;1;1;1;1;1;1;1;1	Alpha-1,4 glucan phosphorylase;Glycogen phosphorylase, muscle form;Glycogen phosphorylase, brain form;Glycogen phosphorylase, liver form	PYGL;PYGM;PYGB	;;;;;;;;;	10	1	1	1	1	0	1	0	1	0	1.6	1.6	1.6	85.786	752	752;819;832;842;842;847;865;842;843;847	0.0066578	1.3391	NaN	NaN	NaN	0	0	Median	NaN	NaN	NaN	NaN	NaN	NaN	0	0	0	0	Median	Median	1.6	0	0	0	0	0
A0A0S2Z3D0;Q16790;A0A0S2Z341;A1ECK7;A0A087WYS4	A0A0S2Z3D0;Q16790	4;4;1;1;1	4;4;1;1;1	4;4;1;1;1	Carbonic anhydrase 9	CA9	;	5	4	4	4	4	3	4	3	4	3	10.2	10.2	10.2	49.697	459	459;459;284;356;356	0	16.081	0.99311	1.1324	20.404	9	0	Leave out requantified	1.3882	0.63211	1.6316	0.71522	8.071	21.853	5	4	0	0	Leave out requantified	Leave out requantified	10.2	8.5	397410000	191930000	205480000	268580000
A0A0S2Z3G9;O43707;Q96BG6;B4E337;F5GXS2;B4DSX0;A0A0S2Z3X3;A0A0S2Z3C0;K7EJH8;P35609;B7Z4V1;B7Z2N5;Q5ZEZ4;K7EP19;G3V2X9;H0YJW3;H7C5W8;G3V2E8;G3V5M4;B3W6H4;B7Z4P6;Q59FD9;B7Z4K1;F6THM6;B7Z4P8;Q71S06;M0QZQ3;C9JY79;A0A024R0N6;Q9H254	A0A0S2Z3G9;O43707;Q96BG6;B4E337;F5GXS2	36;36;23;20;18;17;13;12;7;6;4;4;3;3;3;3;3;2;2;2;2;2;2;2;1;1;1;1;1;1	36;36;23;20;18;17;13;12;7;6;4;4;3;3;3;3;3;2;2;2;2;2;2;2;1;1;1;1;1;1	18;18;10;13;5;11;1;1;6;0;0;0;0;1;0;0;0;0;0;1;0;0;0;0;0;1;1;1;1;1	Alpha-actinin-4	ACTN4	;;;;	30	36	36	18	33	30	33	30	15	15	45.8	45.8	24.6	104.85	911	911;911;634;562;521;416;348;311;182;894;284;803;86;105;144;251;297;85;126;133;649;664;679;686;388;2002;2002;2564;2564;2564	0	212.34	0.90567	1.0203	19.083	64	11	Leave out requantified	0.87424	1.0096	0.98841	1.117	26.199	18.397	34	30	5	6	Leave out requantified	Leave out requantified	43.5	38.4	881890000	448140000	433750000	460400000
A0A0S2Z3R6;Q13751;B4DL55;X1WI29;Q5THA1	A0A0S2Z3R6;Q13751	15;15;7;3;3	15;15;7;3;3	15;15;7;3;3	Laminin subunit beta-3	LAMB3	;	5	15	15	15	10	11	10	11	10	11	15.4	15.4	15.4	129.57	1172	1172;1172;579;159;188	0	77.287	1.0563	1.1997	51.984	22	5	Leave out requantified	0.5759	1.6797	0.6264	1.9982	30.468	14.38	9	13	1	4	Leave out requantified	Leave out requantified	10.2	11.3	213650000	111120000	102530000	92507000
B4DVE1;A0A0S2Z3Y1;Q08380;K7EJY8;K7ESM3;K7EKQ5;K7EP36;B4DI70;B4DWA8;B3KP88;B4DDG4	B4DVE1;A0A0S2Z3Y1;Q08380;K7EJY8;K7ESM3;K7EKQ5;K7EP36;B4DI70;B4DWA8;B3KP88;B4DDG4	2;2;2;1;1;1;1;1;1;1;1	2;2;2;1;1;1;1;1;1;1;1	2;2;2;1;1;1;1;1;1;1;1	Galectin-3-binding protein	LGALS3BP	;;;;;;;;;;	11	2	2	2	1	1	1	1	1	1	3.3	3.3	3.3	64.096	573	573;585;585;144;209;210;259;413;466;481;485	0	2.4843	NaN	NaN	NaN	1	0	Median	NaN	NaN	NaN	NaN	NaN	NaN	1	0	0	0	Median	Median	1.6	1.7	12095000	4995600	7099500	9406600
B4DRR0;CON__P02538;A0A0S2Z428;P02538;A8K2I0;B4DRU6;B4DWU6;CON__Q8VED5;A0A0S2Z427;CON__Q14CN4-1;CON__Q6IME9;Q14CN4;B4DXK4	B4DRR0;CON__P02538;A0A0S2Z428;P02538;A8K2I0;B4DRU6;B4DWU6	44;44;44;44;43;42;40;11;5;3;3;3;2	24;24;24;24;23;22;21;3;5;1;1;1;1	2;2;2;2;2;2;1;0;1;0;0;0;0	Keratin, type II cytoskeletal 6A	KRT6A	;;;;;;	13	44	24	2	38	36	20	17	2	2	57.4	38.3	3.7	57.838	535	535;564;564;564;564;549;520;531;96;511;520;511;323	0	193.3	0.73695	0.81796	44.033	49	13	Leave out requantified	0.52124	0.98215	0.60458	1.0467	41.727	38.32	28	21	7	6	Leave out requantified	Leave out requantified	55.9	52	2803600000	1709800000	1093900000	1668000000
A0A0S2Z455;Q99574;H7C5T9;C9JDY5;A0A0S2Z463;C9JQU8	A0A0S2Z455;Q99574	8;8;2;2;1;1	8;8;2;2;1;1	8;8;2;2;1;1	Neuroserpin	SERPINI1	;	6	8	8	8	7	6	7	6	7	6	18.5	18.5	18.5	46.426	410	410;410;119;245;135;160	0	35.82	1.1003	1.2358	56.912	13	5	Leave out requantified	4.5327	0.21185	5.3333	0.23471	45.666	94.389	7	6	3	2	Leave out requantified	Leave out requantified	16.3	16.3	354670000	199360000	155310000	238080000
Q9NX34;Q9BTI9;A0A140VJQ2;A0A0S2Z4G7;A4ZU86;A0A0S2Z491;P06748;A0A024R3V9;E5RI98	Q9NX34;Q9BTI9;A0A140VJQ2;A0A0S2Z4G7;A4ZU86;A0A0S2Z491;P06748;A0A024R3V9	3;3;3;3;3;3;3;2;1	3;3;3;3;3;3;3;2;1	3;3;3;3;3;3;3;2;1	Nucleophosmin	NPM1;hCG_37498	;;;;;;;	9	3	3	3	3	2	3	2	3	2	13.4	13.4	13.4	19.372	179	179;228;259;265;274;294;294;92;111	0	4.9186	0.89839	1.0017	15.955	4	0	Leave out requantified	0.57814	1.396	0.64862	1.5471	18.5	50.41	2	2	0	0	Median	Median	13.4	6.1	78918000	40922000	37995000	40881000
A0A0S2Z4Q3;A0A0S2Z4K2;P62633;Q6T598	A0A0S2Z4Q3;A0A0S2Z4K2;P62633;Q6T598	3;3;3;2	3;3;3;2	3;3;3;2	Cellular nucleic acid-binding protein	CNBP	;;;	4	3	3	3	2	3	2	3	2	3	19.4	19.4	19.4	18.742	170	170;177;177;54	0	4.49	0.8771	0.97138	39.249	5	0	Leave out requantified	0.4663	1.5066	0.52106	1.6327	14.644	11.998	2	3	0	0	Median	Leave out requantified	14.7	19.4	44959000	24068000	20891000	22492000
E9PEH6;B4DP78;C9JR67;A0A0S2Z4P5;B7Z2R4;O43556	E9PEH6;B4DP78;C9JR67;A0A0S2Z4P5;B7Z2R4;O43556	3;3;3;3;3;3	3;3;3;3;3;3	3;3;3;3;3;3	Epsilon-sarcoglycan	SGCE	;;;;;	6	3	3	3	1	3	1	3	1	3	7.3	7.3	7.3	45.068	396	396;396;428;437;471;437	0	2.8236	1.1172	1.16	132.81	3	2	Median	NaN	1.1172	NaN	1.16	NaN	132.81	0	3	0	2	Median	Median	2.3	7.3	51365000	11671000	39694000	0
A0A0S2Z4Q2;Q15582;Q53GU8;A0A0S2Z4K6;H0Y8L3;S4R3C6;Q59F63;H0Y9D7;H0Y8M8;D6RBX4;H0YAH8;C7FFS5;H0YAB8	A0A0S2Z4Q2;Q15582;Q53GU8;A0A0S2Z4K6;H0Y8L3	49;49;48;37;29;15;13;11;7;3;3;2;2	49;49;48;37;29;15;13;11;7;3;3;2;2	49;49;48;37;29;15;13;11;7;3;3;2;2	Transforming growth factor-beta-induced protein ig-h3	TGFBI	;;;;	13	49	49	49	46	46	46	46	46	46	77.6	77.6	77.6	74.68	683	683;683;683;521;366;219;242;194;128;65;78;43;59	0	323.31	0.94374	1.0717	26.408	132	26	Leave out requantified	0.62787	1.4068	0.74907	1.5348	15.35	20.823	66	66	14	12	Leave out requantified	Leave out requantified	75.5	72.9	47077000000	23547000000	23530000000	26136000000
E9PCT1;A0A0S2Z4W1;A9Z1X7;B7Z7U0;A0A0S2Z4Z6;Q8IYB3	E9PCT1;A0A0S2Z4W1;A9Z1X7;B7Z7U0;A0A0S2Z4Z6;Q8IYB3	1;1;1;1;1;1	1;1;1;1;1;1	1;1;1;1;1;1	Serine/arginine repetitive matrix protein 1	SRRM1	;;;;;	6	1	1	1	1	1	1	1	1	1	1.3	1.3	1.3	93.435	820	820;904;913;916;918;904	0.0015198	1.8407	1.6405	1.8418	11.101	2	0	Median	NaN	NaN	NaN	NaN	NaN	NaN	1	1	0	0	Median	Median	1.3	1.3	14912000	5146600	9765500	6997400
A0A0S2Z4Y4;A0A0S2Z5H3;Q14677	A0A0S2Z4Y4;A0A0S2Z5H3;Q14677	1;1;1	1;1;1	1;1;1	Clathrin interactor 1	CLINT1	;;	3	1	1	1	1	0	1	0	1	0	1.9	1.9	1.9	68.259	625	625;643;625	0	2.6971	NaN	NaN	NaN	0	0	Median	NaN	NaN	NaN	NaN	NaN	NaN	0	0	0	0	Median	Median	1.9	0	0	0	0	0
Q2TU65;B3KQM3;A0A0S2Z4Z8;O43353	Q2TU65;B3KQM3;A0A0S2Z4Z8;O43353	1;1;1;1	1;1;1;1	1;1;1;1	Receptor-interacting serine/threonine-protein kinase 2	RIPK2	;;;	4	1	1	1	1	1	1	1	1	1	1.9	1.9	1.9	61.136	540	540;540;540;540	1	-2	NaN	NaN	NaN	0	0	Median	NaN	NaN	NaN	NaN	NaN	NaN	0	0	0	0	Median	Median	1.9	1.9	0	0	0	0
A8K525;A0A0S2Z4Z9;Q15233;H7C367;C9JYS8;C9IZL7	A8K525;A0A0S2Z4Z9;Q15233;H7C367;C9JYS8	7;7;7;5;4;3	6;6;6;4;4;2	6;6;6;4;4;2	Non-POU domain-containing octamer-binding protein	NONO	;;;;	6	7	6	6	5	4	4	4	4	4	14.6	13	13	54.287	471	471;471;471;234;247;207	0	9.3114	0.90312	0.99673	36.487	7	0	Leave out requantified	0.53547	1.7139	0.61169	1.8848	24.833	14.243	4	3	0	0	Leave out requantified	Leave out requantified	9.8	10	75422000	41550000	33872000	43098000
K7EQ02;K7EQ55;K7EK33;A0A0S2Z569;Q5IRN4;Q96EP5	K7EQ02;K7EQ55;K7EK33;A0A0S2Z569;Q5IRN4;Q96EP5	1;1;1;1;1;1	1;1;1;1;1;1	1;1;1;1;1;1	DAZ-associated protein 1	DAZAP1;MEF2D/DAZAP1 fusion	;;;;;	6	1	1	1	1	1	1	1	1	1	4.6	4.6	4.6	35.02	327	327;406;406;407;474;407	0.0057061	1.5811	0.75138	0.81008	76.226	2	0	Median	NaN	NaN	NaN	NaN	NaN	NaN	1	1	0	0	Median	Median	4.6	4.6	7729300	4001200	3728100	3856700
A0A0S2Z669;Q8N6V9	A0A0S2Z669;Q8N6V9	1;1	1;1	1;1	Testis-expressed sequence 9 protein	TEX9	;	2	1	1	1	0	1	0	1	0	1	3.6	3.6	3.6	44.825	391	391;391	1	-2	NaN	NaN	NaN	0	0	Median	NaN	NaN	NaN	NaN	NaN	NaN	0	0	0	0	Median	Median	0	3.6	0	0	0	0
A0A0S4T3V9;S6AP29;A0A1C3PHS6;I2G9F9;C9E8W1;A0A1W1W540;A0A0B7NNM1;A0A090MEW7;Q95604;V6CJI7;K4ULG4;C3VIR6;A0A1N7SXW9;A0A0B7NX34;A0A090KM89;B7U5E0	A0A0S4T3V9;S6AP29;A0A1C3PHS6;I2G9F9;C9E8W1;A0A1W1W540;A0A0B7NNM1;A0A090MEW7;Q95604;V6CJI7;K4ULG4;C3VIR6;A0A1N7SXW9;A0A0B7NX34;A0A090KM89;B7U5E0	7;6;6;6;6;6;6;6;6;5;5;5;5;5;5;4	2;2;2;2;2;2;2;2;2;2;2;2;2;2;2;1	0;0;0;0;0;0;0;0;0;0;0;0;0;0;0;0	HLA class I histocompatibility antigen, Cw-17 alpha chain	HLA-C;HLA-Cw	;;;;;;;;;;;;;;;	16	7	2	0	7	5	2	1	0	0	26.2	6.3	0	40.756	366	366;364;366;372;372;372;372;372;372;273;273;366;366;366;366;372	0	2.7935	0.62368	0.77339	41.62	3	0	Median	0.61186	NaN	0.71225	NaN	11.645	NaN	2	1	0	0	Median	Median	26.2	19.9	169010000	102810000	66199000	158320000
A0A0U1RRG3;A0A0U1RQF0;P49327	A0A0U1RRG3;A0A0U1RQF0;P49327	1;1;1	1;1;1	1;1;1	Fatty acid synthase;[Acyl-carrier-protein] S-acetyltransferase;[Acyl-carrier-protein] S-malonyltransferase;3-oxoacyl-[acyl-carrier-protein] synthase;3-oxoacyl-[acyl-carrier-protein] reductase;3-hydroxyacyl-[acyl-carrier-protein] dehydratase;Enoyl-[acyl-carrier-protein] reductase;Oleoyl-[acyl-carrier-protein] hydrolase	FASN	;;	3	1	1	1	1	1	1	1	1	1	7.3	7.3	7.3	16.677	150	150;2509;2511	0.0016077	2.125	0.90551	0.97646	94.923	2	0	Median	NaN	NaN	NaN	NaN	NaN	NaN	1	1	0	0	Median	Median	7.3	7.3	9950600	5341600	4609000	5702800
A0A0U1RQH7;H0Y4X3;B7Z4L7;Q6N037;Q7Z3L0;Q6MZY7;E1P5S2;G3XAC6;B4DRA0;B4DLM0;B3KWX7;Q68DD9;B4E1M7;Q14498;A0A087X122;A0A0U1RQW2	A0A0U1RQH7;H0Y4X3;B7Z4L7;Q6N037;Q7Z3L0;Q6MZY7;E1P5S2;G3XAC6;B4DRA0;B4DLM0;B3KWX7;Q68DD9;B4E1M7;Q14498;A0A087X122;A0A0U1RQW2	2;2;2;2;2;2;2;2;2;2;2;2;2;2;1;1	2;2;2;2;2;2;2;2;2;2;2;2;2;2;1;1	2;2;2;2;2;2;2;2;2;2;2;2;2;2;1;1	RNA-binding protein 39	RBM39;DKFZp686A11192;DKFZp781I1140;DKFZp686C17209;RNPC2;DKFZp781C0423	;;;;;;;;;;;;;;;	16	2	2	2	1	1	1	1	1	1	8.2	8.2	8.2	26.698	245	245;336;337;367;373;373;373;423;502;503;506;513;521;530;59;163	0.0015361	1.892	1.1078	1.2054	97.328	2	0	Median	NaN	NaN	NaN	NaN	NaN	NaN	1	1	0	0	Median	Median	4.1	4.1	9794200	4659900	5134300	5082000
K7EPP6;A0A0U1RQM4;H7C4G9;B4DG07;X6RM00;G8JLD3;X6RLX0;O15083;Q8IUD2	K7EPP6;A0A0U1RQM4;H7C4G9;B4DG07;X6RM00;G8JLD3;X6RLX0;O15083;Q8IUD2	1;1;1;1;1;1;1;1;1	1;1;1;1;1;1;1;1;1	1;1;1;1;1;1;1;1;1	ERC protein 2;ELKS/Rab6-interacting/CAST family member 1	ERC1;ERC2	;;;;;;;;	9	1	1	1	1	0	1	0	1	0	2.6	2.6	2.6	40.606	344	344;344;528;724;976;1086;1120;957;1116	1	-2	NaN	NaN	NaN	0	0	Median	NaN	NaN	NaN	NaN	NaN	NaN	0	0	0	0	Median	Median	2.6	0	0	0	0	0
A0A0U1RQV9;Q9GZN4;I3L116;A0A0U1RR72;A0A1B0GTW8	A0A0U1RQV9;Q9GZN4;I3L116;A0A0U1RR72;A0A1B0GTW8	7;7;4;4;4	7;7;4;4;4	7;7;4;4;4	Brain-specific serine protease 4	PRSS22	;;;;	5	7	7	7	6	7	6	7	6	7	26.9	26.9	26.9	32.673	305	305;317;207;312;318	0	93.738	0.86956	0.98948	28.279	14	1	Leave out requantified	1.3452	0.59283	1.6374	0.66721	13.165	12.024	6	8	1	0	Leave out requantified	Leave out requantified	24.6	26.9	1301400000	732540000	568860000	527410000
A0A0U3J4I2;A5GZ70;P08254	A0A0U3J4I2;A5GZ70;P08254	1;1;1	1;1;1	1;1;1	Stromelysin-1	MMP3	;;	3	1	1	1	1	0	1	0	1	0	28.9	28.9	28.9	5.4052	45	45;71;477	1	-2	NaN	NaN	NaN	0	0	Median	NaN	NaN	NaN	NaN	NaN	NaN	0	0	0	0	Median	Median	28.9	0	0	0	0	0
C3W8I1;C3W8I0;A1Z625;A0A166IZP3;A0A0U5FP74;Q3KZ25;H7C2G2;Q3KZ28;A8K6J7;Q93070	C3W8I1;C3W8I0;A1Z625;A0A166IZP3;A0A0U5FP74;Q3KZ25;H7C2G2;Q3KZ28;A8K6J7;Q93070	1;1;1;1;1;1;1;1;1;1	1;1;1;1;1;1;1;1;1;1	1;1;1;1;1;1;1;1;1;1	NAD(P)(+)--arginine ADP-ribosyltransferase;Ecto-ADP-ribosyltransferase 4	ART4;DO	;;;;;;;;;	10	1	1	1	1	1	1	1	1	1	3	3	3	27.478	236	236;236;236;236;236;273;273;314;314;314	0.0089059	1.1951	0.91818	1.026	11.194	14	1	Median	0.84749	0.94618	0.97911	1.0435	13.372	10.144	6	8	0	1	Median	Median	3	3	3191300000	1575300000	1616000000	959520000
A0A0U5KK83;A0A0K0KR21;S5DN81;F6IQN3;A0A1C3PHW9;A0A090KMD4;A0A1W1B611;J7GRT9;R4QT72;R4I3G8;Q8MHM3;Q09K13;M9XDW0;M9P922;M4N7V2;K7P573;G0ZMJ1;F1AQR6;E0YTL2;E0X9Q3;D6C517;D6C514;D6C506;D3U463;D3U3P2;C5IZV1;B9W6G1;A0A1C8DT99;A0A186VN68;A0A141AZF4;A0A0A7C643	A0A0U5KK83;A0A0K0KR21	10;7;2;2;2;2;1;1;1;1;1;1;1;1;1;1;1;1;1;1;1;1;1;1;1;1;1;1;1;1;1	1;1;1;1;1;1;1;1;1;1;1;1;1;1;1;1;1;1;1;1;1;1;1;1;1;1;1;1;1;1;1	0;0;0;0;0;0;0;0;0;0;0;0;0;0;0;0;0;0;0;0;0;0;0;0;0;0;0;0;0;0;0			;	31	10	1	0	10	9	1	1	0	0	35.9	3	0	40.921	365	365;181;273;349;366;366;65;98;181;181;181;181;181;181;181;181;181;181;181;181;181;181;181;181;181;181;181;181;181;181;181	0.0015873	2.0464	NaN	NaN	NaN	1	0	Median	NaN	NaN	NaN	NaN	NaN	NaN	0	1	0	0	Median	Median	35.9	32.1	11674000	6806800	4866900	0
A0A0Y0J542;H0YBI8	A0A0Y0J542;H0YBI8	3;2	1;1	1;1		VEGFA	;	2	3	1	1	3	3	1	1	1	1	34.7	13.2	13.2	14.071	121	121;111	0	13.295	0.76314	0.84179	35.271	7	0	Median	1.158	0.70981	1.4047	0.79907	7.5971	14.886	3	4	0	0	Median	Median	34.7	34.7	326400000	172650000	153750000	155870000
Q5U0A0;A0A109NGN6;P28066	Q5U0A0;A0A109NGN6;P28066	3;3;3	3;3;3	3;3;3	Proteasome subunit alpha type;Proteasome subunit alpha type-5	PSMA5	;;	3	3	3	3	1	3	1	3	1	3	14.9	14.9	14.9	26.425	241	241;241;241	0	3.9757	0.85621	0.92018	13.244	2	1	Median	NaN	NaN	NaN	NaN	NaN	NaN	1	1	0	1	Median	Median	2.9	14.9	10791000	6569300	4221800	4396900
A0A109W0K0	A0A109W0K0	9	2	2				1	9	2	2	9	7	2	1	2	1	45.3	7.2	7.2	21.128	181	181	0	13.855	NaN	NaN	NaN	0	0	Median	NaN	NaN	NaN	NaN	NaN	NaN	0	0	0	0	Median	Median	45.3	36.5	0	0	0	0
B9EGY8;A0A126GVW5;A0A126GV82;Q8NH03;Q8NGX1	B9EGY8;A0A126GVW5;A0A126GV82;Q8NH03;Q8NGX1	1;1;1;1;1	1;1;1;1;1	1;1;1;1;1	Olfactory receptor;Olfactory receptor 2T3;Olfactory receptor 2T34	OR2T34;OR2T3	;;;;	5	1	1	1	0	1	0	1	0	1	4.1	4.1	4.1	35.602	318	318;318;331;318;318	1	-2	NaN	NaN	NaN	0	0	Median	NaN	NaN	NaN	NaN	NaN	NaN	0	0	0	0	Median	Median	0	4.1	0	0	0	0
A0A126LAY2	A0A126LAY2	1	1	1				1	1	1	1	0	1	0	1	0	1	3.1	3.1	3.1	56.376	484	484	1	-2	NaN	NaN	NaN	0	0	Median	NaN	NaN	NaN	NaN	NaN	NaN	0	0	0	0	Median	Median	0	3.1	0	0	0	0
A0A140G956;Q53XC5;P12644;H0YMP9;A0A097PIG0;H0YM53;H0YLW3;A0A1B1PFV8;A0A1B1PFV3;A0A097PIE4	A0A140G956;Q53XC5;P12644;H0YMP9;A0A097PIG0;H0YM53	7;7;7;6;6;5;3;1;1;1	7;7;7;6;6;5;3;1;1;1	7;7;7;6;6;5;3;1;1;1	Bone morphogenetic protein 4	BMP4	;;;;;	10	7	7	7	4	7	4	7	4	7	21.2	21.2	21.2	36.243	316	316;408;408;104;123;110;271;182;186;284	0	14.499	1.0126	1.1321	8.7458	12	2	Leave out requantified	1.1652	0.86585	1.3186	0.98631	14.855	22.116	5	7	0	2	Leave out requantified	Leave out requantified	17.7	21.2	223240000	116800000	106440000	112390000
Q9H1I6;J7LKS8;B3VL12;D5FZW3;O95408;E9M263;Q9BXA2;Q9UBV6;Q14484;A0A140KFU0;A9YUX2;B5ANL9;Q9UP81;F8W6P5;Q3Y9I8;Q4TZM4;Q9BWU5;Q8IZI0;Q8IUL9;Q6V0K9;Q52MT0;Q4TWB7;Q3LR79;Q0Z944;E9NGZ5;B3VL31;B3VL17;B3VL05;A0A1B4WRL5;Q9BWV6;Q9GZL9;B3VL86;D9YZU5;C8C504;Q14473;P68871	Q9H1I6;J7LKS8;B3VL12;D5FZW3;O95408;E9M263;Q9BXA2;Q9UBV6;Q14484;A0A140KFU0;A9YUX2;B5ANL9;Q9UP81;F8W6P5;Q3Y9I8;Q4TZM4;Q9BWU5;Q8IZI0;Q8IUL9;Q6V0K9;Q52MT0;Q4TWB7;Q3LR79;Q0Z944;E9NGZ5;B3VL31;B3VL17;B3VL05;A0A1B4WRL5;Q9BWV6;Q9GZL9;B3VL86;D9YZU5;C8C504;Q14473;P68871	1;1;1;1;1;1;1;1;1;1;1;1;1;1;1;1;1;1;1;1;1;1;1;1;1;1;1;1;1;1;1;1;1;1;1;1	1;1;1;1;1;1;1;1;1;1;1;1;1;1;1;1;1;1;1;1;1;1;1;1;1;1;1;1;1;1;1;1;1;1;1;1	1;1;1;1;1;1;1;1;1;1;1;1;1;1;1;1;1;1;1;1;1;1;1;1;1;1;1;1;1;1;1;1;1;1;1;1	Hemoglobin subunit beta;LVV-hemorphin-7;Spinorphin	HBB	;;;;;;;;;;;;;;;;;;;;;;;;;;;;;;;;;;;	36	1	1	1	0	1	0	1	0	1	41.9	41.9	41.9	3.2937	31	31;33;39;41;57;57;59;61;61;61;63;88;89;90;100;101;105;105;105;105;105;105;105;105;105;105;105;105;105;111;115;139;147;147;175;147	0.0077519	1.2465	NaN	NaN	NaN	1	1	Median	NaN	NaN	NaN	NaN	NaN	NaN	0	1	0	1	Median	Median	0	41.9	9720500	7816600	1903900	0
H0Y7N1;A0A140T971;Q5SSV3;Q5SRR8;V9HW53;O95865	H0Y7N1;A0A140T971;Q5SSV3;Q5SRR8;V9HW53;O95865	1;1;1;1;1;1	1;1;1;1;1;1	1;1;1;1;1;1	N(G),N(G)-dimethylarginine dimethylaminohydrolase 2	DDAH2;HEL-S-277	;;;;;	6	1	1	1	1	1	1	1	1	1	6.4	6.4	6.4	19.962	188	188;225;226;236;285;285	0.0088384	1.1622	0.8169	0.91603	36.505	2	0	Median	NaN	NaN	NaN	NaN	NaN	NaN	1	1	0	0	Median	Median	6.4	6.4	7480200	4128900	3351300	4083900
A0A140VJC8;P05067;E9PG40;A0A0A0MRG2;B4DGD0;B4DQM1;B4DJT9;H7C0V9;B4DM00;B4DMD5;B7Z313;H7C2L2;L7XE61	A0A140VJC8;P05067;E9PG40;A0A0A0MRG2;B4DGD0;B4DQM1;B4DJT9;H7C0V9;B4DM00;B4DMD5	30;30;28;27;27;25;24;23;22;19;7;4;2	30;30;28;27;27;25;24;23;22;19;7;4;2	28;28;26;25;25;23;22;21;20;17;7;4;2	Amyloid beta A4 protein;N-APP;Soluble APP-alpha;Soluble APP-beta;C99;Beta-amyloid protein 42;Beta-amyloid protein 40;C83;P3(42);P3(40);C80;Gamma-secretase C-terminal fragment 59;Gamma-secretase C-terminal fragment 57;Gamma-secretase C-terminal fragment 50;C31	APP	;;;;;;;;;	13	30	30	28	29	29	29	29	27	27	38.2	38.2	37	86.942	770	770;770;714;660;714;680;660;485;528;622;278;181;33	0	323.31	0.96382	1.1079	22.567	64	3	Leave out requantified	1.5132	0.67623	1.7318	0.74438	27.144	32.347	33	31	2	1	Leave out requantified	Leave out requantified	38.2	37.9	12951000000	6325900000	6624700000	6378300000
B4DDM6;J3QT28;A0A140VJF3;O43684;J3QSX4	B4DDM6;J3QT28;A0A140VJF3;O43684	3;3;3;3;1	3;3;3;3;1	3;3;3;3;1	Mitotic checkpoint protein BUB3	BUB3	;;;	5	3	3	3	3	1	3	1	3	1	12.5	12.5	12.5	28.239	248	248;278;326;328;145	0	2.9948	0.44583	0.50388	8.9252	2	0	Median	0.44583	NaN	0.50388	NaN	8.9252	NaN	2	0	0	0	Median	Median	12.5	4.4	19903000	12519000	7383700	17113000
H3BNG9;H3BPA0;Q7Z4M1;A0A140VJH9;B4DFR2;Q9NP97;Q8TF09	H3BNG9;H3BPA0;Q7Z4M1;A0A140VJH9;B4DFR2;Q9NP97;Q8TF09	1;1;1;1;1;1;1	1;1;1;1;1;1;1	1;1;1;1;1;1;1	Dynein light chain roadblock-type 1;Dynein light chain roadblock-type 2	DYNLRB2;DYNLRB1	;;;;;;	7	1	1	1	1	1	1	1	1	1	22.5	22.5	22.5	4.5292	40	40;44;54;96;121;96;96	0.0015038	1.8082	NaN	NaN	NaN	1	1	Median	NaN	NaN	NaN	NaN	NaN	NaN	1	0	1	0	Median	Median	22.5	22.5	10564000	4902500	5661200	10564000
[truncated: 696 more rows]
[truncated: 23 more columns]

## Sheet: Exp1_ratios
Protein.IDs	Gene.names	Ratio.H.L.normalized.TPO_Fw	Ratio.H.L.normalized.TPO_Rv
[truncated: 511 more rows]

[truncated: 2 more sheets: Exp2_ratios, DPE_results]
